# Supplementary material for: Leukemia risk factor ARID5B coordinates HDAC-mediated transcriptional repression
Source: Nucleic Acids Res. 2026 Jun 22;54(12):gkag628. doi: 10.1093/nar/gkag628 (PMC13284713; doi:10.1093/nar/gkag628)
Supplement: gkag628_Supplemental_Files [file gkag628_supplemental_files.zip › Table_S4.xlsx]

## Sheet: ARID5B_peaks_WT
Table S4. ARID5B peaks in NALM6 WT and ARID5B KO cells
ARID5B peaks in WT cells
chr1	837980	838180
chr1	1064430	1064660
chr1	1760440	1760750
chr1	1842560	1842770
chr1	2127410	2127660
chr1	2135070	2135320
chr1	2438520	2438770
chr1	2440260	2440670
chr1	2449900	2450230
chr1	2495890	2496270
chr1	2555850	2556410
chr1	3784150	3784540
chr1	5713090	5713300
chr1	5814200	5814690
chr1	6068850	6069070
chr1	6127290	6127530
chr1	6603010	6603310
chr1	8427310	8427740
chr1	8526030	8526230
chr1	8666210	8666430
chr1	8701620	8701860
chr1	9069890	9070150
chr1	9196260	9196780
chr1	9653130	9653630
chr1	9654140	9654360
chr1	11407330	11407810
chr1	12143280	12143580
chr1	12167420	12167700
chr1	12379410	12379740
chr1	13498470	13498680
chr1	13730590	13731020
chr1	14674510	14674740
chr1	14677820	14678110
chr1	14713370	14713770
chr1	14929600	14930270
chr1	15834630	15834830
chr1	15975400	15975690
chr1	16158520	16158720
chr1	16540600	16540820
chr1	16565260	16565500
chr1	16620160	16620580
chr1	16631220	16631460
chr1	16644110	16644540
chr1	16671480	16671710
chr1	16735630	16735910
chr1	16904940	16905350
chr1	17349140	17349350
chr1	19771920	19772660
chr1	20058490	20058780
chr1	20185640	20186230
chr1	20195000	20195200
chr1	21293740	21294050
chr1	21294570	21294790
chr1	22025180	22025780
chr1	22025940	22026170
chr1	23019140	23019450
chr1	23167720	23167920
chr1	23525350	23525630
chr1	23528880	23529200
chr1	23591890	23592120
chr1	23598790	23599140
chr1	23612330	23612580
chr1	23728520	23728880
chr1	23959160	23959640
chr1	24934680	24934970
chr1	25198660	25198880
chr1	25549240	25549670
chr1	25560110	25560410
chr1	25569950	25570290
chr1	25642820	25643040
chr1	25996800	25997020
chr1	26287390	26287730
chr1	26291260	26291480
chr1	26534930	26535150
chr1	26541880	26542080
chr1	27427440	27427780
chr1	27428440	27428740
chr1	27521930	27522150
chr1	27523130	27523490
chr1	27529200	27529460
chr1	29640270	29640640
chr1	30732650	30732950
chr1	30733660	30733990
chr1	30756810	30757230
chr1	31431800	31432120
chr1	31482800	31483700
chr1	31484050	31484250
chr1	31584170	31584490
chr1	32013390	32013720
chr1	32964600	32964810
chr1	34126350	34126620
chr1	35769910	35770170
chr1	36464010	36464600
chr1	37477380	37477700
chr1	37519110	37519310
chr1	39204570	39204960
chr1	39932290	39932590
chr1	39955050	39955290
chr1	40313320	40313920
chr1	40625880	40626210
chr1	40691790	40692080
chr1	40926090	40926490
chr1	40985450	40985700
chr1	41014890	41015820
chr1	41365950	41366310
chr1	41372200	41372430
chr1	41380010	41380210
chr1	41394440	41395070
chr1	41653520	41653830
chr1	41661400	41661610
chr1	41662410	41662760
chr1	41673190	41673630
chr1	43649800	43650000
chr1	43834730	43835070
chr1	43835360	43835800
chr1	43853650	43853890
chr1	44730640	44730840
chr1	45514630	45514860
chr1	46132350	46132550
chr1	46812400	46812610
chr1	50969230	50969710
chr1	51518110	51518400
chr1	52055430	52055820
chr1	52404660	52404940
chr1	53682410	53682860
chr1	54848400	54848650
chr1	55260110	55260420
chr1	59296660	59297110
chr1	60912160	60912500
chr1	61077220	61077460
chr1	61725040	61725400
chr1	62783900	62784400
chr1	65421060	65421300
chr1	66333540	66333780
chr1	66339940	66340150
chr1	66395560	66395780
chr1	66396440	66397060
chr1	66924680	66924970
chr1	66925160	66925430
chr1	66930050	66930310
chr1	67537710	67537930
chr1	67735290	67735530
chr1	67947600	67947810
chr1	69295530	69295760
chr1	69334460	69334790
chr1	70354460	70354670
chr1	71706260	71706490
chr1	75786150	75786440
chr1	77413280	77413560
chr1	81681290	81681710
chr1	84299070	84299330
chr1	84302860	84303090
chr1	84506280	84506630
chr1	84574220	84574430
chr1	89200900	89201520
chr1	89692750	89692980
chr1	89694260	89694510
chr1	89757710	89757980
chr1	91501110	91501620
chr1	91571910	91572140
chr1	91572310	91572530
chr1	92080460	92080760
chr1	92483660	92483930
chr1	92484810	92485340
chr1	92784140	92784400
chr1	92951250	92951580
chr1	93029380	93029660
chr1	93033620	93034180
chr1	93079360	93079620
chr1	93692340	93692580
chr1	93692830	93693100
chr1	93981270	93981510
chr1	94092250	94092780
chr1	94094840	94095480
chr1	94802230	94802480
chr1	95072700	95072920
chr1	98388390	98388820
chr1	99969870	99970070
chr1	100351020	100351420
chr1	100523210	100523470
chr1	101079200	101079470
chr1	101112330	101112530
chr1	101408090	101408330
chr1	101410740	101410990
chr1	107545350	107545800
chr1	107549070	107549310
chr1	107829330	107829560
chr1	107897540	107897810
chr1	108050660	108051090
chr1	109214270	109214480
chr1	109303020	109303260
chr1	109307400	109307700
chr1	110465420	110465860
chr1	110787410	110787870
chr1	110788060	110788310
chr1	111203800	111204220
chr1	111214980	111215180
chr1	111346260	111346510
chr1	111507510	111507710
chr1	112700520	112700840
chr1	112715420	112715660
chr1	113759150	113759370
chr1	113904630	113905160
chr1	115148020	115148350
chr1	116570030	116570230
chr1	120069180	120069540
chr1	120825220	120825570
chr1	121184490	121185270
chr1	123724920	123725190
chr1	124087020	124087400
chr1	124387620	124387860
chr1	144021720	144021940
chr1	144546570	144546770
chr1	145957170	145957940
chr1	145964430	145964650
chr1	146283090	146283340
chr1	146654680	146654930
chr1	146938400	146938640
chr1	148729440	148729650
chr1	148883670	148883960
chr1	148952120	148952350
chr1	149176700	149177160
chr1	149249980	149250240
chr1	149841740	149841980
chr1	149851420	149851660
chr1	149860840	149861070
chr1	149885400	149885780
chr1	149887790	149888110
chr1	150067130	150067450
chr1	150263490	150263690
chr1	151281500	151281720
chr1	151525210	151525450
chr1	152048100	152048560
chr1	153967510	153967710
chr1	154838370	154838610
chr1	154860240	154860510
chr1	154974260	154974510
chr1	155167030	155167430
chr1	155207420	155207670
chr1	155946610	155946880
chr1	156492190	156492650
chr1	156492830	156493080
chr1	156493480	156493720
chr1	156500730	156501000
chr1	156504670	156504960
chr1	156663540	156663830
chr1	157155540	157155740
chr1	160540500	160540840
chr1	160549270	160549860
chr1	160653880	160654120
chr1	161727510	161727720
chr1	165878140	165878350
chr1	165885000	165885220
chr1	167220230	167220540
chr1	167430170	167430580
chr1	167602300	167602520
chr1	167616980	167617520
chr1	167627960	167628650
chr1	167628860	167629350
chr1	167630850	167631140
chr1	167632170	167632440
chr1	167655290	167655680
chr1	168179060	168179340
chr1	168718330	168718550
chr1	169106230	169106490
chr1	172533130	172533360
chr1	172533640	172534060
chr1	172639570	172639770
chr1	172640500	172640740
chr1	172819740	172820020
chr1	173416020	173416270
chr1	173715000	173715330
chr1	173868510	173868910
chr1	174159230	174159480
chr1	175189170	175189370
chr1	175521510	175521770
chr1	178973530	178973760
chr1	179815050	179815360
chr1	180632200	180632660
chr1	180928470	180928740
chr1	180946310	180946560
chr1	182300270	182300570
chr1	182485060	182485570
chr1	182594540	182594750
chr1	182594940	182595150
chr1	182671660	182671920
chr1	182782060	182782410
chr1	183023280	183023500
chr1	183471280	183471490
chr1	183842310	183842960
chr1	185156700	185156970
chr1	193058930	193059280
chr1	197146240	197146590
chr1	198620960	198621650
chr1	198934970	198935810
chr1	199009780	199010640
chr1	199018660	199019250
chr1	199032190	199032440
chr1	199032860	199033080
chr1	199219040	199219280
chr1	199221130	199222350
chr1	200409810	200410030
chr1	201019710	201020060
chr1	201139960	201140230
chr1	201225930	201226130
chr1	201300260	201300470
chr1	201301760	201302480
chr1	201310060	201311160
chr1	201496610	201496880
chr1	201545980	201546290
chr1	201758480	201758690
chr1	202193510	202193820
chr1	202247710	202248360
chr1	202250930	202251170
chr1	202615330	202615550
chr1	202616320	202616550
chr1	202729370	202729660
chr1	202805800	202806200
chr1	203007050	203007260
chr1	203051600	203052270
chr1	203176160	203176530
chr1	203216930	203217160
chr1	203324840	203325750
chr1	203327620	203328170
chr1	203650280	203650490
chr1	204411530	204411790
chr1	204462200	204462460
chr1	204465830	204466210
chr1	204466530	204466750
chr1	204683940	204684230
chr1	204712070	204712850
chr1	204872500	204872770
chr1	204982770	204983110
chr1	205012690	205013040
chr1	205314140	205314360
chr1	206053020	206053790
chr1	206658350	206658890
chr1	206726090	206726350
chr1	207321260	207321540
chr1	207887280	207887570
chr1	207890110	207890410
chr1	210250850	210251080
chr1	210251260	210251640
chr1	210252070	210252410
chr1	210625940	210626240
chr1	210629160	210629380
chr1	210632840	210633040
chr1	211468950	211469210
chr1	211697350	211697650
chr1	212415080	212415490
chr1	212857900	212858180
chr1	217630590	217631010
chr1	218474090	218474500
chr1	219161010	219161240
chr1	221046370	221046710
chr1	222772690	222772960
chr1	223771790	223772360
chr1	223846230	223846460
chr1	224503470	224503790
chr1	225999780	226000020
chr1	226403280	226403540
chr1	226405480	226405800
chr1	226407530	226407920
chr1	226436790	226437120
chr1	226663070	226663430
chr1	226697440	226697690
chr1	226940490	226940800
chr1	227939360	227939650
chr1	228668700	228668900
chr1	228989450	228989910
chr1	229692210	229692430
chr1	229693270	229694520
chr1	229696580	229696890
chr1	230084620	230084850
chr1	230087040	230087640
chr1	230104890	230105160
chr1	230117480	230118700
chr1	230119810	230120060
chr1	230211990	230212250
chr1	230371670	230371900
chr1	230422600	230422940
chr1	230517960	230518360
chr1	231920130	231920390
chr1	232655280	232655560
chr1	232935400	232935710
chr1	234519480	234519760
chr1	234520530	234521150
chr1	234538730	234539210
chr1	234771580	234772030
chr1	234978550	234978870
chr1	235327780	235328200
chr1	235866390	235866920
chr1	235867180	235867430
chr1	241531570	241531850
chr1	241532130	241532420
chr1	243255070	243255300
chr1	243256050	243256430
chr1	244952980	244953270
chr1	244970980	244971340
chr1	246506890	246507180
chr1	246566510	246566950
chr1	248408090	248408440
chr1	248862910	248863170
chr10	312190	312440
chr10	450740	451040
chr10	629230	629430
chr10	688110	688350
chr10	1121080	1121320
chr10	1410570	1410900
chr10	1412640	1413170
chr10	1424560	1424790
chr10	1425900	1426250
chr10	1426640	1427020
chr10	1427310	1427540
chr10	1454290	1454580
chr10	1454810	1455190
chr10	1462860	1463480
chr10	1465500	1465750
chr10	1466620	1467410
chr10	1488780	1489100
chr10	1489420	1489780
chr10	1491560	1491990
chr10	1546190	1546530
chr10	1548640	1548970
chr10	1552380	1552590
chr10	1553560	1553970
chr10	1560640	1560980
chr10	1561920	1562410
chr10	1567460	1568240
chr10	1568920	1569240
chr10	1570150	1570630
chr10	1572950	1573270
chr10	1573480	1573790
chr10	1574060	1574580
chr10	1574890	1575280
chr10	1575510	1575880
chr10	1576260	1576770
chr10	1577280	1577500
chr10	2885550	2885970
chr10	2886300	2886520
chr10	3805740	3805950
chr10	5840230	5840620
chr10	6926320	6926520
chr10	7471820	7472080
chr10	7475370	7476100
chr10	7480720	7481180
chr10	7492170	7492450
chr10	11210280	11210490
chr10	11242180	11242570
chr10	12264690	12264900
chr10	12849160	12849360
chr10	12849520	12849760
chr10	12980030	12980300
chr10	13100450	13100650
chr10	13118130	13118420
chr10	13271790	13272130
chr10	13718180	13718620
chr10	14608560	14608930
chr10	14737010	14737210
chr10	14740960	14741320
chr10	14751500	14751700
chr10	14951550	14951960
chr10	15141000	15141300
chr10	15247490	15247740
chr10	16437010	16437230
chr10	17618030	17618290
chr10	17744450	17744700
chr10	17805830	17806110
chr10	18455850	18456050
chr10	21336590	21336880
chr10	21533540	21534130
chr10	22316430	22316840
chr10	23871440	23871720
chr10	25692360	25692560
chr10	25902250	25902590
chr10	25913130	25913340
chr10	26214670	26214990
chr10	26437850	26438280
chr10	26448970	26449230
chr10	27240410	27240840
chr10	27353980	27354230
chr10	27354770	27355160
chr10	28282220	28282430
chr10	30705230	30705440
chr10	31091000	31091230
chr10	31697520	31698280
chr10	31707230	31707530
chr10	32446290	32446490
chr10	40657830	40658160
chr10	40700910	40701160
chr10	41133820	41134020
chr10	41516210	41516470
chr10	42960980	42961610
chr10	43043800	43044010
chr10	43044260	43045040
chr10	43137860	43138370
chr10	43231760	43231980
chr10	43452560	43452860
chr10	43934040	43934240
chr10	43965610	43965820
chr10	44973660	44973980
chr10	44974430	44974850
chr10	44975730	44976280
chr10	45370320	45370800
chr10	45419540	45419960
chr10	45421300	45421650
chr10	45470270	45470560
chr10	46269700	46269990
chr10	48671380	48671620
chr10	48684990	48685480
chr10	48805980	48806280
chr10	50623580	50623930
chr10	58384860	58385280
chr10	60803100	60803600
chr10	61900440	61900900
chr10	61901230	61901650
chr10	61902340	61902680
chr10	62333770	62334020
chr10	62637140	62637460
chr10	63260720	63260930
chr10	63262550	63262840
chr10	63628680	63628970
chr10	67764160	67764420
chr10	68424570	68424780
chr10	69222450	69222880
chr10	69318480	69318740
chr10	70332030	70332270
chr10	70433970	70434310
chr10	70479780	70480050
chr10	70493170	70493470
chr10	70493650	70494070
chr10	70509170	70509750
chr10	71774300	71774500
chr10	71836280	71836590
chr10	72273860	72274260
chr10	72325690	72325940
chr10	72332000	72332220
chr10	72335380	72335610
chr10	73773150	73773380
chr10	73910650	73910900
chr10	73956770	73957230
chr10	77594600	77594980
chr10	79146470	79146990
chr10	79177170	79177380
chr10	79193690	79193890
chr10	79444510	79444960
chr10	79748430	79748630
chr10	80078780	80079160
chr10	80463000	80463350
chr10	80463560	80463870
chr10	80500440	80500640
chr10	80509900	80510190
chr10	80536110	80536440
chr10	80537760	80538420
chr10	80539000	80539210
chr10	80539400	80539830
chr10	80540310	80540570
chr10	80541120	80541400
chr10	82393280	82393630
chr10	82410060	82410370
chr10	82677690	82678050
chr10	82678670	82678930
chr10	86521750	86521980
chr10	88117630	88117970
chr10	88385930	88386180
chr10	88880520	88880880
chr10	89301570	89301970
chr10	89328070	89328330
chr10	89898840	89899200
chr10	91220350	91220740
chr10	91923530	91924060
chr10	92689060	92689330
chr10	95230330	95230720
chr10	95236750	95238080
chr10	95241390	95241970
chr10	95245210	95246000
chr10	95246730	95247190
chr10	95248930	95249690
chr10	95295050	95295390
chr10	95310570	95310810
chr10	95517820	95518070
chr10	95561060	95561370
chr10	96043380	96043690
chr10	96240530	96240750
chr10	96273180	96273800
chr10	96287560	96287920
chr10	96293300	96293750
chr10	96295720	96295960
chr10	96298060	96298300
chr10	96298580	96299460
chr10	96299770	96300080
chr10	96300240	96300870
chr10	96302700	96303070
chr10	96303890	96304300
chr10	96304480	96304680
chr10	96305230	96305530
chr10	96306300	96306680
chr10	96718020	96718850
chr10	96720080	96720310
chr10	96720600	96720840
chr10	96740800	96741140
chr10	97764190	97764710
chr10	97764910	97765350
chr10	97765550	97765920
chr10	97767080	97767400
chr10	97778640	97778960
chr10	97781640	97782000
chr10	97804800	97805220
chr10	97805410	97805630
chr10	97815730	97816950
chr10	97851530	97851780
chr10	98134620	98134820
chr10	98294290	98294540
chr10	100009260	100009680
chr10	100020820	100021150
chr10	100025550	100025790
chr10	100185710	100186050
chr10	100886790	100887020
chr10	101064020	101064220
chr10	102645150	102645360
chr10	102645940	102646320
chr10	102714540	102715000
chr10	103181500	103181700
chr10	103580650	103580860
chr10	104121170	104121440
chr10	110076750	110076960
chr10	110156880	110157250
chr10	110456090	110456320
chr10	110503310	110503630
chr10	110846500	110846730
chr10	110851130	110851340
chr10	110857290	110857580
chr10	110919240	110919440
chr10	110920300	110920670
chr10	112376270	112376500
chr10	113227000	113227270
chr10	113261700	113262360
chr10	113263750	113264000
chr10	113264380	113264590
chr10	113273390	113273670
chr10	113319430	113319660
chr10	113320280	113320670
chr10	114018250	114018460
chr10	114025210	114025450
chr10	115001390	115001830
chr10	116208640	116209190
chr10	119306000	119306900
chr10	119596800	119597100
chr10	119808160	119808430
chr10	124079490	124079860
chr10	124080060	124080360
chr10	124221090	124221470
chr10	124250090	124250600
chr10	124597580	124597930
chr10	124612140	124612400
chr10	124641110	124641440
chr10	124648810	124649140
chr10	125061810	125062220
chr10	125195610	125196060
chr10	127835790	127836030
chr10	128047430	128047810
chr10	128048310	128048760
chr10	128147370	128147570
chr10	130045660	130045910
chr10	130059740	130060320
chr10	130067250	130067550
chr10	130564960	130565220
chr10	130566700	130566930
chr10	130820510	130820940
chr10	130876930	130877190
chr10	130997390	130997810
chr10	131201920	131202190
chr10	132714090	132714350
chr10	133132770	133133250
chr10	133261000	133261370
chr10	133677830	133678190
chr11	191710	192080
chr11	967960	968180
chr11	1011720	1012070
chr11	1012830	1013300
chr11	1468620	1468910
chr11	2316140	2316380
chr11	2527160	2527460
chr11	2699780	2699990
chr11	2702610	2702830
chr11	7890750	7890990
chr11	9460460	9460700
chr11	9613930	9614140
chr11	9759510	9759950
chr11	9765490	9765750
chr11	10456520	10456930
chr11	10581250	10581460
chr11	10857860	10858410
chr11	11071100	11071370
chr11	12249660	12249950
chr11	14520420	14520750
chr11	14578450	14578690
chr11	17208080	17208280
chr11	22807780	22808080
chr11	30323110	30323360
chr11	30342920	30343150
chr11	30560460	30560690
chr11	30585500	30585780
chr11	33257460	33257700
chr11	33869960	33870280
chr11	35952090	35952490
chr11	35953120	35953550
chr11	36541000	36541260
chr11	36566910	36567130
chr11	36569230	36569490
chr11	36571710	36571920
chr11	36572120	36572320
chr11	36573370	36573730
chr11	36618300	36619080
chr11	36619250	36619570
chr11	36630970	36631230
chr11	38752030	38752310
chr11	43359260	43359510
chr11	44568970	44569350
chr11	44942810	44943010
chr11	45080380	45080650
chr11	45924240	45924630
chr11	45931190	45931450
chr11	46121640	46121890
chr11	46324620	46324880
chr11	47214140	47214340
chr11	47359910	47360240
chr11	47378600	47378800
chr11	47515080	47515460
chr11	48013500	48013730
chr11	48043790	48044120
chr11	48191050	48191320
chr11	51798470	51798730
chr11	58577810	58578120
chr11	59106960	59107340
chr11	60310670	60310890
chr11	60571140	60571370
chr11	60756470	60756690
chr11	60860970	60861340
chr11	60927800	60928160
chr11	61161330	61161580
chr11	61572700	61572950
chr11	61834000	61834600
chr11	61876220	61876430
chr11	62728180	62728950
chr11	63832680	63832980
chr11	64185430	64185990
chr11	64317300	64317510
chr11	64395900	64396410
chr11	64621760	64622030
chr11	64745380	64745680
chr11	65129840	65130400
chr11	65419280	65419680
chr11	65422010	65422350
chr11	65430180	65430510
chr11	65510790	65511000
chr11	66151070	66151410
chr11	66241050	66241290
chr11	66242390	66242660
chr11	66325610	66325830
chr11	66545040	66545330
chr11	66677430	66677870
chr11	67268150	67268410
chr11	67271420	67271810
chr11	67288260	67288460
chr11	67353180	67353380
chr11	67409120	67409400
chr11	67614120	67614350
chr11	67648600	67648800
chr11	68141990	68142200
chr11	69297130	69297350
chr11	69297640	69298030
chr11	70464580	70464940
chr11	71505710	71505980
chr11	72040940	72041630
chr11	72411430	72411750
chr11	72814090	72814680
chr11	73385090	73385420
chr11	73876700	73876900
chr11	74988630	74988890
chr11	75329310	75329560
chr11	75340460	75340660
chr11	75815130	75815380
chr11	76672790	76672990
chr11	77151650	77151890
chr11	77994500	77994840
chr11	78350840	78351040
chr11	78416530	78417000
chr11	78420990	78421190
chr11	78428010	78428330
chr11	78574270	78574820
chr11	79117480	79117820
chr11	79304880	79305080
chr11	79437070	79437370
chr11	82900250	82900870
chr11	83062910	83063500
chr11	83285670	83286060
chr11	85826480	85826730
chr11	88337420	88337760
chr11	91971350	91971720
chr11	95715500	95715810
chr11	96185430	96185730
chr11	96220160	96220370
chr11	96242750	96243250
chr11	96258220	96258690
chr11	96389380	96389590
chr11	110192590	110192810
chr11	111379070	111379370
chr11	111379820	111380570
chr11	111450400	111450640
chr11	114439550	114439790
chr11	117188100	117188430
chr11	117327560	117327840
chr11	117951120	117951400
chr11	119694600	119694830
chr11	121292230	121292430
chr11	121367180	121367580
chr11	121417060	121417790
chr11	121430530	121430850
chr11	121482710	121482960
chr11	121589940	121590680
chr11	122671870	122672110
chr11	122696790	122697080
chr11	122697420	122697740
chr11	122697910	122698240
chr11	122717560	122717850
chr11	122749230	122749490
chr11	122951480	122951770
chr11	123263990	123265180
chr11	123305060	123305340
chr11	123387100	123387330
chr11	123702030	123702430
chr11	124725310	124725770
chr11	124954340	124954550
chr11	126114740	126114960
chr11	126162510	126162960
chr11	126185790	126186000
chr11	128342880	128343230
chr11	128549140	128549500
chr11	128564310	128564730
chr11	128609950	128610250
chr11	128610900	128611500
chr11	128671220	128671470
chr11	128718910	128719120
chr11	130118800	130119100
chr11	130436370	130436580
chr11	130438810	130439440
chr11	130551250	130551460
chr11	130575930	130576250
chr11	130654490	130654690
chr11	130654870	130655650
chr12	789670	789920
chr12	1605880	1606150
chr12	3002500	3002700
chr12	3106570	3106940
chr12	4169460	4169680
chr12	4434590	4434840
chr12	4439050	4439320
chr12	6199760	6200140
chr12	6201480	6201790
chr12	6204680	6205490
chr12	6209860	6210380
chr12	6312800	6313030
chr12	6335950	6336330
chr12	6446580	6446980
chr12	6568170	6568480
chr12	6631850	6632070
chr12	6890900	6891150
chr12	7188640	7188840
chr12	8538260	8538470
chr12	8687560	8687950
chr12	9648130	9648690
chr12	9651040	9651410
chr12	9714290	9714490
chr12	9760730	9761320
chr12	9866900	9867190
chr12	9869650	9869860
chr12	10364240	10364490
chr12	10395420	10396010
chr12	10722500	10722960
chr12	11545650	11545860
chr12	11753110	11753460
chr12	11799210	11799430
chr12	11891700	11891910
chr12	12010230	12010760
chr12	12714650	12714900
chr12	12715570	12715800
chr12	12717000	12717280
chr12	14614750	14614970
chr12	14961210	14961610
chr12	17109040	17109380
chr12	21501430	21501680
chr12	25052030	25052750
chr12	25382630	25382850
chr12	25385930	25386730
chr12	25413140	25413470
chr12	26938240	26938450
chr12	26938610	26938840
chr12	28154990	28155260
chr12	31729050	31729350
chr12	31752080	31752430
chr12	31877660	31878030
chr12	32535780	32535980
chr12	35749770	35750020
chr12	39619610	39619810
chr12	39672890	39673120
chr12	46111190	46111440
chr12	47216530	47216840
chr12	47751750	47751990
chr12	47775170	47775520
chr12	47819090	47819290
chr12	47893690	47893920
chr12	49233330	49233690
chr12	49809410	49809700
chr12	49811070	49811340
chr12	49984100	49984300
chr12	50111390	50111850
chr12	50112210	50112480
chr12	50924620	50924880
chr12	51941370	51941690
chr12	53079390	53079640
chr12	53501030	53501530
chr12	53676100	53676550
chr12	55729460	55729670
chr12	56628870	56629110
chr12	56836340	56837160
chr12	57111410	57111690
chr12	62260360	62260790
chr12	62882470	62882800
chr12	64610580	64610790
chr12	66302530	66302730
chr12	67483390	67483720
chr12	68772920	68773170
chr12	68808280	68808480
chr12	68874350	68874580
chr12	68897540	68897740
chr12	68932420	68932970
chr12	68978480	68978690
chr12	69007110	69007510
chr12	69095770	69096220
chr12	69324840	69325200
chr12	69329090	69329680
chr12	69330010	69330290
chr12	71440550	71441550
chr12	71441960	71442440
chr12	71446240	71446550
chr12	71447910	71448190
chr12	71504160	71504550
chr12	71664260	71664460
chr12	75783280	75783690
chr12	75909270	75909540
chr12	75917010	75917210
chr12	76084670	76085120
chr12	76706410	76706630
chr12	76866540	76866840
chr12	88035290	88035490
chr12	89348890	89349110
chr12	89351070	89351420
chr12	89351930	89352280
chr12	89710100	89710300
chr12	92362860	92363100
chr12	92466630	92467090
chr12	92539500	92540150
chr12	93569980	93570770
chr12	93571700	93571900
chr12	93591330	93591860
chr12	93594090	93594330
chr12	93741920	93742120
chr12	93796970	93797170
chr12	94562980	94563520
chr12	94721450	94721690
chr12	95739610	95739940
chr12	96108310	96108580
chr12	96327740	96327960
chr12	96407750	96408040
chr12	96720220	96720440
chr12	99455360	99455900
chr12	103441710	103442020
chr12	103929800	103930030
chr12	104286990	104287250
chr12	104473030	104473340
chr12	104473620	104474000
chr12	104477790	104478180
chr12	104482640	104482880
chr12	104485370	104486130
chr12	105107800	105108220
chr12	106773880	106774190
chr12	107092460	107092680
chr12	108567130	108567410
chr12	108634160	108634590
chr12	108635440	108636280
chr12	108641960	108642260
chr12	108799680	108799970
chr12	110371230	110371460
chr12	111407320	111407520
chr12	112012770	112012980
chr12	112108810	112109410
chr12	112974010	112974290
chr12	112978510	112978800
chr12	113052270	113052660
chr12	113134130	113134530
chr12	113208280	113208540
chr12	113208750	113209030
chr12	113260650	113260870
chr12	113299670	113299870
chr12	116559610	116559870
chr12	116712740	116713110
chr12	116804670	116804870
chr12	119258360	119258620
chr12	119665510	119665770
chr12	119667370	119667690
chr12	119668170	119668540
chr12	120087230	120087500
chr12	121132690	121133140
chr12	121538150	121538430
chr12	121627390	121627750
chr12	121798290	121798770
chr12	121918180	121918460
chr12	122004040	122004330
chr12	122026570	122026860
chr12	122081760	122082200
chr12	122266230	122266430
chr12	122312080	122312280
chr12	122867550	122868060
chr12	122870290	122870640
chr12	123106980	123107180
chr12	123131500	123131770
chr12	123232890	123233120
chr12	123468880	123469090
chr12	123928500	123928800
chr12	124360130	124360330
chr12	124386740	124386960
chr12	124480080	124480590
chr12	124527850	124528160
chr12	124608410	124608710
chr12	124872100	124872340
chr12	124914230	124914500
chr12	126436490	126436990
chr12	128830100	128830330
chr12	130590100	130590550
chr12	131043140	131043460
chr12	131048170	131049010
chr12	131074680	131074880
chr12	131773790	131774050
chr12	132433790	132434000
chr13	16348700	16348960
chr13	16567270	16567530
chr13	17940720	17940970
chr13	22287440	22287670
chr13	22497090	22497330
chr13	27426060	27426320
chr13	28530890	28531110
chr13	28658680	28658910
chr13	29902410	29902730
chr13	30376810	30377250
chr13	30466830	30467040
chr13	32315130	32316310
chr13	32427770	32428130
chr13	32988840	32989450
chr13	33352270	33352590
chr13	33353610	33354040
chr13	33492250	33492540
chr13	33542460	33542940
chr13	33818200	33818560
chr13	37001110	37001320
chr13	39955930	39956190
chr13	40127540	40127750
chr13	40162260	40162560
chr13	40376380	40376850
chr13	40439430	40439710
chr13	40571530	40571820
chr13	40580720	40580920
chr13	40581090	40581860
chr13	40582490	40582710
chr13	40921480	40921690
chr13	40993070	40993330
chr13	41007510	41007710
chr13	41132520	41132720
chr13	44577080	44577330
chr13	46101640	46101850
chr13	46295700	46295910
chr13	46383840	46384040
chr13	48056470	48057060
chr13	48061700	48061900
chr13	48062170	48062470
chr13	48072020	48072250
chr13	48073780	48074140
chr13	48505510	48505820
chr13	48976300	48976580
chr13	50684560	50685060
chr13	50755990	50756250
chr13	50909330	50909840
chr13	51803790	51804090
chr13	52012050	52012400
chr13	52404300	52404610
chr13	52455530	52455740
chr13	52828150	52828390
chr13	58953630	58953860
chr13	60396130	60396370
chr13	63236990	63237190
chr13	66994480	66994780
chr13	66995480	66995710
chr13	69265370	69265650
chr13	69912750	69913050
chr13	74136230	74136540
chr13	75480940	75481430
chr13	77329030	77329250
chr13	77338790	77339110
chr13	77514020	77514460
chr13	80341410	80341670
chr13	88456010	88456420
chr13	88707570	88707900
chr13	94601640	94601980
chr13	94624490	94624730
chr13	98524460	98525260
chr13	98541350	98542170
chr13	98543420	98543630
chr13	98570930	98571180
chr13	98572080	98572450
chr13	98826130	98826380
chr13	98975850	98976360
chr13	99178560	99178780
chr13	99200860	99201620
chr13	99228960	99229220
chr13	106684040	106684300
chr13	106919230	106919670
chr13	109131850	109132170
chr13	109705390	109705660
chr13	109706110	109706410
chr13	109706890	109707150
chr13	109707340	109707700
chr13	110044500	110044940
chr13	110109060	110109440
chr13	110388820	110389200
chr13	110509930	110510240
chr13	110510460	110510690
chr13	110524530	110525070
chr13	110676260	110676960
chr13	110875080	110875300
chr13	111174600	111175420
chr13	111177010	111177400
chr13	111184250	111184850
chr13	111185120	111185490
chr13	111186930	111187180
chr13	111188160	111188380
chr13	111560150	111560430
chr13	111578300	111578640
chr13	112533090	112533450
chr13	112572720	112573080
chr13	112575010	112575240
chr13	112688660	112689040
chr13	112689830	112690030
chr13	112860150	112860470
chr13	113405660	113406220
chr13	113406950	113407170
chr13	113408230	113408460
chr13	113409950	113410510
chr13	113417160	113417390
chr13	113421770	113422080
chr13	113426380	113426720
chr13	113432900	113433150
chr13	113647050	113647500
chr13	113656820	113657430
chr13	113884210	113884430
chr13	114132430	114132630
chr13	114282080	114282370
chr14	20333130	20333380
chr14	20428000	20428210
chr14	21071180	21071680
chr14	22400870	22401220
chr14	22412550	22412900
chr14	22432930	22433160
chr14	22556660	22556860
chr14	22557350	22557620
chr14	22871410	22871680
chr14	22887130	22887370
chr14	24436240	24436560
chr14	24458510	24458790
chr14	24662680	24662960
chr14	31026590	31026910
chr14	32484530	32484800
chr14	33910600	33910800
chr14	34489600	34489840
chr14	35284060	35284350
chr14	35285300	35285550
chr14	35285780	35286310
chr14	35286880	35287340
chr14	35290130	35290380
chr14	35292390	35292680
chr14	38254570	38254790
chr14	38549350	38550050
chr14	38550290	38550560
chr14	38552730	38553030
chr14	46535060	46535430
chr14	46543840	46544060
chr14	50231610	50231910
chr14	50789460	50789860
chr14	51844350	51844620
chr14	51989750	51990110
chr14	53152580	53152970
chr14	53226750	53227310
chr14	53954210	53954470
chr14	54277960	54278190
chr14	55027200	55027630
chr14	58244880	58245220
chr14	58297860	58298110
chr14	58738800	58739000
chr14	58755090	58755600
chr14	59188250	59189070
chr14	59484170	59484400
chr14	60165130	60165380
chr14	61034620	61035140
chr14	61113540	61113890
chr14	61213210	61213510
chr14	61567950	61568550
chr14	61695290	61695700
chr14	63642130	63642420
chr14	64510900	64511170
chr14	66508020	66508390
chr14	67241600	67241810
chr14	68109530	68109780
chr14	68111390	68111600
chr14	68210880	68211090
chr14	68283150	68284060
chr14	68285490	68285720
chr14	68399990	68400510
chr14	68793360	68793840
chr14	68795550	68796440
chr14	68947620	68947930
chr14	69614840	69615040
chr14	69692850	69693330
chr14	69701840	69702340
chr14	73270000	73270310
chr14	73753780	73754480
chr14	73760260	73760540
chr14	75232820	75233020
chr14	75335640	75336060
chr14	76947410	76947870
chr14	77000960	77001240
chr14	77033360	77033590
chr14	77040160	77040390
chr14	77097420	77097720
chr14	77321470	77321790
chr14	77653670	77654230
chr14	77882490	77882800
chr14	79830580	79831020
chr14	79831210	79831650
chr14	79832210	79832590
chr14	80941470	80941980
chr14	81170510	81170740
chr14	89719710	89719960
chr14	89720500	89720850
chr14	89773360	89773660
chr14	89955660	89955930
chr14	90382860	90383060
chr14	91114350	91114610
chr14	91355700	91355910
chr14	91417270	91417510
chr14	92540230	92540480
chr14	95291210	95291600
chr14	95328080	95328330
chr14	95396540	95396810
chr14	95399690	95399910
chr14	95464380	95464620
chr14	95489220	95489470
chr14	95514950	95515160
chr14	95533570	95533810
chr14	95534600	95534870
chr14	95664330	95664550
chr14	95664820	95665090
chr14	95665520	95665740
chr14	95666790	95667040
chr14	95695550	95695960
chr14	95697630	95698300
chr14	95711320	95712720
chr14	95713750	95714130
chr14	95903450	95903690
chr14	96002240	96002470
chr14	96104830	96105060
chr14	96267530	96267810
chr14	97120570	97120770
chr14	99525480	99525890
chr14	99632940	99633500
chr14	99683210	99683500
chr14	100065120	100065370
chr14	100192410	100192660
chr14	100306660	100306910
chr14	101358390	101358830
chr14	101359910	101360270
chr14	101361290	101361680
chr14	101773740	101774920
chr14	101810080	101810310
chr14	102555280	102555650
chr14	102949340	102949730
chr14	103607040	103607330
chr14	103691880	103692150
chr14	104563670	104564040
chr14	104660320	104660690
chr14	104677450	104677860
chr14	104924830	104925450
chr14	105021530	105021810
chr14	105058960	105059480
chr14	105251280	105251570
chr14	105531970	105532210
chr14	105818350	105819040
chr14	105860300	105860750
chr14	105861430	105861690
chr14	105861860	105863920
chr14	105981730	105981950
chr14	106627170	106627510
chr14	106666740	106667040
chr14	106674460	106674890
chr14	106675050	106675850
chr14	106745370	106745580
chr14	106762130	106762650
chr14	106765270	106765550
chr14	106841160	106841370
chr14	106843230	106846120
chr14	106847050	106847340
chr14	106848560	106849830
chr14	106850840	106851380
chr14	106872820	106873140
chr14	106874580	106874780
chr14	106877070	106877650
chr14	106877850	106878050
chr14_GL000009v2_random	80590	80830
chr14_KI270726v1_random	41550	41820
chr15	20248340	20248580
chr15	20341170	20341810
chr15	20789090	20789590
chr15	21110490	21110700
chr15	21712500	21712800
chr15	21717860	21718070
chr15	22968420	22968630
chr15	23854880	23855140
chr15	25986420	25986630
chr15	27588970	27589370
chr15	30612470	30612730
chr15	30625350	30625990
chr15	30699930	30700620
chr15	30770840	30771080
chr15	30921930	30922300
chr15	30928830	30929110
chr15	30934530	30934730
chr15	31307080	31307310
chr15	31338320	31338530
chr15	31338880	31339150
chr15	31353650	31353870
chr15	31361220	31361590
chr15	31393460	31394000
chr15	31456770	31457070
chr15	31705080	31705350
chr15	32029210	32029430
chr15	34039540	34039850
chr15	38650850	38651050
chr15	39922310	39922510
chr15	40054340	40055140
chr15	40064930	40065330
chr15	40069560	40069810
chr15	40106750	40107050
chr15	40906760	40907030
chr15	40929420	40929720
chr15	40953020	40953430
chr15	41774540	41774850
chr15	41876290	41876770
chr15	41892630	41892950
chr15	41927500	41927740
chr15	41971680	41971880
chr15	42273160	42273610
chr15	42401450	42401660
chr15	43776460	43776740
chr15	44427050	44427260
chr15	44663270	44663630
chr15	45587420	45587620
chr15	46703830	46704220
chr15	49046540	49046820
chr15	50354040	50354300
chr15	50355060	50355320
chr15	51622460	51622700
chr15	51731710	51732060
chr15	52235160	52235380
chr15	52798110	52798310
chr15	53529420	53529630
chr15	53531030	53531290
chr15	53535770	53535970
chr15	53588740	53589090
chr15	56243460	56243790
chr15	56465230	56465450
chr15	56467840	56468680
chr15	56533950	56534170
chr15	58310300	58310550
chr15	58331790	58332300
chr15	58473050	58473340
chr15	58518470	58518680
chr15	58933730	58933970
chr15	63348640	63348930
chr15	63490980	63491440
chr15	63600650	63600920
chr15	63834190	63834440
chr15	64356330	64356560
chr15	65792460	65792690
chr15	65911640	65911950
chr15	66908130	66908360
chr15	67098510	67098740
chr15	67784320	67784620
chr15	68229830	68230190
chr15	69414310	69414510
chr15	69453470	69453690
chr15	69666720	69666970
chr15	70270210	70270550
chr15	70492520	70492850
chr15	70504410	70504700
chr15	70526290	70526650
chr15	73303790	73304060
chr15	73994230	73994640
chr15	74762270	74762950
chr15	74788920	74789410
chr15	74790610	74790830
chr15	75108850	75109210
chr15	75195610	75195920
chr15	76340440	76340660
chr15	77582730	77583000
chr15	77990390	77990660
chr15	78058950	78059570
chr15	78540460	78540670
chr15	79923210	79923770
chr15	80059580	80060120
chr15	80823290	80823510
chr15	80824230	80824450
chr15	81292360	81292660
chr15	81293930	81294260
chr15	81294430	81294650
chr15	81295730	81295970
chr15	82046530	82046770
chr15	84195440	84195690
chr15	85257170	85257420
chr15	85257900	85258130
chr15	85296920	85297140
chr15	85330430	85330630
chr15	85330980	85331200
chr15	88401890	88402150
chr15	88639090	88639310
chr15	88913160	88913570
chr15	90000840	90001130
chr15	90034190	90034440
chr15	90191060	90191280
chr15	90716980	90717250
chr15	92810750	92810950
chr15	93089780	93089980
chr15	93985460	93986050
chr15	94231060	94231360
chr15	94298010	94298290
chr15	98150370	98150650
chr15	98159990	98160430
chr15	98718460	98719180
chr15	99435170	99435480
chr15	99448050	99448270
chr15	99507290	99508230
chr15	99510070	99510400
chr15	99511280	99512750
chr15	99515510	99515770
chr15	99556050	99556490
chr15	99557090	99557410
chr15	99717000	99717310
chr15	100929620	100929860
chr15	101127310	101127850
chr15	101168560	101168840
chr15	101294960	101295180
chr15	101496280	101496710
chr15	101613300	101613910
chr15	101618760	101619320
chr15_KI270727v1_random	84970	85290
chr15_KI270727v1_random	85580	85950
chr15_KI270727v1_random	391020	391450
chr15_KI270727v1_random	446760	447040
chr15_KI270727v1_random	447290	447490
chr16	53480	53770
chr16	411970	412260
chr16	724010	724230
chr16	825700	826130
chr16	1420930	1421160
chr16	1445190	1445420
chr16	1471680	1471980
chr16	2128570	2128830
chr16	2149220	2149420
chr16	2158890	2159170
chr16	2161440	2161730
chr16	2953990	2954280
chr16	4768580	4768850
chr16	8891220	8891460
chr16	9061450	9061670
chr16	10599380	10599590
chr16	10868520	10868780
chr16	10876860	10877140
chr16	10878270	10878830
chr16	11259030	11259260
chr16	11297890	11298130
chr16	11308480	11308840
chr16	11310030	11310260
chr16	11354950	11355330
chr16	11506480	11507090
chr16	11622290	11622710
chr16	11682080	11682370
chr16	14436250	14436500
chr16	15094040	15094270
chr16	16007370	16007590
chr16	16015650	16015990
chr16	16146810	16147060
chr16	17354330	17354580
chr16	17364630	17365130
chr16	17414520	17414730
chr16	17469440	17469670
chr16	19766490	19766840
chr16	20763650	20763990
chr16	21358230	21358530
chr16	21359610	21360330
chr16	21506870	21507360
chr16	21509410	21509660
chr16	21633930	21634130
chr16	23132000	23132350
chr16	25256850	25257120
chr16	27203530	27203730
chr16	27221960	27222390
chr16	27229070	27229270
chr16	27229560	27230200
chr16	27231870	27232210
chr16	27234990	27235390
chr16	27237230	27237560
chr16	28491700	28491980
chr16	29594330	29594600
chr16	29636020	29636310
chr16	29664180	29664380
chr16	29676040	29676250
chr16	29694580	29694790
chr16	29721430	29721730
chr16	29745600	29745830
chr16	30185730	30186100
chr16	30650640	30650880
chr16	30699060	30699260
chr16	30949150	30949490
chr16	31034010	31034240
chr16	32052390	32052590
chr16	34085170	34085410
chr16	46689280	46689570
chr16	46830770	46831060
chr16	48426490	48426850
chr16	49801050	49801310
chr16	50684200	50684450
chr16	51184700	51185160
chr16	53054630	53054850
chr16	53090690	53091140
chr16	53099250	53099520
chr16	53208110	53208710
chr16	54373940	54374300
chr16	55126770	55126970
chr16	56018740	56018940
chr16	56019130	56019330
chr16	56683690	56683890
chr16	56951230	56951640
chr16	57039810	57040200
chr16	57165840	57166060
chr16	57735430	57735730
chr16	58418780	58419160
chr16	58438480	58438680
chr16	58438980	58439230
chr16	58628990	58629220
chr16	66400310	66400530
chr16	66549460	66549790
chr16	66606190	66606480
chr16	66713270	66713480
chr16	67489240	67489450
chr16	68074430	68074740
chr16	68084800	68085030
chr16	68257150	68257390
chr16	68356600	68356840
chr16	68490960	68491380
chr16	69385790	69386000
chr16	69953440	69953680
chr16	70166240	70166590
chr16	70167100	70167400
chr16	70433260	70433460
chr16	71894980	71895280
chr16	72094120	72094440
chr16	73143360	73143590
chr16	73396640	73397030
chr16	74409650	74410370
chr16	74425300	74425680
chr16	74425950	74426170
chr16	74427990	74428630
chr16	74606670	74607050
chr16	75075570	75075810
chr16	79845160	79845450
chr16	81730420	81730640
chr16	81813860	81814150
chr16	81822840	81823640
chr16	81837050	81837470
chr16	85291600	85291830
chr16	85446900	85447110
chr16	85449010	85449270
chr16	85461390	85461610
chr16	85553870	85554080
chr16	85586540	85586880
chr16	86577110	86577340
chr16	86577740	86578020
chr16	87701380	87701830
chr16	87702260	87702610
chr16	87703650	87704230
chr16	87723570	87723970
chr16	87806200	87806400
chr16	87807060	87807420
chr16	87809390	87809780
chr16	87832980	87833750
chr16	87869890	87870320
chr16	87956510	87956910
chr16	88114780	88115000
chr16	88454870	88455300
chr16	88599570	88599960
chr16	88634580	88634870
chr16	88727460	88727750
chr16	88771080	88771310
chr16	88799400	88799700
chr16	88799940	88800290
chr16	88967440	88967900
chr16	88976200	88976470
chr16	88978180	88978780
chr16	89345450	89345820
chr16	89358900	89359210
chr16	89613060	89613390
chr17	798280	798530
chr17	800580	801070
chr17	804480	804690
chr17	864420	864840
chr17	983760	983960
chr17	1187050	1187260
chr17	1628510	1628760
chr17	1717040	1717370
chr17	1783660	1784170
chr17	2070210	2070490
chr17	2137730	2137980
chr17	2138720	2139010
chr17	2181220	2181420
chr17	2240020	2240270
chr17	2814800	2815120
chr17	2849160	2849550
chr17	2931210	2931410
chr17	3004650	3004850
chr17	3640220	3640530
chr17	3795510	3795800
chr17	3964100	3964370
chr17	6443870	6444430
chr17	6651340	6651660
chr17	7836680	7836980
chr17	8079400	8079710
chr17	10033840	10034070
chr17	14297620	14297930
chr17	14301060	14301340
chr17	14458570	14458810
chr17	14790770	14791000
chr17	15236480	15236700
chr17	16975350	16975750
chr17	17108170	17108470
chr17	17403380	17403650
chr17	17420500	17420770
chr17	17669360	17669560
chr17	17757060	17757540
chr17	17766400	17766610
chr17	17782170	17782450
chr17	17783190	17783890
chr17	17823980	17824300
chr17	17886160	17886410
chr17	17886690	17886890
chr17	19042760	19043140
chr17	19062800	19063050
chr17	19187650	19187920
chr17	19648570	19649030
chr17	20073260	20073470
chr17	21284540	21284760
chr17	21288450	21288860
chr17	21739770	21740020
chr17	22142010	22142230
chr17	28335150	28335380
chr17	28812610	28812820
chr17	29112410	29112760
chr17	29113180	29113450
chr17	29138100	29138420
chr17	29560100	29560350
chr17	29561620	29561980
chr17	29566440	29566640
chr17	29760500	29760750
chr17	29929530	29929820
chr17	30730650	30730880
chr17	31309740	31310180
chr17	31565320	31565540
chr17	33024410	33024610
chr17	35540620	35541180
chr17	37828420	37828680
chr17	37829590	37829840
chr17	38486080	38486290
chr17	38591440	38591710
chr17	38728430	38728680
chr17	38898560	38898860
chr17	39618660	39619050
chr17	39694680	39694880
chr17	40191670	40191970
chr17	40318220	40318460
chr17	40339110	40339410
chr17	40345140	40345420
chr17	42556160	42556480
chr17	43239880	43240100
chr17	43272720	43273010
chr17	43467840	43468040
chr17	43803870	43804100
chr17	44385650	44385950
chr17	44601910	44602140
chr17	44604320	44604890
chr17	44849890	44850090
chr17	45227230	45227690
chr17	45380560	45380760
chr17	45584330	45584970
chr17	46628950	46629170
chr17	47205260	47205970
chr17	47219130	47219480
chr17	47323400	47323740
chr17	47502700	47502930
chr17	48107490	48107750
chr17	49204340	49204600
chr17	49414690	49414960
chr17	49739710	49740310
chr17	49748990	49749230
chr17	50867310	50867820
chr17	51154310	51154590
chr17	51650040	51650410
chr17	55437030	55437250
chr17	56977790	56978010
chr17	57283650	57283870
chr17	57441240	57441910
chr17	57443450	57444950
chr17	57446220	57446590
chr17	57447590	57447900
chr17	57471760	57472070
chr17	57518920	57519710
chr17	57525420	57525630
chr17	57548220	57548500
chr17	57549260	57549520
chr17	57550880	57551490
chr17	57551770	57552440
chr17	57554260	57554470
chr17	57554710	57554910
chr17	57558040	57558310
chr17	57811000	57811300
chr17	57868650	57868860
chr17	57874090	57874670
chr17	57915870	57916120
chr17	57925440	57925760
chr17	57927190	57927490
chr17	57940300	57940640
chr17	57993660	57993930
chr17	58333600	58334050
chr17	58334990	58335320
chr17	58335700	58335990
chr17	58336670	58337110
chr17	58518040	58518240
chr17	59155320	59155580
chr17	59620760	59621110
chr17	59641980	59642390
chr17	59643550	59643790
chr17	60391870	60392370
chr17	61403160	61403360
chr17	61411610	61411940
chr17	61863060	61863350
chr17	62470960	62471310
chr17	63841780	63842090
chr17	63843260	63843540
chr17	63932120	63932320
chr17	63985200	63985510
chr17	63990460	63990760
chr17	64505620	64505920
chr17	64985880	64986670
chr17	65123140	65123420
chr17	66192010	66192310
chr17	66785960	66786160
chr17	66787610	66787930
chr17	66789520	66790150
chr17	66806410	66806690
chr17	66807480	66807960
chr17	68248120	68248390
chr17	68398610	68399050
chr17	69581490	69581980
chr17	72465480	72465810
chr17	73311250	73311560
chr17	74213860	74214220
chr17	74339790	74340030
chr17	74430020	74430440
chr17	74987710	74987980
chr17	75025670	75026050
chr17	75109960	75110200
chr17	75338660	75338880
chr17	75346910	75347160
chr17	75487970	75488290
chr17	75557790	75558030
chr17	75626260	75626550
chr17	76244390	76244630
chr17	76272050	76272550
chr17	76480800	76481150
chr17	76492000	76492890
chr17	76697440	76697660
chr17	76738270	76738520
chr17	76786360	76786650
chr17	76820450	76820780
chr17	76845830	76846190
chr17	76997640	76998020
chr17	77123770	77123970
chr17	77389560	77389890
chr17	77400330	77400680
chr17	77419980	77420190
chr17	77421380	77421830
chr17	77444910	77445460
chr17	77454280	77454490
chr17	77571380	77571830
chr17	77957860	77958480
chr17	78715350	78715550
chr17	78716840	78717290
chr17	78782500	78782700
chr17	79760100	79760310
chr17	80036000	80036260
chr17	80218240	80218480
chr17	80397750	80398160
chr17	80413670	80413880
chr17	80886070	80886560
chr17	80914140	80914430
chr17	80987770	80987990
chr17	81159310	81159530
chr17	81396930	81397130
chr17	81397390	81397680
chr17	81398390	81399080
chr17	81401830	81402120
chr17	81409610	81409840
chr17	81430050	81430340
chr17	81440030	81440370
chr17	81448760	81449130
chr17	81450900	81451250
chr17	81511290	81511810
chr17	81703100	81703390
chr17	82400130	82400350
chr17	82490220	82490780
chr17	82502710	82502960
chr17	83156050	83156460
chr18	332640	332990
chr18	456400	456660
chr18	456900	457260
chr18	2898190	2898410
chr18	2913830	2914160
chr18	3247480	3248120
chr18	8607950	8608180
chr18	8944760	8945200
chr18	8951560	8951840
chr18	9475910	9476110
chr18	9482550	9482750
chr18	9797170	9797410
chr18	10475880	10476140
chr18	13137690	13137980
chr18	13301330	13301600
chr18	13381810	13382010
chr18	13611900	13612310
chr18	14701100	14702070
chr18	15493180	15493490
chr18	16265800	16266010
chr18	23231500	23231980
chr18	23862860	23863360
chr18	32803250	32803580
chr18	35466830	35467200
chr18	35467400	35467730
chr18	36083640	36084000
chr18	36629340	36629670
chr18	38454950	38455190
chr18	44759270	44759760
chr18	47931300	47931790
chr18	48539810	48540020
chr18	48675140	48675350
chr18	48801290	48801620
chr18	48933250	48933470
chr18	48948390	48948890
chr18	48949140	48949480
chr18	49022340	49022660
chr18	49023040	49023500
chr18	49023720	49025540
chr18	49052910	49053940
chr18	49054820	49055660
chr18	49055820	49056280
chr18	49057160	49057550
chr18	49057800	49058170
chr18	49059220	49059630
chr18	49061790	49062420
chr18	49564540	49564760
chr18	50266340	50266550
chr18	51154170	51154550
chr18	54247020	54247390
chr18	54269570	54269960
chr18	55321630	55321850
chr18	55419810	55420010
chr18	55420340	55421150
chr18	55421620	55422980
chr18	55423340	55424070
chr18	55455720	55456070
chr18	55491080	55491290
chr18	55491460	55492230
chr18	55858840	55859220
chr18	56208160	56208520
chr18	56210140	56210930
chr18	56235500	56236020
chr18	56638460	56638670
chr18	57077780	57077980
chr18	58195420	58195710
chr18	58400270	58400680
chr18	58405710	58405920
chr18	58671320	58671630
chr18	59865670	59865940
chr18	59923540	59923890
chr18	62186700	62186980
chr18	62612430	62612650
chr18	63098080	63098610
chr18	63098790	63099160
chr18	63099990	63100490
chr18	63553080	63553290
chr18	75658140	75658430
chr18	77023290	77023650
chr18	77107930	77108240
chr18	77133500	77133960
chr18	77169340	77169590
chr18	79283360	79283840
chr18	79442700	79442930
chr18	79465700	79466110
chr18	79506660	79506930
chr18	79507390	79507620
chr18	79819910	79820140
chr19	1363340	1363730
chr19	1648650	1648860
chr19	1841480	1841780
chr19	1843160	1843690
chr19	2076460	2076780
chr19	2083740	2084010
chr19	2089800	2090010
chr19	2224230	2224440
chr19	2525460	2525670
chr19	2544520	2544870
chr19	2616920	2617370
chr19	2624240	2624580
chr19	2824050	2824300
chr19	3154860	3155090
chr19	3516600	3516880
chr19	4375470	4376300
chr19	4895670	4895890
chr19	4977270	4977520
chr19	6372750	6373170
chr19	6502150	6502460
chr19	6577460	6577910
chr19	6675020	6675280
chr19	6801660	6801940
chr19	6802200	6802520
chr19	7179840	7180070
chr19	7348970	7349320
chr19	10236330	10236720
chr19	10419850	10420120
chr19	10502970	10503390
chr19	10590040	10590280
chr19	10968520	10969060
chr19	11021240	11021490
chr19	11035760	11036030
chr19	11738190	11738480
chr19	11738770	11739150
chr19	12793620	12793880
chr19	13164420	13164640
chr19	13172600	13172950
chr19	14375570	14376060
chr19	14542410	14542780
chr19	14545550	14545970
chr19	15197500	15197710
chr19	16118760	16118960
chr19	16366740	16367030
chr19	16370760	16370970
chr19	16587990	16588500
chr19	16834280	16834480
chr19	16895860	16896630
chr19	17243050	17243310
chr19	17247940	17248170
chr19	17303240	17303440
chr19	17405400	17405680
chr19	17527080	17527280
chr19	17950630	17950920
chr19	18001560	18001790
chr19	18023460	18023720
chr19	18024100	18024380
chr19	18173530	18173780
chr19	18514590	18514930
chr19	18649580	18649920
chr19	18700650	18701080
chr19	18718480	18718680
chr19	18906520	18906740
[truncated: 2,202 more rows]

## Sheet: ARID5B_peaks_KO
ARID5B peaks in KO cells
chr1	1894330	1894570
chr1	1899460	1899800
chr1	2374130	2374610
chr1	2455700	2455910
chr1	2596750	2597070
chr1	3578190	3578500
chr1	3583540	3583920
chr1	3598530	3598740
chr1	7620770	7621000
chr1	9410800	9411010
chr1	9590910	9591120
chr1	11352560	11352890
chr1	11570680	11571070
chr1	12031060	12031380
chr1	13749270	13749510
chr1	14950550	14950800
chr1	16611480	16611720
chr1	16623470	16623760
chr1	16638300	16638820
chr1	16643510	16643810
chr1	16644400	16644920
chr1	16709610	16709900
chr1	16936690	16936950
chr1	18957160	18957460
chr1	19660070	19660270
chr1	22163350	22163640
chr1	23343910	23344170
chr1	23597870	23598110
chr1	23959050	23959580
chr1	25020710	25020960
chr1	26289640	26290110
chr1	26336920	26337130
chr1	26786590	26786940
chr1	27006000	27006200
chr1	27593170	27593490
chr1	27851720	27851920
chr1	29640070	29640770
chr1	31506590	31506970
chr1	31739420	31739730
chr1	31760840	31761100
chr1	33152930	33153160
chr1	41666820	41667060
chr1	43946360	43946600
chr1	44784190	44784400
chr1	44786830	44787080
chr1	46347910	46348180
chr1	46719120	46719340
chr1	50949510	50949710
chr1	53409680	53410110
chr1	58546460	58546670
chr1	61725040	61725370
chr1	67732690	67732920
chr1	77282290	77282540
chr1	90132140	90132380
chr1	91791600	91791860
chr1	93079330	93079540
chr1	93818120	93818390
chr1	100038610	100038810
chr1	101657850	101658050
chr1	107056720	107057020
chr1	109494030	109494290
chr1	111320470	111320680
chr1	113390740	113390990
chr1	114346110	114346310
chr1	116515180	116515470
chr1	120824240	120824460
chr1	123229730	123229960
chr1	124908740	124909000
chr1	149102540	149102760
chr1	149811040	149811410
chr1	149840860	149841080
chr1	149860860	149861090
chr1	151367950	151368320
chr1	151829370	151829580
chr1	153963350	153963810
chr1	154677690	154677970
chr1	154861770	154862020
chr1	156491550	156491760
chr1	156859120	156859420
chr1	160707320	160707520
chr1	161013620	161013940
chr1	175192470	175192710
chr1	179883010	179883290
chr1	180502480	180502690
chr1	182381060	182381280
chr1	182391000	182391310
chr1	183636000	183636280
chr1	198935550	198935760
chr1	201303980	201304200
chr1	201740170	201740650
chr1	201982260	201982500
chr1	202225180	202225680
chr1	202248430	202248670
chr1	202348810	202349010
chr1	203129960	203130220
chr1	203305430	203305630
chr1	203306410	203306710
chr1	203307460	203307820
chr1	203327820	203328080
chr1	204103790	204104080
chr1	204104580	204104790
chr1	204494140	204494570
chr1	206470570	206470800
chr1	206471340	206471610
chr1	206722690	206722940
chr1	212035730	212035970
chr1	212858260	212858480
chr1	224330460	224330700
chr1	228141630	228141830
chr1	229693200	229693580
chr1	230130330	230130620
chr1	234792330	234792580
chr1	235074840	235075040
chr1	236284370	236284590
chr1	244047860	244048120
chr1	244451670	244451950
chr1	248408320	248408960
chr10	291250	291450
chr10	329470	329830
chr10	560280	560500
chr10	1420730	1420950
chr10	1424860	1425210
chr10	1454620	1454960
chr10	1465520	1465800
chr10	1489490	1490130
chr10	1545520	1545900
chr10	1546510	1546950
chr10	1552210	1552470
chr10	1553550	1553900
chr10	1567240	1568180
chr10	1576290	1576490
chr10	1577590	1577870
chr10	5413220	5413450
chr10	7259340	7259580
chr10	11886980	11887210
chr10	12389040	12389440
chr10	30701750	30701960
chr10	30704720	30705010
chr10	31749640	31749840
chr10	32347380	32347630
chr10	43083420	43083630
chr10	43231870	43232160
chr10	43396300	43396530
chr10	46299860	46300170
chr10	46329640	46329850
chr10	48684430	48684790
chr10	48699090	48699390
chr10	63627850	63628100
chr10	71710670	71710910
chr10	71850970	71851220
chr10	75095730	75095940
chr10	75111530	75111750
chr10	79245290	79245660
chr10	79444690	79444990
chr10	81679380	81679620
chr10	82394270	82394530
chr10	98044370	98044640
chr10	100229590	100229890
chr10	100996230	100996460
chr10	102114480	102114870
chr10	102645240	102645450
chr10	110858110	110858370
chr10	119596650	119596930
chr10	124093350	124093570
chr10	124119170	124119470
chr10	124601850	124602150
chr10	124602430	124602800
chr10	124606650	124606850
chr10	124696550	124697100
chr10	124722930	124723140
chr10	124801490	124801730
chr10	125146790	125146990
chr10	129471550	129471810
chr10	130570990	130571200
chr10	130718850	130719130
chr10	131917680	131918050
chr10	132407740	132408010
chr10	132555740	132556080
chr10	132589170	132589380
chr10	133242800	133243120
chr10	133667520	133668320
chr10	133674390	133674610
chr10	133677850	133678120
chr10	133681070	133681270
chr10	133747550	133747750
chr10	133753720	133754160
chr10	133757410	133757850
chr11	318680	318980
chr11	535840	536180
chr11	722020	722260
chr11	820350	820660
chr11	1258190	1258490
chr11	2826550	2826760
chr11	9233540	9233820
chr11	10664340	10664570
chr11	13229360	13229620
chr11	13923790	13924060
chr11	36573640	36573850
chr11	36597970	36598170
chr11	44596930	44597320
chr11	47715210	47715640
chr11	61477510	61477720
chr11	61879290	61879620
chr11	64185520	64185720
chr11	64996990	64997270
chr11	65417820	65418040
chr11	65639960	65640180
chr11	66317250	66317510
chr11	66880680	66881070
chr11	67409470	67409760
chr11	68045070	68045290
chr11	68272260	68272460
chr11	68978900	68979200
chr11	69841610	69841860
chr11	69909780	69910160
chr11	72224870	72225200
chr11	72813950	72814610
chr11	73381470	73381790
chr11	75174510	75174830
chr11	77411560	77411900
chr11	108854190	108854400
chr11	111735350	111735620
chr11	116535930	116536170
chr11	117823530	117823880
chr11	118609740	118609940
chr11	118928310	118928540
chr11	119673590	119673970
chr11	119892240	119892450
chr11	121067910	121068110
chr11	124759640	124759910
chr11	126488280	126488670
chr11	128331250	128331470
chr11	128611550	128611870
chr11	130314120	130314360
chr12	976970	977210
chr12	1837110	1837440
chr12	2732580	2732820
chr12	6204550	6204930
chr12	6224630	6224870
chr12	6944000	6944420
chr12	8320850	8321090
chr12	12010250	12010480
chr12	13377260	13377480
chr12	25459690	25459890
chr12	26833100	26833540
chr12	34604810	34605110
chr12	45216530	45216890
chr12	47753300	47753570
chr12	52877580	52877820
chr12	53299750	53299950
chr12	56751840	56752070
chr12	57752330	57752590
chr12	71440400	71440750
chr12	83904190	83904390
chr12	93783930	93784130
chr12	94460100	94460500
chr12	95473890	95474200
chr12	99252870	99253080
chr12	100209160	100209430
chr12	104644120	104644420
chr12	110501720	110502050
chr12	111685560	111685820
chr12	113149590	113149800
chr12	113154640	113154860
chr12	116123710	116123920
chr12	116694830	116695220
chr12	116696120	116696330
chr12	120110820	120111080
chr12	122020840	122021110
chr12	123131800	123132190
chr12	123143510	123143980
chr12	124454730	124454930
chr12	131043210	131043620
chr12	131852660	131852880
chr12	132528060	132528260
chr13	16141410	16141620
chr13	16306360	16306670
chr13	17592490	17592810
chr13	20525630	20525900
chr13	40614530	40614860
chr13	40667510	40667750
chr13	51810880	51811080
chr13	106911170	106911440
chr13	108269730	108269950
chr13	111560990	111561270
chr13	113657100	113657640
chr14	22432480	22432680
chr14	22484560	22484760
chr14	22531560	22531810
chr14	24409080	24409440
chr14	35286070	35286290
chr14	51846700	51846910
chr14	54567230	54567520
chr14	67515130	67515380
chr14	68283700	68283950
chr14	69625550	69625850
chr14	73136950	73137210
chr14	73758330	73758540
chr14	74356720	74356970
chr14	74964250	74964480
chr14	75126440	75126680
chr14	75340790	75341030
chr14	77458130	77458480
chr14	90427560	90427760
chr14	90536360	90536680
chr14	93955090	93955350
chr14	94892010	94892260
chr14	95371270	95371520
chr14	96492910	96493140
chr14	97176850	97177080
chr14	99568900	99569170
chr14	101773540	101773950
chr14	101775680	101775930
chr14	101781220	101781490
chr14	101809920	101810230
chr14	102510380	102510600
chr14	102910410	102910690
chr14	103226950	103227210
chr14	104393840	104394080
chr14	104816000	104816240
chr14	105060280	105060580
chr14	105061930	105062320
chr14	105469490	105469740
chr14	105532400	105532640
chr14	105680130	105680530
chr14	105686340	105686690
chr14	105861840	105862100
chr14	106762130	106762610
chr14	106770230	106770480
chr14	106775180	106775480
chr14	106843610	106844190
chr14	106845300	106846040
chr14	106848640	106849150
chr14	106874330	106874580
chr14_KI270726v1_random	41490	41800
chr15	20104240	20104450
chr15	20280170	20280380
chr15	20340480	20341760
chr15	21107510	21107860
chr15	21109730	21110650
chr15	21111940	21112220
chr15	23165580	23165780
chr15	40054960	40055230
chr15	42123410	42123710
chr15	56733040	56733240
chr15	58748990	58749300
chr15	62792760	62792970
chr15	66178470	66178680
chr15	66654920	66655160
chr15	66702250	66702520
chr15	66741430	66741650
chr15	66741840	66742060
chr15	67863770	67863990
chr15	67884490	67884710
chr15	68207120	68207320
chr15	68277800	68278000
chr15	68593720	68593940
chr15	68637150	68637410
chr15	69161320	69161570
chr15	75673010	75673360
chr15	75732620	75732920
chr15	78663570	78663850
chr15	85259320	85259580
chr15	90101260	90101480
chr15	93088180	93088400
chr15	98677650	98677860
chr15	99485800	99486000
chr15	99716990	99717200
chr15	99733310	99733570
chr15	100008170	100008390
chr15	100833890	100834270
chr16	537550	537860
chr16	1469980	1470290
chr16	1610400	1610750
chr16	1773640	1774190
chr16	2005490	2005730
chr16	2082770	2083020
chr16	2601780	2601980
chr16	9125500	9125740
chr16	10910510	10910710
chr16	11088080	11088320
chr16	14975230	14975560
chr16	18394500	18394800
chr16	19767330	19767580
chr16	21501410	21501950
chr16	21550090	21550290
chr16	27222530	27222730
chr16	27235210	27235440
chr16	28181280	28181520
chr16	28414690	28414980
chr16	28802720	28802990
chr16	28873840	28874050
chr16	29469800	29470010
chr16	30184370	30184780
chr16	30557730	30557980
chr16	30874910	30875220
chr16	48427070	48427320
chr16	49528210	49528740
chr16	50284490	50284970
chr16	51185550	51185820
chr16	56870330	56870600
chr16	56951430	56951660
chr16	56985450	56985650
chr16	57147430	57147700
chr16	66830530	66830820
chr16	67025240	67025510
chr16	67544650	67544980
chr16	67927460	67927730
chr16	67936560	67936790
chr16	68257590	68258040
chr16	69330310	69330560
chr16	69932830	69933070
chr16	70163510	70163800
chr16	70174520	70174800
chr16	72093450	72093720
chr16	75087670	75088000
chr16	84929900	84930180
chr16	85258450	85258680
chr16	85523610	85523920
chr16	85551100	85551430
chr16	85583540	85583750
chr16	85614380	85614610
chr16	85725300	85725500
chr16	85843460	85843680
chr16	87704200	87704490
chr16	87724670	87724870
chr16	87806680	87806900
chr16	87833540	87833740
chr16	87858900	87859210
chr16	87861010	87861210
chr16	88113630	88114010
chr16	88165150	88165550
chr16	88771130	88771440
chr16	88923640	88924010
chr17	1577430	1577840
chr17	1580260	1580530
chr17	2396930	2397220
chr17	4635850	4636120
chr17	4833500	4833760
chr17	5237330	5237650
chr17	6496000	6496200
chr17	6639970	6640380
chr17	7351580	7351790
chr17	17043520	17043810
chr17	17477500	17477740
chr17	17670440	17670660
chr17	17841510	17841910
chr17	17843110	17843400
chr17	18377670	18377870
chr17	18398370	18398590
chr17	19063430	19063640
chr17	19127660	19127860
chr17	21292880	21293120
chr17	27456080	27456340
chr17	29584380	29584920
chr17	38286620	38286860
chr17	38417560	38417860
chr17	38559340	38559620
chr17	40318730	40318950
chr17	40326070	40326330
chr17	41865070	41865270
chr17	42020080	42020350
chr17	42676040	42676310
chr17	44095880	44096190
chr17	44627360	44627570
chr17	44689680	44689950
chr17	45601290	45601620
chr17	47205310	47205530
chr17	49707850	49708110
chr17	50372960	50373200
chr17	57441240	57441440
chr17	57604540	57604820
chr17	57868650	57869190
chr17	58337700	58338150
chr17	68205830	68206030
chr17	68237690	68237900
chr17	72512930	72513200
chr17	74599260	74599720
chr17	75487490	75487730
chr17	75774430	75774750
chr17	76491960	76492200
chr17	76872710	76872950
chr17	77372440	77372940
chr17	77407670	77407900
chr17	78169900	78170470
chr17	78715710	78715980
chr17	78954740	78955070
chr17	79581710	79582010
chr17	79942950	79943160
chr17	79993300	79993530
chr17	80397810	80398100
chr17	81206710	81206960
chr17	81398370	81398570
chr17	81427450	81427940
chr17	81428980	81429280
chr17	81453600	81453850
chr17	81454290	81454640
chr17	81482730	81483050
chr17	81735570	81735800
chr17	81982290	81982530
chr17	82449840	82450220
chr17	82490760	82490960
chr17	82552860	82553180
chr17	82915640	82915990
chr17	83155610	83155820
chr17_GL000205v2_random	140530	140780
chr18	13726210	13726620
chr18	14747720	14747950
chr18	24657850	24658320
chr18	47029120	47029520
chr18	48935380	48935750
chr18	49053310	49053600
chr18	56302080	56302310
chr18	58044730	58045030
chr18	79690660	79690880
chr19	536510	536710
chr19	573530	573750
chr19	1367400	1367650
chr19	1450040	1450240
chr19	1665850	1666050
chr19	1859010	1859360
chr19	2223110	2223350
chr19	2446400	2446620
chr19	2726780	2727050
chr19	2727600	2728100
chr19	2773050	2773290
chr19	2783030	2783300
chr19	3178390	3178670
chr19	4089320	4089720
chr19	4365220	4365480
chr19	4895670	4895900
chr19	5337820	5338300
chr19	5977980	5978280
chr19	6228050	6228300
chr19	6712270	6712540
chr19	6737240	6737760
chr19	7337230	7337800
chr19	8563500	8563780
chr19	10286970	10287310
chr19	12933420	12933760
chr19	14410490	14410820
chr19	14496050	14496400
chr19	15365400	15365600
chr19	16888860	16889200
chr19	16891910	16892500
chr19	17052710	17052920
chr19	17126060	17126470
chr19	18030850	18031370
chr19	18733590	18734040
chr19	18735780	18736020
chr19	19033120	19033420
chr19	19065180	19065400
chr19	21329020	21329350
chr19	22024430	22024680
chr19	28396390	28396680
chr19	28421020	28421280
chr19	33373140	33373380
chr19	33716620	33716890
chr19	34030650	34030910
chr19	35758290	35758490
chr19	36271600	36271990
chr19	36273820	36274180
chr19	36275810	36276090
chr19	36308890	36309090
chr19	36772670	36773040
chr19	37907290	37907600
chr19	38617860	38618060
chr19	38899370	38899760
chr19	41783940	41784210
chr19	42528220	42528430
chr19	43369690	43369890
chr19	46381910	46382110
chr19	46392650	46392860
chr19	47925400	47925620
chr19	49867620	49867890
chr19	50683080	50683280
chr19	54298060	54298350
chr19	55166350	55166550
chr19	56109050	56109280
chr2	400700	400930
chr2	6801340	6801580
chr2	8229700	8229930
chr2	10507130	10507410
chr2	16608900	16609110
chr2	20390840	20391050
chr2	20595760	20596070
chr2	25032220	25032440
chr2	25123790	25124000
chr2	26591040	26591320
chr2	26721560	26721840
chr2	27217540	27217860
chr2	27356340	27356690
chr2	30709130	30709380
chr2	33476000	33476400
chr2	42961370	42961610
chr2	42974890	42975190
chr2	46985980	46986300
chr2	47906780	47906980
chr2	48315100	48315380
chr2	56013880	56014200
chr2	61017820	61018120
chr2	62197510	62197870
chr2	69791400	69791610
chr2	71129980	71130240
chr2	84895080	84895330
chr2	86038500	86038830
chr2	87341040	87341380
chr2	87425350	87425660
chr2	87428500	87428700
chr2	88626890	88627180
chr2	95207640	95207930
chr2	97085440	97085810
chr2	98909590	98909820
chr2	101464110	101464310
chr2	109480500	109480780
chr2	110811510	110811830
chr2	113792200	113792430
chr2	113855120	113855350
chr2	113978190	113978440
chr2	128091250	128091630
chr2	128436070	128436320
chr2	128504830	128505150
chr2	130590780	130591070
chr2	135117400	135117630
chr2	136127590	136128110
chr2	136210800	136211100
chr2	136238540	136238790
chr2	136243860	136244170
chr2	136244380	136244640
chr2	144520590	144520870
chr2	156342670	156342940
chr2	165794300	165794500
chr2	171159640	171159910
chr2	173124350	173124620
chr2	178478970	178479180
chr2	190719030	190719340
chr2	201260560	201260780
chr2	216475190	216475440
chr2	220546190	220546520
chr2	225041070	225041400
chr2	231616560	231617070
chr2	232324430	232324630
chr2	233385020	233385370
chr2	235545640	235546020
chr2	235639690	235639990
chr2	237692830	237693030
chr2	238108830	238109090
chr2	239250620	239251020
chr2	241617840	241618140
chr20	381830	382070
chr20	670380	670660
chr20	4812860	4813100
chr20	17558990	17559220
chr20	17647100	17647300
chr20	17652860	17653100
chr20	22538800	22539080
chr20	24184350	24184550
chr20	24316560	24316880
chr20	24708520	24708850
chr20	24780560	24780800
chr20	26917760	26917970
chr20	28525060	28525310
chr20	28825300	28825600
chr20	32497410	32498130
chr20	34955310	34955620
chr20	38894100	38894410
chr20	41004580	41004790
chr20	44211170	44211430
chr20	48737570	48738140
chr20	49620540	49620940
chr20	50111090	50111390
chr20	50624190	50624420
chr20	51499030	51499390
chr20	57702890	57703090
chr20	59124770	59124980
chr20	59364890	59365100
chr20	59441720	59441930
chr20	62503700	62503910
chr20	62825960	62826200
chr20	62835160	62835390
chr20	63657700	63657970
chr20	63708170	63708380
chr20	63947940	63948220
chr20	63949420	63949690
chr21	9018950	9019570
chr21	9700800	9701030
chr21	9778440	9778730
chr21	9816760	9817020
chr21	10652570	10652810
chr21	31133380	31133590
chr21	33480190	33480440
chr21	34874980	34875220
chr21	38476230	38476490
chr21	38489240	38489530
chr21	38495970	38496180
chr21	38992010	38992510
chr21	41322370	41322670
chr21	41368860	41369140
chr21	41899200	41899470
chr21	42063490	42063760
chr21	42106220	42106470
chr21	42116850	42117240
chr21	42190240	42190540
chr21	44302530	44302840
chr21	44344730	44345140
chr21	44353290	44353820
chr21	44521700	44521920
chr21	44955640	44955970
chr21	44965900	44966180
chr21	44995540	44995740
chr21	44999380	44999720
chr21	45122510	45122910
chr21	45323150	45323510
chr21	45324620	45324820
chr21	45634400	45634710
chr22	17910790	17911050
chr22	17942250	17942520
chr22	18023580	18023820
chr22	19120220	19120420
chr22	20053850	20054350
chr22	20180960	20181230
chr22	20263660	20263960
chr22	22245340	22245830
chr22	22871470	22871710
chr22	22906200	22906580
chr22	22909930	22910180
chr22	22928270	22928540
chr22	22928890	22929090
chr22	22931680	22932340
chr22	22935010	22935640
chr22	22935970	22936280
chr22	23110850	23111210
chr22	23112160	23112400
chr22	23577670	23577910
chr22	23578330	23578550
chr22	23578960	23581500
chr22	23583410	23584160
chr22	23696690	23696900
chr22	23753460	23753670
chr22	24006530	24006780
chr22	24274530	24274750
chr22	24434370	24434570
chr22	26479760	26479960
chr22	28027690	28027910
chr22	28800350	28800880
chr22	28819420	28819760
chr22	30190360	30190590
chr22	31489190	31489390
chr22	33089270	33089480
chr22	35352750	35352990
chr22	35915060	35915280
chr22	37074780	37075070
chr22	37412780	37413000
chr22	37802210	37802450
chr22	38066930	38067180
chr22	40370680	40371040
chr22	40415830	40416150
chr22	41049480	41049690
chr22	41832580	41832810
chr22	42384750	42385020
chr22	43152340	43152860
chr22	43388150	43388380
chr22	45309890	45310190
chr22	46367400	46367710
chr22	46674780	46675040
chr22	48580450	48580970
chr22	48582100	48582430
chr22	48586730	48587350
chr22	48587990	48588230
chr22	48588440	48588640
chr22	48589600	48589860
chr22	49369320	49369670
chr22	49855660	49855860
chr22	50209570	50209910
chr22	50304180	50304380
chr22	50643910	50644230
chr22	50783150	50783370
chr22_KI270734v1_random	131650	131910
chr3	5011210	5011460
chr3	10115960	10116320
chr3	10248800	10249130
chr3	13021780	13022130
chr3	13194190	13194490
chr3	13621920	13622280
chr3	14203030	14203340
chr3	14287200	14287440
chr3	14933840	14934060
chr3	16377500	16377700
chr3	26106200	26106500
chr3	32325970	32326190
chr3	35639200	35639410
chr3	40453120	40453330
chr3	40713750	40714050
chr3	41266030	41266370
chr3	45593470	45593680
chr3	47164230	47164450
chr3	49104580	49104780
chr3	50230510	50230790
chr3	50337690	50338020
chr3	50567340	50567630
chr3	52290330	52290570
chr3	54120800	54121100
chr3	57029650	57029890
chr3	97385700	97385940
chr3	101676760	101677000
chr3	108589380	108589680
chr3	123285820	123286030
chr3	125375490	125375750
chr3	126679020	126679320
chr3	126682070	126682370
chr3	126704180	126704470
chr3	126989070	126989320
chr3	127221850	127222170
chr3	127751210	127751450
chr3	128602660	128602970
chr3	129578630	129578850
chr3	143536970	143537190
chr3	143669710	143669920
chr3	145089330	145089540
chr3	152268860	152269110
chr3	155079750	155080280
chr3	155081960	155082190
chr3	155334960	155335240
chr3	169764570	169764950
chr3	172750690	172750920
chr3	179974150	179974450
chr3	184466420	184466720
chr3	186108710	186109050
chr3	186151740	186151970
chr3	186931010	186931360
chr3	195630140	195630590
chr3	195900640	195900870
chr3	196150510	196150720
chr3	197025200	197025480
chr3	197734420	197734650
chr4	1030160	1030450
chr4	2262460	2262710
chr4	2787740	2788070
chr4	3286000	3286260
chr4	4033050	4033280
chr4	4290300	4290780
chr4	8199040	8199410
chr4	8201760	8202130
chr4	8626630	8626960
chr4	26584250	26584490
chr4	26787300	26787570
chr4	38154850	38155050
chr4	51273330	51273570
chr4	53654330	53654730
chr4	53658930	53659330
chr4	53659720	53659950
chr4	53702470	53702830
chr4	53703060	53703390
chr4	70839460	70839790
chr4	70902470	70902700
chr4	87909780	87910000
chr4	118278830	118279040
chr4	127964540	127964980
chr4	145494900	145495130
chr4	146175710	146176080
chr4	148054600	148054820
chr4	153153230	153153710
chr4	153634530	153634740
chr4	168318430	168318720
chr4	189658440	189658740
chr4	190071170	190071450
chr4	190080990	190081310
chr5	368920	369170
chr5	1363460	1363750
chr5	1494660	1494890
chr5	1653880	1654280
chr5	1961620	1962410
chr5	14664700	14665040
chr5	34181630	34181850
chr5	49993160	49993440
chr5	49994650	49994890
chr5	50015580	50015810
chr5	50144880	50145170
chr5	55307280	55307630
chr5	60597790	60598020
chr5	60945300	60945550
chr5	64316820	64317060
chr5	76404300	76404510
chr5	78294370	78294580
chr5	96934460	96934670
chr5	109409090	109409360
chr5	110739320	110739640
chr5	111757890	111758120
chr5	119452880	119453120
chr5	124744310	124744550
chr5	133149150	133149480
chr5	135445470	135445920
chr5	139146990	139147350
chr5	139637110	139637440
chr5	139670730	139670940
chr5	139697060	139697270
chr5	143812250	143812490
chr5	150764340	150764580
chr5	151383190	151383420
chr5	164304830	164305060
chr5	164326910	164327170
chr5	172837530	172837750
chr5	176529620	176529900
chr5	177022830	177023090
chr5	177331330	177331560
chr5	177670210	177670410
chr5	178117680	178117980
chr5	179541920	179542180
chr5	179623190	179623430
chr5	179859060	179859360
chr6	909170	909600
chr6	1637240	1637440
chr6	5828170	5828460
chr6	6712860	6713070
chr6	13299250	13299450
chr6	13762990	13763240
chr6	21601950	21602210
chr6	24774850	24775150
chr6	25035650	25035870
chr6	26123490	26123720
chr6	28349920	28350190
chr6	28864300	28864570
chr6	31738190	31738490
chr6	31827810	31828230
chr6	32894300	32894640
chr6	33204550	33204790
chr6	35297820	35298340
chr6	35792630	35792840
chr6	36028470	36028900
chr6	36668460	36668700
chr6	36986530	36986790
chr6	36999490	36999740
chr6	40713270	40713530
chr6	41733050	41733400
chr6	43265750	43265970
chr6	44079520	44079740
chr6	44779210	44779470
chr6	60230190	60230430
chr6	73520140	73521230
chr6	76141040	76141260
chr6	79233610	79233960
chr6	89350720	89351010
chr6	89829310	89829560
chr6	90376390	90376870
chr6	105896410	105896610
chr6	107107860	107108110
chr6	109794730	109794930
chr6	111992920	111993390
chr6	138692850	138693050
chr6	143843230	143843560
chr6	151239710	151239920
chr6	151681430	151681870
chr6	158232790	158233090
chr6	159055870	159056160
chr6	159836510	159836820
chr6	161139320	161139520
chr6	167699180	167699440
chr6	168427760	168427990
chr6	170394270	170394550
chr7	359600	359880
chr7	380090	380440
chr7	1048020	1048270
chr7	1062970	1063350
chr7	1412810	1413030
chr7	2117200	2117490
chr7	2124890	2125090
chr7	2508480	2508690
chr7	5495290	5495540
chr7	5556550	5557000
chr7	5695250	5695470
chr7	5898850	5899090
chr7	6167440	6167640
chr7	6825990	6826250
chr7	6846040	6846310
chr7	23467860	23468090
chr7	30176700	30176920
chr7	38359040	38359440
chr7	44097320	44097640
chr7	44100850	44101400
chr7	46626780	46627060
chr7	50308390	50308600
chr7	50592070	50592310
chr7	65751160	65751450
chr7	65770310	65770800
chr7	76185310	76185510
chr7	92061100	92061500
chr7	92635120	92635320
chr7	92755250	92755570
chr7	98294560	98294780
chr7	98643570	98643780
chr7	99036210	99036420
chr7	100600990	100601190
chr7	101998020	101998240
chr7	102425580	102425860
chr7	102455470	102456070
chr7	102495010	102495270
chr7	102632710	102633010
chr7	108263350	108263580
chr7	122288360	122288560
chr7	135170180	135170490
chr7	135215300	135215580
chr7	142487900	142488140
chr7	143321380	143321580
chr7	149148050	149148360
chr7	150427660	150427900
chr7	150429080	150429410
chr7	151698280	151698480
chr7	155364500	155364950
chr7	157499280	157499610
chr7	158500590	158500850
chr7	159022860	159023510
chr7	159027220	159027440
chr8	1955370	1955590
chr8	8346440	8346640
chr8	8890800	8891020
chr8	10691020	10691390
chr8	10927730	10928030
chr8	11461040	11461280
chr8	11968460	11968700
chr8	19696400	19696610
chr8	23068670	23069120
chr8	27326410	27326680
chr8	28889590	28889870
chr8	37267640	37267900
chr8	57796760	57796990
chr8	62262500	62262710
chr8	63168320	63168570
chr8	66036780	66036980
chr8	74197950	74198190
chr8	77000360	77000640
chr8	81112520	81112730
chr8	95024700	95024970
chr8	122780310	122780640
chr8	129168390	129169000
chr8	129172370	129173460
chr8	129195030	129195440
chr8	129546810	129547210
chr8	129547600	129548130
chr8	129548380	129548650
chr8	129549630	129549970
chr8	129554260	129554570
chr8	129592180	129592470
chr8	129679240	129679690
chr8	139762450	139762760
chr8	141178560	141178860
chr8	141206840	141207070
chr8	141211950	141212160
chr8	141238620	141238930
chr8	141415830	141416100
chr8	143082280	143082510
chr8	143497960	143498180
chr8	143516580	143516870
chr9	10190	10390
chr9	63300	63580
chr9	2292240	2292550
chr9	33167690	33167970
chr9	33175630	33176000
chr9	33446500	33446750
chr9	34989750	34990160
chr9	35732590	35732840
chr9	35854200	35854440
chr9	37034860	37035170
chr9	37411220	37411490
chr9	37903480	37903930
chr9	40927240	40927530
chr9	40958240	40958450
chr9	60526770	60527040
chr9	76412810	76413120
chr9	80012700	80012960
chr9	81688720	81688990
chr9	89502320	89502640
chr9	89731800	89732020
chr9	90804120	90804380
chr9	92189330	92189530
chr9	92632680	92632930
chr9	93111130	93111440
chr9	105127910	105128110
chr9	111631440	111631680
chr9	124127070	124127360
chr9	124868560	124868910
chr9	127786240	127786650
chr9	127797390	127797600
chr9	127863010	127863360
chr9	127979860	127980090
chr9	128494520	128494730
chr9	128704280	128704500
chr9	128705510	128705710
chr9	129173850	129174180
chr9	131724970	131725170
chr9	133060740	133061090
chr9	133081370	133081570
chr9	133083460	133083850
chr9	133133670	133134120
chr9	133702350	133702800
chr9	134159400	134159610
chr9	134215310	134215550
chr9	134475150	134475350
chr9	134639890	134640190
chr9	134753150	134753380
chr9	134887880	134888120
chr9	135848860	135849120
chr9	135885010	135885250
chr9	136526400	136526740
chr9	136531230	136531480
chr9	136719400	136719670
chr9	136950340	136950640
chr9	137256510	137256830
chr9	137516320	137516610
chr9	137519340	137519810
chr9	137845180	137845400
chrUn_GL000195v1	50860	51310
chrUn_GL000216v2	99080	99320
chrUn_GL000219v1	64340	64650
chrUn_GL000219v1	170760	171090
chrUn_KI270442v1	223460	223750
chrUn_KI270442v1	388120	388400
chrUn_KI270754v1	20750	21020
chrUn_KI270754v1	32000	32200
chrUn_KI270757v1	20040	20310
chrX	2707090	2707440
chrX	2727480	2727730
chrX	82973640	82973920
chrX	154734290	154734530
chrY	11022860	11023060
chrY	11556920	11557190
chrY	11562580	11562840
chrY	12537260	12537480
chrY	26649850	26650080
chrY	26670920	26671410
chrY	56673670	56673870
chrY	56680370	56680600
chrY	56690340	56690710
chrY	56706880	56707130
chrY	56711140	56711360
chrY	56734590	56735010
chrY	56747590	56748070
chrY	56749700	56750010
chrY	56750530	56750810
chrY	56763260	56763500
chrY	56765780	56766010
