# Supplementary material for: Leukemia risk factor ARID5B coordinates HDAC-mediated transcriptional repression
Source: Nucleic Acids Res. 2026 Jun 22;54(12):gkag628. doi: 10.1093/nar/gkag628 (PMC13284713; doi:10.1093/nar/gkag628)
Supplement: gkag628_Supplemental_Files [file gkag628_supplemental_files.zip › Table_S5.xlsx]

## Sheet: Diffbind_H3K27ac_WT_KO
Table S5. Differential binding of H3K27ac and H3K4me1 in NALM6 WT and ARID5B KO cells
Diffbind table of H3K27ac in WT vs ARID5B KO NALM6 cells
Chr	Start	End	Conc	Conc_NALM6_KO	Conc_NALM6_WT	Fold	p-value	FDR
chr2	55934004	55934404	4.83219	5.80664	0.000113528	5.58313	2.07984e-24	2.18612e-20
chr6	8732174	8732574	5.54527	6.33804	3.64341	2.62275	7.42131e-18	3.47887e-14
chr8	37275541	37275941	5.37456	6.18888	3.32486	2.78889	9.92924e-18	3.47887e-14
chr11	129972540	129972940	5.16908	6.01026	2.90703	3.02263	1.43868e-17	3.78049e-14
chr12	4825963	4826363	5.04545	5.89585	2.70166	3.11027	5.83626e-17	1.1454e-13
chr17	48378424	48378824	5.17255	6.00287	3.00074	2.92299	6.53827e-17	1.1454e-13
chr20	9510788	9511188	5.38253	6.17856	3.45935	2.64569	1.12882e-16	1.695e-13
chr14	68144097	68144497	5.78033	6.52242	4.16947	2.28507	1.47919e-16	1.94348e-13
chr6	85461437	85461837	5.22909	6.03416	3.24503	2.71337	6.23675e-16	7.28383e-13
chr4	152079386	152079786	5.72215	6.46033	4.1311	2.26117	7.19446e-16	7.5621e-13
chrY	20798570	20798970	5.52394	6.28529	3.81045	2.40454	9.78414e-16	9.17439e-13
chrX	118538407	118538807	4.49225	5.40974	1.32303	3.96198	1.0474e-15	9.17439e-13
chr7	75779258	75779658	5.20009	3.39308	5.97764	-2.63002	1.33043e-15	1.06317e-12
chr7	119706275	119706675	5.75217	6.48128	4.20584	2.20789	1.41607e-15	1.06317e-12
chr16	89344465	89344865	5.26556	3.52351	6.03199	-2.55535	1.58994e-15	1.11412e-12
chr4	26748636	26749036	5.98786	6.68509	4.58667	2.03277	2.12527e-15	1.38423e-12
chr13	46531088	46531488	4.53932	5.4433	1.58232	3.74742	2.23879e-15	1.38423e-12
chr4	171024826	171025226	5.6315	6.36854	4.04617	2.25385	3.78684e-15	2.2113e-12
chr5	8952817	8953217	4.96525	5.79388	2.80686	2.90523	5.30444e-15	2.93447e-12
chr17	56779361	56779761	5.39373	6.14188	3.75152	2.31984	4.19037e-14	2.20225e-11
chr7	101934636	101935036	4.18797	0.99936	5.10659	-4.08321	4.4575e-14	2.23108e-11
chr1	221876886	221877286	5.39324	6.13095	3.80454	2.25637	1.413e-13	6.75094e-11
chr1	81682219	81682619	5.6814	4.42703	6.34207	-1.96877	3.97979e-13	1.81009e-10
chr8	16547656	16548056	5.23992	5.98969	3.58915	2.32869	4.13302e-13	1.81009e-10
chr11	84549817	84550217	3.85437	0.00083152	4.80359	-4.6959	8.14171e-13	3.4231e-10
chr11	131222868	131223268	3.49605	0	4.49605	-7.53423	9.58668e-13	3.8756e-10
chr1	238485457	238485857	3.83397	0	4.78251	-4.67654	1.27616e-12	4.96803e-10
chr2	197073435	197073835	5.05526	5.82059	3.31949	2.4267	1.34236e-12	5.03913e-10
chr18	2049830	2050230	5.34916	6.06668	3.85769	2.1395	2.42296e-12	8.78199e-10
chr3	34159767	34160167	5.87077	6.52266	4.6491	1.80842	2.83449e-12	9.93111e-10
chr10	86017943	86018343	4.90776	5.68788	3.0853	2.52542	3.06584e-12	1.03952e-09
chr12	41194083	41194483	4.76628	5.56775	2.80681	2.6797	3.51653e-12	1.15507e-09
chr18	30927458	30927858	5.57011	6.2488	4.24568	1.93617	6.92486e-12	2.20567e-09
chr20	8234310	8234710	5.81436	6.46172	4.60911	1.78741	8.56246e-12	2.64706e-09
chr7	29337911	29338311	4.63008	5.44405	2.58286	2.77618	9.04238e-12	2.71556e-09
chr22	44400337	44400737	5.30735	6.01499	3.86072	2.0849	1.18628e-11	3.4636e-09
chr2	75056093	75056493	5.46622	6.14826	4.12829	1.95241	1.80406e-11	5.09954e-09
chr9	18362984	18363384	5.40831	6.09743	4.04136	1.98799	1.84362e-11	5.09954e-09
chr12	93983375	93983775	4.76959	3.08735	5.52525	-2.48033	1.93615e-11	5.21817e-09
chr20	19757723	19758123	4.88872	3.32115	5.62218	-2.3464	2.28533e-11	6.00526e-09
chr7	80105866	80106266	6.21002	6.80152	5.19024	1.548	2.50593e-11	6.42436e-09
chr4	27409100	27409500	4.4082	5.24718	2.16502	2.98817	2.66891e-11	6.67926e-09
chr7	82264343	82264743	4.0972	1.58573	4.9648	-3.38468	3.28732e-11	7.8906e-09
chr21	23863032	23863432	4.74121	5.52302	2.90837	2.5352	3.30308e-11	7.8906e-09
chr20	40882039	40882439	5.24007	5.94522	3.80445	2.0711	3.45345e-11	8.0665e-09
chrY	13611545	13611945	4.08707	4.97704	1.31956	3.53426	3.59212e-11	8.15068e-09
chr2	228720231	228720631	3.88151	4.80621	0.584195	4.05531	3.64458e-11	8.15068e-09
chr13	84136542	84136942	4.78157	5.55513	2.99829	2.47874	3.78367e-11	8.28544e-09
chr1	234170594	234170994	5.54682	6.21007	4.28273	1.86069	4.18187e-11	8.97053e-09
chr6	138577754	138578154	5.5936	6.25081	4.35224	1.83229	4.28751e-11	9.0132e-09
chr2	152250565	152250965	5.19955	5.90659	3.75555	2.08099	4.96179e-11	1.02262e-08
chr4	174420632	174421032	5.58184	6.23638	4.3504	1.81972	6.13735e-11	1.24057e-08
chr2	134322044	134322444	5.04435	5.7692	3.5185	2.1787	7.37084e-11	1.46179e-08
chr5	36032719	36033119	6.47485	7.02258	5.5811	1.37912	8.97695e-11	1.74735e-08
chr7	20220230	20220630	4.74123	5.50851	2.99434	2.43619	1.12632e-10	2.15251e-08
chr15	100400331	100400731	5.56829	6.21687	4.35867	1.79198	1.31353e-10	2.46545e-08
chr3	122271846	122272246	5.82806	6.4429	4.73453	1.64375	1.93399e-10	3.56635e-08
chr3	98763000	98763400	4.68464	3.08786	5.42396	-2.37881	2.44073e-10	4.36728e-08
chr10	21814079	21814479	5.01315	5.72941	3.52747	2.13004	2.45143e-10	4.36728e-08
chr11	119896405	119896805	4.24921	5.08844	2.00393	2.98633	2.72218e-10	4.7688e-08
chr14	102933587	102933987	4.23397	2.17099	5.0501	-2.90421	2.99377e-10	5.15861e-08
chr5	158233783	158234183	4.9198	5.6444	3.39513	2.17613	3.95031e-10	6.69705e-08
chr9	27442564	27442964	4.70081	5.45922	3.00354	2.37786	4.23528e-10	7.02509e-08
chr21	41598675	41599075	4.06774	1.80638	4.90885	-3.11678	4.27748e-10	7.02509e-08
chr15	25987540	25987940	5.20503	3.99902	5.85261	-1.90527	4.93546e-10	7.84573e-08
chr2	174964183	174964583	4.86845	5.5979	3.32052	2.20352	4.93665e-10	7.84573e-08
chr20	15046645	15047045	6.10646	6.67924	5.14242	1.47354	5.00666e-10	7.84573e-08
chr6	128240188	128240588	4.35828	5.17088	2.321	2.75999	5.07573e-10	7.84573e-08
chr7	159049433	159049833	7.04993	7.51218	6.36562	1.08534	5.66239e-10	8.62571e-08
chr9	135240285	135240685	4.89409	5.61424	3.39038	2.15079	7.56437e-10	1.12207e-07
chr5	111229796	111230196	5.46665	6.10753	4.28458	1.75649	7.57938e-10	1.12207e-07
chr18	7748255	7748655	4.11631	1.99872	4.93971	-2.96155	8.34879e-10	1.21881e-07
chr8	88000966	88001366	4.96563	5.67264	3.5218	2.07908	9.05308e-10	1.30352e-07
chr6	151629725	151630125	6.16438	6.72355	5.2391	1.42144	9.69553e-10	1.37716e-07
chr9	110155398	110155798	5.0361	5.73161	3.64224	2.01867	9.89581e-10	1.38686e-07
chr3	151903200	151903600	6.03464	6.60834	5.06791	1.47696	1.0036e-09	1.38801e-07
chr3	17406178	17406578	4.80397	3.39272	5.50354	-2.15737	1.08661e-09	1.47479e-07
chr16	77679305	77679705	5.88872	6.47709	4.87847	1.53461	1.09441e-09	1.47479e-07
chr10	5570186	5570586	3.49241	0.00103054	4.4268	-4.3208	1.20463e-09	1.60276e-07
chr21	25573889	25574289	4.3207	5.12755	2.32422	2.7136	1.29371e-09	1.69977e-07
chr14	106719120	106719520	5.22875	5.89292	3.96112	1.86345	1.42644e-09	1.85103e-07
chr5	95870154	95870554	4.90862	5.61658	3.46052	2.08375	1.68243e-09	2.15659e-07
chr11	10603931	10604331	6.52773	7.03991	5.72634	1.25154	1.71045e-09	2.16609e-07
chr13	24203289	24203689	5.05529	5.74092	3.70273	1.96801	1.7469e-09	2.18592e-07
chr19	54573031	54573431	5.46728	6.09743	4.32256	1.70866	1.85788e-09	2.29743e-07
chr1	48657957	48658357	4.29974	5.10427	2.31935	2.69526	1.92961e-09	2.35839e-07
chrY	12534084	12534484	5.0116	5.7013	3.64223	1.98844	2.05623e-09	2.46998e-07
chr13	28355842	28356242	4.82145	5.54021	3.3242	2.14232	2.06791e-09	2.46998e-07
chr3	72255473	72255873	4.55912	3.00014	5.29083	-2.33247	2.15001e-09	2.53918e-07
chr5	135502365	135502765	5.40954	6.0447	4.24754	1.73059	2.18312e-09	2.54964e-07
chr4	56758036	56758436	5.2368	5.8935	3.99731	1.82819	2.25089e-09	2.58159e-07
chr13	29818152	29818552	5.1403	5.81001	3.85137	1.88969	2.25959e-09	2.58159e-07
chr17	80871794	80872194	5.40176	6.0355	4.24467	1.72426	2.61402e-09	2.95441e-07
chr16	66263291	66263691	3.57925	0.585475	4.48572	-3.8504	2.78343e-09	3.11241e-07
chrY	15507561	15507961	4.84494	5.55408	3.39156	2.08961	3.17439e-09	3.51221e-07
chr6	14354722	14355122	4.5711	5.32364	2.90566	2.33912	3.24324e-09	3.55101e-07
chr4	148377569	148377969	4.20654	5.01884	2.17142	2.75427	3.51255e-09	3.80623e-07
chr4	171677371	171677771	4.9892	5.67264	3.6456	1.95649	4.3046e-09	4.6169e-07
chr3	19539622	19540022	5.41542	6.04092	4.28648	1.68811	4.42928e-09	4.70264e-07
chr3	17983619	17984019	6.10348	6.65185	5.208	1.38081	4.72501e-09	4.96646e-07
chr17	69577590	69577990	4.90535	5.59927	3.51822	2.00946	4.82638e-09	5.02278e-07
chr4	6184086	6184486	5.85528	6.42902	4.88846	1.47663	5.47153e-09	5.63567e-07
chr7	76010944	76011344	4.74606	3.39029	5.43247	-2.08895	5.52254e-09	5.63567e-07
chr15	58551743	58552143	5.64481	6.23864	4.61786	1.55594	6.71894e-09	6.79065e-07
chr20	19509699	19510099	3.75291	1.32241	4.61248	-3.28555	7.06283e-09	7.07023e-07
chr5	103692976	103693376	3.52238	0.584526	4.42503	-3.791	7.6978e-09	7.63316e-07
chr22	29080118	29080518	3.93094	1.80632	4.75525	-2.96389	7.82175e-09	7.68359e-07
chr2	27955219	27955619	5.46852	6.0778	4.39302	1.61902	9.59316e-09	9.33646e-07
chr17	35773692	35774092	5.27543	5.90716	4.12529	1.71478	1.02927e-08	9.92534e-07
chr15	50190424	50190824	5.15118	5.79631	3.95399	1.77419	1.31416e-08	1.25574e-06
chr6	2820118	2820518	5.13829	5.78039	3.9519	1.76039	1.82069e-08	1.72408e-06
chr20	45715365	45715765	5.34123	5.95672	4.2456	1.64471	1.87392e-08	1.75864e-06
chr20	58112509	58112909	5.17852	4.12931	5.77951	-1.70303	2.03629e-08	1.89411e-06
chr22	37806489	37806889	3.58464	0.999139	4.45916	-3.43889	2.13868e-08	1.9719e-06
chr1	108852310	108852710	5.93368	6.48072	5.04178	1.37556	2.27346e-08	2.07795e-06
chr11	59819018	59819418	5.53889	6.12805	4.52622	1.53671	2.37077e-08	2.14821e-06
chr1	204272805	204273205	4.72571	5.42419	3.31914	2.03167	2.4375e-08	2.18283e-06
chr10	76883523	76883923	2.86296	0	3.86296	-6.90543	2.45052e-08	2.18283e-06
chr6	156155691	156156091	4.48925	5.22537	2.90854	2.23828	2.50412e-08	2.20654e-06
chr6	14276646	14277046	5.09934	5.74247	3.90928	1.7648	2.5295e-08	2.20654e-06
chr7	80217006	80217406	4.24719	5.02263	2.45276	2.48366	2.54011e-08	2.20654e-06
chr15	66692626	66693026	5.38286	5.98857	4.31877	1.60379	2.60617e-08	2.24536e-06
chr5	135445389	135445789	7.02649	7.45329	6.4177	0.974479	2.7436e-08	2.34455e-06
chr9	88595657	88596057	6.19036	6.70754	5.37647	1.26848	2.93532e-08	2.48816e-06
chr1	77413414	77413814	4.6274	5.33783	3.16823	2.09455	3.08977e-08	2.58381e-06
chr4	38761967	38762367	5.62201	6.19838	4.64748	1.48626	3.09732e-08	2.58381e-06
chr3	129953673	129954073	5.93946	6.48164	5.06071	1.35761	3.14145e-08	2.59998e-06
chr5	79236926	79237326	4.97884	3.85754	5.60207	-1.79562	3.19e-08	2.61954e-06
chr9	85190147	85190547	5.97053	6.50869	5.10249	1.34301	3.35877e-08	2.73675e-06
chr5	170278954	170279354	6.02634	6.55614	5.18017	1.31299	4.04897e-08	3.27055e-06
chr21	25818196	25818596	6.10828	6.62983	5.28335	1.28372	4.07613e-08	3.27055e-06
chr22	44972545	44972945	5.10806	5.74093	3.95398	1.71893	4.63792e-08	3.69312e-06
chr14	99021860	99022260	5.34045	5.94266	4.28745	1.58907	4.92654e-08	3.89345e-06
chr11	32442896	32443296	3.61168	4.48873	0.998037	3.35306	5.07567e-08	3.98137e-06
chr14	96901009	96901409	5.35797	5.95699	4.31494	1.57611	5.1233e-08	3.98896e-06
chr9	120423795	120424195	5.0996	5.73062	3.95187	1.71077	5.66144e-08	4.34516e-06
chr3	32026344	32026744	6.3275	6.82185	5.5695	1.19016	5.67657e-08	4.34516e-06
chr17	48440258	48440658	5.40928	6.00084	4.38927	1.54596	5.7048e-08	4.34516e-06
chr6	53303494	53303894	5.55623	6.13118	4.58587	1.4805	5.77769e-08	4.36902e-06
chr9	71794610	71795010	5.83601	6.38068	4.95055	1.36655	5.85032e-08	4.3704e-06
chr10	114096361	114096761	4.96941	5.61852	3.75784	1.79131	5.86268e-08	4.3704e-06
chr20	9457782	9458182	5.21731	5.83108	4.12724	1.63692	6.26184e-08	4.63508e-06
chr7	92643385	92643785	5.4836	6.06507	4.49404	1.50585	6.46713e-08	4.75357e-06
chr1	204264333	204264733	5.40003	5.98857	4.38927	1.53371	7.57192e-08	5.52698e-06
chr17	68450418	68450818	4.7279	3.52009	5.37597	-1.90431	7.63747e-08	5.53638e-06
chr4	188554537	188554937	5.23791	5.84531	4.16844	1.61019	8.1072e-08	5.83663e-06
chr1	194830164	194830564	4.37475	5.10925	2.80209	2.22736	8.69602e-08	6.21795e-06
chr9	82127475	82127875	5.66221	6.2189	4.74384	1.4109	8.83457e-08	6.25077e-06
chr16	19698270	19698670	4.59983	3.32262	5.2665	-1.99027	8.86086e-08	6.25077e-06
chr7	17464870	17465270	5.01356	5.64664	3.85876	1.71933	1.09125e-07	7.64673e-06
chr2	197199691	197200091	4.10779	4.88137	2.32442	2.46819	1.22935e-07	8.55739e-06
chr1	201054354	201054754	5.69942	6.24705	4.80593	1.37715	1.32175e-07	9.14005e-06
chr1	6561141	6561541	6.32676	6.80999	5.5949	1.15299	1.35069e-07	9.27916e-06
chr2	101328054	101328454	5.77337	6.31266	4.90228	1.34672	1.37482e-07	9.38358e-06
chr1	71881695	71882095	4.02154	4.80731	2.1642	2.55084	1.38477e-07	9.39055e-06
chr6	130755643	130756043	5.06801	5.68939	3.95291	1.6686	1.41274e-07	9.5188e-06
chr6	45495472	45495872	5.09647	5.71338	3.99614	1.64964	1.44311e-07	9.66148e-06
chr4	55884466	55884866	4.96433	5.59928	3.80306	1.72735	1.46503e-07	9.74615e-06
chr10	23540484	23540884	5.87844	6.40489	5.04095	1.30066	1.60185e-07	1.05894e-05
chr7	127946589	127946989	4.45704	5.16744	2.99804	2.0925	1.65372e-07	1.08639e-05
chr2	135590507	135590907	5.24009	5.83607	4.20653	1.56315	1.68946e-07	1.10298e-05
chr14	61322069	61322469	3.33528	0.58557	4.22384	-3.59006	1.72481e-07	1.1191e-05
chr5	154044425	154044825	5.03304	5.65602	3.91259	1.67525	1.75775e-07	1.13348e-05
chr1	228049145	228049545	5.92003	6.44083	5.09698	1.28069	1.87914e-07	1.20437e-05
chr7	75583120	75583520	4.73507	3.58563	5.36659	-1.83009	1.9378e-07	1.23444e-05
chr17	70099397	70099797	5.72652	6.26568	4.85579	1.3461	1.95252e-07	1.23632e-05
chr6	19838526	19838926	5.81708	5.06596	6.30853	-1.29942	1.99036e-07	1.25274e-05
chr6	118864749	118865149	5.57774	6.13143	4.66767	1.39938	2.08597e-07	1.3051e-05
chr18	62953211	62953611	5.0216	5.64245	3.90826	1.66605	2.18002e-07	1.35587e-05
chr4	48401636	48402036	5.78045	6.31193	4.92994	1.31843	2.28533e-07	1.41301e-05
chr2	196987911	196988311	5.3385	5.9173	4.3568	1.49485	2.35891e-07	1.44555e-05
chr21	15354149	15354549	5.62055	6.16797	4.72767	1.3761	2.36548e-07	1.44555e-05
chr6	57432899	57433299	5.07422	5.6853	3.99293	1.62484	2.4807e-07	1.50721e-05
chr1	246698604	246699004	6.34576	6.81877	5.63734	1.11944	2.50388e-07	1.51254e-05
chr8	143209050	143209450	5.90613	5.18942	6.38279	-1.25054	2.83117e-07	1.70048e-05
chr11	47002788	47003188	5.30228	5.88205	4.31775	1.49851	2.88932e-07	1.72555e-05
chr12	116635382	116635782	6.05302	6.5535	5.28028	1.21056	2.94661e-07	1.74982e-05
chr11	102561198	102561598	5.10694	5.71121	4.04741	1.59655	2.98073e-07	1.75328e-05
chr12	101776905	101777305	4.79243	5.44075	3.58374	1.78649	2.98579e-07	1.75328e-05
chr7	157691327	157691727	5.14461	4.20792	5.70783	-1.55347	3.03578e-07	1.77273e-05
chr1	108027709	108028109	6.03911	6.53983	5.26581	1.21132	3.251e-07	1.88791e-05
chrY	20783453	20783853	5.22005	5.80819	4.2105	1.53136	3.28912e-07	1.89708e-05
chr3	30743566	30743966	5.27619	5.85737	4.28748	1.50394	3.30288e-07	1.89708e-05
chr13	21218333	21218733	5.70611	6.23914	4.85153	1.32387	3.36386e-07	1.9216e-05
chr10	5693986	5694386	4.47495	5.16957	3.08486	2.00909	3.45967e-07	1.96565e-05
chr16	79324514	79324914	3.13343	0	4.04887	-3.94763	3.50991e-07	1.98025e-05
chr3	188974285	188974685	4.57297	5.25207	3.24696	1.93137	3.52303e-07	1.98025e-05
chr7	75559567	75559967	4.17412	2.7009	4.88766	-2.22478	3.61464e-07	2.02093e-05
chr11	9856050	9856450	5.56191	6.10885	4.67032	1.37418	3.66981e-07	2.04092e-05
chr18	44759753	44760153	6.39602	6.85775	5.71289	1.08299	4.01632e-07	2.20828e-05
chr6	336322	336722	4.65691	5.3205	3.3915	1.85677	4.03096e-07	2.20828e-05
chr11	111788120	111788520	5.02985	5.63924	3.95398	1.6175	4.03377e-07	2.20828e-05
chr2	158726576	158726976	5.24532	4.35988	5.78998	-1.48443	4.1215e-07	2.24462e-05
chrY	16831786	16832186	4.61491	5.28432	3.32709	1.8843	4.26611e-07	2.31139e-05
chr4	105343575	105343975	5.98919	6.49094	5.21342	1.2147	4.32785e-07	2.33282e-05
chr11	75873773	75874173	6.11926	6.60747	5.37576	1.16926	4.48844e-07	2.40704e-05
chr2	158544818	158545218	5.18012	5.76797	4.17145	1.53002	4.55665e-07	2.43121e-05
chr2	55962066	55962466	6.18319	6.66426	5.45634	1.14563	4.67602e-07	2.4823e-05
chr7	139767681	139768081	5.55258	6.09639	4.66943	1.36263	4.75126e-07	2.50957e-05
chr7	92755870	92756270	7.09192	7.47994	6.55951	0.859498	4.79209e-07	2.51848e-05
chr6	87243419	87243819	4.84415	5.47536	3.69579	1.71008	5.14482e-07	2.68387e-05
chr9	36503819	36504219	5.44429	5.99921	4.53086	1.40348	5.15785e-07	2.68387e-05
chr11	84566617	84567017	4.80657	3.7544	5.40852	-1.70479	5.30685e-07	2.73983e-05
chr9	75148085	75148485	3.78171	4.58543	1.80692	2.67647	5.35683e-07	2.73983e-05
chr7	50508137	50508537	4.84523	5.47572	3.69936	1.70687	5.38269e-07	2.73983e-05
chr6	129684350	129684750	4.92127	5.5412	3.81097	1.66153	5.39142e-07	2.73983e-05
chr17	55660760	55661160	5.84366	6.35604	5.04175	1.25109	5.39573e-07	2.73983e-05
chr2	9329689	9330089	5.86303	6.37331	5.06634	1.24383	5.52393e-07	2.79144e-05
chr16	58346885	58347285	5.0667	4.13012	5.62988	-1.55294	5.59525e-07	2.80674e-05
chr20	40931740	40932140	6.91107	7.31555	6.347	0.907439	5.60761e-07	2.80674e-05
chr20	4326046	4326446	4.80968	5.44471	3.64814	1.72664	5.69619e-07	2.83757e-05
chr7	91995219	91995619	5.7677	6.28651	4.94969	1.2734	5.77637e-07	2.85271e-05
chr21	46065758	46066158	4.08569	2.58509	4.80517	-2.25611	5.7934e-07	2.85271e-05
chr4	155638254	155638654	7.00509	7.39949	6.46052	0.87796	5.80801e-07	2.85271e-05
chr14	34013526	34013926	6.31591	6.7805	5.62643	1.09208	5.86583e-07	2.86771e-05
chr5	179155445	179155845	4.47085	3.2456	5.12371	-1.924	5.99576e-07	2.91766e-05
chr17	82777109	82777509	4.22958	4.95372	2.70707	2.16558	6.16288e-07	2.98516e-05
chr8	84735306	84735706	4.28702	5.00142	2.80988	2.11217	6.21278e-07	2.99553e-05
chr8	124243462	124243862	5.67002	6.19737	4.83022	1.30337	6.25664e-07	3.0029e-05
chr1	42179476	42179876	5.27827	5.8485	4.32161	1.46118	6.37723e-07	3.04687e-05
chr3	81817294	81817694	4.00853	2.4564	4.73884	-2.316	6.47285e-07	3.07856e-05
chr3	43180357	43180757	5.7264	6.2473	4.9031	1.28064	6.57928e-07	3.11508e-05
chr14	106766153	106766553	6.30315	6.76633	5.61681	1.08751	7.18632e-07	3.38724e-05
chr7	99460568	99460968	4.68034	3.58516	5.29568	-1.75983	7.30504e-07	3.42782e-05
chr12	50579999	50580399	5.9343	6.43262	5.16677	1.20298	7.6261e-07	3.56257e-05
chr20	12053180	12053580	5.99769	6.48981	5.24498	1.18214	7.66829e-07	3.56643e-05
chr20	15012722	15013122	5.32131	5.88291	4.38923	1.42831	7.78021e-07	3.60255e-05
chr2	236753303	236753703	4.67601	3.58318	5.29063	-1.75681	7.98826e-07	3.67464e-05
chr10	124285713	124286113	5.29186	5.85622	4.35198	1.43872	8.00584e-07	3.67464e-05
chr1	116504626	116505026	5.12675	5.71123	4.12822	1.51636	8.23132e-07	3.76172e-05
chr11	111380067	111380467	7.30481	7.66497	6.82371	0.780509	8.60062e-07	3.91347e-05
chr17	2266710	2267110	5.86183	6.36471	5.0833	1.21835	8.92928e-07	4.03024e-05
chr6	15887713	15888113	4.92907	5.53849	3.85313	1.61708	8.93394e-07	4.03024e-05
chr7	27900539	27900939	3.99768	4.75268	2.31902	2.34547	8.9955e-07	4.04067e-05
chr7	75572861	75573261	4.62991	3.52197	5.24913	-1.77597	9.12612e-07	4.0819e-05
chr6	38153992	38154392	3.35013	0.997897	4.20145	-3.18395	9.19847e-07	4.09683e-05
chr11	111582133	111582533	6.1003	6.57972	5.37724	1.14006	9.41606e-07	4.17604e-05
chr3	158353390	158353790	5.61642	6.14234	4.78032	1.29812	9.83878e-07	4.32788e-05
chr2	32591885	32592285	4.89751	5.51019	3.811	1.63058	9.84078e-07	4.32788e-05
chr16	81649524	81649924	4.44955	3.24894	5.09562	-1.89265	1.00908e-06	4.41934e-05
chr17	1958762	1959162	5.36535	5.91759	4.45928	1.39325	1.01469e-06	4.42548e-05
chr3	58857997	58858397	4.57104	5.23074	3.32033	1.83765	1.02905e-06	4.46955e-05
chr14	75247579	75247979	4.5223	5.18886	3.24553	1.8698	1.05815e-06	4.57704e-05
chr7	9978725	9979125	4.70081	5.34016	3.52415	1.74517	1.07395e-06	4.62634e-05
chr21	40156959	40157359	4.34416	3.08733	5.00549	-1.96226	1.15524e-06	4.9562e-05
chr18	37426039	37426439	5.02112	5.61328	3.99929	1.54666	1.17642e-06	5.01328e-05
chr14	38125471	38125871	5.37938	5.9271	4.48568	1.3765	1.17808e-06	5.01328e-05
chr13	97977104	97977504	4.23449	2.90798	4.9137	-2.04735	1.19489e-06	5.06432e-05
chr2	62039743	62040143	5.11109	5.69029	4.12821	1.49549	1.26632e-06	5.34551e-05
chr13	32046061	32046461	4.92207	5.52645	3.86219	1.59603	1.29191e-06	5.43172e-05
chr18	46358710	46359110	5.32829	5.88034	4.42275	1.39241	1.29965e-06	5.44247e-05
chr11	119263123	119263523	5.54615	6.07436	4.70415	1.30607	1.34086e-06	5.59276e-05
chr3	192865626	192866026	4.04016	2.58441	4.74983	-2.20169	1.35994e-06	5.64994e-05
chr6	110475199	110475599	6.14804	6.6173	5.44812	1.1069	1.3737e-06	5.68463e-05
chr17	73118746	73119146	3.32485	1.00118	4.17304	-3.15251	1.39282e-06	5.72425e-05
chr6	41200595	41200995	5.92166	6.41236	5.17231	1.17722	1.39417e-06	5.72425e-05
chr10	74008368	74008768	5.04663	5.63132	4.04746	1.51681	1.50548e-06	6.15724e-05
chr2	231554498	231554898	6.19286	6.65536	5.50801	1.0852	1.57753e-06	6.4269e-05
chr10	34624530	34624930	5.50247	4.7545	5.99259	-1.29415	1.65334e-06	6.70974e-05
chr21	25409678	25410078	5.09712	5.67263	4.12509	1.48099	1.69574e-06	6.85537e-05
chr8	53512267	53512667	4.86822	5.47431	3.80289	1.60289	1.71197e-06	6.88213e-05
chr10	26841376	26841776	4.22658	4.93001	2.79853	2.05239	1.71546e-06	6.88213e-05
chr2	101400614	101401014	5.13026	5.70158	4.17044	1.4648	1.72222e-06	6.88299e-05
chr4	148030375	148030775	4.94366	5.5395	3.91054	1.5611	1.74113e-06	6.90844e-05
chr3	152198994	152199394	3.8827	4.64432	2.16774	2.38511	1.74173e-06	6.90844e-05
chr8	65949128	65949528	6.72061	7.12937	6.14813	0.91997	1.77143e-06	6.9998e-05
chr9	3277362	3277762	5.50721	6.03413	4.66852	1.3014	1.81013e-06	7.12596e-05
chr22	48099551	48099951	7.23175	7.58995	6.75416	0.775017	1.84502e-06	7.2362e-05
chr4	676218	676618	4.32122	3.08793	4.97625	-1.93253	1.86007e-06	7.25916e-05
chr10	83140888	83141288	2.80028	0	3.74759	-4.49366	1.86469e-06	7.25916e-05
chr18	36600338	36600738	5.1009	5.67451	4.13443	1.47353	1.89617e-06	7.35446e-05
chr15	41969916	41970316	4.20801	2.90484	4.88135	-2.01824	1.90534e-06	7.3565e-05
chr5	54753132	54753532	4.75728	5.37758	3.64577	1.66208	1.91443e-06	7.3565e-05
chr15	74356252	74356652	3.16557	0.586934	4.03946	-3.40552	1.91769e-06	7.3565e-05
chr4	85725426	85725826	6.38769	6.82621	5.75458	1.00988	2.21103e-06	8.45097e-05
chr22	17369709	17370109	4.74917	3.75533	5.33207	-1.62762	2.22862e-06	8.48734e-05
chr12	86613712	86614112	4.74055	5.35955	3.63333	1.65653	2.2381e-06	8.49266e-05
chr13	112183449	112183849	3.61748	1.80877	4.39531	-2.60336	2.26939e-06	8.58042e-05
chr2	127348564	127348964	4.82015	5.42749	3.75087	1.60777	2.3081e-06	8.69549e-05
chr10	69438477	69438877	5.0965	4.24738	5.62744	-1.43407	2.55963e-06	9.60867e-05
chr10	103580212	103580612	3.69599	1.99928	4.4543	-2.47783	2.67299e-06	9.97183e-05
chr21	37741804	37742204	6.11369	6.57583	5.42963	1.08393	2.67711e-06	9.97183e-05
chr7	92057600	92058000	4.65754	5.28551	3.52026	1.69458	2.68483e-06	9.97183e-05
chr18	23530113	23530513	5.30613	5.8479	4.42846	1.35436	2.78406e-06	0.00010304
chr2	68714558	68714958	4.57161	5.21117	3.3942	1.74512	2.90684e-06	0.000107206
chr4	110088850	110089250	5.0754	5.64342	4.12506	1.45188	2.97058e-06	0.000109174
chr2	45843681	45844081	7.26789	7.61678	6.80677	0.749273	2.98542e-06	0.000109337
chr1	156126535	156126935	4.12654	2.8075	4.80389	-2.03672	2.99979e-06	0.000109482
chr16	67984346	67984746	4.29596	3.08793	4.94409	-1.90053	3.18027e-06	0.000115667
chr5	35172178	35172578	4.88204	5.47467	3.8588	1.54777	3.19648e-06	0.000115856
chrY	12552067	12552467	3.92683	4.6676	2.32272	2.2571	3.21457e-06	0.000116111
chr5	138460366	138460766	5.39981	5.92767	4.55871	1.30438	3.37785e-06	0.000121591
chr8	74198742	74199142	4.06184	4.77791	2.57703	2.11831	3.39803e-06	0.0001219
chr1	39215830	39216230	5.26414	5.80525	4.38822	1.35183	3.66242e-06	0.000130699
chr17	75267337	75267737	5.8789	5.24709	6.3168	-1.12719	3.66818e-06	0.000130699
chr11	129261539	129261939	4.68555	5.30293	3.58369	1.64915	3.72943e-06	0.000132433
chr9	114058803	114059203	6.70937	7.10812	6.15642	0.89047	3.91316e-06	0.000138489
chr18	11511910	11512310	5.61651	6.1194	4.83798	1.21779	3.96588e-06	0.000139131
chr3	152323576	152323976	4.87117	5.46099	3.85649	1.53644	3.97598e-06	0.000139131
chr11	128841835	128842235	4.4621	5.11182	3.24835	1.79022	3.98025e-06	0.000139131
chr15	64429982	64430382	4.94213	5.52238	3.9562	1.49873	3.98424e-06	0.000139131
chr4	188879753	188880153	5.12805	5.68407	4.21154	1.40649	4.01797e-06	0.000139844
chr18	73768197	73768597	4.68704	5.30293	3.59008	1.64277	4.04396e-06	0.000140284
chr1	109501966	109502366	5.36502	5.89268	4.52442	1.3036	4.17708e-06	0.000144425
chr14	32007926	32008326	5.20888	5.75421	4.32161	1.36711	4.1937e-06	0.000144525
chr10	69460796	69461196	4.10703	2.80619	4.77978	-2.01404	4.2526e-06	0.000146075
chr1	199182025	199182425	6.55394	6.96649	5.97395	0.931116	4.27227e-06	0.000146273
chr8	20265793	20266193	4.45671	5.10533	3.24691	1.78519	4.30298e-06	0.000146846
chr2	238044306	238044706	4.04282	2.69956	4.72618	-2.06531	4.34998e-06	0.00014797
chr22	47919201	47919601	6.4253	6.84993	5.82095	0.967359	4.38116e-06	0.00014855
chr6	76593674	76594074	6.20542	6.651	5.55735	1.03164	4.40901e-06	0.000149013
chr1	82226589	82226989	3.66462	2.00096	4.41682	-2.43886	4.46732e-06	0.0001505
chr1	32771041	32771441	4.32977	3.16951	4.96443	-1.84038	4.50618e-06	0.000151324
chr5	168931320	168931720	5.20727	5.75092	4.32457	1.36086	4.65393e-06	0.000155788
chr2	64946272	64946672	6.6046	7.01041	6.03792	0.911144	4.81097e-06	0.000160077
chr6	835548	835948	4.67428	5.28822	3.58368	1.63451	4.81252e-06	0.000160077
chr6	28980745	28981145	5.71973	5.06596	6.16798	-1.15909	4.95763e-06	0.000164384
chr6	168606289	168606689	4.32437	3.1701	4.95729	-1.83266	5.01303e-06	0.000165698
chr1	204888619	204889019	4.53841	5.17041	3.38731	1.71138	5.23242e-06	0.000172408
chr20	17648073	17648473	6.74166	7.13319	6.2026	0.869397	5.26111e-06	0.000172811
chr4	48212464	48212864	4.4438	5.08926	3.24545	1.77064	5.49828e-06	0.000180039
chr4	77354875	77355275	6.20441	6.64578	5.5653	1.01851	5.69209e-06	0.000185806
chr5	168880457	168880857	4.33961	5.00002	3.08625	1.83878	5.78499e-06	0.000188254
chr7	43750077	43750477	4.46124	3.39168	5.06866	-1.72491	5.82939e-06	0.000189113
chr5	167461034	167461434	5.30607	5.83429	4.46403	1.30539	5.8717e-06	0.0001899
chr1	199218948	199219348	6.1563	6.60165	5.50873	1.03084	5.94858e-06	0.000191796
chr1	53681485	53681885	5.98157	6.44268	5.2998	1.08043	5.99248e-06	0.000192621
chr20	58544592	58544992	3.64339	1.99926	4.39191	-2.41583	6.19825e-06	0.000198627
chr15	62506313	62506713	5.5756	6.0741	4.80765	1.20278	6.24832e-06	0.000199623
chr13	46080179	46080579	6.6223	7.02257	6.06643	0.89483	6.30767e-06	0.000200909
chr11	15111713	15112113	4.3405	4.9991	3.09391	1.83022	6.37035e-06	0.000201921
chr3	113457210	113457610	5.63576	6.12806	4.88262	1.182	6.37787e-06	0.000201921
chr8	55272104	55272504	6.11039	6.55846	5.45701	1.03929	6.4341e-06	0.000202708
chr8	35569943	35570343	4.69963	5.3037	3.64075	1.59344	6.44131e-06	0.000202708
chr9	76166783	76167183	5.41609	5.9299	4.61065	1.25497	6.51083e-06	0.000204285
chr7	92674270	92674670	6.28064	6.71252	5.6614	0.989289	6.66965e-06	0.000208008
chr2	26901423	26901823	2.31679	0	3.31679	-6.36473	6.67461e-06	0.000208008
chr1	107451347	107451747	5.94954	6.41189	5.26502	1.08435	6.68886e-06	0.000208008
chr14	65334233	65334633	5.52202	6.02374	4.7463	1.21364	6.88295e-06	0.000212872
chr1	89957062	89957462	5.07703	5.62907	4.17149	1.39142	6.88579e-06	0.000212872
chr13	77719350	77719750	5.70933	6.19295	4.97656	1.15322	7.05041e-06	0.000217322
chr22	42644761	42645161	4.30653	3.1695	4.93442	-1.81047	7.07987e-06	0.000217592
chr1	167804974	167805374	5.41872	5.93101	4.61704	1.2497	7.10985e-06	0.000217877
chr12	115504608	115505008	5.95706	6.41699	5.27789	1.07663	7.25464e-06	0.000221667
chr5	158589601	158590001	4.97709	5.5405	4.0399	1.43379	7.29258e-06	0.000221887
chr17	56297217	56297617	5.23635	5.76767	4.38625	1.3163	7.30407e-06	0.000221887
chr2	112880647	112881047	5.32057	5.84272	4.4941	1.2839	7.33571e-06	0.000222206
chr8	70217382	70217782	4.02193	4.72758	2.58407	2.0612	7.45842e-06	0.000225274
chr22	23035368	23035768	6.78793	7.16927	6.2681	0.840069	7.72033e-06	0.000232517
chr11	131095223	131095623	5.33918	4.61553	5.81886	-1.25906	7.77832e-06	0.000233594
chr15	47813469	47813869	6.00329	6.45781	5.33597	1.05948	7.85796e-06	0.000235313
chr5	140311959	140312359	6.27169	6.70153	5.65668	0.983029	7.92249e-06	0.000236572
chr5	158039350	158039750	5.34089	5.85909	4.52443	1.27008	8.05607e-06	0.000239879
chr20	13274561	13274961	4.31897	4.97427	3.0847	1.81468	8.34499e-06	0.00024778
chr2	48448490	48448890	5.38227	5.89466	4.58036	1.24994	8.50157e-06	0.000251718
chr9	123225984	123226384	3.39125	4.20798	1.32385	2.765	8.6844e-06	0.000256409
chr3	99012095	99012495	4.68463	5.28434	3.63946	1.57544	8.72982e-06	0.000257028
chr14	68683434	68683834	6.21915	6.65183	5.59822	0.991705	8.95853e-06	0.000263025
chr1	61775529	61775929	5.35844	5.87219	4.55317	1.25457	9.16708e-06	0.00026801
chr1	98403515	98403915	3.78438	4.52643	2.17375	2.26185	9.1793e-06	0.00026801
chr14	72519163	72519563	4.60166	5.21196	3.52285	1.6187	9.44965e-06	0.000274492
chr10	121927742	121928142	5.07497	4.28506	5.5825	-1.35181	9.45355e-06	0.000274492
chr6	6611082	6611482	4.87205	5.44432	3.90949	1.46724	9.5233e-06	0.000275252
chr2	26326863	26327263	6.33429	6.75518	5.73753	0.955959	9.5428e-06	0.000275252
chr13	46296053	46296453	5.15127	5.68779	4.28754	1.33469	9.57999e-06	0.000275252
chr12	76867443	76867843	6.67927	7.06778	6.14596	0.860603	9.58444e-06	0.000275252
chr19	7982639	7983039	3.99858	2.70093	4.67052	-2.00855	9.68823e-06	0.000277474
chr1	160796649	160797049	4.60135	5.21115	3.52418	1.61657	9.71478e-06	0.000277478
chr5	139416337	139416737	6.16562	6.60186	5.53731	1.00255	9.74472e-06	0.000277579
chr1	234945218	234945618	4.83414	5.41078	3.85882	1.48406	9.83385e-06	0.0002781
chr10	90385955	90386355	2.64383	0	3.58498	-4.33277	9.83803e-06	0.0002781
chr21	36150198	36150598	5.57614	6.06614	4.82845	1.17414	9.84239e-06	0.0002781
chr6	17884585	17884985	5.87027	6.33238	5.18629	1.08344	1.02008e-05	0.000287455
chr1	19124611	19125011	4.83117	5.40719	3.85764	1.48165	1.02434e-05	0.000287883
chr10	1240721	1241121	5.62295	4.97778	6.06718	-1.1463	1.03532e-05	0.000290194
chr7	128940724	128941124	4.78989	5.37094	3.80155	1.50117	1.03862e-05	0.000290345
chr6	118809334	118809734	4.92873	5.49098	3.99479	1.42918	1.04799e-05	0.000292186
chr11	109955968	109956368	5.1989	5.72753	4.3558	1.30652	1.06019e-05	0.000294807
chrX	132017518	132017918	5.01931	5.56921	4.11965	1.38327	1.06894e-05	0.000295875
chr3	187981823	187982223	4.50796	5.12934	3.39285	1.66493	1.06966e-05	0.000295875
chr1	247318197	247318597	4.40989	5.04576	3.24542	1.72734	1.07362e-05	0.000296191
chr1	30705287	30705687	4.68271	3.75681	5.24211	-1.53647	1.07686e-05	0.000296307
chr5	102834368	102834768	5.19831	5.72632	4.35678	1.30433	1.09814e-05	0.000301371
chr5	37984847	37985247	5.49203	5.9883	4.72945	1.195	1.11522e-05	0.000305261
chr21	34583408	34583808	4.40747	5.04264	3.24541	1.72423	1.12057e-05	0.000305929
chr22	24207251	24207651	5.99626	6.44542	5.34053	1.04255	1.13294e-05	0.000308506
chr10	97319439	97319839	4.17331	3.00016	4.81165	-1.85504	1.14345e-05	0.000310564
chr5	81509124	81509524	4.30709	4.95747	3.09089	1.79179	1.15135e-05	0.000311904
chr1	63956065	63956465	5.68962	5.06403	6.12456	-1.11766	1.17435e-05	0.000316788
chr9	109918394	109918794	4.24962	4.90832	3.00266	1.82978	1.17541e-05	0.000316788
chr8	129548360	129548760	7.30125	7.62952	6.87558	0.693264	1.18217e-05	0.000317796
chr1	77434757	77435157	5.73954	6.21006	5.03677	1.11032	1.22026e-05	0.000326507
chr3	129618835	129619235	3.28988	1.32146	4.09267	-2.76983	1.22079e-05	0.000326507
chr9	133585359	133585759	6.40826	6.81823	5.83337	0.923291	1.23298e-05	0.000328931
chr8	99812883	99813283	5.18942	5.71553	4.35283	1.2975	1.2651e-05	0.000336644
chr14	76193717	76194117	5.18827	5.71431	4.35184	1.29728	1.27186e-05	0.000336832
chr11	288782	289182	3.91654	2.58654	4.59663	-2.04714	1.27221e-05	0.000336832
chr12	8987752	8988152	5.59384	6.07752	4.86094	1.15314	1.28893e-05	0.000339647
chr15	85925248	85925648	4.95402	5.5088	4.04096	1.40112	1.28931e-05	0.000339647
chr7	44767483	44767883	5.34129	4.64236	5.8101	-1.22364	1.32071e-05	0.00034705
chr7	41882079	41882479	6.09667	6.53347	5.46716	1.00423	1.34188e-05	0.000351734
chr4	52261042	52261442	6.56486	6.95836	6.02205	0.874979	1.39027e-05	0.00036351
chr22	34238084	34238484	4.74282	5.3243	3.7532	1.50257	1.40471e-05	0.000366202
chr2	120758299	120758699	5.57359	4.93123	6.01648	-1.14204	1.40753e-05	0.000366202
chr21	42527293	42527693	6.3203	6.73589	5.73424	0.939982	1.41858e-05	0.000368166
chr1	59483186	59483586	5.18852	5.71157	4.35974	1.28665	1.49739e-05	0.000387661
chr16	85308238	85308638	5.77363	6.23715	5.08652	1.08779	1.53213e-05	0.00039568
chr3	18223975	18224375	5.59831	6.07753	4.87575	1.13842	1.55338e-05	0.000400185
chr6	107731958	107732358	5.70155	6.17128	5.00057	1.10767	1.57492e-05	0.000404743
chr21	46393812	46394212	6.67836	6.24023	7.01398	-0.83278	1.58253e-05	0.000405708
chr15	65071724	65072124	4.97738	5.52473	4.08466	1.37361	1.59376e-05	0.000407591
chr9	7149912	7150312	4.97714	5.5244	4.08466	1.37328	1.6022e-05	0.000408756
chr4	54912021	54912421	5.90647	6.35724	5.24729	1.04746	1.61308e-05	0.000410535
chr16	47039620	47040020	4.90186	4.08424	5.42051	-1.38968	1.61925e-05	0.000411111
chr7	82285973	82286373	4.80617	3.95511	5.33786	-1.43538	1.66301e-05	0.000421201
chr20	33828194	33828594	4.80742	5.37608	3.85527	1.45301	1.67652e-05	0.000423603
chr6	43990392	43990792	4.20653	3.08795	4.82895	-1.78579	1.72287e-05	0.00043427
chr4	83386961	83387361	5.89048	6.34143	5.2309	1.04801	1.74328e-05	0.000438364
chr3	48944945	48945345	3.74609	2.32445	4.44804	-2.15536	1.75341e-05	0.00043986
chr20	53706653	53707053	5.42604	5.91983	4.66938	1.18648	1.77162e-05	0.000443368
chr13	48625720	48626120	4.86821	4.04485	5.38913	-1.39747	1.81906e-05	0.00045416
chr9	3816361	3816761	5.90612	5.3386	6.31236	-1.03154	1.83418e-05	0.000456851
chr2	75432958	75433358	4.90727	5.46062	3.99813	1.39557	1.8425e-05	0.000457838
chr1	160836743	160837143	6.81661	7.18198	6.32614	0.794812	1.89538e-05	0.000469868
chr8	95165153	95165553	5.30105	5.80585	4.51784	1.22353	1.94361e-05	0.000480689
chr17	27623220	27623620	5.11662	5.64217	4.28147	1.29524	1.97085e-05	0.000486282
chr20	53642809	53643209	5.76625	6.2257	5.08815	1.07471	1.97972e-05	0.000487326
chr7	80133049	80133449	3.72649	4.45863	2.16546	2.20269	2.00968e-05	0.000493546
chr12	95202846	95203246	4.72894	5.30446	3.7569	1.47909	2.01937e-05	0.00049477
chr22	38901446	38901846	5.7094	6.17281	5.02255	1.08729	2.12359e-05	0.000519095
chr22	25741252	25741652	5.39862	5.89157	4.64394	1.18357	2.13024e-05	0.000519511
chr14	20427859	20428259	7.17398	7.50538	6.74301	0.701631	2.13639e-05	0.000519805
chr5	172643158	172643558	5.05724	5.58805	4.20846	1.31381	2.18599e-05	0.000530646
chr7	47974173	47974573	5.09679	4.35723	5.58333	-1.28093	2.20814e-05	0.000534788
chr22	30097966	30098366	4.83337	5.39245	3.90836	1.41665	2.22937e-05	0.000538687
chr3	138671540	138671940	4.08815	4.75639	2.80493	1.87315	2.24798e-05	0.000541939
chr17	9703543	9703943	6.01736	6.4522	5.39195	0.998051	2.27074e-05	0.000546173
chr11	61295215	61295615	5.49374	4.85593	5.93449	-1.1352	2.30448e-05	0.000553024
chr16	13528626	13529026	4.59951	5.18929	3.58497	1.53462	2.38342e-05	0.000570663
chr15	78664420	78664820	5.85741	6.30513	5.20477	1.03781	2.39013e-05	0.000570968
chr5	81538402	81538802	5.21827	5.72693	4.42558	1.23653	2.54117e-05	0.000605183
chr12	94769171	94769571	5.63045	6.0977	4.93504	1.09948	2.54487e-05	0.000605183
chr2	239946694	239947094	6.18808	6.60557	5.59821	0.945513	2.56074e-05	0.000607582
chr13	36514555	36514955	4.89413	5.44187	4.00038	1.37462	2.5809e-05	0.000610987
chr2	196268463	196268863	4.89658	5.44396	4.00377	1.37333	2.61148e-05	0.000616837
chr20	16040129	16040529	6.43986	6.8334	5.89695	0.874994	2.80193e-05	0.000659471
chr1	4046783	4047183	5.6214	6.08726	4.92908	1.095	2.8072e-05	0.000659471
chr4	85588495	85588895	5.40923	5.8955	4.67028	1.1613	2.8108e-05	0.000659471
chr6	36478512	36478912	6.78517	7.14698	6.3011	0.784852	2.87214e-05	0.000672362
chr21	42866090	42866490	5.73589	6.19068	5.06799	1.05985	2.94188e-05	0.000687158
chr12	34189998	34190398	5.04236	5.56824	4.20636	1.29614	2.95562e-05	0.00068809
chr22	45843577	45843977	4.62864	5.20913	3.64196	1.49798	2.95989e-05	0.00068809
chr4	113617663	113618063	4.62741	5.20793	3.64066	1.49808	2.96551e-05	0.00068809
chr12	106759761	106760161	6.27913	6.68576	5.71084	0.913248	2.98933e-05	0.00069209
chr7	45052184	45052584	3.9307	2.70023	4.58497	-1.92413	3.00902e-05	0.000695117
chr9	37143017	37143417	4.82173	5.37535	3.91188	1.39608	3.06912e-05	0.000707445
chr3	58952625	58953025	4.91974	5.46027	4.04538	1.34831	3.0854e-05	0.000709642
chr4	36427412	36427812	4.17478	3.08795	4.78756	-1.74461	3.09663e-05	0.00071067
chr10	72306216	72306616	4.18802	4.83211	2.99457	1.76197	3.11014e-05	0.000712216
chr2	55772211	55772611	4.58026	5.16588	3.57828	1.51796	3.13421e-05	0.000716166
chr5	56050744	56051144	6.42926	6.82144	5.88895	0.871043	3.17035e-05	0.000722362
chr1	107805024	107805424	5.81046	6.25665	5.16111	1.03294	3.17507e-05	0.000722362
chr1	198682043	198682443	4.58376	5.16877	3.58363	1.5155	3.19903e-05	0.000726242
chr1	160447059	160447459	6.57322	6.95229	6.05759	0.833433	3.23403e-05	0.000732604
chr7	121957123	121957523	5.672	5.08525	6.08793	-1.05996	3.35372e-05	0.000758084
chr21	29287348	29287748	4.48921	5.08536	3.45511	1.55958	3.50735e-05	0.000791111
chr6	83550262	83550662	5.22822	5.72874	4.45542	1.20868	3.52453e-05	0.000793283
chr16	67063403	67063803	4.94221	5.4764	4.08463	1.32545	3.57154e-05	0.000802148
chr10	86672391	86672791	5.37534	5.85994	4.64028	1.15568	3.59335e-05	0.000805324
chr8	10927645	10928045	6.77588	7.13475	6.29708	0.776639	3.62064e-05	0.000809715
chr18	21078952	21079352	5.80409	6.24903	5.15739	1.029	3.63645e-05	0.000811522
chrX	37817064	37817464	5.6285	6.0883	4.94962	1.0756	3.66537e-05	0.000816244
chr1	71706646	71707046	5.48312	5.9564	4.77412	1.11873	3.67566e-05	0.000816806
chr2	62733597	62733997	4.80519	5.35621	3.90246	1.3864	3.69457e-05	0.000819274
chr21	45122301	45122701	6.28455	6.68677	5.72489	0.900243	3.73752e-05	0.000827053
chr20	24290287	24290687	5.64874	6.10625	4.97487	1.06836	3.75e-05	0.000828074
chr1	206833162	206833562	4.97804	5.50678	4.13465	1.30602	3.78747e-05	0.000834594
chr1	48616985	48617385	4.6147	5.19091	3.64064	1.48114	3.84375e-05	0.000845222
chr1	205313383	205313783	4.54285	3.64329	5.09271	-1.50005	3.85557e-05	0.000846045
chr20	51697672	51698072	3.39319	4.17038	1.5883	2.47449	3.86359e-05	0.000846045
chr1	51569769	51570169	5.30088	5.79129	4.55221	1.1748	3.9144e-05	0.00085539
chr5	116438832	116439232	5.79436	6.23815	5.15013	1.02539	3.9524e-05	0.000861902
chr14	52265868	52266268	6.21506	6.62241	5.64536	0.915294	3.97896e-05	0.000865897
chr6	14909907	14910307	5.54679	6.01246	4.85488	1.09425	3.99915e-05	0.000867041
chr1	48793965	48794365	5.50892	5.97838	4.80853	1.10638	4.00071e-05	0.000867041
chr13	41465417	41465817	5.50528	5.9743	4.8059	1.10493	4.10357e-05	0.000887503
chr15	98732473	98732873	5.119	5.62876	4.32362	1.23996	4.11543e-05	0.000888241
chr3	16912835	16913235	5.27526	5.76738	4.52254	1.18045	4.13108e-05	0.00088851
chr6	5131129	5131529	4.76648	5.32017	3.85643	1.39611	4.13359e-05	0.00088851
chr20	60292497	60292897	4.40712	3.45683	4.97512	-1.56734	4.1644e-05	0.000893307
chr15	85010454	85010854	4.28458	4.9064	3.16799	1.66495	4.22214e-05	0.000903848
chr6	162075843	162076243	3.90822	2.69879	4.55675	-1.89749	4.25643e-05	0.000909335
chr12	106248321	106248721	4.15723	3.08859	4.76436	-1.72089	4.26958e-05	0.000910296
chr1	24997367	24997767	4.34031	4.95374	3.2514	1.62971	4.29032e-05	0.000912865
chr1	113947318	113947718	5.24661	5.74064	4.48935	1.1868	4.34464e-05	0.000922556
chrX	140823216	140823616	4.17169	4.80932	3.0011	1.73277	4.49217e-05	0.000951959
chr6	104640069	104640469	4.89607	5.43062	4.03752	1.3266	4.52276e-05	0.000956515
chr4	16123224	16123624	6.66223	7.02737	6.17217	0.794075	4.57173e-05	0.000964269
chr14	68283006	68283406	7.32746	7.63493	6.93621	0.638105	4.57778e-05	0.000964269
chrX	156001064	156001464	5.41811	5.89354	4.70421	1.12555	4.59718e-05	0.000966189
chr15	63606123	63606523	5.95538	6.38188	5.34721	0.972475	4.60528e-05	0.000966189
chrX	153511932	153512332	4.4742	5.06548	3.45509	1.5398	4.67236e-05	0.00097831
chr2	181444356	181444756	3.7549	4.45926	2.32279	2.04982	4.75179e-05	0.000992964
chr3	100413526	100413926	5.49801	5.96456	4.80414	1.09697	4.77007e-05	0.000994194
chr10	48685041	48685441	7.37244	7.67555	6.98823	0.62673	4.7766e-05	0.000994194
chr8	70152844	70153244	5.45786	5.92797	4.75601	1.10835	4.8776e-05	0.00101321
chr10	26438927	26439327	6.31403	6.70874	5.76888	0.878286	4.91721e-05	0.00101883
chr1	200153502	200153902	3.75377	4.4574	2.32484	2.04592	4.92403e-05	0.00101883
chr4	85702983	85703383	5.47787	5.94568	4.78118	1.10098	4.99442e-05	0.00103136
chr3	170044652	170045052	6.17849	6.58456	5.61129	0.911484	5.02171e-05	0.00103496
chr2	43201174	43201574	7.16247	7.48245	6.75067	0.671077	5.03203e-05	0.00103506
chr21	34545390	34545790	5.43479	5.90604	4.73036	1.112	5.16917e-05	0.0010612
chr18	53357438	53357838	4.47664	5.06548	3.46495	1.52996	5.18691e-05	0.00106143
chr7	50147737	50148137	5.23766	5.72874	4.48743	1.17685	5.19049e-05	0.00106143
chr11	78465040	78465440	4.82069	4.04307	5.3232	-1.33352	5.21703e-05	0.00106478
chr18	51361642	51362042	5.29591	5.78101	4.55973	1.15703	5.25029e-05	0.00106949
chr6	168796236	168796636	3.67005	2.32206	4.35456	-2.06483	5.40535e-05	0.00109895
chr5	176534339	176534739	7.22586	7.53917	6.82508	0.653422	5.51134e-05	0.00111702
chr18	48950344	48950744	3.39554	1.80696	4.13323	-2.34475	5.51548e-05	0.00111702
chr10	62109273	62109673	4.75539	5.3037	3.86006	1.37607	5.56432e-05	0.00112362
chr6	168838623	168839023	5.84003	5.30341	6.23027	-0.98465	5.56947e-05	0.00112362
chr12	49959724	49960124	6.13735	6.54484	5.56735	0.915643	5.62138e-05	0.00113192
chr12	99093246	99093646	5.80262	6.23864	5.17476	1.00133	5.70448e-05	0.00114646
chr21	14683757	14684157	4.71183	5.26476	3.80385	1.39303	5.76819e-05	0.00115705
chr13	88705278	88705678	4.20859	4.8331	3.08298	1.67583	5.87665e-05	0.00117656
chr8	21985223	21985623	5.25927	5.74541	4.52064	1.16045	5.89285e-05	0.00117756
chr4	15799047	15799447	6.10214	6.51184	5.52778	0.922142	5.92565e-05	0.00118187
chr10	129626864	129627264	5.79285	6.22843	5.16591	0.999972	5.95208e-05	0.00118451
chr5	175653527	175653927	5.67112	6.11733	5.02172	1.03274	5.96585e-05	0.00118451
chr15	67946640	67947040	6.19105	6.59302	5.63188	0.899382	5.97268e-05	0.00118451
chr8	81130666	81131066	6.62849	6.99192	6.14151	0.789267	6.01519e-05	0.00119069
chr2	72987355	72987755	4.26649	4.88142	3.17267	1.6354	6.16391e-05	0.00121784
chr15	52045695	52046095	4.46036	5.04662	3.45649	1.51963	6.20115e-05	0.0012229
chr1	184507517	184507917	4.77983	4.00115	5.28277	-1.33478	6.40422e-05	0.00126058
chr22	33896826	33897226	6.1396	6.54463	5.57445	0.908339	6.41829e-05	0.00126098
chr21	34921926	34922326	4.08888	4.72968	2.90711	1.74604	6.43443e-05	0.0012618
chrX	37754409	37754809	6.25437	6.64895	5.70948	0.87784	6.52637e-05	0.00127744
chr10	30705796	30706196	6.96475	7.2975	6.53149	0.705172	6.60739e-05	0.0012909
chr2	141534919	141535319	5.65359	6.09952	5.00477	1.03184	6.62919e-05	0.00129211
chrX	19799870	19800270	4.024	4.67422	2.80839	1.78793	6.63817e-05	0.00129211
chr4	112127617	112128017	6.57124	6.93812	6.07803	0.798879	6.67915e-05	0.00129768
chr20	51497729	51498129	5.25981	5.74333	4.52729	1.15172	6.69728e-05	0.0012988
chr7	150312861	150313261	5.28001	4.64415	5.71983	-1.13177	6.7198e-05	0.00130077
chr6	52489934	52490334	4.97923	5.49437	4.17047	1.25811	6.75626e-05	0.00130542
chr22	46067643	46068043	5.98233	6.39932	5.39346	0.943736	6.84675e-05	0.00132048
chr7	50167288	50167688	5.5087	5.96675	4.83366	1.06975	6.89173e-05	0.00132672
chr1	8599224	8599624	4.28691	3.32271	4.85974	-1.58491	6.9806e-05	0.00133893
chr2	46547932	46548332	4.28691	3.32271	4.85974	-1.58491	6.9806e-05	0.00133893
chr8	5741344	5741744	5.66544	6.10859	5.02255	1.02318	7.11532e-05	0.00136189
chr2	120530628	120531028	3.64509	4.35766	2.17625	2.09157	7.12624e-05	0.00136189
chr12	56719835	56720235	6.28653	6.67676	5.74995	0.865238	7.15045e-05	0.00136404
chr19	54660817	54661217	4.58626	5.15125	3.64458	1.43769	7.16976e-05	0.00136524
chr22	49525929	49526329	5.30362	5.78071	4.58591	1.13071	7.20642e-05	0.00136974
chr2	85748341	85748741	5.22523	5.70978	4.4903	1.15506	7.38073e-05	0.00140034
chr11	57585542	57585942	4.80813	5.34236	3.95044	1.32501	7.40693e-05	0.00140278
chr8	120749571	120749971	5.11854	5.6149	4.35576	1.1942	7.42146e-05	0.001403
chr10	95963806	95964206	5.40053	5.86737	4.70603	1.09761	7.43886e-05	0.00140377
chr15	99477341	99477741	4.30496	4.9083	3.24838	1.58747	7.67744e-05	0.00144619
chr5	164235907	164236307	6.07651	6.48324	5.50802	0.913301	7.70771e-05	0.0014493
chr2	4134913	4135313	6.43706	6.81306	5.92715	0.824534	7.76671e-05	0.00145621
chr5	172836053	172836453	7.40024	7.69409	7.03083	0.6027	7.78398e-05	0.00145621
chr19	47176500	47176900	4.69909	5.24647	3.80632	1.37232	7.78602e-05	0.00145621
chr10	112678683	112679083	4.99776	5.50678	4.20418	1.23703	7.83268e-05	0.00146233
chr11	119649656	119650056	2.84762	0.587531	3.68858	-3.05692	7.91862e-05	0.00147576
chr8	54775332	54775732	6.02012	6.43082	5.44379	0.925004	7.99105e-05	0.00148662
chr2	10004667	10005067	5.71536	5.17218	6.10904	-0.994409	8.02183e-05	0.00148971
chr11	111698019	111698419	6.04417	6.45265	5.47222	0.918466	8.05791e-05	0.00149377
chr12	111361474	111361874	6.09337	5.61295	6.45316	-0.898557	8.09269e-05	0.00149757
chr9	88323495	88323895	6.85585	7.1945	6.41249	0.7211	8.13591e-05	0.00150293
chr19	51293521	51293921	5.93191	5.4255	6.30601	-0.93856	8.19682e-05	0.00151152
chr8	95074312	95074712	5.47511	5.93211	4.80237	1.06636	8.26109e-05	0.00152071
chr12	122022440	122022840	5.4483	4.8583	5.86586	-1.06435	8.50865e-05	0.00156354
chr16	638955	639355	5.24963	5.72874	4.5273	1.13715	8.52827e-05	0.00156382
chr2	65606092	65606492	5.13766	5.62845	4.38809	1.17559	8.53995e-05	0.00156382
chr10	1871029	1871429	3.99688	2.90945	4.60985	-1.74336	8.62247e-05	0.00157619
chr17	47605118	47605518	5.53723	5.98749	4.87915	1.04515	8.64678e-05	0.00157789
chr15	73303675	73304075	4.4959	5.06892	3.53114	1.4679	8.69388e-05	0.00158024
chr17	45451215	45451615	3.20627	3.99597	1.32414	2.55425	8.69922e-05	0.00158024
chr10	63491528	63491928	5.47453	5.93046	4.80413	1.06295	8.71271e-05	0.00158024
chr1	41764731	41765131	4.06857	4.70406	2.90539	1.72227	8.71982e-05	0.00158024
chr1	205920008	205920408	6.71086	7.06067	6.24811	0.751515	8.85037e-05	0.00160114
chr3	46491413	46491813	4.12832	4.7538	2.99945	1.67915	8.93884e-05	0.00161437
chr19	12482464	12482864	5.10464	5.59771	4.34968	1.18312	9.0056e-05	0.00162304
chr18	9796627	9797027	4.38944	4.9757	3.38554	1.51916	9.02615e-05	0.00162304
chr1	205014162	205014562	5.26673	5.74243	4.55219	1.12608	9.0332e-05	0.00162304
chr10	123858653	123859053	5.95543	6.36895	5.3735	0.93333	9.11493e-05	0.00163493
chr7	90735712	90736112	4.8703	5.39138	4.04653	1.27847	9.23319e-05	0.00165332
chr17	42679511	42679911	4.31935	3.39281	4.87897	-1.53481	9.29332e-05	0.00166126
chr20	20055956	20056356	5.31039	5.78042	4.60871	1.10776	9.41744e-05	0.00168059
chr2	84846414	84846814	6.3621	6.74058	5.84759	0.831546	9.53464e-05	0.00169862
chr12	11796298	11796698	5.61495	6.05599	4.97655	1.01651	9.68246e-05	0.00172204
chr3	99938871	99939271	6.22108	6.61104	5.68501	0.864389	9.77172e-05	0.00173498
chr11	336190	336590	5.21853	4.58673	5.65642	-1.12564	9.80735e-05	0.00173599
chr1	232591268	232591668	6.25089	6.63802	5.72018	0.85626	9.81047e-05	0.00173599
chr3	48427008	48427408	4.16143	3.17011	4.74349	-1.61971	9.84659e-05	0.00173945
chr8	113890962	113891362	5.28194	5.75363	4.57652	1.11307	9.8904e-05	0.00174426
chr13	51825129	51825529	5.90394	6.31968	5.31756	0.939913	9.95009e-05	0.00175185
chr1	227317845	227318245	4.82355	4.08593	5.30926	-1.2771	0.000100045	0.00175848
chr8	55975147	55975547	5.02126	5.52174	4.24855	1.20783	0.000100736	0.00176645
chr6	43502795	43503195	4.26334	3.31973	4.82901	-1.55727	0.000100835	0.00176645
chr1	204983251	204983651	5.31162	5.78013	4.61336	1.10282	0.000101121	0.00176853
chr8	92172267	92172667	4.64951	3.85602	5.15849	-1.35489	0.00010213	0.00178321
chr13	48646287	48646687	3.7821	2.58665	4.42674	-1.87802	0.000102935	0.00179428
chr4	79235112	79235512	5.03092	4.35562	5.48909	-1.18854	0.000103486	0.0018009
chr17	57723720	57724120	7.46135	7.74609	7.10623	0.579342	0.000104022	0.00180722
chr11	68090505	68090905	4.98542	5.48898	4.20523	1.21822	0.000104602	0.00181432
chr17	64497427	64497827	4.91709	4.21077	5.38918	-1.2328	0.000105252	0.00182257
chr5	89271855	89272255	4.52395	5.08751	3.58633	1.43184	0.000105662	0.00182395
chr3	100600633	100601033	5.57765	6.02026	4.93592	1.0213	0.000105826	0.00182395
chr5	157172326	157172726	5.63126	6.06903	4.99973	1.00644	0.000105852	0.00182395
chr14	96283242	96283642	4.78854	4.04441	5.27702	-1.28612	0.000106116	0.00182551
chr6	149371251	149371651	5.28387	5.75393	4.58215	1.10774	0.000106637	0.00183148
chr17	3640522	3640922	6.40539	6.77787	5.90196	0.81455	0.00010716	0.00183745
chr10	132551539	132551939	6.61155	6.96648	6.13977	0.76558	0.000107448	0.00183938
chr19	32692188	32692588	4.57098	3.75384	5.08944	-1.38731	0.000107807	0.00184254
chr12	51022235	51022635	4.42472	5.00091	3.45069	1.47989	0.000108716	0.00185505
chr3	108406560	108406960	3.70084	2.45998	4.35791	-1.93353	0.000110158	0.00187662
chr11	69972171	69972571	4.85693	5.37499	4.04083	1.26782	0.00011051	0.00187957
chr9	37075304	37075704	5.07673	5.56858	4.32466	1.17889	0.000110882	0.00188284
chr10	23870356	23870756	5.12645	5.61206	4.38907	1.15825	0.0001123	0.00190386
chr2	237511862	237512262	4.52715	3.69702	5.05073	-1.40505	0.000112572	0.00190538
chr4	81648596	81648996	4.85604	5.37283	4.04312	1.26338	0.000116965	0.00197614
chr1	203765033	203765433	5.39941	5.85596	4.72767	1.06472	0.000117128	0.00197614
chr4	2652292	2652692	4.47435	5.04181	3.52561	1.4464	0.00011803	0.00198817
chr1	25730562	25730962	4.15294	3.172	4.73149	-1.60593	0.000118501	0.0019929
chr17	35051717	35052117	5.25676	5.72724	4.55408	1.10903	0.000118719	0.00199338
chr8	26595570	26595970	5.58223	6.02133	4.94789	1.01048	0.000119025	0.00199533
chr17	33294822	33295222	5.21086	5.68625	4.49705	1.12485	0.000119695	0.00200336
chr1	173017583	173017983	5.1304	5.61427	4.39707	1.15247	0.000120824	0.00201905
chr18	36610550	36610950	6.68252	7.02918	6.22528	0.742859	0.000121148	0.00202125
chr17	10033441	10033841	6.25189	6.63492	5.72888	0.844458	0.000121959	0.00203155
chr7	20152430	20152830	5.3737	5.8317	4.69878	1.06927	0.000122321	0.00203436
chr9	82764700	82765100	5.37351	5.83142	4.69878	1.06899	0.000122855	0.00204001
chr5	109690032	109690432	5.32488	4.72769	5.746	-1.07476	0.000123399	0.00204581
chr1	63704277	63704677	6.97361	7.29533	6.55894	0.675595	0.000123925	0.0020513
chr9	112771807	112772207	5.30301	5.76768	4.61336	1.0904	0.000124235	0.0020532
chr1	32250877	32251277	6.21918	6.60453	5.69182	0.851084	0.000125263	0.00206695
chr2	89152871	89153271	3.1714	3.95606	1.32099	2.51783	0.000126986	0.00209208
chr3	54393438	54393838	4.6411	3.85993	5.14506	-1.33756	0.000127211	0.00209251
chr22	24696794	24697194	7.49744	7.77617	7.15165	0.564018	0.000129456	0.00212611
chr19	47231701	47232101	3.32884	1.80801	4.05263	-2.2637	0.000130385	0.00213802
chr17	57870999	57871399	4.62929	5.17242	3.74797	1.35642	0.000131061	0.00214212
chr14	35367838	35368238	5.01109	5.50646	4.25066	1.19048	0.000131116	0.00214212
chr14	101875560	101875960	6.43328	6.7996	5.94108	0.797203	0.000131246	0.00214212
chr8	11430324	11430724	4.87457	4.16975	5.34599	-1.23047	0.000131478	0.00214258
chr5	133120623	133121023	5.5243	5.96647	4.88348	1.01986	0.000133189	0.0021671
chr20	8432771	8433171	4.77943	4.0476	5.26266	-1.26863	0.000136722	0.00222116
chr15	57111814	57112214	3.90617	4.55417	2.69866	1.77631	0.000137125	0.00222427
chr17	5210921	5211321	5.55834	5.99625	4.9265	1.00675	0.000138215	0.00223547
chr8	23068412	23068812	4.59696	3.80658	5.10469	-1.35023	0.000138242	0.00223547
chr17	76420456	76420856	3.39095	4.12934	1.79885	2.23126	0.000138483	0.00223594
chr4	56086106	56086506	4.51028	5.06849	3.58771	1.41152	0.000139059	0.0022418
chr6	20409559	20409959	5.11784	5.5993	4.39007	1.14454	0.000139445	0.00224457
chr4	88099485	88099885	6.057	6.45332	5.50875	0.882703	0.000141154	0.0022686
chr1	89854704	89855104	4.31939	4.90359	3.32168	1.51038	0.000141784	0.00227525
chr1	14881679	14882079	5.57777	6.01353	4.95044	1.00015	0.000142309	0.0022802
chr6	125810614	125811014	3.39183	4.12934	1.80416	2.22596	0.000143008	0.00228791
chr1	2026027	2026427	4.62646	5.16757	3.75054	1.34901	0.000143387	0.00229049
chr5	150453454	150453854	5.3921	5.84446	4.72947	1.05144	0.000145739	0.00232453
chr22	23845202	23845602	7.09561	7.40438	6.70225	0.641418	0.000147365	0.00234691
chr2	111120568	111120968	3.08241	1.32137	3.85215	-2.53119	0.000149325	0.00237451
chr18	55334890	55335290	3.67216	4.35701	2.32283	1.94815	0.000150011	0.00237965
chr14	61608009	61608409	4.6337	3.86042	5.13442	-1.32649	0.000150164	0.00237965
chr2	176755342	176755742	5.03474	5.52406	4.28866	1.17026	0.000150327	0.00237965
chr11	2689527	2689927	4.80483	4.0895	5.28089	-1.24522	0.000157041	0.00248219
chr7	80146399	80146799	4.53654	5.08708	3.63513	1.38319	0.000157513	0.00248592
chr7	36049203	36049603	4.42925	3.58791	4.95719	-1.4198	0.000160231	0.00252502
chr15	40928508	40928908	4.76708	4.04258	5.24713	-1.25817	0.0001624	0.00255537
chr17	28982582	28982982	5.1892	5.65887	4.48834	1.10624	0.000164615	0.00258635
chr4	56871484	56871884	5.92832	6.33118	5.36739	0.901726	0.000167058	0.00261716
chr19	55421104	55421504	4.69948	5.22715	3.85887	1.30096	0.000167074	0.00261716
chr15	50248022	50248422	5.38331	5.83285	4.72676	1.04257	0.000169738	0.00265494
chr1	222583422	222583822	4.40795	4.97436	3.46221	1.44192	0.000171767	0.00268268
chr6	24857065	24857465	4.86897	5.37427	4.08455	1.2237	0.000172088	0.00268371
chr16	31201997	31202397	5.11621	4.49041	5.55124	-1.11653	0.000173035	0.00269445
chr3	50165858	50166258	4.87064	5.3757	4.08681	1.22287	0.00017329	0.00269445
chr12	109889607	109890007	6.79237	7.12335	6.36211	0.700324	0.00017362	0.00269559
chr10	50451597	50451997	4.72856	5.2511	3.90111	1.28299	0.000174659	0.00270426
chr1	160625696	160626096	5.78817	6.20165	5.20633	0.93295	0.000174693	0.00270426
chr9	76525405	76525805	4.02153	4.64376	2.90361	1.66403	0.000175277	0.00270932
chr13	37974068	37974468	3.95529	4.58765	2.80298	1.7072	0.000176803	0.0027289
chr19	7273046	7273446	4.48748	5.04095	3.57803	1.39374	0.000180603	0.00278302
chr4	79199000	79199400	4.50501	3.70119	5.01816	-1.36841	0.000180839	0.00278302
chr11	66464940	66465340	6.60151	6.94759	6.1453	0.741194	0.000181308	0.00278615
chr2	234190522	234190922	3.58319	2.32294	4.24542	-1.95549	0.000182329	0.00279775
chr1	199201650	199202050	6.23135	6.60768	5.72081	0.825325	0.000184124	0.00281873
chr2	213231818	213232218	5.23777	5.69974	4.55408	1.0816	0.000184232	0.00281873
chr2	178819917	178820317	4.72586	5.24686	3.90232	1.27755	0.000187005	0.00285415
chr2	112137323	112137723	6.32425	6.69266	5.82824	0.803001	0.000187354	0.00285415
chr2	74816840	74817240	5.53135	5.96511	4.90819	0.99389	0.000187362	0.00285415
chr5	157592342	157592742	6.04421	6.43538	5.50583	0.867707	0.000188926	0.00287381
chr2	96811016	96811416	5.28231	5.73887	4.61055	1.06446	0.000189453	0.00287766
chr21	15481273	15481673	4.24778	4.83359	3.24526	1.5162	0.000191722	0.00290793
chr10	116211108	116211508	7.33196	7.61761	6.97544	0.581607	0.000192797	0.00292002
chr1	102564177	102564577	6.27683	6.64834	5.77517	0.811689	0.000194201	0.00293705
chr14	104925135	104925535	6.83004	7.15529	6.40945	0.684964	0.000201883	0.00304884
chr10	23368279	23368679	4.94689	4.2867	5.39813	-1.16631	0.000203711	0.00306959
chr12	67989217	67989617	5.09723	5.57148	4.38602	1.12083	0.000203841	0.00306959
chr17	59668070	59668470	5.25785	5.71491	4.58497	1.066	0.000207832	0.00312257
chr7	55406173	55406573	5.55185	5.02288	5.93805	-0.972488	0.000208789	0.00312257
chr20	62860397	62860797	6.18679	5.75456	6.51894	-0.82299	0.000208845	0.00312257
chr20	4894572	4894972	4.5688	5.10753	3.69923	1.34001	0.000208966	0.00312257
chr9	135282900	135283300	4.5688	5.10753	3.69923	1.34001	0.000208966	0.00312257
chrX	12998214	12998614	6.10476	6.48873	5.57999	0.847012	0.000209142	0.00312257
chr19	46821966	46822366	6.42466	6.7828	5.94718	0.774329	0.000210191	0.00313378
chr2	67825265	67825665	4.1895	4.78106	3.16953	1.53862	0.00021077	0.00313797
chr8	59301029	59301429	5.84486	6.24927	5.28091	0.906162	0.000213441	0.00317324
chr14	95738316	95738716	5.74702	6.15932	5.16751	0.929385	0.000213943	0.0031762
chr12	32522296	32522696	4.95475	5.44326	4.21059	1.16729	0.000222823	0.00330331
chr3	60262316	60262716	6.25046	6.62137	5.7499	0.809963	0.000223133	0.00330331
chr17	2067026	2067426	6.91598	7.23224	6.51033	0.6611	0.000225532	0.00333413
chr7	50745478	50745878	5.17656	5.63971	4.49028	1.08519	0.000226047	0.00333705
chr1	91439500	91439900	5.92485	6.32159	5.37578	0.883765	0.000228105	0.00335686
chr9	33221304	33221704	7.13562	7.43396	6.75906	0.614237	0.000228367	0.00335686
chr1	26289488	26289888	7.25668	7.54552	6.89516	0.589765	0.000228649	0.00335686
chr14	95977478	95977878	2.54287	0.00223827	3.41324	-3.31449	0.000228666	0.00335686
chr15	40182428	40182828	5.06505	5.53982	4.35266	1.12242	0.000230247	0.00337535
chr22	17798807	17799207	3.35674	4.08548	1.81222	2.17438	0.000230758	0.00337814
chr1	212055380	212055780	4.85829	5.35731	4.08908	1.20227	0.000231564	0.00338522
chr1	94721562	94721962	3.45962	4.16886	2.00582	2.06967	0.000232135	0.00338885
chr9	2125946	2126346	4.28482	4.8594	3.31555	1.47252	0.000232914	0.00339181
chr11	46318763	46319163	6.0535	6.4395	5.52491	0.852781	0.000232983	0.00339181
chr8	51961875	51962275	6.02055	6.40865	5.488	0.858793	0.000237456	0.00345214
chr15	65641866	65642266	4.36143	3.52519	4.88739	-1.41236	0.00023811	0.00345687
chr13	106941394	106941794	5.9631	6.35559	5.4222	0.871433	0.000238803	0.00346215
chr2	43011141	43011541	4.52214	5.06335	3.64596	1.34873	0.000239909	0.00347339
chr3	36070524	36070924	4.64446	5.16919	3.81139	1.29025	0.000243443	0.00351971
chr19	38865124	38865524	4.78237	4.08816	5.24907	-1.21485	0.000245438	0.00354367
chr15	89442367	89442767	4.91515	5.4048	4.16828	1.17097	0.00025229	0.00363761
chr2	168581776	168582176	3.99892	4.61322	2.90712	1.63015	0.000255006	0.00367173
chr15	101243893	101244293	4.47837	5.02392	3.59053	1.36431	0.000256035	0.00367821
chr12	101891595	101891995	4.81615	5.31725	4.04193	1.20916	0.00025675	0.00367821
chr18	57001374	57001774	5.36748	5.80875	4.72857	1.01671	0.000256777	0.00367821
chr6	41054824	41055224	4.81926	5.3202	4.04541	1.20862	0.000256856	0.00367821
chr2	147298074	147298474	4.55152	5.08624	3.69253	1.32548	0.000258321	0.00369417
chr10	5628862	5629262	4.28504	4.85651	3.32474	1.46046	0.000261631	0.00373642
chr2	112155357	112155757	6.57129	6.91279	6.12304	0.728638	0.000265417	0.00378534
chr4	37748199	37748599	5.72148	6.13089	5.14769	0.920764	0.000267252	0.00380635
chr5	112684107	112684507	4.87992	5.37213	4.127	1.17941	0.000268428	0.00381362
chr2	168467141	168467541	4.001	4.61378	2.91417	1.62366	0.000268488	0.00381362
chr22	36900652	36901052	7.84422	8.08646	7.55294	0.473162	0.000269761	0.00382653
chr11	10456907	10457307	4.55232	5.08582	3.69655	1.32106	0.000270325	0.00382936
chr14	50786490	50786890	4.42732	4.97796	3.52565	1.38278	0.000271176	0.00383625
chr13	114143985	114144385	5.7202	5.23029	6.08525	-0.91276	0.000274004	0.00387104
chr17	32523279	32523679	5.66376	6.077	5.08238	0.932059	0.000275783	0.00388897
chr1	1144581	1144981	6.33081	6.69106	5.84953	0.780146	0.000276013	0.00388897
chr20	19501854	19502254	4.60203	3.86045	5.08942	-1.28161	0.000276541	0.00389119
chr1	47563744	47564144	4.8715	4.21036	5.32318	-1.16741	0.000279675	0.00393003
chr6	30687978	30688378	7.27551	7.55952	6.92154	0.577407	0.000280561	0.00393722
chr3	46349932	46350332	5.93117	6.32279	5.39195	0.868841	0.000281395	0.00394366
chr16	3076430	3076830	5.29538	5.74124	4.64673	1.03081	0.000282709	0.00395679
chr22	50713415	50713815	5.29338	5.73917	4.64487	1.03059	0.000284005	0.00396607
chr9	132597227	132597627	5.55533	5.97729	4.95641	0.958017	0.000284463	0.00396607
chrX	102984368	102984768	3.69727	4.35636	2.44884	1.8246	0.000284504	0.00396607
chr1	212958358	212958758	5.21696	5.66988	4.55312	1.05277	0.000288117	0.00401112
chr3	196120281	196120681	5.26731	5.71521	4.61429	1.03713	0.000289521	0.0040162
chr16	2044193	2044593	4.63131	3.90273	5.11313	-1.26338	0.00028958	0.0040162
chr11	111633240	111633640	6.04532	6.42736	5.52418	0.841385	0.000289628	0.0040162
chr7	92043260	92043660	5.31403	5.75717	4.67117	1.0224	0.000291877	0.00404205
chr6	490793	491193	5.05288	5.52274	4.35161	1.10643	0.000292342	0.00404316
chr1	8712228	8712628	5.60492	6.0216	5.01667	0.942232	0.000292847	0.00404483
chr3	194662033	194662433	5.23747	5.68777	4.57928	1.04461	0.000293414	0.00404734
chr7	134671533	134671933	3.61216	4.28481	2.31173	1.88747	0.000295029	0.00406197
chr2	36060202	36060602	5.46638	5.89494	4.85397	0.977878	0.000295248	0.00406197
chr1	160708875	160709275	5.26679	5.71401	4.61523	1.035	0.000298159	0.00409667
chr9	134476973	134477373	6.21645	6.58393	5.72214	0.800281	0.000299623	0.00411141
chr3	111900055	111900455	4.62772	5.14839	3.80501	1.2759	0.00030027	0.00411492
chr3	123301571	123301971	6.58098	6.91903	6.13866	0.719285	0.000302635	0.00414192
chr7	102173501	102173901	5.35469	4.80837	5.75001	-0.998454	0.000304258	0.00415872
chr21	42747210	42747610	5.18848	5.64281	4.52156	1.05718	0.000305814	0.00417272
chr6	47248533	47248933	7.41036	7.6827	7.07437	0.547825	0.000306087	0.00417272
chr17	75131589	75131989	4.14862	3.25032	4.69803	-1.49534	0.000306473	0.00417272
chr20	63252678	63253078	5.05515	5.52373	4.35675	1.10229	0.000307029	0.00417488
chr12	104477828	104478228	6.79931	7.11902	6.38796	0.670183	0.000312458	0.00424321
chr8	2979657	2980057	5.20617	5.65764	4.54545	1.04823	0.000314718	0.00426839
chr6	93177374	93177774	5.91213	6.30224	5.37578	0.864435	0.000321571	0.00435571
chr8	103184828	103185228	5.97102	6.3563	5.4438	0.850594	0.00032506	0.00439731
chr1	41803397	41803797	4.69995	5.20914	3.90597	1.23631	0.000325771	0.00440126
chr5	89314113	89314513	5.44298	5.87132	4.83102	0.977159	0.000326265	0.00440227
chr8	138440767	138441167	5.15876	5.61427	4.48929	1.0608	0.000329318	0.00443232
chr10	80350435	80350835	5.64157	6.05256	5.06468	0.925289	0.000329335	0.00443232
chr3	46093641	46094041	6.55187	6.89059	6.1084	0.721089	0.000330238	0.00443879
chr6	130524936	130525336	4.9634	5.44017	4.24641	1.12862	0.00033142	0.00444898
chr20	8390348	8390748	3.32488	4.04692	1.81233	2.13602	0.000334315	0.00448212
chr14	92539905	92540305	6.74905	7.07144	6.33322	0.677306	0.000335192	0.00448816
chr6	14655947	14656347	4.87069	5.35803	4.12924	1.16312	0.000336744	0.00450051
chr8	7080745	7081145	5.92219	6.31027	5.38966	0.858625	0.000337305	0.00450051
chr19	4503677	4504077	5.03319	4.42436	5.46002	-1.09122	0.000337399	0.00450051
chr2	86622974	86623374	5.64412	5.15187	6.01047	-0.916267	0.000339861	0.0045276
chr5	72816903	72817303	4.95124	4.32302	5.38743	-1.11953	0.000340485	0.00452803
chr3	112392099	112392499	3.52217	4.20664	2.17437	1.94338	0.000340755	0.00452803
chr6	2793302	2793702	4.26728	4.8331	3.32322	1.43868	0.000341621	0.0045338
chr3	48989848	48990248	4.54988	3.80759	5.03759	-1.28235	0.000342711	0.00454254
chr7	1511094	1511494	7.69791	7.94727	7.39625	0.490617	0.000343396	0.00454589
chr7	1922257	1922657	4.21228	4.78554	3.24681	1.46684	0.000345341	0.00456588
chr13	113446226	113446626	5.32904	5.76622	4.69877	1.00395	0.000347762	0.00459211
chr5	132422938	132423338	7.19597	7.48247	6.83812	0.583739	0.000348931	0.00460177
chr11	20090338	20090738	3.97978	4.58707	2.91067	1.60059	0.000351464	0.00462937
chr1	227961526	227961926	6.51695	6.85703	6.07114	0.724764	0.000352458	0.00463416
chr11	119435544	119435944	4.2108	4.78355	3.24681	1.46485	0.00035271	0.00463416
chr1	230300743	230301143	4.65626	3.95034	5.12817	-1.23114	0.000358825	0.00470862
chr5	139668713	139669113	7.13994	7.43034	6.77596	0.593739	0.000359404	0.00471034
chr17	56750676	56751076	4.40648	4.95102	3.52135	1.36023	0.000361931	0.00473755
chr6	14224505	14224905	4.26521	4.82922	3.32631	1.43171	0.000366159	0.00478598
chr6	4405780	4406180	5.34255	4.80383	5.73389	-0.986895	0.000366541	0.00478598
chr15	101127091	101127491	6.52698	6.86551	6.08385	0.720541	0.000367213	0.00478804
chr8	102238807	102239207	4.91614	4.28378	5.35431	-1.12552	0.00036761	0.00478804
chr2	232138991	232139391	6.21348	6.57671	5.72686	0.788346	0.00037232	0.00484338
chr4	108035919	108036319	6.44923	6.79359	5.99602	0.736366	0.000373662	0.00485483
chr8	37829411	37829811	4.91682	4.28588	5.35431	-1.12343	0.000376538	0.00488616
chr20	58835908	58836308	4.35638	4.90641	3.45636	1.38011	0.000378698	0.00490814
chrUn_GL000219v1	138469	138869	4.35853	4.90827	3.45931	1.37902	0.000381198	0.00492865
chr1	67264881	67265281	5.79223	6.18766	5.24569	0.879754	0.000381219	0.00492865
chr3	125596011	125596411	3.82941	2.80604	4.42207	-1.65826	0.000382026	0.00493301
chr12	12540851	12541251	4.89486	5.37534	4.16938	1.14052	0.000388967	0.00501648
chr11	43989732	43990132	5.15582	4.58338	5.56455	-1.03733	0.000393225	0.00506474
chr19	48186235	48186635	5.70523	6.10678	5.14687	0.897508	0.000393673	0.00506474
chr4	85491823	85492223	4.98989	5.45924	4.28977	1.10453	0.000394912	0.00507448
chr13	109786199	109786599	4.46143	3.70013	4.95716	-1.30872	0.000396014	0.00508242
chr15	67748179	67748579	4.3583	4.90688	3.46226	1.37468	0.000397715	0.00509803
chr11	44978254	44978654	3.75695	4.39526	2.58396	1.7308	0.000398903	0.00510703
chr15	27623136	27623536	6.79308	7.10845	6.38892	0.658653	0.000404411	0.00517124
chr13	46101711	46102111	6.1745	6.53895	5.68568	0.791721	0.000405671	0.00518106
chr3	149532745	149533145	5.13117	4.55469	5.54195	-1.04334	0.000407067	0.00519258
chr1	25754630	25755030	5.01139	5.47706	4.3195	1.09279	0.00040983	0.00521641
chr18	13735019	13735419	4.44156	4.97751	3.57932	1.32928	0.000409928	0.00521641
chr10	98293862	98294262	4.12941	3.2497	4.67194	-1.47	0.000412191	0.00523887
chr20	20743613	20744013	6.56724	6.89987	6.13418	0.704626	0.000418134	0.00530798
chr10	92593156	92593556	4.99495	4.39017	5.41979	-1.08509	0.000420495	0.00532714
chr7	4682852	4683252	4.45724	3.69959	4.95144	-1.30354	0.000420657	0.00532714
chr10	8060852	8061252	6.24306	6.6012	5.76556	0.774198	0.000422941	0.00534725
chr4	11099380	11099780	4.95329	5.42468	4.24856	1.11103	0.000423263	0.00534725
chr7	94547017	94547417	4.89614	5.37428	4.17603	1.13281	0.000424801	0.00536025
chr1	32623320	32623720	5.24733	5.68716	4.61146	1.01198	0.000426306	0.00537279
chr10	6300733	6301133	3.67125	4.32104	2.45722	1.78114	0.000431233	0.00542837
chr10	129140841	129141241	5.78727	6.18013	5.24569	0.872235	0.000433851	0.00545394
chr6	7313352	7313752	4.75428	5.2484	3.99682	1.18532	0.000434302	0.00545394
chr9	126057489	126057889	4.22954	3.39403	4.75522	-1.41039	0.000437059	0.00548201
chr1	25657659	25658059	6.06426	6.43583	5.56248	0.81163	0.00043941	0.00550257
chr4	3485739	3486139	3.67634	2.58431	4.29071	-1.74516	0.000439834	0.00550257
chr3	39752461	39752861	5.89246	6.27662	5.36735	0.847282	0.000440629	0.00550257
chr8	143026489	143026889	4.64247	5.15001	3.85255	1.23041	0.000440792	0.00550257
chr12	94459937	94460337	4.8796	4.24948	5.3167	-1.12208	0.000445774	0.00555816
chr6	159820481	159820881	5.6519	6.05493	5.09065	0.901769	0.000448029	0.00557966
chr7	106863797	106864197	6.53788	6.87141	6.10328	0.707043	0.000449239	0.00558811
chr3	127222828	127223228	6.61911	6.94605	6.19569	0.68935	0.000452576	0.00562296
chr14	49633971	49634371	5.1727	4.61111	5.57591	-1.02111	0.00045439	0.00563884
chr8	11867211	11867611	5.68044	5.20763	6.03595	-0.88612	0.00045612	0.00565363
chr2	48900241	48900641	5.19942	4.64379	5.59956	-1.01216	0.000457949	0.00566961
chr3	169939813	169940213	6.53807	6.87105	6.10442	0.705546	0.000461668	0.00570893
chr16	50284446	50284846	4.57056	3.85595	5.0463	-1.24315	0.000462907	0.00571655
chr14	101596540	101596940	5.16846	5.61396	4.52057	1.02938	0.000463372	0.00571655
chr10	18455496	18455896	5.78798	6.17912	5.24966	0.86726	0.000467898	0.00576562
chr4	152189357	152189757	4.75729	5.24916	4.00517	1.17774	0.00046979	0.00578216
chr10	18351979	18352379	6.11827	6.48369	5.6277	0.794381	0.000472664	0.00581073
chr9	109101723	109102123	4.88296	5.35874	4.16826	1.12509	0.000482875	0.00592758
chr6	11630389	11630789	6.91692	7.21915	6.53413	0.624252	0.000483297	0.00592758
chr3	188441246	188441646	3.17278	3.91016	1.58576	2.21882	0.000487191	0.00596779
chr17	81655300	81655700	3.59068	2.46001	4.21669	-1.79319	0.000488092	0.00596779
chr2	80862614	80863014	3.88053	2.90814	4.45617	-1.59179	0.000488279	0.00596779
chr12	57865100	57865500	4.74318	4.08313	5.19435	-1.16535	0.000492321	0.0060102
chr11	64883410	64883810	5.86364	6.24755	5.33899	0.846531	0.000494348	0.00602795
chr11	93741665	93742065	4.56923	3.85898	5.04305	-1.23688	0.000495426	0.0060341
chr9	86947274	86947674	4.87333	4.24776	5.30825	-1.11538	0.000496016	0.00603429
chr12	96099302	96099702	6.38013	6.72403	5.9277	0.735074	0.000497882	0.00604999
chr20	51034915	51035315	6.42019	6.7606	5.9738	0.725589	0.000504523	0.0061236
chr6	107823400	107823800	4.12947	4.7014	3.16788	1.46099	0.000518209	0.00628246
chr1	110672840	110673240	5.81329	6.19965	5.28404	0.853492	0.000524469	0.00635103
chr1	174815375	174815775	5.1384	5.58356	4.49125	1.02822	0.000528045	0.00638107
chr16	87271725	87272125	6.77944	7.09071	6.38198	0.647865	0.000528653	0.00638107
chr13	32632606	32633006	4.84562	5.32313	4.12697	1.1306	0.000529161	0.00638107
chr3	191104878	191105278	5.50968	5.92037	4.93337	0.924167	0.000529378	0.00638107
chr21	34934541	34934941	4.33867	4.88051	3.4608	1.34988	0.000534424	0.00643451
chr11	95255177	95255577	4.47438	4.99782	3.64461	1.28479	0.000538498	0.00646901
chr20	5804851	5805251	6.13195	6.4936	5.64818	0.783838	0.000538602	0.00646901
chr17	32558684	32559084	5.2812	5.71132	4.66559	0.982221	0.000539329	0.00646901
chr16	4392635	4393035	3.49755	2.32116	4.13683	-1.84945	0.000540236	0.00646901
chr6	110958474	110958874	5.60697	5.13093	5.9643	-0.891029	0.000540367	0.00646901
chr2	156435657	156436057	5.0646	4.49039	5.47423	-1.03974	0.000545541	0.00652352
chr6	41208857	41209257	6.19764	6.55353	5.72415	0.767913	0.000548329	0.00654437
chr19	11578128	11578528	3.80319	2.80603	4.3872	-1.6236	0.000548529	0.00654437
chr12	53208807	53209207	5.03583	5.49101	4.36706	1.05936	0.000553298	0.00659378
chr17	6453229	6453629	3.08831	1.58769	3.8078	-2.23267	0.000554676	0.00660272
chr19	35329416	35329816	5.0542	5.5068	4.39105	1.05131	0.000555848	0.00660919
chr2	182832165	182832565	4.42515	4.95375	3.58213	1.3028	0.000559975	0.00665073
chr8	67613513	67613913	5.91546	6.29223	5.40412	0.826204	0.000560977	0.00665511
chr7	155002222	155002622	4.6719	4.00073	5.12818	-1.18113	0.000562259	0.0066628
chr4	40301401	40301801	5.78053	6.16774	5.24966	0.855898	0.000563554	0.00667063
chr3	38267558	38267958	5.81536	6.1999	5.28955	0.848236	0.000567446	0.00670913
chr1	6199672	6200072	4.96436	5.42606	4.28127	1.07993	0.000568788	0.00671745
chr10	119784112	119784512	4.28206	4.82923	3.38984	1.36901	0.000571272	0.00673922
chr7	121372493	121372893	3.72827	4.3583	2.58394	1.69407	0.00057692	0.00679489
chr5	40486919	40487319	4.06161	4.63946	3.08272	1.48336	0.000577285	0.00679489
chr1	107644328	107644728	5.59766	5.99841	5.04084	0.895004	0.000579284	0.0068108
chr10	17837609	17838009	5.01111	4.42834	5.42505	-1.05237	0.000581705	0.00682468
chr20	62876722	62877122	6.59453	6.91833	6.17638	0.680937	0.000581763	0.00682468
chr19	16117686	16118086	6.64685	6.96647	6.23565	0.66986	0.000585078	0.00685591
chr14	52175145	52175545	6.07242	6.43651	5.58426	0.790607	0.000586976	0.0068705
chr10	74151419	74151819	5.18757	4.64342	5.58176	-0.994769	0.000589763	0.00689544
chr14	101535456	101535856	4.55358	5.0638	3.75705	1.23912	0.00059292	0.00692296
chr3	46359582	46359982	5.18691	4.64305	5.58095	-0.994333	0.000593434	0.00692296
chr17	27036297	27036697	6.55803	6.88422	6.13585	0.687324	0.000595137	0.00693513
chr5	140547840	140548240	5.18886	4.64563	5.58256	-0.993364	0.000599667	0.00698018
chr2	30337107	30337507	5.3732	5.79219	4.78028	0.948718	0.000602101	0.00699878
chr2	43133353	43133753	6.10042	6.46142	5.61781	0.782033	0.000602977	0.00699878
chr20	5267514	5267914	2.70302	3.52608	0.587995	2.78075	0.000603263	0.00699878
chr22	27510658	27511058	3.92793	3.00018	4.48798	-1.5329	0.000606825	0.00702631
chr19	40411233	40411633	5.52507	5.93101	4.95814	0.910105	0.000606973	0.00702631
chr4	8475363	8475763	5.56027	5.96294	4.99973	0.900555	0.000608596	0.0070342
chr7	2354157	2354557	5.73769	6.12602	5.20471	0.859079	0.000608992	0.0070342
chr10	98254884	98255284	5.16426	4.61668	5.56023	-0.999903	0.000611404	0.0070543
chr10	42998220	42998620	4.04511	3.1688	4.58637	-1.46469	0.000617182	0.0071091
chr8	124197726	124198126	6.35186	6.69326	5.90376	0.728236	0.000617506	0.0071091
chr17	46977867	46978267	4.55871	3.861	5.02697	-1.21885	0.000621262	0.00714451
chr2	22221777	22222177	4.50769	5.02218	3.70056	1.25365	0.000624539	0.00717435
chr1	168225859	168226259	5.7037	5.248	6.04948	-0.859411	0.000631511	0.00724652
chr2	145751751	145752151	5.7584	6.14423	5.23013	0.8519	0.000636469	0.00729545
chr17	65182208	65182608	6.40551	6.74214	5.96562	0.71532	0.000637849	0.0073033
chr12	48780031	48780431	6.15289	6.5091	5.67885	0.768721	0.000639107	0.00730975
chr6	87881441	87881841	4.62543	3.95127	5.08308	-1.18527	0.000646456	0.00737998
chr10	132514878	132515278	5.85253	6.2309	5.33821	0.830686	0.000646652	0.00737998
chr13	21344353	21344753	6.21619	6.5669	5.75188	0.753594	0.000648092	0.00738158
chr3	37957344	37957744	6.49088	6.82049	6.06295	0.696435	0.000648197	0.00738158
chr13	104984807	104985207	5.43394	5.8456	4.85572	0.926901	0.000649677	0.00739043
chr5	4587619	4588019	4.45958	4.97885	3.64044	1.27008	0.000652172	0.00741041
chr2	73971074	73971474	5.98691	6.35489	5.49168	0.801443	0.000652844	0.00741041
chr2	2061053	2061453	5.39383	5.80903	4.80855	0.937366	0.00065406	0.00741621
chr6	46244597	46244997	5.12877	5.56892	4.49223	1.01263	0.000658209	0.00745521
chr11	131371650	131372050	3.64618	2.58595	4.25068	-1.70373	0.000659059	0.00745681
chr11	32421832	32422232	6.77594	7.08292	6.38547	0.636605	0.000664202	0.00750691
chr3	63967778	63968178	4.98926	5.44393	4.32158	1.05767	0.00066525	0.00751068
chr12	53753093	53753493	4.17136	4.72912	3.25001	1.40748	0.000667239	0.00752447
chr20	846953	847353	5.98887	6.3563	5.49464	0.79989	0.000667903	0.00752447
chr6	31586282	31586682	5.04399	5.49234	4.39002	1.03792	0.000672553	0.00756874
chr6	42693673	42694073	4.98466	5.43917	4.31736	1.05713	0.00067389	0.00757568
chr11	70001694	70002094	4.16906	4.72658	3.2484	1.40654	0.000675416	0.00758472
chr5	133105349	133105749	5.36208	5.77868	4.77398	0.941538	0.000676927	0.00759357
chr15	51732830	51733230	5.32168	5.74213	4.72584	0.95298	0.000680907	0.00763007
chr5	16759360	16759760	5.53965	5.94101	4.98166	0.896649	0.000691105	0.0077361
chr12	32495013	32495413	4.10526	4.67049	3.16288	1.43522	0.000693787	0.00775744
chr12	94173772	94174172	5.4359	5.84588	4.861	0.921906	0.000694487	0.00775744
chr17	17782844	17783244	5.40235	4.90552	5.77121	-0.922898	0.000696138	0.00776763
chr7	34064921	34065321	1.55992	0	2.55992	-5.61959	0.000699094	0.00778555
chr9	27487080	27487480	3.3592	4.04687	1.99822	1.95618	0.000699226	0.00778555
chr5	143214568	143214968	3.2844	1.99687	3.95375	-1.98301	0.000706004	0.00785271
chr9	110127056	110127456	5.8318	6.20931	5.31908	0.828204	0.000711238	0.00790256
chr1	209756251	209756651	5.14974	5.58546	4.52251	0.999017	0.000714332	0.0079244
chr19	43700175	43700575	5.73118	6.11605	5.20471	0.849129	0.000714712	0.0079244
chr12	50353976	50354376	5.6672	6.0573	5.13087	0.86406	0.000718808	0.00795123
chr7	155388823	155389223	4.10975	4.67365	3.17117	1.43009	0.000719115	0.00795123
chr8	38936651	38937051	5.31588	4.80662	5.69152	-0.941832	0.000719401	0.00795123
chr3	136883608	136884008	4.6583	5.14921	3.90846	1.1741	0.000723208	0.00797753
chr6	100489348	100489748	3.78386	2.80677	4.3611	-1.59694	0.000723298	0.00797753
chr19	41414528	41414928	5.33997	4.83478	5.7134	-0.935641	0.000727274	0.00801298
chr12	45216602	45217002	6.00678	5.59825	6.32478	-0.785038	0.000731215	0.00804796
chr10	19002943	19003343	4.95435	5.41004	4.28447	1.06077	0.000733036	0.00805443
chr14	91398378	91398778	5.69108	6.0783	5.16019	0.855837	0.000733892	0.00805443
chr9	92612530	92612930	5.07884	4.52424	5.47846	-1.0103	0.000734101	0.00805443
chr10	110208711	110209111	4.94321	4.35886	5.35794	-1.05453	0.000735517	0.00806154
chr20	47697735	47698135	3.12965	3.85893	1.58251	2.17126	0.000738217	0.00808271
chr8	29749735	29750135	6.31763	6.65766	5.8719	0.724475	0.000743495	0.00813203
chr6	138498642	138499042	5.60873	6.00243	5.06551	0.874436	0.000745639	0.00814699
chr12	98259665	98260065	5.1683	5.60057	4.54827	0.988491	0.000750303	0.00818945
chr8	28370080	28370480	5.29411	5.71431	4.69876	0.952176	0.000754818	0.00822482
chr13	106988001	106988401	4.26804	4.80829	3.39443	1.3436	0.000755109	0.00822482
chr14	74792506	74792906	4.79177	5.26482	4.08329	1.11585	0.000759003	0.00825312
chr2	74379382	74379782	3.78047	2.80753	4.3563	-1.59139	0.000759277	0.00825312
chr11	79241609	79242009	6.95452	7.24521	6.59009	0.594402	0.00076348	0.00829022
chr16	2692532	2692932	5.22167	4.69785	5.60514	-0.963957	0.000764558	0.00829336
chr12	56081648	56082048	4.24207	3.46024	4.7463	-1.33606	0.00076797	0.0083127
chr1	221047069	221047469	5.99457	6.35818	5.50728	0.789161	0.000768296	0.0083127
chr18	35039272	35039672	4.95174	5.40624	4.28447	1.05697	0.000768713	0.0083127
chr3	66440578	66440978	4.9536	5.40797	4.28661	1.05655	0.000770269	0.00832096
chr1	229117437	229117837	4.83341	5.3015	4.13609	1.09993	0.000772797	0.00833971
chr12	31590130	31590530	4.90983	4.32094	5.32683	-1.06121	0.000776351	0.00836947
chr14	77556626	77557026	4.85608	5.32095	4.16599	1.08967	0.000777825	0.00837676
chr9	79867844	79868244	3.69959	4.32301	2.57769	1.66524	0.000779712	0.00838848
chr9	137429620	137430020	4.33484	3.58575	4.82543	-1.29071	0.000782121	0.0084058
chr20	3614248	3614648	5.27932	5.70035	4.6823	0.954583	0.000784455	0.00842227
chr9	11553087	11553487	4.96632	4.39219	5.37591	-1.03932	0.000796881	0.00854695
chr4	2696873	2697273	5.5841	5.97783	5.04084	0.874473	0.000798384	0.00855435
chr5	102713733	102714133	5.02277	4.4613	5.42592	-1.02048	0.000800473	0.008568
chr13	63138803	63139203	3.77747	2.80981	4.35149	-1.58432	0.000805375	0.00861169
chr17	40311705	40312105	5.35336	4.85658	5.72219	-0.922711	0.00081019	0.00865092
chr15	40307244	40307644	4.28469	3.52174	4.78111	-1.30995	0.000811356	0.00865092
chr17	48745047	48745447	4.50192	3.80811	4.96844	-1.21294	0.000811512	0.00865092
chr14	68368863	68369263	4.68675	5.17039	3.95395	1.1501	0.000815681	0.00868655
chr20	53699472	53699872	4.85638	5.31986	4.16937	1.08521	0.000816861	0.00869031
chr12	25022258	25022658	4.04597	4.61433	3.09466	1.44646	0.000829413	0.00881493
chr22	45234983	45235383	5.08765	5.52535	4.45626	1.00497	0.0008317	0.00883031
chr4	145496455	145496855	5.86557	5.44439	6.19118	-0.805074	0.000837597	0.00888394
chr15	90145473	90145873	5.04647	4.49273	5.44564	-1.0089	0.000838779	0.00888461
chr4	3241119	3241519	3.04287	1.58104	3.7539	-2.18587	0.000839351	0.00888461
chr7	28953739	28954139	5.21813	5.64251	4.61428	0.96462	0.000841345	0.00889675
chrX	154735828	154736228	5.18806	5.6149	4.57922	0.971988	0.000849812	0.00897726
chr14	105060293	105060693	6.60163	6.91676	6.19785	0.657935	0.000857777	0.0090523
chr10	130062024	130062424	3.61714	4.25109	2.45934	1.70955	0.000859735	0.00905451
chr1	202069990	202070390	5.14624	4.61482	5.53374	-0.975319	0.000859983	0.00905451
chr1	27004013	27004413	5.50734	5.90549	4.95557	0.88721	0.000860798	0.00905451
chr6	73654065	73654465	4.71723	4.08726	5.15426	-1.12128	0.000861949	0.00905451
chr19	49687807	49688207	4.45674	3.75379	4.92734	-1.22586	0.000862293	0.00905451
chr9	6954960	6955360	4.9785	5.42674	4.32475	1.03737	0.000868236	0.00910495
chr18	23865108	23865508	6.52034	6.84144	6.10668	0.673704	0.000868829	0.00910495
chr7	151348841	151349241	6.38371	6.71492	5.95308	0.700643	0.000879412	0.00920667
chr1	212035977	212036377	4.88325	5.34122	4.2084	1.06774	0.000888348	0.00929098
chr5	80738389	80738789	4.8186	5.28365	4.12809	1.09011	0.000894775	0.00934888
chr21	24046907	24047307	4.2066	4.74931	3.32641	1.35208	0.000896573	0.00935837
chr10	14615474	14615874	4.14825	4.69881	3.24678	1.38052	0.000897753	0.00936139
chr1	183816612	183817012	4.84516	5.30663	4.16259	1.07881	0.000906068	0.00943874
chr6	106647171	106647571	4.64087	5.1265	3.90342	1.1565	0.000908546	0.00945517
chr9	129140369	129140769	7.10703	7.38299	6.76549	0.556888	0.00091137	0.00947518
chr20	48599632	48600032	4.84269	5.30407	4.16031	1.07853	0.000912401	0.00947653
chr17	50149702	50150102	5.32745	4.83199	5.69556	-0.920639	0.000920274	0.00954887
chr1	30302982	30303382	3.90661	4.49141	2.90712	1.50899	0.000922982	0.00956751
chr3	49673529	49673929	5.14181	4.6137	5.52756	-0.970292	0.000933763	0.00966973
chr4	122762750	122763150	5.28489	5.70005	4.69968	0.937031	0.000935603	0.00967925
chr16	10276652	10277052	4.07148	3.24587	4.59329	-1.3956	0.000948503	0.00980306
chr12	123131432	123131832	6.94731	7.23424	6.58878	0.584762	0.000950042	0.00980757
chr1	206496094	206496494	5.59887	5.98696	5.06634	0.85815	0.000950805	0.00980757
chr13	51331101	51331501	4.52459	5.02347	3.75573	1.20027	0.000952423	0.00981462
chr14	106578724	106579124	4.998	5.44088	4.35569	1.02073	0.000960849	0.00987971
chr3	47017772	47018172	6.44077	6.76562	6.02084	0.683658	0.000960954	0.00987971
chr10	22332811	22333211	5.08837	5.5221	4.46529	0.992713	0.000961558	0.00987971
chr10	25901368	25901768	6.69446	7.00003	6.30628	0.632867	0.000963581	0.00989082
chr17	60746696	60747096	5.11017	5.54142	4.49223	0.985211	0.000965881	0.00990476
chr18	75248406	75248806	3.83277	4.42699	2.80465	1.54576	0.000968726	0.00992425
chr10	45581587	45581987	4.24887	4.78303	3.39136	1.32153	0.00097063	0.00992772
chr12	9971184	9971584	4.60187	5.09041	3.85761	1.16597	0.000972495	0.00992772
chr1	147762569	147762969	6.24399	6.58352	5.79914	0.723017	0.000972792	0.00992772
chr6	5724227	5724627	6.4064	6.73373	5.98232	0.690248	0.000973081	0.00992772
chr19	34310228	34310628	5.10974	5.54077	4.49223	0.984567	0.000973787	0.00992772
chr18	9136156	9136556	4.31677	3.58118	4.80161	-1.27156	0.000984606	0.0100283
chr10	7774272	7774672	6.34679	6.67805	5.91608	0.700747	0.000989257	0.0100659
chr1	153727151	153727551	4.06868	3.24651	4.58914	-1.3908	0.000991724	0.0100812
chr15	90002379	90002779	4.67449	4.04346	5.11202	-1.12265	0.000997721	0.0101324
chr7	5662034	5662434	4.7389	5.20953	4.03588	1.10785	0.00100098	0.0101557
chr15	78056857	78057257	5.73363	6.10962	5.22372	0.823758	0.00101074	0.0102449
chr3	196632617	196633017	6.27633	6.61247	5.8373	0.713862	0.00101319	0.0102463
chr4	5826805	5827205	4.59925	5.08668	3.85761	1.16225	0.00101368	0.0102463
chr2	239984609	239985009	5.51666	5.90964	4.97483	0.87218	0.00101381	0.0102463
chr19	45118017	45118417	7.24879	7.51251	6.92585	0.526121	0.00101562	0.0102547
chr5	82347020	82347420	5.31968	5.72902	4.74602	0.919838	0.00101771	0.0102572
chr14	52150818	52151218	5.64919	6.03147	5.12758	0.841566	0.00101782	0.0102572
chr4	79210017	79210417	5.54305	5.0875	5.88875	-0.85892	0.00102172	0.0102866
chr9	133557207	133557607	6.40842	6.73432	5.98675	0.686415	0.00102343	0.0102941
chr6	34056392	34056792	3.75656	2.806	4.32465	-1.56149	0.00102643	0.0103143
chr6	25006748	25007148	5.99823	6.35443	5.52419	0.768558	0.00102849	0.0103252
chr13	28638215	28638615	4.59683	5.08377	3.85632	1.16063	0.00103422	0.0103728
chr1	52636756	52637156	6.62637	6.93517	6.23295	0.641287	0.00105341	0.0105472
chr10	49053510	49053910	4.02318	4.58594	3.08783	1.42504	0.00105361	0.0105472
chr12	2732723	2733123	4.18902	4.7281	3.3185	1.33888	0.00105852	0.0105862
chr4	123617464	123617864	5.45945	5.85598	4.91082	0.88236	0.00106349	0.0106258
chr2	130588955	130589355	1.47446	0	2.47446	-5.53646	0.00106534	0.0106342
chr20	60105419	60105819	4.90846	5.35802	4.25185	1.0413	0.0010744	0.0107028
chr12	56837288	56837688	6.07889	6.42826	5.61692	0.749787	0.0010751	0.0107028
chr3	58383649	58384049	4.02156	4.58374	3.08783	1.42284	0.00107527	0.0107028
chr3	15052637	15053037	4.31349	3.58461	4.79543	-1.26197	0.00107997	0.0107394
chr9	35618546	35618946	6.91358	7.20037	6.55528	0.584366	0.00108291	0.0107564
chr11	94224953	94225353	5.82937	6.1964	5.33587	0.798579	0.00108373	0.0107564
chr14	74505937	74506337	5.21195	5.63001	4.62093	0.945507	0.00108697	0.0107785
chr2	9393048	9393448	4.66975	4.04394	5.10478	-1.11494	0.00108843	0.0107828
chr19	28386135	28386535	5.90535	6.26667	5.42217	0.782684	0.00109458	0.0108335
chr6	170271627	170272027	4.52399	3.85899	4.97743	-1.17149	0.00110221	0.0108987
chr2	52074443	52074843	4.86965	5.3224	4.20616	1.05121	0.0011041	0.0109072
chr22	25116763	25117163	3.13753	1.80688	3.81777	-2.03186	0.00110588	0.0109082
chr20	44033020	44033420	3.68094	2.70101	4.25916	-1.59944	0.00110628	0.0109082
chr12	94205639	94206039	5.81006	6.17786	5.31516	0.800728	0.00110818	0.0109088
chr18	3401092	3401492	4.62838	5.10919	3.90214	1.14054	0.00110842	0.0109088
chr7	47833493	47833893	5.73336	6.10704	5.22773	0.817181	0.00110972	0.0109113
chr4	8277454	8277854	5.51698	5.90743	4.97996	0.864841	0.00111848	0.0109873
chr19	532620	533020	4.52355	3.86002	4.97632	-1.16935	0.00112619	0.0110527
chr12	76715220	76715620	5.27499	5.68565	4.69875	0.923595	0.0011315	0.0110876
chr21	22710320	22710720	4.9656	5.40729	4.32583	1.01689	0.00113186	0.0110876
chr12	79402401	79402801	5.81367	6.18088	5.31985	0.799051	0.00113381	0.0110963
chr7	155722098	155722498	5.12862	5.55316	4.52447	0.964848	0.00113793	0.0111263
chr17	21194082	21194482	4.70154	4.08679	5.13125	-1.09881	0.00113918	0.0111282
chr9	84809107	84809507	1.45145	0	2.45145	-5.51363	0.00114388	0.0111637
chr15	53555597	53555997	3.95263	4.52228	2.99762	1.45063	0.00114898	0.0111996
chr16	56950945	56951345	4.1298	4.67416	3.24515	1.35765	0.00114969	0.0111996
chr12	11858468	11858868	3.67174	4.28483	2.58391	1.62109	0.00115938	0.0112836
chr1	101128225	101128625	5.67663	6.05309	5.16586	0.824999	0.00116805	0.0113574
chr2	156333956	156334356	5.29272	4.80521	5.65645	-0.908266	0.0011783	0.0114465
chr6	106802130	106802530	4.16465	3.39469	4.664	-1.31891	0.00119295	0.0115781
chr18	49024611	49025011	7.21799	7.48089	6.89625	0.524089	0.00119704	0.011593
chr9	136224056	136224456	5.81048	6.17636	5.31907	0.795318	0.00119766	0.011593
chr13	98536743	98537143	4.21459	3.46085	4.70715	-1.29654	0.00119845	0.011593
chr1	154802857	154803257	4.86028	4.28717	5.26935	-1.03744	0.00119889	0.011593
chr1	113871739	113872139	4.63078	5.10878	3.91101	1.13128	0.00121099	0.0116992
chr8	139762800	139763200	5.04247	5.47372	4.42453	0.985037	0.00121304	0.0117082
chr1	111476721	111477121	5.34	5.74271	4.77937	0.90027	0.00122144	0.0117785
chr16	79656871	79657271	3.87787	3.00161	4.4191	-1.46296	0.00122527	0.0118037
chr22	37696564	37696964	4.30731	3.58576	4.78608	-1.25156	0.0012263	0.0118037
chr4	87911081	87911481	6.52013	6.83357	6.11912	0.653424	0.00123103	0.0118384
chr15	23386935	23387335	5.70437	6.077	5.20066	0.814187	0.00124207	0.0119312
chr19	41958996	41959396	4.20769	3.45603	4.69937	-1.29356	0.00124295	0.0119312
chr5	177430956	177431356	6.78548	7.07892	6.41672	0.601403	0.00124708	0.0119599
chr18	9613732	9614132	5.31331	4.83234	5.6734	-0.898174	0.00125507	0.0120256
chr14	106845280	106845680	7.92041	8.13502	7.66822	0.40649	0.00126039	0.0120655
chr2	68411798	68412198	5.79268	6.15856	5.30127	0.795303	0.00126248	0.0120745
chr7	51122079	51122479	5.99353	6.34501	5.52787	0.755473	0.00126648	0.0121018
chr5	158281814	158282214	4.76837	5.22833	4.08913	1.07365	0.00127362	0.012159
chr3	72618829	72619229	3.99482	3.17012	4.51627	-1.3936	0.00127942	0.0122033
chr11	96075888	96076288	4.50987	5.00089	3.75979	1.17373	0.00128234	0.01222
chr9	76627596	76627996	6.0151	6.3645	5.55308	0.749796	0.00128556	0.0122396
chr1	107862040	107862440	5.09718	5.52113	4.49423	0.962979	0.00129175	0.0122874
chr2	230603052	230603452	4.65703	5.12934	3.9502	1.11294	0.00129389	0.0122966
chr6	34148175	34148575	5.24631	4.75592	5.61163	-0.912609	0.00129744	0.0123193
chr1	2481542	2481942	5.29379	5.69885	4.72858	0.907064	0.00130005	0.0123328
chr11	535667	536067	4.76064	4.16929	5.17886	-1.06436	0.00130212	0.0123414
chr7	7969446	7969846	4.82279	4.24689	5.23327	-1.04152	0.0013101	0.0124058
chr8	127210081	127210481	5.01102	5.44325	4.39103	0.987964	0.00131138	0.0124061
chr13	37905587	37905987	4.89173	5.33656	4.24527	1.02647	0.00131358	0.0124061
chr3	72245247	72245647	3.93519	3.08869	4.46513	-1.42304	0.00131469	0.0124061
chr16	22027050	22027450	6.22149	6.55524	5.78653	0.707386	0.00131485	0.0124061
chr12	9736942	9737342	5.80748	6.17127	5.31985	0.789463	0.00131682	0.0124135
chr22	37122099	37122499	5.50869	5.89522	4.97911	0.853506	0.0013206	0.012438
chr11	78801353	78801753	6.75553	7.04982	6.38542	0.603584	0.00132336	0.0124529
chr4	138595750	138596150	6.67905	6.97897	6.29995	0.618142	0.00132758	0.0124814
chr5	158326178	158326578	6.09058	6.43357	5.63975	0.732316	0.00133313	0.0125224
chr2	237558758	237559158	5.54912	5.10775	5.88662	-0.836611	0.00133675	0.0125452
chr9	89743824	89744224	6.4308	6.74896	6.02203	0.665827	0.00133799	0.0125456
chr11	111416795	111417195	5.80514	6.1685	5.31829	0.788259	0.00134063	0.0125559
chr10	123536799	123537199	7.20774	7.46914	6.88825	0.520353	0.00134148	0.0125559
chr9	80016866	80017266	3.58861	2.58598	4.17445	-1.62797	0.0013453	0.0125805
chr2	97718200	97718600	6.71867	7.01529	6.34485	0.6096	0.001349	0.0126039
chr20	34302927	34303327	3.86796	2.99662	4.40735	-1.45636	0.00135086	0.01261
chr1	235841527	235841927	4.88228	4.3222	5.28472	-1.01796	0.00135267	0.0126157
chr12	49158768	49159168	4.45906	4.9542	3.69918	1.18733	0.00135769	0.0126444
chr1	110000303	110000703	4.00174	4.55807	3.08436	1.40079	0.00135815	0.0126444
chr20	35617115	35617515	4.51038	3.85745	4.95824	-1.15393	0.00136156	0.0126649
chr7	69962633	69963033	5.48269	5.8702	4.95126	0.856294	0.00136416	0.0126779
chr14	22976787	22977187	6.22733	6.55982	5.79451	0.703975	0.00136992	0.0127201
chr7	2735142	2735542	5.99097	6.34024	5.52919	0.749423	0.00137197	0.0127279
chr3	179195499	179195899	4.38797	3.70122	4.85133	-1.20219	0.00137431	0.0127384
chr9	90554192	90554592	4.4578	4.95241	3.69918	1.18555	0.00138306	0.0128082
chr15	99279457	99279857	5.3575	5.75511	4.80677	0.885357	0.00138658	0.0128295
chr14	59300422	59300822	5.95206	6.30392	5.48573	0.756498	0.00138873	0.0128381
chr9	114371673	114372073	6.30859	6.63453	5.88684	0.68647	0.0013947	0.0128729
chr11	58692169	58692569	6.65579	6.95641	6.27559	0.619924	0.00139495	0.0128729
chr9	108783543	108783943	5.56014	5.94074	5.04167	0.836622	0.00139925	0.0129014
chr20	57999596	57999996	4.65717	4.04584	5.08521	-1.09354	0.0014049	0.0129421
chr3	10390522	10390922	6.45594	6.77094	6.05237	0.657506	0.00141393	0.0130139
chr1	232578820	232579220	5.18945	5.6015	4.61046	0.927534	0.00141657	0.0130268
chr8	28877361	28877761	4.538	5.02175	3.80493	1.14982	0.00141797	0.0130282
chr8	789664	790064	6.08993	6.43131	5.64187	0.727942	0.00142556	0.0130865
chrX	153491446	153491846	4.79281	5.24613	4.12808	1.05273	0.00142839	0.013095
chr19	49927296	49927696	5.03228	5.45958	4.42247	0.972989	0.00142897	0.013095
chr6	131369616	131370016	6.22398	6.55567	5.79252	0.701828	0.00143063	0.0130987
chr20	62129396	62129796	5.88195	6.23815	5.40791	0.768429	0.00143291	0.0131082
chr2	98786735	98787135	4.45768	4.95108	3.70195	1.18144	0.00143689	0.0131332
chr9	125841400	125841800	5.8505	6.20881	5.37271	0.774241	0.00143862	0.0131376
chr3	196609921	196610321	6.00891	6.3556	5.55162	0.742371	0.00145352	0.0132621
chr1	101435810	101436210	6.00903	6.35537	5.55235	0.741409	0.00147427	0.0134398
chr20	36099889	36100289	7.30243	7.55517	6.99582	0.498851	0.00150066	0.0136655
chr3	195064352	195064752	4.93934	5.37464	4.313	0.997157	0.00150163	0.0136655
chr8	77109316	77109716	5.53854	5.91872	5.02086	0.835374	0.00151558	0.0137805
chr1	201120038	201120438	5.28282	5.68415	4.7249	0.896073	0.00151996	0.0138084
chr20	44582581	44582981	6.25569	6.58352	5.83078	0.691466	0.00152287	0.0138229
chr10	79136154	79136554	7.32598	7.57667	7.02236	0.493828	0.00153396	0.0139115
chr17	21286829	21287229	5.89287	6.24633	5.42368	0.760871	0.00154049	0.0139587
chr1	50971553	50971953	3.64598	4.25173	2.58176	1.59038	0.00154757	0.0140108
chr4	4523896	4524296	4.26794	4.78302	3.45931	1.25433	0.00154997	0.0140205
chr7	47992003	47992403	4.98448	4.4557	5.37058	-0.970882	0.0015595	0.0140915
chr20	53935072	53935472	6.24383	6.57199	5.81836	0.692346	0.00156051	0.0140915
chr1	60948697	60949097	4.9772	5.40764	4.36094	0.982341	0.00156537	0.0141115
chr15	50907853	50908253	5.3037	4.83304	5.658	-0.882106	0.00156541	0.0141115
chr14	96217487	96217887	4.98662	4.45852	5.37236	-0.969848	0.00157339	0.0141713
chr17	65109096	65109496	6.65225	6.95033	6.27612	0.613324	0.00158346	0.0142498
chr18	13439085	13439485	6.52758	6.83466	6.13695	0.636726	0.00158728	0.0142528
chr10	81680178	81680578	4.98875	4.46132	5.37413	-0.968816	0.0015874	0.0142528
chr3	88131039	88131439	4.75484	5.20915	4.08796	1.0557	0.00158786	0.0142528
chr1	167618555	167618955	7.63245	7.86199	7.35935	0.442257	0.00159189	0.0142768
chr4	152967585	152967985	5.14219	5.55539	4.56089	0.930826	0.00160614	0.0143923
chr10	38147302	38147702	6.24402	6.57114	5.82027	0.689607	0.00160782	0.014395
chr16	11602424	11602824	3.98038	3.17214	4.49531	-1.37079	0.00161147	0.0144154
chr18	3016041	3016441	6.56463	6.86854	6.17911	0.628469	0.00161911	0.0144715
chr9	89522606	89523006	6.06838	6.40797	5.62342	0.723049	0.00162242	0.0144887
chr8	99857794	99858194	4.10706	4.64164	3.24841	1.32201	0.001634	0.014576
chr10	79244534	79244934	4.44505	4.93547	3.69639	1.17147	0.00163577	0.014576
chrX	46945503	46945903	5.23971	5.64313	4.6777	0.902105	0.00163635	0.014576
chr10	328602	329002	2.91754	3.65529	1.32865	2.21222	0.00163868	0.0145844
chr3	155108863	155109263	7.04729	7.31603	6.71676	0.538658	0.00164116	0.0145941
chr9	124172341	124172741	4.56907	5.044	3.8563	1.12104	0.0016445	0.0146076
chr8	33472793	33473193	5.06358	4.55353	5.43964	-0.942454	0.00164586	0.0146076
chr10	91712065	91712465	5.03963	4.52503	5.41815	-0.949347	0.00164685	0.0146076
chr3	16301514	16301914	4.10873	4.6427	3.2517	1.31978	0.00165936	0.0147062
chr2	201191593	201191993	5.00012	5.42606	4.39311	0.968749	0.00167079	0.014795
chr2	196174641	196175041	3.64341	4.24632	2.58818	1.57857	0.00168203	0.014882
chr20	16159024	16159424	5.12724	5.53981	4.54721	0.928944	0.00168866	0.0149281
chr4	108646422	108646822	4.64328	5.10837	3.95269	1.08956	0.00169222	0.014947
chr22	44181883	44182283	4.92703	4.39136	5.31677	-0.981185	0.00169572	0.0149653
chr11	61332512	61332912	4.92908	4.39384	5.3186	-0.980536	0.00170316	0.0150183
chr2	1613783	1614183	6.66838	6.96364	6.29674	0.606029	0.00170836	0.0150516
chr18	48673831	48674231	4.82075	5.26521	4.17506	1.02505	0.00171702	0.0151089
chr13	54131740	54132140	3.48556	2.46098	4.07863	-1.65504	0.00171828	0.0151089
chr13	112689183	112689583	6.02727	5.65742	6.32139	-0.722618	0.00171935	0.0151089
chr4	42717086	42717486	5.79324	6.15084	5.31672	0.772201	0.00172061	0.0151089
chr9	120579858	120580258	4.08577	3.32277	4.58221	-1.30859	0.00172724	0.0151545
chr2	236222016	236222416	4.28273	3.58403	4.75144	-1.21877	0.00173853	0.0152408
chr3	9809594	9809994	5.06452	4.55778	5.43879	-0.937358	0.00174222	0.0152604
chr1	172679175	172679575	5.61878	5.98937	5.11879	0.808278	0.00174401	0.0152633
chr15	85531106	85531506	3.16994	3.85513	1.81921	1.93892	0.00176257	0.015413
chr17	805149	805549	5.44134	4.99868	5.77959	-0.838473	0.00177806	0.0155355
chr21	44855709	44856109	4.74289	4.16928	5.15222	-1.03781	0.00178763	0.0156061
chr1	78155160	78155560	5.25774	5.65674	4.70432	0.889187	0.00179179	0.0156294
chr7	159094554	159094954	5.07582	5.49168	4.48923	0.938604	0.00179724	0.015664
chr6	29985594	29985994	5.64185	6.00926	5.14767	0.799371	0.00180099	0.0156803
chr1	51730460	51730860	4.36987	3.70012	4.82551	-1.17759	0.0018021	0.0156803
chr8	117439315	117439715	6.05547	6.39341	5.61335	0.718544	0.0018071	0.0157008
chr10	101969458	101969858	6.45964	6.76867	6.06586	0.641765	0.00180743	0.0157008
chr3	69327352	69327752	6.71347	7.00393	6.34939	0.593713	0.00181242	0.0157311
chr16	75109430	75109830	4.9656	5.39244	4.35672	0.97141	0.00181519	0.0157421
chr8	35591828	35592228	5.85641	6.20807	5.39041	0.755846	0.00182031	0.0157735
chr22	33270806	33271206	4.9088	5.34156	4.28772	0.989255	0.00182951	0.0158374
chr1	66920646	66921046	4.30454	4.80876	3.52276	1.21718	0.00183069	0.0158374
chr22	38316044	38316444	5.75592	5.35674	6.06824	-0.769734	0.00183435	0.015856
chr11	65403828	65404228	6.14529	6.47637	5.71486	0.700123	0.00184548	0.0159329
chr9	134456630	134457030	6.21325	6.53938	5.79118	0.686898	0.00184628	0.0159329
chr14	104392920	104393320	6.24968	6.57313	5.83208	0.679785	0.00185068	0.0159516
chr22	29331095	29331495	3.90825	3.08731	4.42822	-1.38771	0.00185148	0.0159516
chr20	16506620	16507020	5.36655	5.75482	4.83368	0.858261	0.001866	0.0160635
chr13	44275492	44275892	4.80426	5.24689	4.16246	1.01938	0.00189066	0.0162625
chr2	1519034	1519434	5.02291	5.44258	4.42863	0.949891	0.00189609	0.0162959
chr2	71455255	71455655	5.82889	6.18163	5.36099	0.758778	0.00189856	0.0163026
chr18	79575021	79575421	4.86971	5.30516	4.24304	0.997404	0.00189998	0.0163026
chr6	160742041	160742441	4.80374	5.24614	4.16246	1.01863	0.00190657	0.0163438
chr2	45567250	45567650	5.64314	6.00899	5.15177	0.795007	0.00190789	0.0163438
chr22	40041286	40041686	6.16125	6.49008	5.73463	0.694092	0.00191046	0.0163525
chr11	66880802	66881202	5.13139	5.54012	4.55896	0.917532	0.00191718	0.0163938
chr4	53232689	53233089	5.424	5.80645	4.90209	0.841666	0.00191841	0.0163938
chr8	56108612	56109012	5.17834	5.58232	4.61524	0.903623	0.00192091	0.0164019
chr6	169867972	169868372	5.72941	6.08881	5.24967	0.77711	0.00192408	0.0164156
chr12	76031920	76032320	5.33702	4.88315	5.68176	-0.855912	0.00192971	0.0164503
chr13	46341039	46341439	5.46646	5.84531	4.95125	0.83147	0.00193636	0.0164936
chr4	6968079	6968479	4.30526	4.80731	3.52873	1.20978	0.00194886	0.0165866
chr22	49328010	49328410	4.47527	4.95553	3.75028	1.13806	0.00195291	0.0166076
chr9	89498796	89499196	6.09209	6.42531	5.65802	0.705843	0.00196211	0.0166723
chr3	111548372	111548772	5.14942	5.55508	4.58303	0.908514	0.00198591	0.016861
chr1	14777944	14778344	5.19813	5.599	4.6411	0.894551	0.00199672	0.0169367
chr12	56127411	56127811	4.89089	4.35804	5.27915	-0.976776	0.00199805	0.0169367
chr19	45772758	45773158	4.40683	3.75594	4.85374	-1.15041	0.00200579	0.0169586
chr21	14676478	14676878	5.90224	6.24829	5.44608	0.740481	0.00200671	0.0169586
chr7	2036943	2037343	3.3573	4.00125	2.16429	1.74959	0.00200682	0.0169586
chr4	8043853	8044253	4.12542	3.39034	4.61003	-1.26955	0.00200709	0.0169586
chr6	31738198	31738598	6.31244	6.6294	5.90563	0.662586	0.0020127	0.0169924
chr1	174021787	174022187	5.10571	4.61558	5.47088	-0.911877	0.00201736	0.0170181
chr1	158287566	158287966	4.01962	3.24912	4.51918	-1.31857	0.00202368	0.0170577
chr5	8998855	8999255	3.97958	4.52398	3.09484	1.35641	0.00202955	0.0170934
chr20	2178112	2178512	6.53886	6.83925	6.15902	0.619265	0.0020456	0.0172148
chr20	24147800	24148200	5.54893	5.91982	5.04841	0.809009	0.00206368	0.0173531
chr15	66273277	66273677	5.58687	5.95447	5.09234	0.799821	0.00209412	0.017595
chr15	38626475	38626875	5.60943	5.9746	5.11932	0.793056	0.00210011	0.0176238
chr17	28711231	28711631	4.91424	4.38969	5.29809	-0.964218	0.0021009	0.0176238
chr12	8693012	8693412	5.83759	6.18642	5.37656	0.748035	0.00212773	0.0178098
chr18	79465769	79466169	5.86184	6.20881	5.40408	0.742965	0.00212792	0.0178098
chr4	16031966	16032366	5.44192	5.81999	4.92817	0.829193	0.00212816	0.0178098
chr13	32427410	32427810	6.42377	6.10744	6.68305	-0.634763	0.0021333	0.0178386
chr2	128714595	128714995	4.55504	5.02261	3.85892	1.09712	0.00213881	0.0178704
chr3	149813147	149813547	4.69888	4.12792	5.10687	-1.03368	0.00214413	0.0179007
chr6	139325494	139325894	5.31002	5.69856	4.77663	0.85895	0.00215163	0.017949
chr13	98280186	98280586	5.12707	4.64379	5.48844	-0.901361	0.00215391	0.0179538
chr7	92720824	92721224	4.6986	5.14882	4.04061	1.04262	0.00215872	0.0179797
chr12	98503103	98503503	5.21853	5.61489	4.6702	0.881437	0.0021793	0.0181367
chr16	79286692	79287092	3.83165	2.99873	4.35632	-1.40344	0.00218192	0.0181441
chr16	67548665	67549065	7.5378	7.7679	7.26391	0.443594	0.00219016	0.0181982
chr13	33080850	33081250	4.69752	5.14723	4.0406	1.04104	0.00219574	0.0182302
chr5	54440334	54440734	5.11799	5.5234	4.5521	0.907698	0.00220013	0.0182523
chrX	66013730	66014130	5.72317	6.07908	5.24967	0.767392	0.00221931	0.0183968
chr12	92158646	92159046	4.55467	5.0209	3.86154	1.09279	0.00222751	0.0184502
chr13	24253914	24254314	4.42439	4.90597	3.69635	1.14212	0.0022361	0.0185068
chrX	119426140	119426540	5.39989	5.77985	4.88262	0.834512	0.00224361	0.0185544
chr8	9124230	9124630	4.83111	5.26521	4.20725	0.993129	0.00224708	0.0185574
chr7	2009281	2009681	4.02261	4.55639	3.16608	1.31853	0.00224751	0.0185574
chr2	695118	695518	6.03224	6.3659	5.59744	0.706957	0.00225977	0.018644
chr12	66144994	66145394	4.69775	5.14644	4.04303	1.03782	0.00226492	0.0186719
chr1	147045601	147046001	4.18949	4.70036	3.39134	1.23927	0.0022762	0.0187501
chr14	75960275	75960675	5.79498	6.1445	5.33274	0.749902	0.00228243	0.0187867
chr10	31136016	31136416	3.24636	3.90464	2.00098	1.81231	0.00229446	0.018871
chr2	209527308	209527708	6.07327	6.40368	5.64399	0.698244	0.00230684	0.0189579
chr10	84171621	84172021	6.61361	6.90565	6.24705	0.597719	0.00232476	0.0190903
chr17	5255098	5255498	6.11576	6.44268	5.69235	0.688945	0.0023284	0.0191052
chr14	100532923	100533323	3.61136	4.20537	2.58388	1.54218	0.00233061	0.0191084
chr4	112170081	112170481	6.0903	6.41883	5.6642	0.693218	0.00234462	0.0192083
chr5	140342991	140343391	7.06103	7.32142	6.74306	0.517771	0.00235865	0.0193082
chr19	14440384	14440784	5.83792	5.45985	6.13721	-0.735778	0.00236162	0.0193175
chr9	35341824	35342224	4.9106	4.39219	5.29118	-0.954868	0.00236551	0.0193343
chr20	24619105	24619505	4.83382	5.26596	4.21403	0.987099	0.00238069	0.0194432
chr5	158434683	158435083	6.40428	6.71066	6.01479	0.634799	0.00238763	0.0194847
chr2	202032829	202033229	4.88338	4.36015	5.26653	-0.962106	0.0023898	0.0194873
chr18	13470865	13471265	4.02457	4.55584	3.17463	1.30944	0.00240138	0.0195666
chr17	79132770	79133170	4.42556	4.9046	3.70337	1.13375	0.00240348	0.0195685
chr7	2613630	2614030	6.60936	6.90076	6.24382	0.596057	0.00241638	0.0196583
chr2	13604263	13604663	5.62935	5.98937	5.14849	0.778712	0.0024237	0.0197026
chr11	130551585	130551985	6.3818	6.68895	5.99106	0.636809	0.00244111	0.0198168
chr5	4816888	4817288	4.91549	5.33765	4.31617	0.95712	0.00244151	0.0198168
chr7	123748390	123748790	4.69222	4.12839	5.09658	-1.02299	0.00244379	0.01982
chr9	69466448	69466848	5.23776	5.62878	4.69967	0.865946	0.00245256	0.0198649
chr17	78735688	78736088	5.03266	5.44292	4.45723	0.921807	0.00245319	0.0198649
chr16	57039817	57040217	6.77379	7.05327	6.42685	0.565658	0.00245565	0.0198649
chr18	35466256	35466656	6.96371	7.22993	6.63698	0.532307	0.00245689	0.0198649
chr14	22631469	22631869	3.36575	2.3241	3.96433	-1.67531	0.00248823	0.0200895
chr8	125608034	125608434	5.97794	6.3129	5.54092	0.710412	0.0024885	0.0200895
chr6	40705593	40705993	6.58356	6.87604	6.21629	0.598845	0.00249435	0.0201213
chr2	90028660	90029060	4.91811	5.33943	4.3205	0.954571	0.00249912	0.0201443
chr14	68978421	68978821	4.98812	4.48955	5.35794	-0.924621	0.00252255	0.0202977
chr3	51380539	51380939	5.30217	5.68655	4.77663	0.846985	0.00252436	0.0202977
chr14	104562874	104563274	5.0329	5.44224	4.45927	0.919098	0.0025256	0.0202977
chr6	5174118	5174518	4.85851	5.28587	4.24858	0.972632	0.00252587	0.0202977
chr20	41470883	41471283	3.88302	3.08589	4.39348	-1.35457	0.00252962	0.0203075
chr17	74340344	74340744	4.62062	4.04248	5.03224	-1.04415	0.00253096	0.0203075
chr2	3462496	3462896	4.58219	5.04022	3.90722	1.06675	0.00254249	0.0203845
chr18	13268320	13268720	6.59749	6.88828	6.2329	0.594495	0.00256571	0.020555
chr13	44117111	44117511	5.1601	5.55666	4.61139	0.881888	0.00256851	0.0205618
chr16	11094108	11094508	5.80953	6.15478	5.35478	0.738176	0.00258105	0.0206464
chr6	122494824	122495224	6.37418	6.68044	5.98489	0.634465	0.00259398	0.0207211
chr2	65159884	65160284	5.55619	5.91982	5.06886	0.788634	0.00259433	0.0207211
chr14	102611230	102611630	4.53782	5.00002	3.85364	1.07989	0.00261146	0.0208421
chr14	23556115	23556515	4.90549	4.39302	5.28287	-0.945737	0.0026192	0.0208881
chr11	67648597	67648997	5.6197	5.97864	5.14079	0.775643	0.00262408	0.0209111
chr12	25364941	25365341	5.10406	5.50486	4.54716	0.894145	0.00262802	0.0209266
chr22	40109479	40109879	3.00015	3.69873	1.59312	2.00195	0.002637	0.0209822
chr3	65008133	65008533	5.25526	5.64222	4.72488	0.854266	0.00264879	0.0210601
chr4	139764492	139764892	6.87396	7.14467	6.54043	0.543553	0.00265907	0.0211259
chr3	177724810	177725210	5.79285	6.13848	5.33742	0.739217	0.00266317	0.0211317
chr4	184353651	184354051	6.59822	6.8881	6.23506	0.592155	0.00266383	0.0211317
chr4	169098962	169099362	5.27356	5.65856	4.74686	0.848709	0.00266772	0.0211466
chr17	64075408	64075808	3.42476	4.04364	2.31797	1.64179	0.0026895	0.0213032
chr2	120579041	120579441	6.68235	6.96596	6.32898	0.576161	0.0027091	0.0214423
chr1	32265221	32265621	5.62193	5.97918	5.14603	0.771002	0.00271132	0.0214437
chr14	68476767	68477167	6.16472	6.48413	5.75388	0.668935	0.00274674	0.0217075
chr19	2695417	2695817	6.54595	6.83852	6.17855	0.599041	0.00277783	0.0219367
chr1	73593095	73593495	4.38524	3.75595	4.82194	-1.11871	0.00278961	0.0220132
chr15	93252625	93253025	5.47676	5.84419	4.98256	0.799138	0.00280065	0.0220838
chr5	97009526	97009926	5.10837	5.50682	4.55603	0.887232	0.0028245	0.0222551
chr13	39952840	39953240	4.74736	4.20769	5.1392	-0.986671	0.00284053	0.0223646
chr6	26044547	26044947	4.42756	3.81028	4.85848	-1.10129	0.00284771	0.0223926
chr11	36581393	36581793	5.15868	4.69817	5.50722	-0.865962	0.00284968	0.0223926
chr8	94987861	94988261	6.31358	6.62179	5.92112	0.639523	0.00285048	0.0223926
chr1	94980003	94980403	3.88529	4.42875	3.00307	1.35222	0.00287432	0.0225631
chr22	30396690	30397090	4.68199	4.12838	5.08109	-1.00752	0.00287806	0.0225756
chr4	106159715	106160115	4.422	3.80545	4.85258	-1.10022	0.00289679	0.0226818
chr3	50337874	50338274	5.92772	5.5693	6.21458	-0.703881	0.00289863	0.0226818
chr18	63141390	63141790	5.16065	5.55349	4.61909	0.871029	0.00289972	0.0226818
chr1	113792696	113793096	4.56609	5.0209	3.89812	1.0566	0.00290023	0.0226818
chr12	41242065	41242465	5.7089	6.05807	5.24727	0.748829	0.00290387	0.0226934
chr14	24483483	24483883	5.93627	6.26957	5.50208	0.705904	0.00291415	0.0227568
chr3	54121870	54122270	5.08486	4.6133	5.43966	-0.883022	0.00292377	0.022815
chr2	216113690	216114090	3.93302	3.16944	4.4297	-1.30823	0.00293234	0.0228649
chr3	131847888	131848288	4.90719	5.32418	4.31832	0.941546	0.00293663	0.0228813
chr2	197158639	197159039	4.78022	5.21029	4.16472	0.98066	0.00296304	0.0230482
chr7	151404492	151404892	5.77159	6.11555	5.31906	0.734632	0.00296585	0.0230482
chr4	37685856	37686256	5.20523	4.75412	5.54838	-0.851342	0.00296859	0.0230482
chr2	178806858	178807258	4.41033	4.88331	3.70197	1.11395	0.00296879	0.0230482
chr1	180961295	180961695	3.5207	2.58781	4.08258	-1.53488	0.00296902	0.0230482
chr7	74216813	74217213	7.01706	7.27545	6.70209	0.512756	0.00297406	0.0230671
chr1	201224807	201225207	5.48055	5.84531	4.99117	0.791729	0.00297676	0.0230671
chr2	48486215	48486615	4.61511	5.06385	3.96028	1.03762	0.00297802	0.0230671
chr6	158521791	158522191	5.58629	5.94347	5.11051	0.770743	0.00298787	0.0231263
chr4	173414012	173414412	4.9066	5.32275	4.31941	0.939036	0.00301519	0.0233206
chr17	14458177	14458577	6.66971	6.9515	6.31918	0.571493	0.0030343	0.0234511
chr1	173205260	173205660	6.14181	6.45985	5.73324	0.665299	0.00304697	0.0235317
chr5	159051539	159051939	3.66878	2.80754	4.20436	-1.44038	0.00305107	0.0235386
chr2	30159105	30159505	3.32565	3.95673	2.17772	1.69204	0.00305234	0.0235386
chr9	131728059	131728459	5.24901	5.63215	4.72581	0.843306	0.00305556	0.0235462
chr1	234915866	234916266	4.90541	5.32096	4.3194	0.937252	0.00307502	0.0236788
chrX	78652194	78652594	4.00099	4.5251	3.1695	1.28399	0.00307745	0.0236801
chr22	39067108	39067508	7.06688	7.32103	6.75819	0.502264	0.00310178	0.0238487
chr5	68483404	68483804	5.58437	5.94047	5.11051	0.767749	0.0031039	0.0238487
chr4	36256524	36256924	6.15788	6.47439	5.75184	0.661248	0.0031091	0.0238712
chr11	73048230	73048630	6.54785	6.83725	6.18544	0.590904	0.00313751	0.0240614
chr9	137549465	137549865	5.10982	4.64642	5.46001	-0.870348	0.00313844	0.0240614
chr11	128831809	128832209	4.78275	5.21067	4.17167	0.974097	0.00314909	0.0241255
chr22	22167111	22167511	5.35727	5.73019	4.85302	0.814465	0.00315446	0.024149
chr2	61995469	61995869	5.44057	5.80673	4.94864	0.795584	0.00315755	0.024155
chr4	78657352	78657752	6.00543	6.33189	5.5828	0.687598	0.00316026	0.0241581
chr21	14753689	14754089	5.65026	6.00082	5.18621	0.752557	0.00317362	0.0242266
chr20	48279469	48279869	6.63559	6.91868	6.28304	0.574798	0.00317578	0.0242266
chr19	18859796	18860196	6.00376	5.6577	6.28265	-0.683679	0.00317702	0.0242266
chr14	68448355	68448755	5.31016	5.68655	4.79952	0.824205	0.00317843	0.0242266
chr17	77128727	77129127	2.15897	0	2.98802	-2.89955	0.00320607	0.0244196
chr1	66739364	66739764	5.35967	5.73196	4.85658	0.812667	0.00321841	0.0244958
chrX	30597690	30598090	5.18258	5.56987	4.65157	0.855036	0.00325206	0.024734
chr3	151277609	151278009	3.20755	3.8561	1.998	1.76716	0.00326097	0.0247838
chr11	128329205	128329605	6.05093	6.37312	5.63546	0.676248	0.00327359	0.0248486
chr8	37696276	37696676	4.572	4.00175	4.97962	-1.03211	0.00327422	0.0248486
chr3	124298591	124298991	5.42319	5.78962	4.93078	0.796281	0.00328184	0.0248885
chr9	2228974	2229374	6.89858	7.16287	6.57476	0.527442	0.00328833	0.0249197
chr1	184296458	184296858	5.56479	5.17062	5.87405	-0.761423	0.00329159	0.0249264
chr3	152254690	152255090	5.35745	5.72902	4.85569	0.810619	0.00330002	0.0249723
chr3	23654517	23654917	4.90901	5.32204	4.32807	0.929665	0.00330756	0.0250113
chr4	52372721	52373121	4.59949	5.04568	3.95011	1.02968	0.0033221	0.0250923
chr11	77175704	77176104	4.73899	4.20814	5.12619	-0.97327	0.0033233	0.0250923
chr13	108211972	108212372	5.3553	5.72666	4.8539	0.810049	0.00332542	0.0250923
chr15	39844209	39844609	4.74373	5.17388	4.12806	0.980762	0.00332803	0.0250939
chr11	567579	567979	2.75145	1.31947	3.45577	-2.14054	0.0033367	0.0251412
chr6	43369394	43369794	3.1339	1.99771	3.76154	-1.79162	0.00334192	0.0251626
chr14	68502517	68502917	6.08051	6.40025	5.6691	0.66977	0.00334869	0.0251955
chr6	35047442	35047842	6.52666	6.2384	6.76681	-0.587693	0.00335233	0.0252048
chr10	77041309	77041709	4.44687	4.91095	3.75852	1.08543	0.00335527	0.0252089
chr22	37609527	37609927	4.77182	4.2482	5.15517	-0.962372	0.00336054	0.0252304
chr2	39483660	39484060	4.86938	5.2855	4.28223	0.938849	0.00336953	0.0252799
chr3	100104916	100105316	5.31477	5.68924	4.80767	0.818755	0.00337738	0.0253207
chr20	53622387	53622787	6.09456	6.4132	5.68497	0.666872	0.00338365	0.0253496
chr11	78201444	78201844	3.93015	4.45985	3.08426	1.3032	0.00338927	0.0253574
chr13	99501398	99501798	4.37222	3.75541	4.80292	-1.10034	0.00338951	0.0253574
chr1	89908685	89909085	5.24856	5.62847	4.73137	0.834075	0.00339471	0.0253782
chr7	134126113	134126513	4.94515	4.45809	5.30863	-0.906713	0.00340297	0.0253979
chr5	131252654	131253054	5.35574	5.72637	4.85569	0.807974	0.00340648	0.0253979
chr2	151557785	151558185	5.16787	5.55444	4.63821	0.852996	0.00340673	0.0253979
chr4	122922098	122922498	5.00347	4.52623	5.36147	-0.891657	0.00340855	0.0253979
chr1	108200510	108200910	5.19741	4.75376	5.53623	-0.839565	0.00340942	0.0253979
chr1	17186150	17186550	5.7318	6.0744	5.28164	0.73086	0.00341599	0.0254288
chr2	169072859	169073259	5.73399	6.07648	5.28402	0.730557	0.0034275	0.0254964
chr6	35718800	35719200	6.78644	7.05739	6.45257	0.544089	0.00343229	0.025514
chr10	119080555	119080955	4.76957	4.24731	5.1522	-0.960293	0.00343911	0.0255381
chr6	125798907	125799307	4.59593	5.04107	3.94882	1.02637	0.0034404	0.0255381
chr14	65614034	65614434	5.66348	6.01059	5.20548	0.743093	0.00344868	0.0255816
chr4	123443553	123443953	5.00834	5.40935	4.45104	0.894527	0.00345582	0.025608
chr2	11754001	11754401	5.06354	5.45924	4.51647	0.879186	0.00345712	0.025608
chr14	49893471	49893871	5.02518	4.55313	5.38027	-0.88367	0.00346613	0.0256501
chr15	82898062	82898462	5.64154	5.98991	5.18132	0.746547	0.00346768	0.0256501
chr12	131103072	131103472	3.72879	2.90746	4.24891	-1.38647	0.00347391	0.0256739
chr1	45544992	45545392	6.88011	7.14438	6.55634	0.527362	0.00347578	0.0256739
chr5	140611157	140611557	4.36822	3.7532	4.79806	-1.09769	0.00348484	0.0257227
chr9	132405377	132405777	5.59237	5.94428	5.12592	0.75622	0.00348762	0.0257252
chr3	111518021	111518421	4.4427	4.90552	3.75715	1.08138	0.00349344	0.02575
chr14	24179148	24179548	5.90791	6.23815	5.47891	0.69762	0.003504	0.0257953
chr17	78774951	78775351	6.4087	6.70479	6.03571	0.608072	0.00350594	0.0257953
chr12	54991413	54991813	4.80617	5.22758	4.20837	0.954507	0.00350694	0.0257953
chr14	69636144	69636544	5.04353	5.44091	4.49325	0.883959	0.00351042	0.0258028
chr20	25687238	25687638	5.55373	5.90798	5.08315	0.762606	0.00353607	0.0259598
chr10	15141791	15142191	5.1694	5.55476	4.64203	0.849489	0.00353671	0.0259598
chr15	42386506	42386906	7.24344	7.4832	6.95574	0.466976	0.00353952	0.0259623
chr16	57689410	57689810	4.30515	4.78397	3.58349	1.13242	0.00354796	0.0259852
chr9	34257454	34257854	6.55171	6.8378	6.19449	0.582409	0.00354918	0.0259852
chr20	37757967	37758367	5.49856	5.85683	5.02085	0.773624	0.00355007	0.0259852
chr12	32534559	32534959	4.39327	4.86121	3.69631	1.09761	0.00355306	0.025989
chr3	13332588	13332988	5.53629	5.89162	5.06382	0.765528	0.00355597	0.0259922
chr2	231643604	231644004	5.96949	6.29487	5.54867	0.684687	0.00356405	0.0260331
chr11	123430681	123431081	5.94497	5.59767	6.22467	-0.685672	0.00357577	0.0260847
chr16	68470573	68470973	5.06535	5.45991	4.52048	0.875842	0.00357606	0.0260847
chr16	56552142	56552542	4.60107	5.04443	3.95776	1.02079	0.00359408	0.0261979
chr1	29801586	29801986	6.60512	6.88722	6.25411	0.572258	0.00360156	0.0262343
chr12	49663156	49663556	6.51692	6.80489	6.15675	0.587213	0.00362361	0.0263766
chr6	35342456	35342856	3.97381	3.24713	4.4548	-1.25653	0.00363401	0.0264339
chr2	120826115	120826515	3.3273	2.3221	3.91399	-1.62735	0.00364126	0.0264684
chr16	77298922	77299322	4.95229	5.35697	4.38783	0.905135	0.00366365	0.0266127
chr6	52321943	52322343	5.81513	6.15008	5.37812	0.710208	0.00369325	0.0268092
chr8	28338466	28338866	5.19015	5.57207	4.66924	0.83969	0.00371153	0.0269234
chr22	50621308	50621708	5.06594	5.45924	4.52349	0.872179	0.00371567	0.0269348
chr19	7179810	7180210	5.472	5.83058	4.99373	0.774475	0.00372221	0.0269636
chr4	150681900	150682300	4.89415	5.30406	4.31939	0.920419	0.00374211	0.0270891
chr2	7657867	7658267	4.40564	3.80598	4.82798	-1.07519	0.00374547	0.0270947
chr8	120857741	120858141	5.64471	5.99071	5.18865	0.740029	0.00376117	0.0271896
chr14	75934948	75935348	5.13879	5.52468	4.6104	0.850984	0.00377389	0.0272628
chr6	16130564	16130964	4.406	3.80706	4.82798	-1.07412	0.00377827	0.0272663
chr7	6504620	6505020	5.02281	4.55587	5.37502	-0.875686	0.00377957	0.0272663
chr13	99281953	99282353	5.62066	5.96782	5.16257	0.743191	0.0037996	0.0273921
chr18	13137129	13137529	5.69387	5.32202	5.98924	-0.725504	0.00380947	0.0274404
chr11	67467062	67467462	1.79583	0	2.68788	-3.44517	0.00381336	0.0274404
chr19	18906091	18906491	4.31897	3.69842	4.75147	-1.10559	0.00381414	0.0274404
chr1	54475994	54476394	5.28137	4.85761	5.60851	-0.808264	0.00384978	0.0276779
chr1	148977555	148977955	3.6475	4.2136	2.70265	1.43385	0.00385796	0.0277177
chrX	79150422	79150822	2.63938	3.38778	0.995847	2.26357	0.00387258	0.0277859
chr2	128441627	128442027	7.06629	7.31565	6.76464	0.490438	0.00387273	0.0277859
chr6	14639271	14639671	5.51547	5.86964	5.04504	0.762306	0.00390208	0.0279773
chr12	10395104	10395504	6.28321	6.58499	5.90115	0.622714	0.00392076	0.0280636
chr20	58558510	58558910	3.49291	2.58423	4.0461	-1.50226	0.00392141	0.0280636
chr5	131635763	131636163	6.96916	7.22462	6.65852	0.505487	0.00392213	0.0280636
chr6	152185118	152185518	4.77035	5.19162	4.17284	0.953945	0.00393849	0.0281615
chr19	48835879	48836279	4.02181	3.31887	4.4924	-1.22316	0.0039463	0.0281982
chr9	109014561	109014961	2.6434	3.39066	1.0058	2.25653	0.00395789	0.0282618
chr9	69580282	69580682	5.79362	6.12783	5.35789	0.708167	0.00396111	0.0282656
chr16	88801085	88801485	4.13068	3.46089	4.58633	-1.17624	0.00397091	0.0283163
chr5	143405391	143405791	5.81391	6.14679	5.38044	0.704599	0.00397506	0.0283267
chr12	131775400	131775800	2.80465	3.5196	1.32498	2.08151	0.00398629	0.0283875
chr6	159038947	159039347	5.08671	5.47539	4.55307	0.858855	0.00401317	0.0285596
chr1	31596222	31596622	7.29752	7.53116	7.01859	0.452098	0.00402707	0.028639
chr20	25485367	25485767	3.64141	4.20611	2.70053	1.42849	0.00402993	0.02864
chr1	221742606	221743006	4.88014	4.39176	5.24434	-0.908576	0.00405727	0.0288148
chr2	446828	447228	6.44402	6.73393	6.08081	0.59215	0.00407146	0.0288961
chr8	73991764	73992164	5.89426	6.22087	5.47139	0.687889	0.00407464	0.0288991
chr1	246785144	246785544	6.19453	6.50125	5.80448	0.635555	0.00408185	0.0289246
chr18	54531442	54531842	6.91555	7.17364	6.601	0.511997	0.00408373	0.0289246
chr2	95074729	95075129	5.96494	6.28673	5.55014	0.675097	0.00409724	0.0290007
chr17	11178291	11178691	5.69268	6.03254	5.24727	0.723335	0.00412008	0.0291428
chr4	123600689	123601089	5.31936	5.68655	4.82559	0.79825	0.00413792	0.0292493
chr3	117629065	117629465	4.1239	3.45717	4.57815	-1.17179	0.00414479	0.0292628
chr4	112377097	112377497	5.83218	6.16235	5.4033	0.69737	0.00414541	0.0292628
chr11	62831221	62831621	4.55584	4.00026	4.95596	-1.01003	0.00415049	0.0292791
chr1	156582199	156582599	5.19067	4.75738	5.52344	-0.823189	0.0041638	0.0293533
chr19	18057655	18058055	5.25645	5.62878	4.75328	0.812586	0.00417088	0.0293835
chr14	103696723	103697123	4.75771	4.24686	5.13422	-0.942826	0.00419185	0.0295072
chr3	123915405	123915805	5.44802	5.80474	4.97308	0.769241	0.00419406	0.0295072
chr14	64763939	64764339	5.30505	5.67322	4.80948	0.80096	0.00420972	0.0295975
chr5	170297419	170297819	5.74061	6.07648	5.30205	0.712593	0.00421688	0.0296281
chr12	111406869	111407269	4.7601	4.24999	5.1362	-0.941689	0.00422496	0.0296651
chr2	127374276	127374676	4.42474	4.88194	3.75158	1.06346	0.00423462	0.029713
chr8	11768955	11769355	5.40728	5.76682	4.92729	0.777025	0.0042406	0.0297351
chr13	98461829	98462229	3.77833	3.00094	4.28074	-1.3261	0.00428065	0.029996
chr3	69389903	69390303	4.08471	4.58323	3.31671	1.19651	0.00429313	0.0300634
chr1	101362199	101362599	5.63275	5.97514	5.18294	0.730189	0.00430573	0.030123
chr18	8855002	8855402	5.11496	4.67217	5.45328	-0.838015	0.00430738	0.030123
chr2	174599661	174600061	6.63719	6.91244	6.29674	0.554892	0.0043432	0.0303395
chr15	21272478	21272878	4.51032	4.95683	3.86027	1.03027	0.00434412	0.0303395
chr2	230134965	230135365	5.63709	5.97917	5.18783	0.729331	0.00434736	0.0303421
chr8	129254486	129254886	4.55659	4.99788	3.91765	1.01417	0.00435939	0.0304058
chr1	198157299	198157699	5.08896	4.64265	5.42933	-0.843531	0.0043861	0.0305718
chr6	2877354	2877754	4.58655	4.04245	4.98071	-0.992831	0.00439411	0.0306074
chr1	23926519	23926919	2.72164	1.32296	3.41828	-2.10023	0.00440573	0.0306568
chr6	158377330	158377730	3.20939	2.16838	3.80777	-1.6717	0.00440704	0.0306568
chr1	53367653	53368053	6.08984	6.40117	5.69231	0.647531	0.00441668	0.0306938
chr5	155040	155440	5.08746	4.64151	5.42763	-0.842966	0.00441821	0.0306938
chr2	237159207	237159607	5.17959	5.55634	4.66828	0.824956	0.00444723	0.0308751
chr3	143353000	143353400	4.75285	4.24596	5.12721	-0.936723	0.00446834	0.0309847
chr5	6104940	6105340	5.15941	5.53789	4.6449	0.829798	0.00446907	0.0309847
chr14	80958513	80958913	5.32032	5.68506	4.83099	0.791362	0.00447186	0.0309847
chr16	47506857	47507257	4.9332	4.46095	5.28839	-0.883718	0.00448068	0.0310253
chr11	126336485	126336885	5.75522	6.08829	5.32141	0.705076	0.00448841	0.0310584
chr12	11749857	11750257	6.77982	7.0446	6.45528	0.528613	0.00451872	0.0312475
chr9	133955988	133956388	5.63505	5.97595	5.18783	0.726109	0.00452546	0.0312616
chr5	61599274	61599674	4.45676	4.90733	3.79799	1.04279	0.00452671	0.0312616
chr11	83600496	83600896	4.34055	4.80541	3.65048	1.08735	0.00453281	0.0312832
chr19	36489587	36489987	4.51158	3.95318	4.91315	-1.01411	0.00456967	0.0315169
chr6	132698296	132698696	5.67394	6.01192	5.23175	0.718216	0.00459516	0.0316719
chr20	24766035	24766435	6.09885	6.40843	5.70417	0.642938	0.00464754	0.032012
chr9	116550356	116550756	4.28785	4.75776	3.58646	1.10336	0.00466836	0.0321263
chr12	9764417	9764817	4.66061	5.08751	4.05164	0.970523	0.00467281	0.0321263
chr11	18229226	18229626	5.22741	5.59839	4.72673	0.808708	0.00467331	0.0321263
chr1	101052408	101052808	5.46868	5.82056	5.0023	0.755912	0.00469545	0.0322574
chr6	36719884	36720284	5.81418	6.14178	5.38963	0.690462	0.00472004	0.0323915
chrX	39144139	39144539	5.22681	5.59746	4.72673	0.80778	0.00472275	0.0323915
chr14	46544505	46544905	7.22767	7.46236	6.94724	0.454632	0.00472421	0.0323915
chr13	66996262	66996662	6.19722	6.49951	5.81434	0.623972	0.00474672	0.0325246
chr17	73611363	73611763	6.98522	7.23522	6.68263	0.492002	0.00475136	0.0325352
chr21	23955192	23955592	4.18942	4.67055	3.46244	1.13925	0.00476134	0.0325823
chr1	108557888	108558288	4.96636	5.36046	4.42239	0.874254	0.00476981	0.0325996
chr17	28725773	28726173	4.71962	4.20996	5.09548	-0.94088	0.00477007	0.0325996
chr10	130173352	130173752	3.70202	4.24965	2.80855	1.36565	0.00478042	0.0326491
chr5	57261248	57261648	4.45758	4.90598	3.80348	1.03596	0.00479028	0.0326952
chr22	23504282	23504682	5.42617	5.78044	4.95558	0.762416	0.004804	0.0327577
chr1	13762384	13762784	5.02049	5.40901	4.48714	0.858264	0.00480567	0.0327577
chr11	66069170	66069570	4.74845	4.2464	5.12017	-0.929247	0.00482011	0.0328349
chr3	108377745	108378145	4.74861	4.24685	5.12017	-0.928799	0.0048395	0.0329456
chr1	16540241	16540641	3.46176	4.04673	2.46175	1.50424	0.00484666	0.032973
chr6	71044766	71045166	2.7039	1.31938	3.39721	-2.0828	0.00485414	0.0330025
chr19	33267988	33268388	4.30587	3.70238	4.73008	-1.08035	0.00485739	0.0330033
chr5	158478148	158478548	3.45531	4.04055	2.45448	1.50534	0.00487107	0.0330748
chr15	94256782	94257182	3.7001	4.24702	2.80855	1.36302	0.00487488	0.0330793
chr13	62209437	62209837	5.07849	5.46122	4.55604	0.841765	0.00489486	0.0331935
chr8	38003894	38004294	5.31196	4.90619	5.6283	-0.779647	0.0049073	0.0332564
chr14	105559586	105559986	2.08809	9.70664e-05	2.90759	-2.81768	0.00492158	0.0333316
chr20	13223493	13223893	5.83929	6.16386	5.41985	0.682377	0.00493085	0.0333729
chr2	236002645	236003045	3.89276	3.17082	4.3717	-1.24923	0.00496801	0.0336028
chr9	126746125	126746525	5.76898	6.09796	5.34211	0.694084	0.00499534	0.033766
chr12	8320806	8321206	4.84704	5.25134	4.28332	0.903724	0.00500655	0.0338046
chr9	76643558	76643958	5.3848	5.74095	4.91086	0.767557	0.00501166	0.0338046
chr17	39980844	39981244	4.42738	3.8569	4.83512	-1.03186	0.00501303	0.0338046
chr10	14646024	14646424	4.96525	5.35767	4.42448	0.869379	0.00501393	0.0338046
chr18	77302371	77302771	4.20776	3.58222	4.64266	-1.11232	0.00502149	0.0338339
chr16	23863285	23863685	5.93835	6.25617	5.53012	0.664526	0.00503084	0.0338752
chr5	16617585	16617985	5.35612	5.71401	4.87906	0.772375	0.00504274	0.0339225
chr20	48735374	48735774	6.99814	7.24601	6.69865	0.486782	0.00504433	0.0339225
chr4	81199853	81200253	4.68391	4.1716	5.06121	-0.94479	0.0050501	0.0339397
chr19	9430154	9430554	4.98087	4.52505	5.32672	-0.858189	0.00506062	0.0339886
chr1	20250053	20250453	6.32558	6.61782	5.95869	0.59806	0.00507558	0.0340673
chr10	95360616	95361016	4.61388	5.04234	4.00169	0.975133	0.00509171	0.0341538
chr19	51372535	51372935	5.69996	6.0328	5.26656	0.704365	0.00510166	0.0341987
chr22	24420082	24420482	4.80966	4.32308	5.17286	-0.905602	0.00510695	0.0342123
chr1	206036667	206037067	4.46019	4.90598	3.81169	1.02776	0.00511497	0.0342349
chr7	42482437	42482837	5.09981	5.47899	4.58399	0.83169	0.00511683	0.0342349
chr7	24025002	24025402	4.77801	4.2859	5.14427	-0.914027	0.00512237	0.0342502
chr6	149728578	149728978	6.39086	6.67826	6.0316	0.585663	0.00514043	0.0343491
chr3	100184340	100184740	5.67659	6.01032	5.24165	0.706787	0.00517631	0.0345464
chr1	211704508	211704908	4.50239	3.95266	4.89949	-1.00098	0.00517654	0.0345464
chr2	174682351	174682751	4.80621	4.32047	5.16896	-0.904311	0.00519065	0.0346186
chrX	153640563	153640963	6.13684	6.44044	5.75182	0.627369	0.00521671	0.0347703
chr11	118437055	118437455	4.89196	4.42301	5.24529	-0.878472	0.00522515	0.0348045
chr12	67649680	67650080	5.19965	4.7815	5.52344	-0.799191	0.00523227	0.0348299
chr10	28281130	28281530	6.29768	6.59072	5.92954	0.600102	0.00523595	0.0348323
chr8	8872013	8872413	6.47328	6.7548	6.12317	0.570694	0.00524781	0.0348891
chr1	229558116	229558516	4.83588	4.35634	5.19518	-0.894807	0.00525258	0.0348988
chr1	110787225	110787625	5.8891	6.20857	5.47816	0.668831	0.00527732	0.035041
chr20	57198032	57198432	4.64474	4.12742	5.02473	-0.952344	0.00528075	0.0350416
chr11	35618834	35619234	4.42478	3.8585	4.83038	-1.02553	0.00530181	0.0351592
chr2	55617050	55617450	5.52627	5.15189	5.82325	-0.7294	0.00531474	0.0352227
chr5	175679922	175680322	5.21786	5.58514	4.72392	0.798295	0.00532601	0.035274
chr20	56637292	56637692	5.09922	5.47703	4.58595	0.827765	0.00533239	0.035274
chr19	2051912	2052312	4.64343	5.06674	4.04177	0.959697	0.00533254	0.035274
chr8	38232122	38232522	5.70976	5.35644	5.99335	-0.695309	0.0053359	0.035274
chr1	156525089	156525489	5.96929	6.28289	5.56801	0.653432	0.00537257	0.0354941
chr7	102028250	102028650	6.87078	7.1253	6.56152	0.503134	0.00539522	0.0356113
chr6	159761232	159761632	5.34795	4.95249	5.658	-0.76317	0.00539708	0.0356113
chr17	28071658	28072058	4.31894	4.77865	3.64025	1.07092	0.0054015	0.035618
chr2	143261647	143262047	5.45912	5.80702	4.99972	0.744973	0.00540607	0.0356258
chr8	10964977	10965377	6.82525	7.0826	6.51182	0.510102	0.00544792	0.0358792
chr1	9037047	9037447	4.10662	3.46091	4.5511	-1.14115	0.00545362	0.0358942
chr2	172311649	172312049	5.04345	5.42539	4.52248	0.839432	0.00545993	0.0359132
chr1	110465819	110466219	7.04784	7.29064	6.75575	0.47434	0.00546496	0.0359238
chr8	139776684	139777084	4.48981	4.92918	3.8549	1.00807	0.00546843	0.0359242
chr22	20033618	20034018	6.67378	6.94082	6.34581	0.53424	0.00547675	0.0359564
chr8	38956631	38957031	6.89874	7.15099	6.59284	0.497517	0.0054848	0.0359867
chr14	35286990	35287390	7.53216	7.74508	7.28228	0.402418	0.00549284	0.036017
chr12	92928524	92928924	5.21754	4.80518	5.53786	-0.790013	0.00549782	0.0360252
chr16	11621913	11622313	7.37563	7.5979	7.11275	0.424736	0.00550232	0.0360252
chr17	42134175	42134575	3.28497	2.3221	3.85733	-1.5711	0.0055076	0.0360252
chr19	18444868	18445268	4.53565	3.99825	4.92631	-0.982477	0.0055078	0.0360252
chr4	48341629	48342029	5.21781	4.80589	5.53786	-0.789298	0.00553952	0.0362035
chr10	103834394	103834794	4.71506	5.12934	4.13163	0.932809	0.0055424	0.0362035
chr15	68682319	68682719	4.6423	4.12836	5.02047	-0.947151	0.00554839	0.0362035
chr15	53443895	53444295	5.64329	5.97729	5.20791	0.70744	0.00554919	0.0362035
chr13	106683588	106683988	6.30107	6.59218	5.93597	0.595136	0.00555228	0.0362035
chr19	33261120	33261520	5.15071	4.72879	5.47675	-0.805092	0.0055596	0.0362287
chr17	58284386	58284786	6.2279	6.52378	5.85526	0.607369	0.00557077	0.0362631
chr4	38752569	38752969	4.98571	5.37223	4.45616	0.852395	0.00557177	0.0362631
chr1	107229072	107229472	4.16934	4.64584	3.453	1.1241	0.00557846	0.0362842
chr1	116545137	116545537	6.72735	6.99035	6.40548	0.524146	0.00559638	0.0363782
chr20	31956404	31956804	4.64161	4.12836	5.01941	-0.946088	0.00560595	0.0364179
chr3	52021498	52021898	7.62242	7.82953	7.38051	0.388679	0.00562541	0.0365217
chr6	37818906	37819306	4.91866	4.45932	5.26653	-0.863549	0.00563272	0.0365466
chr11	46696676	46697076	3.61472	2.80754	4.12922	-1.36577	0.00564416	0.036584
chr20	24708792	24709192	5.60862	5.94455	5.16994	0.712611	0.00564545	0.036584
chr2	120596435	120596835	6.61884	6.88863	6.28671	0.541127	0.00565068	0.0365954
chr10	130862723	130863123	4.52316	4.95726	3.8993	0.99205	0.00566642	0.0366747
chr7	5634248	5634648	5.8501	6.16951	5.43924	0.668665	0.00570939	0.0369197
chr14	73754815	73755215	7.03488	7.27745	6.74311	0.47378	0.00571585	0.0369197
chrX	129091509	129091909	3.45903	2.58699	3.99869	-1.45243	0.00571825	0.0369197
chr6	132355355	132355755	6.13369	6.43492	5.75251	0.621176	0.00572157	0.0369197
chr3	43023871	43024271	5.32987	5.68566	4.85657	0.766481	0.00572183	0.0369197
chr14	49160297	49160697	4.16994	4.64532	3.45615	1.12044	0.0057298	0.0369288
chr22	36378506	36378906	2.58339	3.32091	0.995668	2.19773	0.00573027	0.0369288
chr2	104976271	104976671	5.28355	5.64283	4.80403	0.776089	0.00574142	0.0369723
chr16	21645338	21645738	5.69203	6.02161	5.26417	0.69559	0.00574406	0.0369723
chr6	28336849	28337249	5.74062	6.06692	5.31826	0.686889	0.00575539	0.0369887
chr17	16975362	16975762	4.9876	5.37292	4.4603	0.848946	0.00575542	0.0369887
chr4	5185989	5186389	5.7827	5.44143	6.05849	-0.675566	0.00575716	0.0369887
chr1	172517380	172517780	5.33109	5.68655	4.85836	0.765586	0.0057757	0.0370851
chr18	23202144	23202544	2.9557	1.80395	3.5879	-1.80701	0.0057824	0.0370858
chr17	40068736	40069136	5.57022	5.90798	5.12839	0.717512	0.00578285	0.0370858
chr4	101348087	101348487	5.44362	5.0643	5.74369	-0.737293	0.00580088	0.0371787
chr8	1949137	1949537	5.72699	6.05389	5.30363	0.688466	0.00582226	0.037293
chr1	205701202	205701602	5.55382	5.89245	5.11052	0.719822	0.00583565	0.037356
chr14	96104395	96104795	5.07494	4.64455	5.40601	-0.818367	0.00584667	0.0373922
chr11	46361318	46361718	6.92824	7.17711	6.6273	0.489196	0.00584842	0.0373922
chr12	3066960	3067360	5.3501	5.70361	4.88084	0.760231	0.00585716	0.0374253
chr12	49070775	49071175	4.1721	4.64635	3.46088	1.11675	0.00587499	0.0375164
chr22	27919650	27920050	5.40425	5.02122	5.70662	-0.743217	0.00588051	0.0375288
chr18	12968158	12968558	5.51382	5.85487	5.06635	0.726339	0.00589448	0.0375952
chr7	44485022	44485422	4.37423	3.80542	4.78112	-1.02912	0.00592438	0.0377471
chr1	28417138	28417538	3.88009	4.39153	3.08053	1.239	0.00592671	0.0377471
chr12	53618613	53619013	5.60687	5.94129	5.17076	0.708533	0.00592908	0.0377471
chr6	110567753	110568153	5.47698	5.82056	5.02512	0.733177	0.0059488	0.0378322
chr2	90220861	90221261	4.67114	5.0871	4.08432	0.937738	0.00595239	0.0378322
chr8	28386174	28386574	4.15013	3.52471	4.58497	-1.11179	0.00595323	0.0378322
chr6	129749097	129749497	5.39118	5.74066	4.92903	0.749191	0.00599527	0.0380763
chr2	232400676	232401076	5.53092	5.8702	5.08649	0.721564	0.00600151	0.0380797
chr10	88067133	88067533	4.80802	5.20953	4.24973	0.895404	0.00600305	0.0380797
chr9	121774401	121774801	5.14542	4.72732	5.46918	-0.799027	0.00602405	0.0381899
chr5	61619635	61620035	5.98522	6.29463	5.59079	0.642414	0.00603175	0.0382157
chr5	178433332	178433732	3.25192	3.86155	2.17529	1.60009	0.00604435	0.0382697
chr14	22849152	22849552	2.95181	1.8068	3.58205	-1.79833	0.00604756	0.0382697
chr2	232512046	232512446	4.86815	5.26304	4.32267	0.876246	0.00607367	0.0384118
chr19	49571213	49571613	3.74585	2.99868	4.23563	-1.2835	0.00608451	0.0384572
chr4	85607401	85607801	3.88389	4.39392	3.08785	1.23408	0.00609294	0.0384873
chr17	75250002	75250402	4.28695	3.69954	4.7032	-1.05644	0.00612279	0.0386527
chr6	13468805	13469205	5.42578	5.04741	5.72525	-0.735701	0.00614482	0.0387684
chr22	30290524	30290924	5.23639	5.59716	4.7542	0.780123	0.00615629	0.0388175
chr11	1521182	1521582	4.44104	4.88103	3.80483	1.00977	0.00617014	0.0388815
chr18	35972695	35973095	4.28733	3.70068	4.7032	-1.0553	0.00617494	0.0388885
chr10	95239510	95239910	5.06914	4.64112	5.3988	-0.814622	0.00618234	0.0389117
chr3	122091437	122091837	5.32331	4.93228	5.63063	-0.75599	0.00619861	0.0389908
chr11	65442729	65443129	3.99872	4.49198	3.24329	1.17828	0.00623715	0.0392097
chr8	10806620	10807020	6.65982	6.92438	6.3356	0.528013	0.00625256	0.0392831
chr1	33461899	33462299	3.17284	2.16951	3.75891	-1.62217	0.00626224	0.0393158
chr11	66638006	66638406	4.56648	4.0459	4.94822	-0.957001	0.00626571	0.0393158
chr7	90756719	90757119	4.83532	5.23244	4.28555	0.882661	0.00626899	0.0393158
chr17	40582457	40582857	5.32159	5.67472	4.85299	0.759159	0.00629443	0.0394518
chr5	158753786	158754186	6.109	6.40911	5.7296	0.618246	0.00629843	0.0394534
chr7	65475634	65476034	5.92232	6.234	5.52419	0.648312	0.00633481	0.0396576
chr10	96092349	96092749	6.87308	7.12353	6.56983	0.493055	0.00635145	0.0397316
chr6	93213226	93213626	5.37565	5.72462	4.9144	0.747718	0.00635418	0.0397316
chr6	149863512	149863912	4.96418	4.52106	5.3027	-0.838222	0.00635821	0.0397332
chr7	47571482	47571882	6.82974	7.08291	6.52249	0.499756	0.00636651	0.0397386
chr20	19750950	19751350	4.94113	4.49398	5.28199	-0.844476	0.00636664	0.0397386
chr11	130002512	130002912	5.71814	6.0426	5.29887	0.681945	0.00637292	0.0397542
chr5	158194862	158195262	5.99579	6.30273	5.60539	0.63594	0.00639814	0.0398878
chr20	40743365	40743765	4.70165	4.21042	5.06744	-0.912459	0.00641015	0.0399305
chr20	23874978	23875378	4.52497	4.9542	3.91119	0.977123	0.00641259	0.0399305
chr16	2954116	2954516	6.01694	6.32231	5.6291	0.631843	0.00642107	0.0399596
chr11	110328513	110328913	5.48345	5.82368	5.0374	0.724085	0.00643695	0.0400348
chr18	61960279	61960679	4.14392	3.52532	4.57549	-1.1017	0.00646378	0.0401779
chr12	122098100	122098500	5.38081	5.00001	5.68179	-0.73956	0.00646953	0.0401898
chr12	1933362	1933762	4.69751	5.10717	4.12322	0.919114	0.00648249	0.0402465
chrX	7083283	7083683	5.50667	5.84503	5.06381	0.719056	0.00648944	0.040266
chr7	134779384	134779784	5.36626	5.7149	4.90558	0.746849	0.0065082	0.0403353
chr12	64667507	64667907	4.95362	5.33768	4.42868	0.845252	0.0065083	0.0403353
chr20	13118793	13119193	4.9555	5.33944	4.43078	0.844907	0.00651813	0.0403724
chr1	11407797	11408197	5.16649	4.75704	5.48506	-0.78525	0.0065227	0.040377
chr17	1649617	1650017	5.29529	4.90411	5.60271	-0.756209	0.00656732	0.0406293
chr7	131220028	131220428	4.4434	4.88058	3.8131	1.00106	0.00660574	0.0408429
chr11	124759777	124760177	5.8448	6.16008	5.44077	0.657732	0.00661305	0.0408641
chr6	14453217	14453617	6.76506	7.02144	6.45306	0.507678	0.00661797	0.0408704
chr3	195154418	195154818	6.54956	6.81976	6.21681	0.542101	0.00662834	0.0409104
chr2	70398464	70398864	3.92651	3.24848	4.38592	-1.18668	0.00664615	0.0409963
chr4	7013549	7013949	4.09009	3.45903	4.52764	-1.11972	0.00665101	0.0410022
chr2	127639275	127639675	5.0317	5.40732	4.52247	0.821419	0.0066892	0.0412135
chr1	43814464	43814864	4.91569	5.30191	4.3867	0.851382	0.00672074	0.041374
chrX	153591157	153591557	4.20848	4.67208	3.52119	1.08272	0.00672313	0.041374
chr2	237943725	237944125	4.18881	3.5858	4.61278	-1.07902	0.00675465	0.0415437
chr17	80257871	80258271	6.17186	6.4657	5.80245	0.602082	0.00676078	0.041557
chr10	30217059	30217459	4.76853	5.16922	4.21183	0.892892	0.00680446	0.041788
chr22	45164135	45164535	4.75982	4.28413	5.11695	-0.888605	0.00680631	0.041788
chr2	3658546	3658946	4.79387	5.19161	4.24289	0.884381	0.00683434	0.0419356
chr14	99657221	99657621	5.03219	5.40699	4.5245	0.819061	0.00684456	0.0419739
chr12	4118501	4118901	5.50955	5.84616	5.06972	0.714273	0.00685008	0.0419832
chr20	16095387	16095787	5.1797	5.54138	4.69588	0.782578	0.00685543	0.0419915
chr12	99601252	99601652	5.79001	6.10731	5.38266	0.663004	0.00687085	0.0420614
chr9	76691054	76691454	4.87902	4.42677	5.22282	-0.852319	0.00690431	0.0422417
chr8	23296865	23297265	5.18099	5.54233	4.69777	0.781635	0.00691701	0.0422947
chr7	69953919	69954319	4.20874	4.67107	3.52428	1.07862	0.00693029	0.0423513
chr2	159615432	159615832	5.50999	5.14834	5.79891	-0.708663	0.00694548	0.0424195
chr8	133654202	133654602	4.94104	5.32345	4.41918	0.840566	0.00697424	0.0425704
chr9	4740749	4741149	4.81835	4.3559	5.16799	-0.868136	0.00697998	0.0425807
chr10	79444589	79444989	5.08804	4.67104	5.41115	-0.797153	0.00700079	0.0426829
chr9	137530792	137531192	5.27276	4.8828	5.57943	-0.754181	0.00702948	0.0428085
chr2	104888700	104889100	5.2904	5.64192	4.82464	0.754676	0.00702954	0.0428085
chr7	75428282	75428682	4.63057	5.04442	4.04798	0.931252	0.00703979	0.0428461
chr5	172901116	172901516	2.80201	1.58512	3.45259	-1.88346	0.00704506	0.0428534
chr11	14625792	14626192	5.71412	6.03569	5.29967	0.674271	0.0070593	0.0429151
chr16	2607904	2608304	4.51998	3.99925	4.9018	-0.957068	0.00707437	0.0429819
chr16	69942612	69943012	5.81805	5.49081	6.08461	-0.652406	0.00713585	0.0433207
chr13	41389024	41389424	5.38455	5.72872	4.93166	0.734651	0.007139	0.0433207
chr6	44067459	44067859	4.44222	3.90504	4.83275	-0.981774	0.0071425	0.0433207
chr7	2300689	2301089	5.1281	5.49265	4.63911	0.790476	0.00714677	0.0433216
chr3	132550643	132551043	5.81273	6.12757	5.40943	0.65652	0.00716177	0.0433715
chr2	231228812	231229212	4.47692	4.90688	3.86165	0.979134	0.00716325	0.0433715
chr2	206001372	206001772	5.05353	5.42439	4.55305	0.808017	0.00720955	0.0436267
chr14	105293383	105293783	5.10898	5.47506	4.6172	0.794711	0.00721429	0.0436303
chr9	81224224	81224624	5.61544	5.94292	5.19109	0.68989	0.00722116	0.0436416
chr15	79078794	79079194	5.53763	5.8702	5.10467	0.703459	0.00722447	0.0436416
chr3	522873	523273	5.0571	5.42774	4.55705	0.807365	0.00723449	0.0436771
chr2	74464872	74465272	4.75821	4.2868	5.11293	-0.881928	0.00724457	0.0437128
chr20	24205616	24206016	4.22975	3.6438	4.64528	-1.05397	0.00726329	0.0438006
chr10	73866007	73866407	6.27696	6.56215	5.92114	0.579948	0.00727997	0.043876
chr8	10333779	10334179	5.33738	5.68417	4.87994	0.741725	0.00729228	0.043925
chr5	59562853	59563253	4.79685	5.19199	4.25088	0.876781	0.00730128	0.043954
chr8	81147994	81148394	7.21633	7.44206	6.94861	0.432981	0.00730556	0.0439546
chr20	37776548	37776948	6.01114	6.3129	5.6291	0.622456	0.00731889	0.0439952
chr3	2635491	2635891	5.06132	4.6434	5.38498	-0.798536	0.00732067	0.0439952
chr1	13498925	13499325	6.63155	6.89375	6.31086	0.522116	0.00734086	0.0440904
chr20	9374690	9375090	6.02184	6.32278	5.64113	0.620318	0.0073449	0.0440904
chr17	29622748	29623148	4.65897	4.16973	5.02366	-0.909256	0.00735556	0.0441192
chr1	89691509	89691909	6.48981	6.76099	6.15559	0.544533	0.00735809	0.0441192
chr8	123273594	123273994	4.84362	4.38963	5.18843	-0.854994	0.0073687	0.0441463
chr11	85431150	85431550	6.25086	6.53725	5.89319	0.582975	0.00737102	0.0441463
chr22	20836443	20836843	5.05681	5.42673	4.55805	0.805364	0.00738136	0.0441831
chr20	9331914	9332314	5.75785	6.07492	5.35086	0.662385	0.00739655	0.0442488
chr10	131758239	131758639	4.58568	5.00214	3.99788	0.9389	0.00740323	0.0442636
chr14	56216595	56216995	4.2448	4.69936	3.57739	1.05429	0.00743143	0.0444069
chr1	148166351	148166751	5.17936	5.53821	4.70061	0.774687	0.00744043	0.0444354
chr15	68113474	68113874	4.5026	4.92741	3.8979	0.963705	0.0074631	0.0445455
chr14	73787033	73787433	5.90084	5.5837	6.16068	-0.635731	0.00749934	0.0447119
chr12	94831233	94831633	5.68981	6.01139	5.27537	0.674195	0.00749949	0.0447119
chr20	3889469	3889869	4.8444	4.39176	5.18844	-0.852867	0.00750972	0.0447476
chr10	3484482	3484882	5.33817	5.68387	4.88262	0.738758	0.00752779	0.0448298
chr15	90191042	90191442	6.467	6.73889	6.1317	0.546298	0.00753836	0.0448673
chr4	42151139	42151539	4.87224	4.42467	5.21334	-0.844988	0.00754607	0.0448878
chr12	29281740	29282140	4.42282	4.85611	3.80065	0.989133	0.00755915	0.0449392
chr19	46277313	46277713	6.67116	6.93005	6.35543	0.513878	0.00756326	0.0449392
chr4	37864669	37865069	6.08883	6.38467	5.71626	0.607158	0.00759782	0.0451005
chr18	63553343	63553743	5.69273	6.01324	5.28004	0.671433	0.00760158	0.0451005
chr3	52154084	52154484	4.95588	4.52306	5.28837	-0.821948	0.00760328	0.0451005
chr10	70432978	70433378	5.24992	5.60209	4.78302	0.756362	0.00765706	0.0453939
chr3	39107465	39107865	4.78252	4.32002	5.13219	-0.868128	0.00766431	0.045405
chr1	43706200	43706600	4.88058	5.26524	4.35452	0.846807	0.00766757	0.045405
chrX	12955177	12955577	5.19941	5.55538	4.72578	0.766766	0.00768541	0.045485
chr17	57915515	57915915	4.78379	4.32177	5.13318	-0.867362	0.00770733	0.0455891
chr9	109418349	109418749	4.15031	4.61487	3.46089	1.08541	0.00772637	0.0456754
chr2	181306568	181306968	6.4693	6.74041	6.13517	0.544361	0.00773062	0.0456754
chr4	7960798	7961198	5.02112	5.3921	4.52044	0.80828	0.00777041	0.0458847
chr5	16856762	16857162	4.66005	5.06674	4.09166	0.910122	0.0077786	0.0459073
chr11	128551271	128551671	5.64374	5.96674	5.22691	0.677968	0.00779072	0.045953
chr2	55026234	55026634	5.31316	5.65946	4.85657	0.740354	0.00782662	0.0461389
chr8	86602189	86602589	6.27432	6.55735	5.92188	0.574424	0.00784068	0.0461959
chr4	56049113	56049513	5.15207	4.75192	5.465	-0.770383	0.00786907	0.0463372
chr12	116320711	116321111	4.55172	4.04641	4.92522	-0.933583	0.00789438	0.0464601
chr11	66490047	66490447	3.03999	2.00281	3.63714	-1.66322	0.00791075	0.0465086
chr1	172639424	172639824	6.37114	6.64779	6.02855	0.558281	0.00791147	0.0465086
chr5	75660515	75660915	5.41689	5.75482	4.9748	0.717729	0.00794937	0.0467053
chr11	66126839	66127239	5.26824	5.61734	4.80676	0.747944	0.00799637	0.0469366
chr15	77507726	77508126	4.81891	5.20803	4.28443	0.859442	0.00799767	0.0469366
chr2	201642977	201643377	4.51068	3.99773	4.88832	-0.945195	0.00801512	0.0470128
chr3	195802548	195802948	5.65679	5.97783	5.24324	0.672764	0.00803076	0.0470782
chr11	118622331	118622731	2.46169	0.997947	3.17314	-2.16552	0.00803947	0.0471031
chr18	30144651	30145051	5.41616	5.75366	4.9748	0.71657	0.008053	0.0471561
chr10	131178561	131178961	5.40079	5.7395	4.95733	0.719823	0.008073	0.0472468
chr5	164299053	164299453	5.77345	6.08674	5.37269	0.652414	0.00810743	0.0474219
chr7	128791563	128791963	3.78581	3.08509	4.25542	-1.21818	0.00812435	0.0474945
chr6	41706862	41707262	5.67965	5.99896	5.26897	0.668189	0.00813649	0.047539
chr20	60266301	60266701	5.37413	5.71431	4.92815	0.723783	0.00815261	0.0476067
chr11	61879741	61880141	6.80504	7.05345	6.50479	0.488006	0.00816657	0.0476617
chr1	66372910	66373310	6.24116	6.52506	5.88736	0.576637	0.00817323	0.0476741
chr5	81634239	81634639	6.04219	6.33836	5.66908	0.607998	0.00821659	0.0478951
chr16	10852307	10852707	4.96359	5.33769	4.45718	0.816945	0.00822159	0.0478951
chr3	49712519	49712919	5.41922	5.75598	4.97913	0.714558	0.00822479	0.0478951
chr19	6739673	6740073	3.42186	2.5861	3.94764	-1.40264	0.00823507	0.0479084
chr8	10885949	10886349	4.8232	5.21103	4.29116	0.855713	0.00823617	0.0479084
chr1	23743331	23743731	4.80938	4.35719	5.15315	-0.852064	0.00827473	0.0481032
chr1	101410532	101410932	6.55495	6.81885	6.23172	0.526309	0.00827883	0.0481032
chr5	2536905	2537305	5.0974	5.45925	4.61329	0.782843	0.00828733	0.048126
chr16	31713548	31713948	5.26338	4.8821	5.56466	-0.740149	0.008294	0.0481381
chr7	101123730	101124130	2.459	1.00234	3.16887	-2.15691	0.00830962	0.0482022
chr6	34791448	34791848	4.71619	4.2473	5.06948	-0.877884	0.00831995	0.0482355
chr15	31268053	31268453	4.12498	3.52595	4.547	-1.07274	0.00832483	0.0482372
chr14	103743735	103744135	4.53675	4.95333	3.9487	0.939102	0.00833558	0.0482717
chr4	70735186	70735586	4.68746	5.08831	4.13045	0.893115	0.0083413	0.0482717
chr11	8911221	8911621	4.74638	4.28323	5.09642	-0.869057	0.00834813	0.0482717
chr10	62033243	62033643	3.48759	4.03986	2.58143	1.38031	0.00834915	0.0482717
chr2	109332244	109332644	6.73745	6.98936	6.43204	0.496628	0.00840788	0.0485772
chr3	42556047	42556447	5.40829	5.74474	4.96873	0.713751	0.00841124	0.0485772
chr9	75688308	75688708	5.09909	5.46023	4.61623	0.780894	0.00843845	0.0487076
chr17	10087734	10088134	4.82036	5.20728	4.29005	0.853077	0.00845985	0.0487952
chr21	35505036	35505436	5.83176	6.14001	5.43924	0.639222	0.00846291	0.0487952
chr3	13088260	13088660	4.92911	5.30513	4.41915	0.822334	0.00848373	0.0488637
chr1	46399260	46399660	5.42087	5.75656	4.9826	0.711673	0.00848408	0.0488637
chr7	38358666	38359066	4.58051	4.08773	4.94715	-0.914415	0.00855504	0.0492453
chr4	78613387	78613787	4.28436	4.7281	3.64021	1.02066	0.00856611	0.0492821
chr3	194365648	194366048	4.89487	4.46014	5.22848	-0.824794	0.0085715	0.0492861
chr6	5831726	5832126	6.69223	6.94644	6.38345	0.50227	0.00858648	0.0493284
chr5	134544281	134544681	6.73013	6.98194	6.42488	0.496367	0.00858984	0.0493284
chr3	113985064	113985464	5.69064	5.3601	5.95939	-0.657735	0.00859294	0.0493284
chr22	17097625	17098025	4.26354	3.70184	4.66681	-1.0179	0.00860557	0.049374
chr2	230737831	230738231	5.37184	5.71018	4.92902	0.718787	0.0086114	0.0493742
chr14	99633768	99634168	5.09684	5.45727	4.61525	0.778916	0.00861999	0.0493742
chr18	2882229	2882629	2.91086	1.80974	3.52801	-1.74198	0.00862429	0.0493742
chr2	101307795	101308195	3.49539	2.6966	4.00653	-1.35294	0.00862791	0.0493742
chr15	101294708	101295108	5.2222	5.57236	4.75884	0.750767	0.00862909	0.0493742
chr14	61477635	61478035	6.00428	6.3013	5.62982	0.610155	0.00864317	0.0494248
chr1	183023899	183024299	4.83851	4.39431	5.17766	-0.839603	0.00864733	0.0494248
chr7	82657471	82657871	5.57287	5.23063	5.84929	-0.676904	0.00865792	0.0494583
chr11	95716232	95716632	6.19903	6.48391	5.84371	0.579081	0.00867128	0.0495078
chr13	110713727	110714127	4.42917	3.90556	4.81253	-0.961126	0.00869917	0.04964
chr7	87344994	87345394	4.9855	5.35524	4.48709	0.80471	0.00871642	0.0497115
chr16	85524008	85524408	5.13668	5.49297	4.66247	0.767575	0.00872309	0.0497225
chr20	36989688	36990088	6.12989	6.41882	5.76823	0.589408	0.00875542	0.0498798
chr14	89351736	89352136	6.65501	6.9109	6.34372	0.506434	0.00877606	0.0499703
chr11	125702152	125702552	5.83429	6.14127	5.44381	0.635914	0.00880341	0.0500989
chr6	92700624	92701024	4.06706	3.45839	4.49381	-1.0867	0.00882049	0.0501689
chr1	153921653	153922053	4.61481	4.13124	4.97635	-0.900322	0.0088579	0.0503544
chr6	107345062	107345462	4.98727	5.35628	4.49019	0.802655	0.00887472	0.0504228
chr6	5507343	5507743	6.59181	6.85108	6.2755	0.51481	0.00894454	0.0507921
chr3	72601853	72602253	3.64571	2.9091	4.13099	-1.26771	0.00896845	0.0509003
chr13	50894169	50894569	7.00748	7.24102	6.72869	0.451776	0.00897707	0.0509217
chr7	1025791	1026191	6.21649	6.49907	5.86473	0.573263	0.00899724	0.0510086
chr5	160467550	160467950	5.28586	5.62909	4.8346	0.731923	0.00905855	0.0513285
chr8	22210351	22210751	5.23774	4.85831	5.53786	-0.737108	0.00907205	0.0513596
chr2	205905425	205905825	4.71421	5.10877	4.16934	0.874883	0.00907381	0.0513596
chr4	144338256	144338656	4.78268	5.17037	4.2509	0.855224	0.00910052	0.0514831
chr5	172791136	172791536	6.73322	6.98326	6.43056	0.492013	0.00910819	0.0514988
chr1	207317547	207317947	5.11757	5.47409	4.64298	0.768099	0.0091147	0.0515038
chr12	25250627	25251027	4.83068	4.38961	5.168	-0.834638	0.00911888	0.0515038
chr9	113580704	113581104	6.27451	6.55313	5.92889	0.5632	0.00913159	0.0515479
chr5	173917885	173918285	5.1703	5.52245	4.70345	0.756121	0.00913872	0.0515604
chr18	79404712	79405112	3.39409	3.95664	2.45933	1.41728	0.00916705	0.0516925
chr10	127880737	127881137	5.36704	5.7036	4.92727	0.71399	0.00917429	0.0517056
chr11	77130953	77131353	5.77858	5.45986	6.03947	-0.638225	0.0091928	0.0517822
chr6	57082789	57083189	6.87745	7.11827	6.58822	0.469437	0.00920887	0.0518449
chr3	197658634	197659034	5.90566	6.2066	5.52494	0.620212	0.00924531	0.0520222
chr19	4473130	4473530	3.49303	2.70287	4.00066	-1.34084	0.00925576	0.0520531
chr17	42190378	42190778	1.59802	0	2.47385	-3.23963	0.00929636	0.0522144
chr2	175181019	175181419	5.49522	5.14802	5.77487	-0.684999	0.00929779	0.0522144
chr6	166461865	166462265	5.55937	5.88179	5.14352	0.676319	0.00930168	0.0522144
chr10	129532700	129533100	5.82356	6.1291	5.43542	0.632151	0.00930507	0.0522144
chr17	47362833	47363233	4.84665	5.22723	4.32822	0.835026	0.00930928	0.0522144
chr22	49657922	49658322	4.53989	4.04541	4.90747	-0.916912	0.00932082	0.0522513
chr11	3947660	3948060	6.54221	6.8035	6.2229	0.519787	0.00933326	0.0522931
chr18	36630589	36630989	6.52586	6.78811	6.2051	0.522182	0.00935125	0.052366
chr3	138579583	138579983	5.46703	5.79565	5.04079	0.69273	0.00936836	0.0524339
chr10	63628718	63629118	6.28387	6.5611	5.94039	0.559695	0.00938189	0.0524817
chr1	31583806	31584206	4.64391	4.17067	4.99966	-0.884398	0.00939547	0.0525017
chr11	59216941	59217341	4.64391	4.17067	4.99966	-0.884398	0.00939547	0.0525017
chr21	45640323	45640723	6.63444	6.88985	6.32386	0.505237	0.00940612	0.0525333
chr3	126629983	126630383	5.78944	6.09694	5.39814	0.637192	0.00946023	0.0527397
chr13	98449096	98449496	3.32223	2.46218	3.85735	-1.43431	0.00946187	0.0527397
chr7	2640764	2641164	6.29743	6.5736	5.95558	0.557004	0.00946305	0.0527397
chr18	75657354	75657754	5.38338	5.71754	4.94773	0.707528	0.00946313	0.0527397
chr22	23579469	23579869	7.10403	7.33043	6.83538	0.43455	0.00946944	0.0527468
chr11	71506011	71506411	6.71289	6.96314	6.40995	0.492488	0.00949038	0.0528355
chr15	40939629	40940029	4.86137	4.42803	5.19417	-0.822533	0.00950674	0.0528985
chr5	148831934	148832334	4.93252	5.30406	4.43082	0.80961	0.00952212	0.0529539
chr6	13711589	13711989	4.88694	4.45807	5.2171	-0.815538	0.00952676	0.0529539
chr5	59684809	59685209	5.76842	6.07674	5.3758	0.639319	0.00956142	0.0531184
chr17	68181100	68181500	5.41594	5.06198	5.69995	-0.695976	0.00958629	0.0531889
chr5	94621270	94621670	3.55084	4.08567	2.69157	1.31787	0.00959052	0.0531889
chr22	16975059	16975459	5.68643	5.99976	5.28561	0.652398	0.00959337	0.0531889
chr14	22482859	22483259	3.08413	3.69675	1.9978	1.60946	0.00959435	0.0531889
chr14	89364630	89365030	5.80166	6.10782	5.41252	0.633723	0.00960576	0.0532241
chr1	39395329	39395729	6.14713	6.43201	5.79181	0.579054	0.0096153	0.0532489
chr9	89759202	89759602	4.95286	5.32168	4.45612	0.80205	0.00965858	0.0534604
chr4	174930143	174930543	4.64531	5.04442	4.09168	0.887867	0.00967437	0.0535196
chr14	103385326	103385726	4.74011	4.28726	5.08426	-0.85288	0.00969145	0.0535859
chr9	123678479	123678879	6.32715	6.60077	5.98919	0.550597	0.00970596	0.0536167
chr22	20053771	20054171	5.95949	5.66048	6.20704	-0.605413	0.00971019	0.0536167
chr11	71528613	71529013	3.55701	4.09077	2.70054	1.314	0.00971232	0.0536167
chr3	16800304	16800704	5.6163	5.93373	5.20872	0.66316	0.00972094	0.0536361
chr10	13831535	13831935	5.15792	5.50843	4.69395	0.751642	0.0097356	0.0536888
chr12	32106917	32107317	5.25711	4.88456	5.55294	-0.726006	0.00975081	0.0537195
chr3	161659523	161659923	2.88827	1.80376	3.50034	-1.72035	0.00975139	0.0537195
chr5	72295495	72295895	5.60095	5.91927	5.19192	0.665462	0.00976372	0.0537588
chr18	3060784	3061184	6.34805	6.62016	6.01239	0.546804	0.00976875	0.0537588
chr20	37005314	37005714	4.71654	5.10798	4.17765	0.865794	0.0097897	0.0538459
chr6	25960416	25960816	5.85607	6.15807	5.47363	0.622945	0.00979566	0.0538505
chr2	58046711	58047111	5.23251	4.85761	5.52981	-0.729765	0.009811	0.0539066
chr8	52714542	52714942	4.63929	4.16925	4.99324	-0.879405	0.00984962	0.0540906
chr6	139135927	139136327	4.1076	3.521	4.52346	-1.05429	0.00986645	0.0541547
chr2	134975824	134976224	6.90323	7.14068	6.61885	0.46124	0.00988202	0.0542119
chr3	143237027	143237427	4.99142	4.58212	5.30989	-0.78467	0.00989561	0.0542468
chr1	179082345	179082745	4.73785	4.28636	5.08121	-0.850725	0.00989871	0.0542468
chr6	7916670	7917070	5.6001	5.9179	5.19192	0.664096	0.00991702	0.0543136
chr2	231676254	231676654	6.39685	6.6655	6.06645	0.538124	0.00992124	0.0543136
chr20	57317739	57318139	5.9393	6.23571	5.5658	0.608538	0.00993915	0.0543833
chr6	4018116	4018516	5.83145	5.52225	6.08594	-0.622384	0.00996374	0.0544895
chr5	80069929	80070329	5.60058	5.91817	5.19273	0.663551	0.00997714	0.0545344
chr7	23467290	23467690	4.25006	3.69895	4.64787	-1.00197	0.010009	0.0546586
chr8	127963729	127964129	3.56107	2.80755	4.05353	-1.29066	0.0100103	0.0546586
chr10	101028718	101029118	5.6146	5.93101	5.20872	0.660439	0.0100283	0.0547287
chr10	45488033	45488433	5.86858	6.16901	5.48867	0.618878	0.0100375	0.0547507
chr16	10777710	10778110	5.14036	4.75411	5.44474	-0.747978	0.010055	0.0548174
chr17	29139908	29140308	6.4263	6.69268	6.09935	0.532437	0.0100777	0.0548895
chr7	151839023	151839423	5.34831	5.68299	4.91178	0.708815	0.0100787	0.0548895
chr6	33570722	33571122	4.94047	4.52467	5.26286	-0.794886	0.0100852	0.0548966
chr2	231311868	231312268	4.3232	4.75531	3.70348	0.985021	0.0100914	0.054902
chr7	44287009	44287409	5.42543	5.75424	4.99886	0.693177	0.0101272	0.0550682
chr14	70661260	70661660	5.36549	5.69858	4.93166	0.704573	0.0101441	0.0551248
chr4	139207794	139208194	4.56928	4.08773	4.92969	-0.897041	0.0101481	0.0551248
chr9	104925397	104925797	3.48134	2.70108	3.98493	-1.32692	0.0101608	0.0551651
chr11	77204274	77204674	6.41644	6.16141	6.6331	-0.530993	0.0101808	0.0552393
chr6	37455879	37456279	4.44448	4.86253	3.85349	0.943139	0.0101849	0.0552393
chr18	35173836	35174236	3.28492	3.85884	2.31756	1.45892	0.0102677	0.0556402
chr1	53196815	53197215	5.49139	5.14964	5.76749	-0.676015	0.0102747	0.0556402
chr10	43595636	43596036	5.61569	5.93128	5.21116	0.65827	0.0102747	0.0556402
chr6	44080814	44081214	5.0147	4.61172	5.32934	-0.774629	0.0103135	0.0558214
chr14	59360590	59360990	4.22937	4.67108	3.58954	1.014	0.0103398	0.0559121
chr1	63593881	63594281	5.41494	5.06529	5.69617	-0.68889	0.0103501	0.0559121
chr1	29850533	29850933	5.59935	5.91571	5.19355	0.660273	0.010354	0.0559121
chr7	70005510	70005910	6.30103	6.57422	5.96373	0.549499	0.0103567	0.0559121
chr17	59639043	59639443	5.654	5.967	5.25371	0.651497	0.0103569	0.0559121
chr1	156749529	156749929	6.76575	7.01029	6.47113	0.478504	0.0103761	0.055987
chr4	150124485	150124885	4.44296	4.86024	3.85348	0.940861	0.0103839	0.0559874
chr13	54992914	54993314	4.60226	4.12883	4.95812	-0.884584	0.0103868	0.0559874
chr15	38641142	38641542	3.83261	4.32295	3.08412	1.16727	0.0104361	0.0562064
chr1	209769015	209769415	5.76038	6.06614	5.3719	0.632627	0.01044	0.0562064
chr5	119268876	119269276	4.76569	4.3231	5.1039	-0.836836	0.0104435	0.0562064
chr6	41545500	41545900	4.6694	4.20997	5.01733	-0.862975	0.0105115	0.0565436
chr1	36587654	36588054	6.19507	6.4744	5.84834	0.564955	0.0105178	0.0565485
chr3	152245103	152245503	5.05511	5.41137	4.58099	0.767262	0.0105493	0.0566891
chr2	173354696	173355096	6.44844	6.71201	6.12571	0.525427	0.0105553	0.0566922
chr5	112436175	112436575	4.96386	4.55509	5.28201	-0.783725	0.0105848	0.0567942
chr2	168545312	168545712	5.13551	4.75226	5.43802	-0.743109	0.0105851	0.0567942
chr19	3854185	3854585	4.91715	5.2855	4.42125	0.800664	0.0105997	0.0568435
chr22	30307009	30307409	6.38153	6.649	6.05291	0.535172	0.0106351	0.0570043
chr9	78296772	78297172	5.47025	5.12803	5.74666	-0.676772	0.0106476	0.0570425
chr10	15254474	15254874	4.83184	5.20803	4.32156	0.822535	0.0106802	0.0571878
chr20	37804593	37804993	6.13981	6.42172	5.78909	0.571492	0.0107018	0.0572391
chr17	57389376	57389776	3.00218	2.00018	3.58781	-1.61706	0.0107132	0.0572391
chr9	127449023	127449423	3.00218	2.00018	3.58781	-1.61706	0.0107132	0.0572391
chr14	106699806	106700206	3.28639	3.85796	2.32584	1.44978	0.0107134	0.0572391
chr18	456836	457236	6.59469	6.84876	6.2861	0.5019	0.010717	0.0572391
chr3	175477433	175477833	5.46856	5.79251	5.05016	0.68023	0.0107278	0.0572674
chr14	102560687	102561087	5.22822	5.56956	4.78025	0.726671	0.0107337	0.0572702
chr17	2852800	2853200	6.24639	6.52185	5.90561	0.555196	0.0107421	0.0572856
chr10	304185	304585	4.35688	4.78203	3.7515	0.964081	0.0107602	0.0573531
chr20	24931693	24932093	4.06793	4.52671	3.39129	1.06657	0.0107732	0.0573935
chr6	105902440	105902840	6.05286	6.33977	5.69437	0.584175	0.0108059	0.0575384
chr13	69265091	69265491	5.00035	5.36043	4.5194	0.777749	0.0108197	0.0575829
chr3	48188308	48188708	3.69516	3.0002	4.1622	-1.20905	0.0108281	0.0575982
chr5	67200679	67201079	3.45866	4.00118	2.57897	1.34442	0.0108424	0.0576454
chr15	42737185	42737585	5.1365	4.75484	5.43803	-0.740537	0.0108497	0.0576547
chr6	84581510	84581910	5.03569	5.39278	4.56009	0.769481	0.0108594	0.057677
chr19	6588720	6589120	6.09054	6.37497	5.73592	0.577869	0.010883	0.0577736
chr5	158176062	158176462	6.60928	6.86212	6.30251	0.498849	0.0108897	0.0577796
chr7	103009284	103009684	6.76749	7.01045	6.47516	0.474648	0.0109407	0.0580211
chr2	224942965	224943365	4.76743	5.14884	4.24745	0.837199	0.010947	0.0580254
chr17	78715172	78715572	6.58434	6.83853	6.27558	0.50218	0.0109672	0.0581032
chr7	133980761	133981161	4.91674	5.2837	4.42338	0.796742	0.0109894	0.0581912
chr2	6820361	6820761	4.26569	4.69986	3.64168	0.991087	0.0110461	0.0584424
chr10	101018693	101019093	5.73905	5.42608	5.99608	-0.628589	0.0110511	0.0584424
chr2	120701388	120701788	4.59824	4.12932	4.95156	-0.877553	0.0110535	0.0584424
chr11	68413085	68413485	2.95163	3.5797	1.81401	1.6713	0.0110872	0.058591
chr14	52695204	52695604	4.82212	4.39347	5.15216	-0.815013	0.011101	0.0586344
chr20	63588346	63588746	4.49132	4.0018	4.85616	-0.909081	0.0111243	0.0587279
chr1	8562806	8563206	4.35908	4.7825	3.75722	0.958846	0.011167	0.0589037
chr7	50581068	50581468	2.81297	3.46628	1.58602	1.7791	0.0111688	0.0589037
chr7	104960105	104960505	3.16969	3.75774	2.1604	1.51206	0.011231	0.059202
chr17	21373004	21373404	3.7567	3.0858	4.21286	-1.17517	0.0112634	0.0593433
chr2	234165296	234165696	3.38589	2.58223	3.89898	-1.35822	0.0113139	0.0595672
chr8	90001345	90001745	6.0888	5.80916	6.32295	-0.572808	0.0113173	0.0595672
[truncated: 8,514 more rows]

## Sheet: Diffbind_H3K4me1_WT_KO
Diffbind table of H3K4me1 in WT vs ARID5B KO NALM6 cells
Chr	Start	End	Conc	Conc_NALM6_KO	Conc_NALM6_WT	Fold	p-value	FDR
chr10	1187661	1188061	4.82052	0	5.80769	-6.39537	3.19475e-26	5.86908e-22
chr16	66262825	66263225	4.92124	0.586507	5.88504	-5.08738	1.12307e-24	1.03159e-20
chr16	79325474	79325874	4.60144	0.588624	5.55605	-4.75708	5.9497e-20	3.64339e-16
chr2	2763702	2764102	4.47153	0.0024918	5.43859	-5.17339	1.51335e-19	6.95046e-16
chr2	195414030	195414430	4.50138	5.41941	1.32297	4.13048	2.57988e-18	9.11542e-15
chr9	135793813	135794213	4.47186	0.582182	5.42235	-4.63019	2.97711e-18	9.11542e-15
chr2	105438506	105438906	4.28609	0.000329841	5.24863	-4.9862	4.02613e-17	1.05663e-13
chr18	42977945	42978345	4.65392	5.51859	2.17258	3.41167	1.38378e-16	3.17768e-13
chr1	76285831	76286231	4.43461	5.33086	1.58537	3.79168	2.41825e-16	4.93618e-13
chr15	78992575	78992975	4.68899	1.99705	5.57281	-3.43404	6.46766e-16	1.09322e-12
chr22	39207660	39208060	3.88869	0	4.88869	-7.84451	6.54585e-16	1.09322e-12
chrY	13612574	13612974	3.91631	4.89223	0	5.66957	8.79349e-16	1.34621e-12
chr4	80125897	80126297	4.37301	5.26457	1.58537	3.7256	1.67313e-15	2.36439e-12
chr9	130192743	130193143	4.6317	1.99704	5.5106	-3.37201	3.6812e-15	4.83052e-12
chr5	103692454	103692854	3.80539	0	4.80539	-7.76156	5.03697e-15	6.16895e-12
chr2	120826711	120827111	4.30082	1.00065	5.22566	-4.04275	7.33402e-15	8.42083e-12
chr11	131431312	131431712	4.46024	1.58375	5.35851	-3.61967	8.58698e-15	9.2795e-12
chr16	4392692	4393092	4.19009	0.581904	5.12969	-4.33879	1.08225e-14	1.05763e-11
chr10	43026738	43027138	4.5258	1.80526	5.41198	-3.45946	1.09384e-14	1.05763e-11
chr1	36124418	36124818	4.04684	0	5.00259	-4.74364	2.84376e-14	2.61214e-11
chr2	228719899	228720299	4.71075	5.51859	2.70737	2.88935	4.00741e-14	3.50572e-11
chr17	50171518	50171918	4.2131	1.00067	5.1331	-3.95052	8.22272e-14	6.86634e-11
chr19	51468296	51468696	4.49296	5.32309	2.32259	3.07077	1.45516e-13	1.1623e-10
chr8	16389978	16390378	4.4266	5.26685	2.17263	3.16062	1.67597e-13	1.28289e-10
chr2	240933587	240933987	4.68998	2.45594	5.52787	-2.9419	1.78487e-13	1.31159e-10
chr19	7983396	7983796	5.17312	3.38829	5.94694	-2.4424	2.07354e-13	1.46511e-10
chr16	2483196	2483596	4.41168	1.80307	5.28828	-3.33833	2.67026e-13	1.81686e-10
chr4	152024829	152025229	4.73868	5.52005	2.90852	2.69342	3.72868e-13	2.44642e-10
chr22	29080177	29080577	3.60738	0	4.60738	-7.56451	4.34427e-13	2.75202e-10
chr19	54520990	54521390	4.52351	5.32155	2.58711	2.81079	1.99866e-12	1.22391e-09
chr20	4216728	4217128	4.08062	1.00073	4.99268	-3.81055	2.46537e-12	1.46101e-09
chr11	119896891	119897291	5.73946	6.3893	4.52522	1.96087	3.87708e-12	2.22581e-09
chr2	1499120	1499520	5.02106	5.73884	3.52833	2.30043	4.13684e-12	2.30296e-09
chr4	7652062	7652462	4.20743	5.04224	1.99907	3.10527	1.11385e-11	6.01842e-09
chr1	24555614	24556014	3.78734	0.000458453	4.73411	-4.47367	1.47877e-11	7.76184e-09
chr14	102934713	102935113	4.58482	2.57653	5.39335	-2.68975	1.61884e-11	8.24148e-09
chr10	56586302	56586702	4.09355	1.3191	4.98407	-3.50014	1.65987e-11	8.24148e-09
chr4	152010808	152011208	4.50503	5.28169	2.70332	2.65718	1.7247e-11	8.338e-09
chr5	84622350	84622750	4.49649	5.27309	2.69518	2.65676	1.90739e-11	8.98479e-09
chr2	238042878	238043278	5.50129	4.09241	6.20031	-1.99745	2.18794e-11	1.00486e-08
chr20	61496415	61496815	4.3695	5.16375	2.45807	2.77975	2.701e-11	1.21025e-08
chr11	3836877	3837277	5.27054	5.93598	3.99808	2.03191	2.92748e-11	1.28049e-08
chr16	88887537	88887937	3.97364	0.995343	4.87907	-3.70281	3.04621e-11	1.30144e-08
chr2	44122691	44123091	4.64246	5.38944	3.00635	2.46691	3.59407e-11	1.50061e-08
chr3	81815973	81816373	3.58987	0	4.55955	-5.15086	4.58466e-11	1.87166e-08
chr2	26901427	26901827	3.7294	0.000483544	4.67394	-4.41376	5.11753e-11	2.04379e-08
chr1	59006540	59006940	3.59342	4.53238	0.000234708	4.46685	5.69423e-11	2.18205e-08
chr1	94980627	94981027	5.19178	5.85928	3.91139	2.04131	5.71916e-11	2.18205e-08
chr3	127408280	127408680	4.6531	2.80334	5.43765	-2.51117	5.82006e-11	2.18205e-08
chr15	66151982	66152382	5.49688	4.13536	6.18468	-1.9392	6.5856e-11	2.41968e-08
chr1	204651208	204651608	4.65254	2.81343	5.43537	-2.49885	7.79417e-11	2.80758e-08
chr17	6453693	6454093	4.02813	1.32157	4.91316	-3.42706	8.14373e-11	2.87709e-08
chr10	98301550	98301950	4.74306	3.0003	5.50962	-2.38904	9.89108e-11	3.38461e-08
chr7	121384631	121385031	3.8864	4.75886	1.3233	3.47195	9.94878e-11	3.38461e-08
chr9	22206934	22207334	4.82467	5.52892	3.39298	2.22483	1.2107e-10	4.04397e-08
chr18	2068311	2068711	4.30934	5.09438	2.45661	2.71204	1.30311e-10	4.27489e-08
chr17	80837399	80837799	3.68357	0.00398392	4.62614	-4.36275	1.38798e-10	4.47343e-08
chr4	665967	666367	4.00278	1.32156	4.88569	-3.39971	1.45618e-10	4.61234e-08
chr11	119649774	119650174	3.5267	0	4.49501	-5.08653	1.56225e-10	4.86442e-08
chr7	82634003	82634403	4.31101	2.17025	5.1374	-2.83154	1.71775e-10	5.10549e-08
chr11	119712754	119713154	3.51912	0	4.48735	-5.08299	1.72238e-10	5.10549e-08
chr1	11619489	11619889	4.55684	2.69522	5.3433	-2.52336	1.72304e-10	5.10549e-08
chrY	12552055	12552455	4.40736	5.167	2.70337	2.54282	2.54878e-10	7.43232e-08
chr2	974229	974629	4.87509	5.56155	3.51915	2.13271	2.59423e-10	7.44665e-08
chr12	122954556	122954956	3.24992	0	4.24992	-7.20923	3.426e-10	9.68294e-08
chr11	56705597	56705997	5.29059	5.92473	4.1321	1.88766	3.53692e-10	9.84497e-08
chr20	21232215	21232615	4.04365	1.57841	4.90673	-3.17489	3.89058e-10	1.06677e-07
chr9	136107368	136107768	4.74476	3.0909	5.49511	-2.28525	3.94952e-10	1.06701e-07
chr2	197073190	197073590	4.98505	5.65288	3.70336	2.0415	4.08913e-10	1.08871e-07
chr9	27471193	27471593	3.61774	4.527	0.58173	3.93618	4.25213e-10	1.10434e-07
chr12	673722	674122	4.94121	5.61383	3.64087	2.06446	4.26804e-10	1.10434e-07
chr10	77514014	77514414	3.46641	0	4.43345	-5.02954	4.66146e-10	1.18938e-07
chr17	81031400	81031800	3.61431	0.000537742	4.55415	-4.29454	5.24245e-10	1.3193e-07
chr4	123605916	123606316	4.72888	5.42655	3.3258	2.18903	5.79454e-10	1.43853e-07
chr6	14241011	14241411	4.84705	5.52596	3.52175	2.09463	6.58613e-10	1.61325e-07
chr22	42418996	42419396	4.80728	5.49206	3.4582	2.12367	6.7912e-10	1.64159e-07
chrY	13766024	13766424	4.30778	5.07065	2.58578	2.562	7.00748e-10	1.67187e-07
chr11	1889046	1889446	5.65495	6.25145	4.61979	1.72916	7.12574e-10	1.67829e-07
chr1	87202107	87202507	3.78655	4.64982	1.31939	3.36732	9.31737e-10	2.16143e-07
chr2	20185714	20186114	5.09558	3.70018	5.79144	-1.97851	9.41234e-10	2.16143e-07
chr13	110640662	110641062	4.37273	2.46005	5.16717	-2.57823	9.56859e-10	2.17018e-07
chr8	108962303	108962703	4.65819	5.3574	3.24847	2.19644	1.08554e-09	2.43201e-07
chr14	92585675	92586075	4.1644	4.94839	2.31813	2.70185	1.10957e-09	2.4559e-07
chr10	65911099	65911499	3.90984	1.32435	4.78436	-3.29605	1.18299e-09	2.56595e-07
chr2	238254940	238255340	4.42369	2.58259	5.20685	-2.4978	1.18723e-09	2.56595e-07
chr5	158479892	158480292	4.21618	4.98542	2.45799	2.6021	1.4678e-09	3.13546e-07
chr22	36929901	36930301	5.15497	3.80935	5.83891	-1.91767	1.5413e-09	3.25461e-07
chr1	6138506	6138906	4.59858	5.30098	3.17502	2.21256	1.68668e-09	3.52113e-07
chr11	15473780	15474180	4.07915	4.87282	2.17141	2.76919	1.74471e-09	3.565e-07
chr2	174343678	174344078	3.55237	0.00452582	4.48934	-4.2261	1.7465e-09	3.565e-07
chr11	131253972	131254372	3.13512	0	4.13512	-7.09526	2.05853e-09	4.11352e-07
chr13	98462243	98462643	4.68066	3.0889	5.41898	-2.21135	2.07189e-09	4.11352e-07
chrX	153512269	153512669	4.43618	5.16197	2.90583	2.33913	2.0824e-09	4.11352e-07
chr17	51439503	51439903	4.928	5.58069	3.70334	1.9695	2.19537e-09	4.29054e-07
chr5	40653133	40653533	5.23031	5.84658	4.13208	1.8097	2.22728e-09	4.30708e-07
chr11	66489794	66490194	4.0482	1.80736	4.8869	-2.93419	2.45946e-09	4.66382e-07
chr4	152100409	152100809	5.378	5.97876	4.32954	1.74547	2.46253e-09	4.66382e-07
chr19	51225805	51226205	4.19671	4.96203	2.46095	2.57591	2.61549e-09	4.90297e-07
chr18	79435129	79435529	4.6687	5.35261	3.32318	2.11795	3.00843e-09	5.58262e-07
chr11	70174940	70175340	4.89782	3.46649	5.60199	-2.02084	3.27819e-09	5.836e-07
chr11	67308179	67308579	5.13338	3.81523	5.81051	-1.88345	3.28508e-09	5.836e-07
chr20	23921076	23921476	4.38294	2.58257	5.15938	-2.45055	3.28968e-09	5.836e-07
chr5	116037753	116038153	3.81824	4.65644	1.58163	3.12358	3.29093e-09	5.836e-07
chr4	159540222	159540622	4.87245	5.52596	3.64476	1.97292	3.30381e-09	5.836e-07
chr2	126889674	126890074	3.75677	0.9977	4.64608	-3.46858	3.39998e-09	5.94866e-07
chr16	13526886	13527286	4.9064	5.55424	3.69947	1.94697	3.52408e-09	6.10762e-07
chr1	224718425	224718825	5.08339	5.70821	3.95675	1.84563	4.2646e-09	7.24803e-07
chr11	12144407	12144807	4.65313	5.33385	3.32057	2.10185	4.29734e-09	7.24803e-07
chr4	6576150	6576550	4.83649	3.39038	5.54401	-2.03837	4.30045e-09	7.24803e-07
chr12	132174584	132174984	4.6025	5.28944	3.24454	2.13262	4.54728e-09	7.59437e-07
chr22	42623251	42623651	3.49086	0	4.42539	-4.17065	4.96563e-09	8.21835e-07
chr9	130212398	130212798	5.3535	4.14109	6.00285	-1.75198	5.38762e-09	8.83714e-07
chr2	233080701	233081101	5.16953	5.77981	4.09082	1.784	5.48763e-09	8.92152e-07
chr15	37773000	37773400	4.23235	2.3213	5.02654	-2.5738	5.58477e-09	8.99981e-07
chr4	39612397	39612797	4.09261	4.86389	2.32268	2.61311	6.52403e-09	1.0422e-06
chr7	29336576	29336976	4.92077	5.55711	3.75462	1.89519	6.58216e-09	1.04242e-06
chr1	48657394	48657794	5.63305	6.19823	4.69082	1.60539	6.81291e-09	1.06974e-06
chr1	11496363	11496763	4.40748	2.69718	5.16826	-2.34695	7.36793e-09	1.14709e-06
chr4	111650312	111650712	3.04463	0	4.04463	-7.00542	7.45445e-09	1.1508e-06
chr22	44399184	44399584	5.86003	6.41364	4.9502	1.56226	8.15828e-09	1.24896e-06
chr2	221203946	221204346	4.20832	4.95325	2.58287	2.44798	8.23545e-09	1.25036e-06
chr5	135227100	135227500	5.30047	5.89069	4.2846	1.70226	8.33992e-09	1.25584e-06
chr9	135239993	135240393	5.69118	6.25353	4.75696	1.59478	8.53471e-09	1.27472e-06
chr6	14348509	14348909	4.67174	5.33882	3.39298	2.03526	8.60547e-09	1.27493e-06
chr1	11397342	11397742	4.96843	3.64249	5.64751	-1.8921	1.07746e-08	1.57724e-06
chr8	127196902	127197302	4.86846	5.50489	3.70204	1.89517	1.08177e-08	1.57724e-06
chr14	99039267	99039667	4.82868	5.47045	3.64347	1.91886	1.11655e-08	1.61513e-06
chr14	64706020	64706420	3.89155	1.58335	4.73802	-3.00204	1.126e-08	1.61607e-06
chr6	36313039	36313439	5.28997	5.8763	4.28587	1.68663	1.17495e-08	1.67326e-06
chr9	90556593	90556993	3.8394	4.65185	1.80323	2.90595	1.25219e-08	1.76953e-06
chr1	202834849	202835249	4.82601	5.46594	3.64733	1.91049	1.29947e-08	1.81957e-06
chr2	238777671	238778071	3.88541	1.58619	4.73086	-2.99206	1.30741e-08	1.81957e-06
chr2	198224445	198224845	3.44322	4.34002	0.586761	3.74527	1.36702e-08	1.88823e-06
chr9	89605191	89605591	3.43122	0.000638671	4.36271	-4.10414	1.44776e-08	1.98484e-06
chr2	238570850	238571250	3.78188	1.32149	4.64448	-3.1597	1.56414e-08	2.12851e-06
chr4	102528962	102529362	4.60515	5.27306	3.32318	2.03863	1.58662e-08	2.14322e-06
chr11	131072761	131073161	4.04092	2.00145	4.85383	-2.71318	1.60446e-08	2.1515e-06
chr15	27167618	27168018	4.37617	2.70555	5.12967	-2.30014	1.78876e-08	2.36801e-06
chr12	4827175	4827575	4.76546	5.4073	3.58002	1.91868	1.80254e-08	2.36801e-06
chr15	52104019	52104419	4.29777	5.01456	2.8097	2.28663	1.80459e-08	2.36801e-06
chr1	5575469	5575869	3.2415	0	4.20276	-4.79535	1.99318e-08	2.59693e-06
chr2	25000570	25000970	5.51634	6.07619	4.58918	1.58465	2.15023e-08	2.77409e-06
chr10	7949196	7949596	4.84053	5.46961	3.69948	1.86254	2.15935e-08	2.77409e-06
chr16	50314045	50314445	4.1725	2.32588	4.95654	-2.49951	2.27769e-08	2.9058e-06
chr1	230540245	230540645	4.6752	5.32616	3.45692	1.95949	2.34258e-08	2.96213e-06
chr14	72714107	72714507	4.63689	5.29408	3.39557	1.98808	2.35409e-08	2.96213e-06
chr7	900308	900708	4.02052	2.00147	4.83058	-2.69002	2.47356e-08	3.09128e-06
chr14	56148583	56148983	4.83421	5.46143	3.69948	1.8544	2.63621e-08	3.26958e-06
chr15	66096550	66096950	4.23227	2.46231	5.00355	-2.41299	2.65183e-08	3.26958e-06
chr1	6502413	6502813	4.76992	3.39625	5.46064	-1.94936	2.67934e-08	3.28147e-06
chr2	157441744	157442144	4.48748	5.1635	3.17372	2.07686	3.08257e-08	3.75033e-06
chr5	8951603	8952003	3.95097	4.72446	2.16807	2.62482	3.13947e-08	3.79442e-06
chr2	241500002	241500402	4.65663	3.23981	5.35748	-2.00122	3.45727e-08	4.15121e-06
chr2	45775006	45775406	4.82461	5.44861	3.70075	1.84034	3.56518e-08	4.25298e-06
chr21	9745560	9745960	3.9462	4.71828	2.17155	2.61517	3.61199e-08	4.28103e-06
chr7	89029220	89029620	3.24287	4.16476	0	4.10469	3.71438e-08	4.37416e-06
chr15	74356510	74356910	2.92443	0	3.92443	-6.88629	3.7786e-08	4.42144e-06
chr8	20266197	20266597	5.00195	5.60209	3.95545	1.74102	3.93027e-08	4.5698e-06
chr2	120855269	120855669	4.70669	3.32475	5.39938	-1.95898	4.12247e-08	4.76314e-06
chr5	55104668	55105068	4.93213	5.53944	3.86294	1.77021	4.32837e-08	4.96978e-06
chr10	15453993	15454393	4.20573	2.45783	4.97319	-2.3872	4.38437e-08	5.00282e-06
chr7	80214697	80215097	4.51108	5.17498	3.24452	2.01855	4.8003e-08	5.43715e-06
chr1	82226929	82227329	3.61945	1.00468	4.4966	-3.31296	4.836e-08	5.43715e-06
chr4	148425296	148425696	4.92407	5.53045	3.85784	1.76635	4.85381e-08	5.43715e-06
chr9	134724161	134724561	5.687	6.22218	4.82681	1.49395	4.89608e-08	5.45127e-06
chr3	50380774	50381174	4.74474	3.39625	5.42938	-1.9182	5.0269e-08	5.56321e-06
chrX	48431244	48431644	3.17793	0	4.13758	-4.73623	5.06345e-08	5.57009e-06
chr9	88880668	88881068	4.32333	2.69924	5.068	-2.24501	5.35483e-08	5.85557e-06
chr7	128420660	128421060	4.19089	2.45328	4.95654	-2.37519	5.70787e-08	6.20469e-06
chr8	74199284	74199684	4.35609	5.04232	3.00105	2.12617	5.78432e-08	6.25081e-06
chr10	88616240	88616640	5.07391	5.65787	4.07693	1.67622	5.97895e-08	6.42335e-06
chr7	75559444	75559844	4.98304	3.75962	5.6354	-1.76392	6.45903e-08	6.89877e-06
chr21	29289891	29290291	4.76386	5.38643	3.64475	1.83379	6.52489e-08	6.92688e-06
chr6	19856626	19857026	4.62489	3.23392	5.31972	-1.96946	6.56076e-08	6.92688e-06
chr6	83381698	83382098	4.18303	4.89826	2.70209	2.27639	6.71551e-08	7.00429e-06
chr6	137968928	137969328	4.59506	5.24118	3.39428	1.93665	6.72593e-08	7.00429e-06
chr1	10754917	10755317	4.37774	2.81363	5.11049	-2.17484	6.74846e-08	7.00429e-06
chr15	24435791	24436191	4.18132	4.8965	2.70062	2.27609	6.79897e-08	7.01707e-06
chr3	40713738	40714138	4.80131	5.41791	3.70203	1.80846	6.8856e-08	7.06678e-06
chr2	127013402	127013802	3.33225	0	4.259	-4.00594	6.9647e-08	7.10825e-06
chr2	55781635	55782035	4.44836	5.11574	3.16841	2.03455	7.13818e-08	7.24506e-06
chr6	166588689	166589089	5.04741	5.6325	4.04703	1.68053	7.67554e-08	7.74765e-06
chr13	113742043	113742443	3.69731	1.32483	4.55082	-3.06319	7.89114e-08	7.92176e-06
chr1	227728878	227729278	4.30819	2.70351	5.04906	-2.22189	8.07579e-08	8.05253e-06
chr7	121371522	121371922	4.11087	4.83586	2.58431	2.32964	8.10908e-08	8.05253e-06
chr6	116392564	116392964	4.62523	5.2622	3.45692	1.89571	8.24958e-08	8.14801e-06
chr11	114139901	114140301	3.79268	1.58934	4.62688	-2.8855	8.3616e-08	8.21449e-06
chr4	152078848	152079248	4.39151	5.06497	3.08789	2.06326	8.51737e-08	8.32301e-06
chr13	21966242	21966642	4.74805	5.36664	3.64219	1.81657	8.71229e-08	8.46844e-06
chr12	125013770	125014170	3.13875	0	4.09728	-4.69632	8.85751e-08	8.56428e-06
chr19	28291059	28291459	3.90174	4.66639	2.1698	2.56528	9.11426e-08	8.76639e-06
chr2	133712061	133712461	3.78408	1.5863	4.6176	-2.87927	9.42326e-08	9.01639e-06
chr2	30763743	30764143	4.66601	5.29564	3.52305	1.86368	9.47847e-08	9.02222e-06
chr17	35773582	35773982	5.74917	6.27095	4.92362	1.44626	9.8124e-08	9.29194e-06
chr9	69028370	69028770	3.55484	4.39238	1.32376	3.10684	1.00822e-07	9.49849e-06
chr9	132481015	132481415	5.35779	5.90624	4.46208	1.54141	1.02004e-07	9.56075e-06
chr3	158747022	158747422	4.3321	5.01278	2.99968	2.09815	1.02903e-07	9.59614e-06
chr10	22464219	22464619	4.70079	5.32309	3.58259	1.83215	1.05308e-07	9.7618e-06
chr3	59451697	59452097	4.707	5.32924	3.58901	1.83189	1.05743e-07	9.7618e-06
chr1	76293428	76293828	3.64459	4.45986	1.58788	2.92172	1.165e-07	1.07011e-05
chr11	60632397	60632797	5.05868	5.63321	4.08952	1.63905	1.28548e-07	1.1749e-05
chrX	102980610	102981010	4.57091	5.20839	3.4008	1.89742	1.35358e-07	1.23102e-05
chr1	221712971	221713371	4.65575	5.28084	3.5282	1.84379	1.38948e-07	1.25744e-05
chr18	67467335	67467735	4.77113	5.3788	3.70075	1.77074	1.44296e-07	1.2937e-05
chr2	239775054	239775454	5.91479	6.42693	5.1135	1.41286	1.44362e-07	1.2937e-05
chr2	239327392	239327792	5.49295	6.02417	4.6431	1.47912	1.54963e-07	1.37682e-05
chr7	139726767	139727167	4.80534	5.40762	3.75208	1.74869	1.55137e-07	1.37682e-05
chr2	20626897	20627297	5.01883	3.85911	5.65333	-1.6832	1.58789e-07	1.40246e-05
chr11	16911837	16912237	5.07708	5.64414	4.12951	1.61027	1.74037e-07	1.52978e-05
chr18	45103995	45104395	5.46136	5.99142	4.61452	1.47485	1.87166e-07	1.63735e-05
chr17	56690430	56690830	4.50874	5.14912	3.32844	1.90982	1.93621e-07	1.68579e-05
chr9	76165071	76165471	3.9384	4.68109	2.32449	2.42932	2.00529e-07	1.7377e-05
chr3	72597700	72598100	5.17493	4.0864	5.78824	-1.59223	2.15406e-07	1.84283e-05
chr14	65335370	65335770	5.16407	5.71868	4.25147	1.56353	2.1542e-07	1.84283e-05
chr20	44031993	44032393	5.54295	4.55052	6.12538	-1.46735	2.1618e-07	1.84283e-05
chr20	46220215	46220615	5.0783	3.95752	5.70138	-1.63348	2.16674e-07	1.84283e-05
chr22	44145409	44145809	4.37803	2.91225	5.08993	-2.05737	2.34373e-07	1.98418e-05
chr1	81635266	81635666	4.42538	2.99826	5.12859	-2.01127	2.45323e-07	2.06735e-05
chr5	157170910	157171310	4.82005	5.41032	3.80399	1.69993	2.63612e-07	2.20196e-05
chr11	11553361	11553761	3.97456	2.16243	4.75296	-2.45648	2.63694e-07	2.20196e-05
chr7	67787277	67787677	2.75413	0	3.75413	-6.71742	2.68958e-07	2.23576e-05
chr20	15064026	15064426	4.57632	5.19898	3.45691	1.83269	2.73286e-07	2.2615e-05
chr9	90002380	90002780	4.80109	3.58443	5.4516	-1.75422	2.75242e-07	2.26747e-05
chr9	19048297	19048697	3.62095	1.31781	4.46684	-2.98673	2.86355e-07	2.34753e-05
chr11	131222248	131222648	3.62484	1.325	4.47036	-2.98307	2.87515e-07	2.34753e-05
chr6	31869654	31870054	4.79482	3.58443	5.44361	-1.74624	3.12885e-07	2.54337e-05
chr12	68121382	68121782	4.56989	5.19101	3.45562	1.82606	3.20689e-07	2.59532e-05
chr6	129489662	129490062	3.67686	4.46497	1.80481	2.71844	3.23911e-07	2.6099e-05
chr10	5587067	5587467	4.41368	3.00031	5.11373	-1.99445	3.32501e-07	2.66741e-05
chr16	1904630	1905030	4.46527	3.0869	5.15712	-1.95234	3.4192e-07	2.73105e-05
chr18	13591692	13592092	4.43345	5.07477	3.2498	1.91341	3.49231e-07	2.77737e-05
chr10	114544341	114544741	4.65804	5.2653	3.589	1.76813	3.51001e-07	2.77941e-05
chr16	73122541	73122941	4.73407	5.33079	3.69821	1.72541	3.5397e-07	2.7909e-05
chr11	129947381	129947781	5.63226	6.14045	4.84075	1.39844	3.66199e-07	2.87497e-05
chr12	101776602	101777002	4.81418	5.4	3.81159	1.68206	3.72631e-07	2.91302e-05
chr6	11460141	11460541	4.84485	5.42503	3.85911	1.65994	3.94431e-07	3.07038e-05
chr17	75267619	75268019	5.57904	4.61861	6.15058	-1.42473	4.03064e-07	3.12434e-05
chr5	134043867	134044267	3.79574	1.81039	4.60099	-2.64669	4.11221e-07	3.16316e-05
chr13	80444221	80444621	5.358	5.88219	4.5263	1.45352	4.11516e-07	3.16316e-05
chr1	85290628	85291028	4.87457	5.45014	3.9024	1.64212	4.14975e-07	3.17646e-05
chr18	77630953	77631353	3.21233	0.000787229	4.13228	-3.87512	4.17105e-07	3.17951e-05
chr1	238481156	238481556	3.35951	0.588325	4.24977	-3.45693	4.427e-07	3.36068e-05
chr7	28587219	28587619	4.41567	5.05384	3.24314	1.89922	4.66558e-07	3.52722e-05
chr6	46236409	46236809	2.55802	3.55802	0	6.62485	5.28941e-07	3.98245e-05
chr8	59262634	59263034	4.79945	5.38034	3.81159	1.66245	5.36422e-07	4.02229e-05
chr14	76719882	76720282	4.39211	3.00237	5.08665	-1.96539	5.43366e-07	4.0578e-05
chr18	50333226	50333626	4.40642	5.04233	3.24178	1.88907	5.49356e-07	4.08592e-05
chr14	65207228	65207628	4.14051	4.82112	2.80837	2.09522	6.02247e-07	4.46124e-05
chr7	39811130	39811530	4.00542	2.31613	4.76237	-2.31596	6.24765e-07	4.60946e-05
chr2	163555808	163556208	3.80516	4.552	2.16979	2.45148	6.30035e-07	4.62975e-05
chr10	14556232	14556632	4.82505	5.39848	3.8591	1.63348	6.65614e-07	4.87171e-05
chr2	113406322	113406722	4.93328	5.49372	4.00445	1.58434	6.94185e-07	5.06067e-05
chr10	76882237	76882637	3.17123	0	4.08913	-3.83793	7.05126e-07	5.12011e-05
chr6	158591024	158591424	4.32623	2.91232	5.02642	-1.99403	7.11891e-07	5.14888e-05
chr18	79965185	79965585	4.37316	2.99617	5.06467	-1.94968	7.33499e-07	5.28436e-05
chr3	133855798	133856198	5.48124	5.98582	4.69857	1.38563	7.62419e-07	5.47125e-05
chr3	39388244	39388644	4.34961	4.9891	3.17246	1.90434	7.78707e-07	5.56639e-05
chr3	135271317	135271717	3.31336	0.578627	4.20071	-3.41782	7.99272e-07	5.67712e-05
chr16	10728774	10729174	4.42726	3.08893	5.1094	-1.90275	8.00378e-07	5.67712e-05
chr1	204526776	204527176	4.06142	2.4528	4.80307	-2.22285	8.05058e-07	5.68835e-05
chr14	76984922	76985322	5.16539	5.69515	4.31934	1.47266	8.71582e-07	6.12714e-05
chr2	7057020	7057420	4.39139	5.021	3.24848	1.86114	8.75464e-07	6.12714e-05
chr2	86017980	86018380	4.41916	3.08284	5.1008	-1.90032	8.77164e-07	6.12714e-05
chr10	86355578	86355978	5.52599	6.02498	4.75686	1.3667	9.07813e-07	6.31721e-05
chr8	24928150	24928550	4.61976	3.39625	5.27214	-1.76147	9.44256e-07	6.54601e-05
chr15	85625056	85625456	4.85101	5.41489	3.91249	1.59689	9.48501e-07	6.55072e-05
chr18	35172850	35173250	5.25057	5.77012	4.43068	1.43677	9.79369e-07	6.73857e-05
chr2	30611473	30611873	4.94493	5.49557	4.04324	1.54771	1.0213e-06	6.98772e-05
chr5	116359106	116359506	4.23008	4.88395	3.0011	1.96838	1.02319e-06	6.98772e-05
chr9	116550252	116550652	4.95102	5.5016	4.04952	1.54746	1.03195e-06	7.02149e-05
chr20	12172081	12172481	4.77078	5.34189	3.81158	1.62412	1.08108e-06	7.3286e-05
chr10	1291189	1291589	2.94005	0	3.89237	-4.49344	1.09448e-06	7.39213e-05
chr15	65641842	65642242	5.08449	4.05178	5.6802	-1.51876	1.09939e-06	7.39813e-05
chr2	45871097	45871497	4.72365	5.29944	3.75084	1.64203	1.10529e-06	7.41071e-05
chr1	221863343	221863743	5.03978	5.5778	4.17208	1.50183	1.16195e-06	7.76226e-05
chr12	108838602	108839002	4.80253	5.36813	3.8591	1.60323	1.17916e-06	7.84869e-05
chr10	3554233	3554633	4.05022	4.73435	2.7038	2.11145	1.19225e-06	7.90719e-05
chr1	159911340	159911740	5.65121	6.13771	4.91173	1.32504	1.20319e-06	7.95103e-05
chr10	13298159	13298559	4.55108	3.31492	5.20689	-1.77691	1.22045e-06	8.03615e-05
chr20	51100194	51100594	4.76217	5.33117	3.80905	1.61593	1.22585e-06	8.0429e-05
chr22	25760762	25761162	3.81682	1.99874	4.5962	-2.45957	1.23549e-06	8.06838e-05
chr15	62792462	62792862	4.32482	4.95837	3.16837	1.87779	1.23852e-06	8.06838e-05
chr18	58577522	58577922	3.84578	4.57001	2.32281	2.32048	1.24317e-06	8.07007e-05
chr7	143500096	143500496	4.97231	5.51553	4.09075	1.52042	1.26246e-06	8.16643e-05
chr17	73118427	73118827	4.51104	3.25363	5.17252	-1.80308	1.29017e-06	8.31641e-05
chr8	133616334	133616734	4.55791	5.15389	3.52434	1.72109	1.32304e-06	8.49842e-05
chr4	823785	824185	4.89366	3.80929	5.50568	-1.58532	1.35733e-06	8.68832e-05
chr6	73520928	73521328	4.89291	3.80929	5.5047	-1.58434	1.37815e-06	8.791e-05
chr8	133060408	133060808	4.55886	5.15389	3.52821	1.71722	1.39754e-06	8.88381e-05
chr10	98080667	98081067	4.55773	3.33068	5.21107	-1.76535	1.42436e-06	9.02307e-05
chr6	88909075	88909475	5.8354	6.31216	5.11847	1.2933	1.44766e-06	9.13918e-05
chr2	104896273	104896673	5.03135	5.56618	4.17208	1.49025	1.45945e-06	9.18205e-05
chr2	44090592	44090992	5.06276	5.59374	4.21353	1.47656	1.49407e-06	9.36395e-05
chr3	43783911	43784311	5.67793	6.1582	4.95292	1.3045	1.49856e-06	9.36395e-05
chrX	39313466	39313866	4.36674	4.98906	3.24848	1.82935	1.55752e-06	9.69937e-05
chr5	73204293	73204693	5.13015	4.13121	5.71476	-1.4744	1.59664e-06	9.90944e-05
chr6	107538699	107539099	4.45688	5.06336	3.39035	1.7633	1.61848e-06	0.000100111
chr2	237549823	237550223	5.13936	4.14265	5.72322	-1.47141	1.64352e-06	0.000101319
chr16	49700573	49700973	5.72272	6.19977	5.00509	1.29403	1.65515e-06	0.000101695
chr13	46591181	46591581	3.58632	4.3588	1.80934	2.60832	1.68783e-06	0.000103357
chr7	5649139	5649539	4.15346	2.69458	4.86384	-2.04636	1.76203e-06	0.000107539
chr11	61603549	61603949	4.54099	3.32279	5.19192	-1.75415	1.77185e-06	0.000107539
chr11	1003010	1003410	5.56867	4.67275	6.11721	-1.33757	1.77367e-06	0.000107539
chr17	82216402	82216802	4.08728	2.57986	4.80823	-2.10352	1.83491e-06	0.000110885
chr7	20219259	20219659	4.99116	5.52595	4.132	1.48991	1.88108e-06	0.000113303
chr20	49887808	49888208	3.25506	0.583489	4.13716	-3.34996	1.92645e-06	0.000115656
chr12	130086043	130086443	4.36026	4.97901	3.25389	1.81391	1.93646e-06	0.000115879
chr7	94923713	94924113	3.12655	3.99714	0.583609	3.40773	1.9498e-06	0.000116298
chr14	87953399	87953799	2.96998	3.87482	0.000426368	3.81347	1.99842e-06	0.000118572
chr8	141074812	141075212	4.0875	2.58702	4.80695	-2.09509	2.00613e-06	0.000118572
chr9	36806443	36806843	5.44678	5.93594	4.70105	1.33336	2.00729e-06	0.000118572
chr2	240957378	240957778	3.09427	0.00087857	4.00718	-3.7509	2.02115e-06	0.000119008
chr17	4715611	4716011	2.96561	3.87015	0.000428049	3.80881	2.09291e-06	0.00012284
chr19	48753161	48753561	3.69892	1.81068	4.48958	-2.53554	2.16836e-06	0.000126863
chr22	43377791	43378191	5.13438	5.65004	4.3243	1.4227	2.22268e-06	0.000129628
chr8	98402413	98402813	5.11533	4.12932	5.6956	-1.4572	2.24367e-06	0.000130438
chr9	69467192	69467592	5.29868	5.798	4.52875	1.36709	2.32683e-06	0.000134846
chr8	37827560	37827960	4.43259	3.17861	5.09316	-1.79804	2.459e-06	0.000142058
chr16	87195080	87195480	4.69719	5.26115	3.75842	1.59632	2.55858e-06	0.000147347
chr5	33319885	33320285	4.9369	5.47053	4.08078	1.48553	2.57188e-06	0.00014765
chr11	111788344	111788744	5.2618	5.76181	4.4902	1.36934	2.61864e-06	0.000149866
chr16	4316572	4316972	4.70254	3.58444	5.32482	-1.62782	2.62718e-06	0.000149888
chr6	118102577	118102977	3.77125	1.99868	4.54298	-2.4066	2.66208e-06	0.000151409
chr12	56209070	56209470	2.51739	0	3.51739	-6.48308	2.81848e-06	0.000159809
chr6	34055982	34056382	4.89515	3.85529	5.49316	-1.52726	2.86323e-06	0.000161847
chr3	49424095	49424495	5.18286	5.68913	4.39604	1.39042	2.91601e-06	0.000164325
chr4	186383976	186384376	4.00159	4.67478	2.699	2.05692	2.93603e-06	0.000164947
chr11	86448408	86448808	5.23471	5.73467	4.46326	1.36901	3.05328e-06	0.000171012
chr4	53012193	53012593	4.60773	5.17971	3.64602	1.62643	3.06351e-06	0.000171063
chr18	62799542	62799942	4.11661	4.76594	2.90421	1.94626	3.24495e-06	0.000180645
chr20	905872	906272	5.02838	5.54693	4.21103	1.43237	3.37364e-06	0.000186914
chr4	148372909	148373309	3.4449	4.2314	1.58301	2.69939	3.3779e-06	0.000186914
chr11	73359533	73359933	4.76989	3.69637	5.37855	-1.57055	3.45484e-06	0.000190597
chr7	75583778	75584178	4.414	3.17661	5.07014	-1.7771	3.4765e-06	0.000191218
chr1	221879753	221880153	4.22334	4.85118	3.08648	1.85168	3.5358e-06	0.000193899
chr6	108116933	108117333	3.76046	2.00797	4.52871	-2.38321	3.56489e-06	0.000194912
chr4	156019734	156020134	4.05343	4.71162	2.80841	1.98624	3.71834e-06	0.000202699
chr11	73469564	73469964	4.21873	4.84646	3.08222	1.85131	3.75136e-06	0.000203894
chr10	90385635	90386035	3.04163	0.000922377	3.9512	-3.69528	3.80992e-06	0.000205967
chr15	50262552	50262952	4.92731	5.45389	4.08949	1.46021	3.81191e-06	0.000205967
chr20	2901021	2901421	5.03068	4.04795	5.60984	-1.45244	3.83356e-06	0.000206529
chr4	183343049	183343449	3.97978	2.45761	4.70385	-2.11932	3.98595e-06	0.000214111
chr2	8438533	8438933	4.78504	5.32772	3.90494	1.51752	4.00219e-06	0.000214357
chr2	73176965	73177365	3.90724	2.32116	4.64443	-2.19355	4.02312e-06	0.000214851
chr1	12621459	12621859	5.34313	5.82601	4.61208	1.31217	4.23824e-06	0.000225683
chr16	1509196	1509596	4.10456	2.69203	4.80442	-1.98973	4.30439e-06	0.000228543
chr17	3750270	3750670	4.6333	5.19416	3.70329	1.58413	4.33604e-06	0.000229413
chr2	80365404	80365804	3.4288	4.21317	1.58021	2.68416	4.35241e-06	0.000229413
chr2	168185974	168186374	5.6245	6.08856	4.9362	1.25161	4.35824e-06	0.000229413
chr8	290137	290537	4.71234	5.26219	3.81283	1.5434	4.40479e-06	0.000231201
chr6	144566645	144567045	4.97809	5.49558	4.1634	1.42849	4.46575e-06	0.000233733
chr18	77303546	77303946	4.04282	2.58463	4.75304	-2.04382	4.48112e-06	0.000233871
chr9	37987893	37988293	4.50279	3.32874	5.14139	-1.69789	4.49964e-06	0.000234172
chr1	81682623	81683023	4.84287	3.8131	5.43762	-1.51365	4.68795e-06	0.000242915
chr8	143220723	143221123	5.23802	4.32358	5.7933	-1.36162	4.69407e-06	0.000242915
chr2	127073378	127073778	5.76165	4.93436	6.28412	-1.24368	4.73146e-06	0.000244162
chr22	44050224	44050624	2.80997	0	3.75772	-4.36048	4.84704e-06	0.000249426
chr12	49092367	49092767	4.63073	3.52386	5.24963	-1.61283	4.94291e-06	0.000253365
chr18	2048333	2048733	3.42798	4.20997	1.59404	2.66717	4.95118e-06	0.000253365
chr12	27438370	27438770	4.03645	4.69006	2.80843	1.96468	5.05867e-06	0.000258147
chr4	8602636	8603036	5.68417	6.14352	5.00629	1.23669	5.10735e-06	0.000259909
chr3	196141401	196141801	4.44314	3.25168	5.08666	-1.71948	5.14436e-06	0.000260436
chr1	117658683	117659083	5.51095	5.97928	4.81311	1.26509	5.14605e-06	0.000260436
chr1	205956292	205956692	4.66014	5.2131	3.7521	1.55471	5.18176e-06	0.000261522
chr3	125144651	125145051	3.31726	1.00139	4.16458	-2.9863	5.27702e-06	0.0002656
chr1	36774314	36774714	2.7996	0	3.74698	-4.3498	5.30619e-06	0.000266339
chr4	132269120	132269520	4.53287	3.39038	5.16237	-1.65796	5.58212e-06	0.000278781
chr6	168842004	168842404	3.43104	1.31702	4.25398	-2.77599	5.58442e-06	0.000278781
chr11	125982393	125982793	4.35302	4.94822	3.32187	1.7162	5.75942e-06	0.000286612
chr5	155867	156267	5.34482	4.4635	5.88794	-1.31693	5.77249e-06	0.000286612
chr4	70678301	70678701	4.08766	4.72852	2.90569	1.90748	5.82395e-06	0.000288388
chr14	92846720	92847120	4.1467	4.77666	3.00262	1.86	5.87256e-06	0.000290013
chr4	77153240	77153640	4.72916	5.26996	3.85409	1.51035	5.98646e-06	0.000294845
chr2	240015723	240016123	3.95656	2.46019	4.67513	-2.08817	6.21662e-06	0.000304662
chr10	102581842	102582242	4.65766	3.57867	5.26801	-1.57696	6.21896e-06	0.000304662
chr1	246578492	246578892	4.02148	4.67276	2.80199	1.95393	6.27023e-06	0.000305886
chr3	23219091	23219491	4.62167	5.17654	3.70838	1.56148	6.27723e-06	0.000305886
chr3	138671767	138672167	5.02896	5.53347	4.24647	1.38373	6.39171e-06	0.000310641
chr12	122845431	122845831	5.03494	4.08454	5.60299	-1.4093	6.4551e-06	0.00031249
chr5	170332602	170333002	4.83413	5.36046	3.99693	1.45894	6.47322e-06	0.00031249
chr12	40520570	40520970	4.53555	5.10179	3.5903	1.60391	6.4808e-06	0.00031249
chr20	50488012	50488412	4.08735	2.6991	4.78153	-1.9599	6.5227e-06	0.000313687
chr1	107927506	107927906	4.53097	5.09696	3.58644	1.60293	6.59707e-06	0.000316436
chr3	186383453	186383853	5.08415	5.58185	4.31814	1.36082	6.72137e-06	0.000321558
chr14	104689899	104690299	4.21002	2.90816	4.88303	-1.85538	6.77239e-06	0.000323157
chr14	63435515	63435915	4.80391	5.33268	3.96043	1.46735	6.89567e-06	0.000328187
chr16	66224613	66225013	4.21186	2.91255	4.88422	-1.85218	6.97231e-06	0.000330977
chr13	48632166	48632566	4.14846	2.80965	4.83072	-1.90018	7.04397e-06	0.000333518
chr16	77681049	77681449	4.61288	5.16547	3.70584	1.55297	7.0971e-06	0.000335169
chr6	106164247	106164647	4.2123	2.91475	4.88422	-1.84999	7.13338e-06	0.000336019
chr18	49847078	49847478	4.99289	4.03663	5.56297	-1.41699	7.17621e-06	0.000337172
chr4	27408624	27409024	4.34225	4.93394	3.32187	1.702	7.3386e-06	0.000343922
chr3	128556469	128556869	4.73808	3.69828	5.33607	-1.52631	7.38303e-06	0.000345124
chr4	79211083	79211483	4.2672	3.00888	4.92892	-1.80179	7.62214e-06	0.000355397
chr14	55710445	55710845	4.18821	4.80379	3.09226	1.79873	7.95006e-06	0.000369748
chr13	50310669	50311069	3.39127	4.16857	1.58579	2.63427	8.01343e-06	0.000371754
chr19	11555066	11555466	2.39478	0	3.39478	-6.36196	8.21782e-06	0.0003798
chr6	14719185	14719585	5.19227	5.67586	4.45956	1.31404	8.22821e-06	0.0003798
chr11	32442578	32442978	4.43261	5.0076	3.46213	1.63681	8.36534e-06	0.000385162
chr1	40676256	40676656	5.22975	5.70994	4.50495	1.30284	8.44223e-06	0.000387731
chr22	47112483	47112883	4.25389	2.99818	4.91492	-1.79857	8.50242e-06	0.000389521
chr8	484076	484476	5.05323	5.54996	4.28956	1.35738	8.72447e-06	0.0003987
chr19	50135887	50136287	2.75595	0	3.70136	-4.29646	8.81796e-06	0.000400977
chrX	138258595	138258995	2.75595	0	3.70136	-4.29646	8.81796e-06	0.000400977
chr1	226945407	226945807	4.41503	3.24968	5.05115	-1.68613	8.86822e-06	0.000402267
chr16	50626806	50627206	4.30721	3.08688	4.95872	-1.75473	8.99536e-06	0.000407029
chr17	7351180	7351580	3.85994	2.32396	4.58691	-2.13354	9.37132e-06	0.000422785
chr13	112204740	112205140	3.69656	2.0019	4.45449	-2.31544	9.3896e-06	0.000422785
chr8	143191704	143192104	3.39911	1.32572	4.21665	-2.73024	9.41595e-06	0.000422935
chr17	44272693	44273093	5.34916	4.49323	5.88271	-1.28215	9.52593e-06	0.000426831
chr8	62285217	62285617	5.07436	5.56588	4.32306	1.33998	9.60497e-06	0.000429326
chr1	107835260	107835660	5.45232	5.91065	4.77667	1.23289	9.77133e-06	0.000435702
chr9	112772722	112773122	4.70864	5.24119	3.85534	1.48044	1.00401e-05	0.000446275
chr12	124522300	124522700	5.61702	4.80929	6.13174	-1.21612	1.0057e-05	0.000446275
chr9	131837745	131838145	2.73792	0	3.68263	-4.27773	1.02385e-05	0.000453231
chrX	48193151	48193551	4.24924	3.00678	4.90675	-1.78181	1.04254e-05	0.000460395
chr1	4744548	4744948	5.34033	5.80674	4.64678	1.25843	1.0457e-05	0.000460686
chr1	67722270	67722670	5.01015	5.50636	4.24771	1.35547	1.05381e-05	0.000463146
chr8	120781512	120781912	4.70524	5.23648	3.85534	1.47574	1.0729e-05	0.000470137
chr20	23749615	23750015	4.49901	3.3884	5.11904	-1.61676	1.07483e-05	0.000470137
chr1	5525686	5526086	3.38493	1.3213	4.20115	-2.71919	1.08725e-05	0.000474441
chr4	55887700	55888100	4.46537	5.02921	3.52695	1.59425	1.09574e-05	0.000477009
chr2	42028427	42028827	5.22789	5.70114	4.51894	1.28024	1.12854e-05	0.000490128
chr2	20533045	20533445	5.17428	4.28972	5.71861	-1.32075	1.14666e-05	0.000496824
chr5	170302849	170303249	5.58546	6.03278	4.9337	1.19843	1.15925e-05	0.000501098
chr10	49008017	49008417	5.15904	5.63918	4.43432	1.30251	1.1756e-05	0.000506846
chr11	60978207	60978607	4.96941	5.46752	4.20241	1.36178	1.17807e-05	0.000506846
chr17	81710523	81710923	5.49754	4.67837	6.01682	-1.23175	1.20018e-05	0.000515152
chr12	118844852	118845252	3.48921	1.5867	4.28208	-2.5453	1.20763e-05	0.00051714
chr9	122845467	122845867	4.54212	5.09212	3.64219	1.54296	1.21407e-05	0.000518689
chr1	204710207	204710607	5.133	4.24369	5.6791	-1.32713	1.2333e-05	0.000524845
chr9	130426835	130427235	3.67545	1.99523	4.43074	-2.29852	1.23419e-05	0.000524845
chr2	218879642	218880042	4.5405	3.45862	5.15176	-1.57987	1.24154e-05	0.00052675
chr4	69057721	69058121	4.91123	5.41491	4.13074	1.38042	1.24897e-05	0.000528683
chr8	125226598	125226998	4.58612	5.12934	3.70457	1.51824	1.26315e-05	0.000533456
chr22	42134658	42135058	5.77938	6.21451	5.15336	1.1611	1.27041e-05	0.000535293
chr19	29621221	29621621	4.39449	3.24766	5.02526	-1.66234	1.27905e-05	0.000537701
chr14	93960284	93960684	4.6633	5.19574	3.8103	1.47971	1.3062e-05	0.000547858
chr20	32821171	32821571	4.04475	2.69663	4.72929	-1.91038	1.36401e-05	0.000570804
chr9	94796166	94796566	4.65953	5.19101	3.80904	1.47624	1.37109e-05	0.000572463
chr8	42500861	42501261	4.62029	5.15706	3.75589	1.49509	1.37584e-05	0.000573143
chr18	36600329	36600729	5.19662	5.66821	4.49143	1.27473	1.44678e-05	0.000601332
chr4	142940342	142940742	3.09199	0.577206	3.9599	-3.18033	1.47312e-05	0.000610895
chr18	35472522	35472922	4.48853	5.04073	3.58257	1.55073	1.49855e-05	0.000619733
chr19	45779575	45779975	3.36796	1.33036	4.1806	-2.68984	1.50118e-05	0.000619733
chr11	102422125	102422525	4.44631	5.00429	3.52435	1.57202	1.55737e-05	0.000641488
chr1	50950032	50950432	4.79448	5.30661	3.99322	1.40899	1.56719e-05	0.000642961
chr1	211580882	211581282	3.77319	4.45019	2.45553	2.07178	1.56794e-05	0.000642961
chr1	243495034	243495434	5.08017	5.56022	4.35567	1.30196	1.6104e-05	0.000656862
chr16	70483664	70484064	5.07105	4.17856	5.61832	-1.33115	1.61058e-05	0.000656862
chr9	84806169	84806569	2.91728	0.00103069	3.81841	-3.56362	1.61257e-05	0.000656862
chr20	40882405	40882805	4.72231	5.24087	3.90494	1.4309	1.65078e-05	0.000670941
chr5	158233766	158234166	4.39434	4.95832	3.45554	1.59429	1.65468e-05	0.000671041
chr20	58568237	58568637	2.9142	0.00103343	3.81511	-3.56033	1.6586e-05	0.000671149
chr15	41282291	41282691	5.26525	4.42365	5.79329	-1.26214	1.70036e-05	0.000686535
chr8	11499565	11499965	5.28789	5.74794	4.60846	1.23792	1.71406e-05	0.000690549
chr9	134782553	134782953	3.07938	0.583227	3.9455	-3.15997	1.74103e-05	0.000699877
chr22	37354904	37355304	4.57536	3.53163	5.17461	-1.53032	1.80481e-05	0.000723011
chr3	186516496	186516896	3.52753	4.25305	1.99847	2.32054	1.80644e-05	0.000723011
chr10	35450090	35450490	5.64351	6.07711	5.02068	1.15606	1.86988e-05	0.000746774
chr20	9500236	9500636	4.98819	5.47407	4.25017	1.32082	1.8844e-05	0.000750941
chr2	84831663	84832063	5.56396	6.00171	4.93247	1.16865	1.90626e-05	0.000758007
chr11	102537137	102537537	5.41073	5.85848	4.75803	1.19935	1.91225e-05	0.000758746
chr1	224736632	224737032	4.67713	5.19744	3.85534	1.43677	1.92647e-05	0.00076274
chr19	43471443	43471843	4.56271	5.09807	3.70203	1.4896	1.95698e-05	0.000773155
chr22	50282627	50283027	4.92424	4.00434	5.48149	-1.36771	1.9771e-05	0.000779426
chr16	53774087	53774487	4.89135	5.38628	4.13197	1.35061	1.98629e-05	0.000781375
chr7	132755983	132756383	4.08607	2.80264	4.75436	-1.83118	1.99742e-05	0.000784074
chr9	134888178	134888578	5.62738	6.05961	5.00742	1.15184	2.00446e-05	0.000785159
chr16	30874493	30874893	3.64719	2.00197	4.39591	-2.25717	2.0242e-05	0.000791204
chr17	9909079	9909479	4.15358	2.91271	4.81065	-1.7788	2.05281e-05	0.000800682
chrX	118502061	118502461	4.19111	4.78219	3.1726	1.69809	2.09278e-05	0.000814544
chr7	127929673	127930073	5.1227	5.59172	4.4233	1.26614	2.12127e-05	0.000823887
chr3	10504764	10505164	4.32304	3.17885	4.95303	-1.65821	2.12823e-05	0.000824846
chr11	77069607	77070007	4.76772	3.80738	5.33922	-1.42128	2.16102e-05	0.000835791
chr11	120067062	120067462	5.6448	6.07668	5.02556	1.15078	2.16605e-05	0.000835979
chr18	63224429	63224829	4.74755	5.25599	3.95542	1.39588	2.23449e-05	0.000860585
chr3	37906283	37906683	5.97034	6.39145	5.37314	1.1187	2.25945e-05	0.000867484
chr19	18999885	19000285	5.09195	5.56323	4.38746	1.27339	2.26185e-05	0.000867484
chr1	5646620	5647020	5.17581	5.63919	4.489	1.24821	2.27915e-05	0.000872297
chr20	16081252	16081652	4.95413	5.43954	4.21719	1.31909	2.28478e-05	0.000872634
chr8	90628037	90628437	4.42616	4.97733	3.52304	1.54645	2.29624e-05	0.000874289
chr1	94721270	94721670	4.94671	5.43265	4.20856	1.32086	2.29863e-05	0.000874289
chr1	10510355	10510755	4.38112	4.93897	3.4595	1.57107	2.33562e-05	0.000886524
chr1	107228330	107228730	4.42722	4.97733	3.52697	1.54253	2.40457e-05	0.00091081
chr14	64968676	64969076	4.24801	3.07829	4.88539	-1.69029	2.41699e-05	0.00091363
chr1	234841138	234841538	4.51128	5.04886	3.64475	1.4973	2.4536e-05	0.000925565
chr1	206770804	206771204	4.42095	4.97069	3.52173	1.54112	2.47179e-05	0.000930517
chr8	66441355	66441755	3.32221	1.32126	4.1297	-2.64833	2.53374e-05	0.00095189
chr5	135666686	135667086	4.17762	4.76568	3.16829	1.686	2.57703e-05	0.000965446
chr14	68368601	68369001	5.24243	5.69669	4.57566	1.21942	2.58034e-05	0.000965446
chr5	89314030	89314430	5.17706	5.63771	4.49631	1.23943	2.61462e-05	0.000976284
chr1	4486693	4487093	5.83042	6.25061	5.2351	1.11563	2.63149e-05	0.000980589
chr10	11013840	11014240	2.23935	0	3.23935	-6.20843	2.66169e-05	0.000989837
chr2	20617527	20617927	4.50853	3.46646	5.10725	-1.52768	2.66989e-05	0.000990021
chr3	179434440	179434840	4.83632	5.3296	4.08085	1.34489	2.67296e-05	0.000990021
chr17	5417634	5418034	3.43257	1.58679	4.21649	-2.48011	2.69033e-05	0.000994449
chr15	81324345	81324745	4.19812	3.0069	4.84158	-1.71683	2.70695e-05	0.000997343
chr1	183653482	183653882	4.5035	5.03911	3.64218	1.49012	2.70902e-05	0.000997343
chr9	134193558	134193958	5.98751	6.40451	5.3986	1.10633	2.72894e-05	0.00100267
chr8	133694134	133694534	5.34927	5.79437	4.70225	1.1909	2.74283e-05	0.00100576
chr7	132761882	132762282	4.76154	3.81307	5.32891	-1.40533	2.78099e-05	0.00101772
chr12	116934015	116934415	4.63231	5.15071	3.81535	1.42978	2.80452e-05	0.00102311
chr1	63730179	63730579	4.13264	2.90821	4.78527	-1.75803	2.80928e-05	0.00102311
chr19	12974781	12975181	5.1459	4.30097	5.67523	-1.26624	2.81242e-05	0.00102311
chr6	107786573	107786973	4.87609	5.3651	4.13074	1.33076	2.82852e-05	0.00102693
chr21	31176914	31177314	4.36616	4.92102	3.45287	1.55984	2.85493e-05	0.00103448
chr4	79234194	79234594	4.83002	3.90719	5.38831	-1.37122	2.87432e-05	0.00103945
chr4	186409348	186409748	4.50492	5.03911	3.64732	1.48499	2.8838e-05	0.00104083
chr19	38648837	38649237	3.93621	2.5846	4.6216	-1.9131	2.89853e-05	0.0010441
chr20	47542902	47543302	4.77172	5.27152	4.00066	1.36654	2.93677e-05	0.0010558
chr19	2770466	2770866	5.03274	4.16729	5.56991	-1.29411	2.9657e-05	0.00106412
chr8	138325081	138325481	3.80708	4.45982	2.58225	1.95745	2.99133e-05	0.00107122
chr3	42492927	42493327	5.31398	5.75937	4.66632	1.19177	3.02576e-05	0.00108144
chr14	100103431	100103831	4.8065	5.30097	4.04821	1.34869	3.07863e-05	0.00109821
chr11	85742255	85742655	3.5225	1.80737	4.28415	-2.33467	3.12256e-05	0.00111172
chr16	74325660	74326060	3.78338	2.32108	4.49451	-2.04452	3.14256e-05	0.00111667
chr3	129625028	129625428	4.49138	3.45665	5.08774	-1.51805	3.17468e-05	0.00112591
chrY	20526172	20526572	3.29831	4.05835	1.59208	2.51862	3.22094e-05	0.00113905
chr3	113254419	113254819	5.58453	6.01027	4.97791	1.13195	3.22413e-05	0.00113905
chr15	33007038	33007438	4.53845	5.06499	3.70075	1.45792	3.25067e-05	0.00114622
chrY	12533719	12534119	4.3223	4.88049	3.39977	1.57173	3.28823e-05	0.0011557
chr7	122012602	122013002	3.99691	2.70153	4.66826	-1.84473	3.29014e-05	0.0011557
chr20	49985030	49985430	3.51802	1.81126	4.27816	-2.32481	3.41942e-05	0.00119882
chr1	16175588	16175988	4.95888	5.43418	4.24526	1.28596	3.42673e-05	0.0011991
chr10	114096594	114096994	5.68042	6.09989	5.08656	1.11318	3.46789e-05	0.00121119
chr12	89736214	89736614	4.72963	5.23022	3.95667	1.36898	3.48845e-05	0.00121606
chr13	42378258	42378658	4.79547	5.2879	4.04202	1.34185	3.50512e-05	0.00121779
chr10	24721430	24721830	4.39126	3.32079	4.99897	-1.56391	3.50668e-05	0.00121779
chr1	30659266	30659666	4.39259	3.32281	5.00007	-1.563	3.53448e-05	0.00122374
chr1	77432893	77433293	3.04286	3.85613	1.00078	2.87962	3.53714e-05	0.00122374
chrY	16832004	16832404	3.93284	4.55647	2.8102	1.83001	3.55012e-05	0.00122593
chr7	70616147	70616547	4.16084	4.74332	3.16828	1.66377	3.56077e-05	0.0012273
chr20	35252042	35252442	5.10817	5.56737	4.4306	1.23456	3.60133e-05	0.00123895
chr3	161413588	161413988	4.82966	5.31805	4.08577	1.32851	3.62369e-05	0.00124431
chr5	142938982	142939382	4.25863	4.82335	3.3177	1.59599	3.63566e-05	0.00124609
chr1	22137452	22137852	4.99991	4.13494	5.5369	-1.2933	3.64676e-05	0.00124757
chr15	94608145	94608545	4.89489	5.37423	4.17205	1.29883	3.83416e-05	0.00130924
chr1	238459831	238460231	2.59541	0	3.53464	-4.14042	3.907e-05	0.00133164
chr15	50883843	50884243	4.44579	4.98064	3.58646	1.48701	3.94287e-05	0.00134138
chr1	226908084	226908484	4.95559	4.08643	5.49416	-1.29888	3.95257e-05	0.00134219
chr3	136901815	136902215	3.56004	4.25584	2.16497	2.16184	3.97413e-05	0.00134703
chr1	89692974	89693374	4.61154	3.64059	5.18668	-1.43455	4.06432e-05	0.00137506
chr14	104713000	104713400	4.74167	3.81307	5.30203	-1.37852	4.11494e-05	0.00138777
chr1	47776903	47777303	4.1089	2.90592	4.75563	-1.73081	4.11701e-05	0.00138777
chr12	130655965	130656365	4.92221	5.39698	4.20979	1.28406	4.12924e-05	0.00138935
chr22	42324990	42325390	5.60589	6.02343	5.0159	1.10725	4.15817e-05	0.00139652
chr11	11217420	11217820	2.9989	0.576531	3.85764	-3.07958	4.18504e-05	0.00140298
chr11	36410526	36410926	6.12605	6.53333	5.55648	1.07756	4.36149e-05	0.00145947
chr12	18347027	18347427	3.55627	4.25005	2.16976	2.15129	4.37527e-05	0.00146142
chr5	179310405	179310805	3.97904	2.70154	4.64578	-1.82238	4.45178e-05	0.00148428
chr9	89874112	89874512	5.13325	4.3143	5.65243	-1.23038	4.46792e-05	0.00148696
chr14	22488029	22488429	4.94946	5.41953	4.24771	1.2689	4.50203e-05	0.0014956
chr8	127964726	127965126	2.57948	0	3.51759	-4.11384	4.57034e-05	0.00151555
chr9	106104228	106104628	4.30073	4.85307	3.39437	1.54982	4.58465e-05	0.00151756
chr2	111119660	111120060	3.59357	2.00564	4.33113	-2.18916	4.6062e-05	0.00152195
chr19	48511874	48512274	3.76054	2.33021	4.46448	-2.00557	4.90647e-05	0.00161825
chr5	73158420	73158820	4.32668	3.25178	4.93577	-1.56911	4.91707e-05	0.00161884
chr1	89905976	89906376	4.47824	5.00263	3.64604	1.44995	4.94163e-05	0.00162402
chr6	90472609	90473009	5.77784	6.18542	5.20769	1.07788	4.96848e-05	0.00162449
chr1	204802706	204803106	5.11114	4.29156	5.63057	-1.2311	4.96889e-05	0.00162449
chr17	64082822	64083222	4.24496	4.80385	3.32047	1.57381	4.96958e-05	0.00162449
chr10	97427062	97427462	4.21038	3.0825	4.83557	-1.63648	5.05482e-05	0.00164669
chr6	130711628	130712028	4.98298	5.44715	4.29444	1.24996	5.05543e-05	0.00164669
chr1	41714686	41715086	4.79973	3.90343	5.3484	-1.33522	5.14165e-05	0.00167181
chr2	11749777	11750177	5.82273	6.22853	5.25606	1.07268	5.17185e-05	0.00167866
chr6	118809364	118809764	5.43862	5.86261	4.83558	1.1263	5.32595e-05	0.00172563
chr1	101004562	101004962	4.81525	5.29479	4.09194	1.29911	5.38562e-05	0.00173906
chr3	131847793	131848193	5.24766	5.68619	4.61453	1.17027	5.39567e-05	0.00173906
chr13	28355765	28356165	4.94136	5.40727	4.24893	1.25543	5.40994e-05	0.00173906
chr3	108292791	108293191	5.16943	5.6133	4.52502	1.18653	5.41168e-05	0.00173906
chr17	47363398	47363798	4.19289	4.75832	3.24994	1.59808	5.41942e-05	0.00173906
chr4	113832693	113833093	4.34028	4.88221	3.46218	1.51183	5.42421e-05	0.00173906
chr1	183044155	183044555	5.23419	5.67145	4.60373	1.16631	5.44456e-05	0.00174217
chr2	85308909	85309309	5.20952	4.41814	5.71765	-1.19219	5.45287e-05	0.00174217
chr5	149299021	149299421	4.29346	4.84266	3.39573	1.53813	5.49381e-05	0.0017522
chr2	124704050	124704450	3.1263	0.995891	3.95135	-2.78022	5.56246e-05	0.00176979
chr7	76108771	76109171	4.20625	3.08467	4.82956	-1.62831	5.56822e-05	0.00176979
chr6	167210836	167211236	5.55233	5.96792	4.96625	1.10125	5.61536e-05	0.00178169
chr12	124687756	124688156	4.50839	3.52191	5.08882	-1.45454	5.65355e-05	0.00179071
chr10	43807718	43808118	5.64115	6.05078	5.06695	1.0837	5.81996e-05	0.00184025
chr11	64205772	64206172	5.0367	4.20975	5.55904	-1.24108	5.83316e-05	0.00184125
chr6	116166007	116166407	5.07883	5.52902	4.42089	1.20603	5.86343e-05	0.00184763
chr11	6606869	6607269	4.08729	2.9059	4.72797	-1.7033	5.95266e-05	0.00187254
chr14	99660304	99660704	4.58464	5.08889	3.80275	1.38076	6.05321e-05	0.00190092
chr16	79859958	79860358	5.45738	5.87615	4.86493	1.11055	6.09147e-05	0.00190967
chr1	11390689	11391089	4.46198	3.46255	5.04675	-1.47132	6.13995e-05	0.00192159
chr13	30601932	30602332	5.07857	5.52751	4.42331	1.20211	6.20367e-05	0.00193771
chr8	96186345	96186745	5.02838	5.482	4.36299	1.2166	6.21824e-05	0.00193771
chr6	34554111	34554511	4.02494	2.80982	4.67503	-1.74508	6.22312e-05	0.00193771
chr22	49307282	49307682	6.26518	6.66679	5.70671	1.061	6.28257e-05	0.00195291
chr9	37666080	37666480	5.219	5.65491	4.59137	1.16202	6.3717e-05	0.00197727
chr6	85461627	85462027	5.34116	5.76776	4.73279	1.13395	6.41762e-05	0.00198816
chr16	2539283	2539683	3.89263	2.59537	4.56447	-1.84553	6.61463e-05	0.00204575
chr11	12216318	12216718	5.46961	5.88486	4.88423	1.10003	6.69877e-05	0.00206829
chr10	124286918	124287318	5.68493	6.08857	5.1225	1.06609	6.72723e-05	0.00207359
chr19	3851305	3851705	4.62159	5.11887	3.85659	1.35727	6.76088e-05	0.00208047
chr8	85491763	85492163	4.80191	5.27778	4.08701	1.28713	6.78449e-05	0.00208425
chr10	109915279	109915679	4.2294	4.78218	3.32187	1.55086	6.84125e-05	0.00209818
chr20	32036741	32037141	4.86817	5.33573	4.17204	1.26044	6.90588e-05	0.00211447
chr7	34065061	34065461	2.94848	0.576151	3.80197	-3.02476	7.08519e-05	0.00216576
chr15	50248259	50248659	5.12808	5.56886	4.49023	1.17681	7.13674e-05	0.00217789
chr17	82884377	82884777	5.83493	6.23272	5.28387	1.04918	7.16427e-05	0.00218267
chr12	68577668	68578068	4.46046	4.97733	3.64734	1.42344	7.1868e-05	0.00218591
chr11	83600943	83601343	4.8646	5.33112	4.17081	1.25706	7.21625e-05	0.00219124
chr16	81730681	81731081	4.57835	3.63675	5.14331	-1.39516	7.23544e-05	0.00219344
chr8	55990938	55991338	4.82773	5.29787	4.12582	1.26862	7.28126e-05	0.00220369
chr8	42650141	42650541	4.83246	5.30251	4.13073	1.26835	7.32159e-05	0.00221225
chr8	3177079	3177479	4.58632	3.64635	5.1507	-1.39296	7.38727e-05	0.00222843
chr13	98477096	98477496	3.56158	2.00948	4.29188	-2.14632	7.437e-05	0.00223976
chr10	83141546	83141946	2.08936	0	3.08936	-6.06067	7.49111e-05	0.00225236
chr2	144373612	144374012	4.0615	4.63912	3.0833	1.64375	7.64061e-05	0.00229356
chr19	54320852	54321252	3.72894	2.33046	4.42553	-1.96658	7.84907e-05	0.00234717
chr10	103579788	103580188	4.89422	4.04977	5.42337	-1.26464	7.86095e-05	0.00234717
chr18	46711941	46712341	4.95498	5.41033	4.28585	1.22182	7.86338e-05	0.00234717
chr5	133423269	133423669	4.44356	3.45663	5.02414	-1.45472	7.87031e-05	0.00234717
chr9	121269055	121269455	5.31231	5.7362	4.70947	1.12565	7.915e-05	0.00235343
chr4	7170438	7170838	5.18544	5.62014	4.56034	1.15824	7.91693e-05	0.00235343
chr1	155942187	155942587	4.92465	4.0883	5.45066	-1.25365	7.9574e-05	0.00236164
chr13	69264647	69265047	5.75574	6.15428	5.20322	1.05122	7.99727e-05	0.00236888
chr15	90479617	90480017	4.88531	5.34801	4.20002	1.24504	8.00761e-05	0.00236888
chr20	54078054	54078454	4.00789	4.594	3.00441	1.67646	8.12971e-05	0.00239738
chr4	14271063	14271463	4.78597	5.25752	4.08087	1.27302	8.13779e-05	0.00239738
chr7	137873945	137874345	5.40496	5.82109	4.8178	1.10252	8.14307e-05	0.00239738
chr22	42073477	42073877	2.07127	0	3.07127	-6.04268	8.17901e-05	0.00240159
chr2	55826409	55826809	3.67425	4.32423	2.45949	1.94265	8.18352e-05	0.00240159
chr18	32579803	32580203	4.35918	4.88562	3.52171	1.45644	8.55187e-05	0.00250568
chr12	27920281	27920681	4.39142	3.39033	4.97674	-1.47306	8.58884e-05	0.00251251
chr11	62832655	62833055	4.00415	2.80985	4.64847	-1.71864	8.75668e-05	0.00255754
chr7	45051683	45052083	4.44656	3.4685	5.02413	-1.44285	8.96719e-05	0.00261486
chr10	44352395	44352795	5.11528	4.32912	5.62128	-1.1845	8.99513e-05	0.00261885
chr1	220045154	220045554	4.06385	2.90827	4.69716	-1.67026	9.04012e-05	0.00262778
chr3	4066727	4067127	4.88918	5.34809	4.21224	1.23288	9.11991e-05	0.00264679
chr7	159030972	159031372	5.04796	4.24929	5.55905	-1.2018	9.14467e-05	0.00264942
chr12	117050932	117051332	4.10832	4.67275	3.16822	1.59352	9.15783e-05	0.00264942
chr1	77539385	77539785	4.8465	5.30872	4.16226	1.24331	9.24173e-05	0.0026695
chr3	123766532	123766932	5.34199	5.75895	4.7532	1.10486	9.25716e-05	0.00266975
chr10	14612950	14613350	3.66338	4.31096	2.45732	1.93156	9.34058e-05	0.00268959
chr1	43824476	43824876	4.56355	5.05855	3.80401	1.34924	9.38234e-05	0.00269739
chr9	7975136	7975536	4.97251	5.42045	4.3194	1.19858	9.61821e-05	0.00276088
chr4	3439893	3440293	5.40703	4.67826	5.88893	-1.10424	9.67663e-05	0.00277331
chr10	78298784	78299184	4.63997	5.12457	3.90494	1.31499	9.72275e-05	0.00278219
chr11	117827961	117828361	5.09057	5.52751	4.46077	1.16485	9.76091e-05	0.00278529
chr17	17001472	17001872	4.23048	3.16841	4.83555	-1.55168	9.76392e-05	0.00278529
chr17	75763838	75764238	4.65073	3.75383	5.19962	-1.33522	9.88487e-05	0.00281543
chr8	99811891	99812291	4.48059	4.98558	3.69692	1.38267	9.98941e-05	0.0028408
chr18	62953087	62953487	5.4581	5.86574	4.88783	1.07739	0.00010015	0.00284367
chr10	101782180	101782580	4.17604	3.08906	4.78887	-1.58347	0.000100479	0.0028478
chr5	89269632	89270032	4.35094	4.87366	3.52303	1.44317	0.000100605	0.0028478
chr6	125810881	125811281	4.20586	4.75104	3.31903	1.52267	0.000100881	0.00285121
chr22	20213544	20213944	5.99113	5.31767	6.44847	-1.02579	0.000101203	0.0028559
chr20	8243534	8243934	4.52254	5.02102	3.75463	1.36077	0.000102284	0.0028817
chr7	99460655	99461055	4.98049	4.17288	5.49516	-1.21399	0.00010243	0.0028817
chr20	62155658	62156058	3.93632	2.71456	4.58822	-1.75213	0.000102733	0.0028858
chr8	66335376	66335776	4.35368	4.87538	3.52836	1.43957	0.00010414	0.00292085
chr3	108377193	108377593	4.9128	4.09016	5.43345	-1.23463	0.000105143	0.00294386
chr11	65040510	65040910	3.70703	2.32741	4.39917	-1.94345	0.000105281	0.00294386
chr5	95628964	95629364	5.26985	5.68932	4.67596	1.11223	0.000106118	0.00296276
chr18	73767743	73768143	4.39554	4.9108	3.58647	1.41743	0.000106324	0.00296399
chr11	47149376	47149776	4.7324	3.86286	5.27111	-1.29835	0.000107167	0.00298297
chr16	57503526	57503926	6.29461	6.6852	5.75732	1.0289	0.000109453	0.003042
chr4	105196863	105197263	4.59413	5.08087	3.85409	1.32187	0.000110027	0.00305332
chr22	48593689	48594089	4.64918	3.75763	5.1961	-1.32796	0.00011153	0.00309036
chr9	98057430	98057830	3.61896	2.17738	4.32545	-2.01645	0.000113683	0.00314529
chr18	74499272	74499672	4.90671	5.3574	4.24771	1.20692	0.000114003	0.00314941
chr15	90563859	90564259	4.25295	4.78751	3.3944	1.48454	0.00011463	0.00316197
chr6	53308186	53308586	4.0416	4.61077	3.08796	1.61089	0.000115098	0.00316936
chr1	242784951	242785351	3.69812	2.32425	4.38889	-1.93635	0.000115243	0.00316936
chr11	66984432	66984832	5.2944	5.71003	4.70824	1.10076	0.000117578	0.00322873
chr18	7741084	7741484	4.87481	4.04977	5.3964	-1.23777	0.00011814	0.00323933
chr11	131467394	131467794	4.17107	3.0957	4.7803	-1.56827	0.00011834	0.00323998
chr19	46492914	46493314	4.60132	3.70019	5.15175	-1.3407	0.000119145	0.00325715
chr6	53282207	53282607	5.73959	6.12797	5.20651	1.0217	0.000119601	0.00326478
chr7	73578402	73578802	3.61446	2.17743	4.31993	-2.01089	0.000120527	0.00328517
chr10	11148748	11149148	3.64871	4.29161	2.45949	1.91023	0.000120726	0.00328571
chr6	157143994	157144394	3.85333	4.45523	2.8013	1.73817	0.000120993	0.00328812
chr11	44978735	44979135	5.61742	6.01178	5.07295	1.03877	0.000121376	0.00329128
chr16	89277226	89277626	4.72127	3.8572	5.25792	-1.29087	0.000121468	0.00329128
chr16	27189379	27189779	5.12452	4.35838	5.62227	-1.15643	0.000121922	0.00329871
chr11	64618005	64618405	6.04068	6.42447	5.51627	1.00893	0.000122778	0.00331699
chr6	169205576	169205976	4.70857	5.17971	4.00438	1.27133	0.000123051	0.00331947
chr13	31912626	31913026	4.8351	5.29102	4.1647	1.22322	0.000124088	0.00333979
chr6	21198882	21199282	5.88669	6.27109	5.36112	1.01048	0.000124167	0.00333979
chr16	84948472	84948872	5.8549	6.23946	5.32902	1.01088	0.000124504	0.00334395
chr4	85557290	85557690	5.44321	5.84631	4.88184	1.06399	0.000125163	0.00335674
chr1	107786616	107787016	5.05028	5.48472	4.42573	1.15701	0.000125588	0.00336324
chr11	95097784	95098184	4.59752	5.08088	3.86537	1.3106	0.000125846	0.00336524
chr16	81649177	81649577	6.17049	5.50943	6.62212	-1.00798	0.000127737	0.00340829
chr16	54305405	54305805	5.23095	5.64861	4.64074	1.10668	0.000127827	0.00340829
chr10	132999831	133000231	4.34067	4.85828	3.5257	1.42521	0.000128957	0.00343344
chr9	125188011	125188411	3.50886	1.99442	4.2313	-2.10106	0.000130207	0.0034617
chr16	19874729	19875129	4.32033	3.32283	4.90446	-1.46776	0.000130853	0.00347385
chr3	58953944	58954344	3.91635	4.50433	2.90726	1.68287	0.000132046	0.00350047
chr14	30991109	30991509	4.83664	5.29103	4.16959	1.21834	0.000132291	0.0035019
chr1	64138426	64138826	3.05222	1.00177	3.86664	-2.69044	0.000132488	0.00350208
chr5	67198002	67198402	4.58678	5.06983	3.85534	1.30964	0.000132695	0.00350251
chr2	70259046	70259446	3.61126	2.18445	4.3144	-1.99836	0.000133637	0.00352231
chr21	37564206	37564606	4.37103	3.39638	4.94744	-1.43781	0.00013457	0.00354181
chr3	40998320	40998720	4.6746	3.80549	5.21315	-1.29752	0.000136277	0.0035816
chr8	10679410	10679810	5.21611	4.47268	5.70431	-1.12455	0.000136936	0.00359147
chr16	85608676	85609076	5.41805	5.82061	4.85772	1.06235	0.000137043	0.00359147
chr12	111823700	111824100	4.67791	3.80927	5.21628	-1.29687	0.000137251	0.00359178
chr11	118622662	118623062	4.26476	3.24765	4.85538	-1.49317	0.000137578	0.00359523
chr7	101140962	101141362	4.58791	5.06983	3.8591	1.30589	0.000138695	0.00361928
chr11	17505629	17506029	5.04231	5.47407	4.42332	1.14879	0.000139643	0.00363242
chr3	112391188	112391588	5.3453	5.75206	4.77676	1.07456	0.000139704	0.00363242
chr13	110113157	110113557	5.15725	5.57884	4.55911	1.11824	0.000139792	0.00363242
chr7	132430405	132430805	4.19443	4.73215	3.32754	1.49539	0.000141386	0.00366865
chr22	50570224	50570624	5.77234	6.15571	5.2487	1.00734	0.000144752	0.00375069
chr9	133600388	133600788	4.71279	3.85908	5.24549	-1.27657	0.000145007	0.00375202
chr12	627839	628239	5.60716	5.99678	5.07173	1.02502	0.000149205	0.0038552
chr7	127393506	127393906	3.83299	2.58742	4.49132	-1.78069	0.000150155	0.00387428
chr2	127349364	127349764	4.9248	5.36667	4.28463	1.17951	0.00015091	0.00388832
chr1	238062487	238062887	5.49144	5.88773	4.94324	1.04415	0.000152457	0.00392008
chr10	32350041	32350441	4.72877	5.19101	4.04449	1.24279	0.00015257	0.00392008
chr22	29766071	29766471	4.2033	3.16839	4.79971	-1.51599	0.000153657	0.00393982
chr9	82126398	82126798	4.59057	5.06983	3.86789	1.29711	0.000153767	0.00393982
chr10	101830691	101831091	3.83237	2.59027	4.48978	-1.7763	0.000155924	0.00398952
chr13	98451376	98451776	4.02874	2.90587	4.65244	-1.62821	0.000156319	0.00399408
chr20	671600	672000	4.28206	4.80213	3.46087	1.43338	0.000158534	0.00404503
chr17	74369110	74369510	4.3022	3.31455	4.88302	-1.45469	0.000159866	0.00407337
chr5	40486601	40487001	5.0923	5.51699	4.48782	1.12752	0.000160879	0.0040935
chr4	77815535	77815935	4.37116	4.8771	3.58516	1.38515	0.00016324	0.00414782
chr17	58379253	58379653	5.06984	5.49561	4.46319	1.13061	0.000163642	0.00415231
chr22	29997915	29998315	3.54489	4.19812	2.31824	1.95518	0.000164722	0.00417204
chr12	112799713	112800113	5.77815	5.11684	6.2299	-1.00773	0.000164874	0.00417204
chr9	38197283	38197683	4.62173	3.75004	5.16126	-1.30083	0.000166089	0.00419701
chr11	70073117	70073517	4.98303	5.41648	4.36054	1.15373	0.000167702	0.00423194
chr17	78839529	78839929	4.02517	2.9083	4.64708	-1.62043	0.000169581	0.00427348
chr14	104722481	104722881	3.16587	1.32664	3.94872	-2.46337	0.000170528	0.00429146
chr19	48799477	48799877	5.30144	4.58762	5.77683	-1.08258	0.000171815	0.00431793
chr14	93006884	93007284	5.59608	5.98237	5.06694	1.01544	0.000175461	0.00439976
chr8	80122506	80122906	4.9781	5.41033	4.35812	1.15002	0.000175572	0.00439976
chr11	804365	804765	5.16101	4.42368	5.64659	-1.11576	0.000175789	0.00439976
chr20	57085885	57086285	4.44314	3.51796	5.00227	-1.37229	0.000177192	0.00442885
chr2	168648604	168649004	3.96013	4.53054	3.00291	1.6148	0.000178299	0.00445045
chr5	143634118	143634518	3.6232	4.25821	2.46171	1.87485	0.000179977	0.00448486
chr9	79693834	79694234	5.42796	5.82255	4.88303	1.03907	0.000180266	0.00448486
chr7	127881844	127882244	5.21895	5.62879	4.64433	1.08332	0.00018041	0.00448486
chr8	58337017	58337417	4.32367	4.83393	3.52705	1.39962	0.000180695	0.00448587
chr10	44010853	44011253	5.8684	6.24363	5.35989	0.984292	0.000181107	0.00449003
chr3	194901073	194901473	5.07594	4.32355	5.56793	-1.13685	0.000181495	0.00449358
chr2	4135148	4135548	4.35392	3.3964	4.92443	-1.41489	0.000181804	0.00449518
chr12	76246339	76246739	3.49411	2.01009	4.21001	-2.06437	0.000182163	0.004498
chr5	17021064	17021464	4.64729	5.11406	3.95294	1.25695	0.000183056	0.00451399
chr10	35398353	35398753	5.22001	5.62977	4.64553	1.08313	0.000186233	0.00458083
chr17	50200323	50200723	3.9562	2.80993	4.5868	-1.65719	0.000186265	0.00458083
chr10	133143178	133143578	3.38246	1.80295	4.11834	-2.17438	0.00018688	0.00458979
chr17	80273011	80273411	4.48946	3.58443	5.04132	-1.34532	0.000187379	0.00459591
chr8	22702341	22702741	3.82804	4.42064	2.80489	1.70018	0.000188104	0.00460754
chr17	66404101	66404501	4.75186	5.20525	4.08701	1.21479	0.000189167	0.00462742
chr10	95361848	95362248	5.11468	5.53207	4.52501	1.10553	0.00019351	0.00472736
chr2	96403573	96403973	4.92276	5.35902	4.2944	1.16215	0.000195427	0.00476784
chr9	88779446	88779846	4.64287	5.10767	3.95294	1.25056	0.000197833	0.00482015
chr1	117033004	117033404	5.61698	5.99886	5.09614	1.00277	0.000198452	0.00482884
chr4	140055481	140055881	4.40017	4.89561	3.63954	1.34979	0.000199172	0.00483993
chr5	137090548	137090948	4.34786	3.39437	4.91698	-1.40955	0.000199545	0.00484259
chr15	81264078	81264478	4.7401	3.91471	5.26183	-1.23763	0.000200625	0.00485753
chr2	174966665	174967065	4.01086	4.56861	3.08954	1.56743	0.000200689	0.00485753
chr16	47491959	47492359	4.56728	5.04075	3.85784	1.27815	0.000201471	0.00487003
chr10	88115545	88115945	5.03353	5.45689	4.43178	1.1232	0.000201946	0.0048751
chr1	212637705	212638105	5.73661	6.11268	5.22654	0.98648	0.000202538	0.00488297
chrX	110278609	110279009	4.6388	5.10288	3.95046	1.24825	0.000203605	0.00489558
chr3	136165913	136166313	2.38718	0	3.31677	-3.9257	0.000203811	0.00489558
chrX	130346475	130346875	3.35404	4.04047	1.9982	2.10962	0.00020386	0.00489558
chr9	91162961	91163361	6.27242	6.64705	5.76503	0.983116	0.000205048	0.00491768
chr1	8380000	8380400	4.84875	5.28947	4.21101	1.17565	0.000208994	0.00500577
chr11	36359520	36359920	4.26651	4.7804	3.46088	1.41175	0.000211185	0.00505167
chr16	89290446	89290846	3.64802	2.31423	4.32904	-1.88691	0.000212263	0.00507085
chr3	98764063	98764463	4.29098	3.32076	4.86587	-1.43144	0.000212863	0.00507328
chr19	44942159	44942559	3.80927	2.58746	4.46118	-1.75069	0.000212917	0.00507328
chr3	143811732	143812132	4.44252	4.93055	3.69947	1.32527	0.00021442	0.00510248
chr9	91148472	91148872	4.93779	5.36808	4.32183	1.14393	0.000214838	0.00510553
chr9	136339272	136339672	4.12972	3.0891	4.72797	-1.52279	0.000215104	0.00510553
chr20	15012383	15012783	5.0621	5.48168	4.46803	1.11189	0.000215612	0.00511098
chr18	79522774	79523174	5.8152	6.18747	5.31215	0.975849	0.000216661	0.00512922
chr7	66592671	66593071	4.2915	3.32284	4.86586	-1.42936	0.000217132	0.00513377
chr17	82775893	82776293	4.90337	4.12561	5.40593	-1.17201	0.00021818	0.00515191
chr18	61825263	61825663	4.31148	4.81788	3.52437	1.38634	0.000219209	0.00516957
chr12	31807921	31808321	3.56092	2.16313	4.25735	-1.96305	0.000219536	0.00517063
chr13	52701730	52702130	4.94001	5.36961	4.32547	1.14183	0.000221078	0.00520028
chr1	194830100	194830500	4.52972	5.00589	3.81411	1.28673	0.000222481	0.00522659
chr10	47409361	47409761	4.69631	3.86474	5.22046	-1.24601	0.000223272	0.00523847
chr10	72684166	72684566	3.88302	4.4598	2.90728	1.63852	0.00022393	0.00524234
chr8	139611005	139611405	5.30506	5.70263	4.7544	1.04747	0.000224007	0.00524234
chr10	113368464	113368864	5.02439	5.44563	4.42694	1.11682	0.000224953	0.00525778
chr7	38284327	38284727	5.05723	5.47558	4.4656	1.10823	0.000225495	0.0052631
chr3	195064246	195064646	5.92857	6.29836	5.43006	0.968988	0.000225754	0.0052631
chr11	125515000	125515400	3.01793	3.77556	1.32494	2.49337	0.000226278	0.00526864
chr11	68328341	68328741	5.08566	5.50171	4.49868	1.10141	0.000227709	0.00529524
chr11	122774356	122774756	4.48042	4.96158	3.75335	1.30285	0.000229864	0.0053386
chr1	15738157	15738557	4.34354	3.40047	4.90902	-1.3955	0.00023254	0.00539065
chr11	62929695	62930095	4.64799	3.80738	5.17565	-1.25827	0.00023291	0.00539065
chr13	78650471	78650871	4.90569	5.33726	4.28707	1.14774	0.000232986	0.00539065
chr22	49324944	49325344	5.25902	5.66037	4.70103	1.05846	0.000234344	0.00541525
chr12	122982909	122983309	3.64711	2.32435	4.32539	-1.87318	0.000235106	0.00542605
chr2	118971611	118972011	4.47772	4.95827	3.75208	1.30082	0.000235767	0.00543447
chr6	109077887	109078287	3.74292	4.34361	2.69467	1.73176	0.000237975	0.00547848
chr10	5565903	5566303	4.68647	3.85908	5.20898	-1.24019	0.000239549	0.00550095
chr22	20084550	20084950	4.68647	3.85908	5.20898	-1.24019	0.000239549	0.00550095
chr16	47040142	47040542	5.09384	4.36022	5.57783	-1.11027	0.000240281	0.00550515
chr15	40162563	40162963	3.99902	2.90337	4.6145	-1.59293	0.000240331	0.00550515
chr9	137392539	137392939	3.12373	1.3097	3.90245	-2.43438	0.000241101	0.00551589
chr4	22668269	22668669	3.74392	4.34366	2.69868	1.7278	0.000244526	0.00558731
chr12	109901135	109901535	3.8595	2.68775	4.49746	-1.68864	0.000246597	0.00562762
chr5	179154846	179155246	5.68688	5.04027	6.13178	-0.986107	0.000248246	0.00565532
chr6	33018801	33019201	4.46812	3.57857	5.01431	-1.32426	0.000248997	0.00565532
chr2	128521020	128521420	6.09691	6.46374	5.60377	0.960902	0.00024958	0.00565532
chr2	45823758	45824158	5.59686	5.9737	5.0854	0.98839	0.000249621	0.00565532
chr13	80400130	80400530	5.27468	5.67144	4.72559	1.04502	0.000249633	0.00565532
chrX	151724920	151725320	5.25701	5.6561	4.70342	1.05178	0.000249658	0.00565532
chr8	133655046	133655446	5.27371	5.66996	4.72559	1.04354	0.00025451	0.00575813
chr9	96399332	96399732	4.63658	3.80172	5.16201	-1.2503	0.000256636	0.00579757
chr19	5902363	5902763	3.63771	2.32097	4.31448	-1.86566	0.000256884	0.00579757
chr13	46630663	46631063	4.76703	5.20996	4.12461	1.1822	0.000257726	0.00580793
chr2	120366709	120367109	3.93743	4.49988	3.00296	1.58426	0.000257976	0.00580793
chr9	76560138	76560538	5.25085	5.64862	4.69984	1.04788	0.000261445	0.00587882
chr10	96591447	96591847	4.38437	4.87371	3.63822	1.32931	0.00026243	0.00589378
chr5	81723235	81723635	4.25083	4.76006	3.45675	1.39564	0.000264748	0.00593857
chr14	90383959	90384359	4.28219	3.32702	4.8519	-1.41123	0.000265422	0.00594641
chr5	116493015	116493415	4.25122	4.76005	3.45813	1.39426	0.000268191	0.00600114
chr14	51095599	51095999	4.17156	3.17057	4.75685	-1.47118	0.000268955	0.00601091
chr9	131436545	131436945	4.54951	3.69253	5.08346	-1.28029	0.00027112	0.00604975
chr6	104704776	104705176	4.98007	5.40008	4.3851	1.11303	0.000271351	0.00604975
chr6	26484898	26485298	5.32119	5.71303	4.78152	1.03086	0.000271969	0.00605617
chr7	133394452	133394852	4.55137	5.01778	3.85784	1.25525	0.000273742	0.00608828
chr2	113885483	113885883	4.04269	4.58386	3.1666	1.50669	0.000276762	0.00614799
chr20	36065155	36065555	5.03362	4.29522	5.51967	-1.11685	0.000278069	0.00616956
chr4	83112650	83113050	5.39703	4.72486	5.85377	-1.02278	0.00028158	0.00623995
chr2	97869465	97869865	5.37018	5.75749	4.83911	1.01786	0.000282182	0.00624574
chr4	73603911	73604311	4.71918	3.91094	5.23411	-1.2138	0.000283195	0.00626063
chr10	43437018	43437418	3.92601	2.80737	4.54844	-1.62157	0.000284458	0.00627013
chr16	88894973	88895373	4.89124	4.12561	5.38877	-1.15494	0.000284555	0.00627013
chr3	55690575	55690975	4.80244	5.23967	4.17203	1.16472	0.000284649	0.00627013
chr15	64872994	64873394	3.98245	2.89583	4.59516	-1.58126	0.000286152	0.00629569
chr11	22799071	22799471	5.15085	5.55423	4.58892	1.06405	0.000287514	0.00631808
chr1	9882020	9882420	4.9287	5.35278	4.32547	1.12509	0.000289765	0.0063598
chr16	28597666	28598066	4.80137	5.23809	4.17203	1.16314	0.000290105	0.0063598
chr17	1474577	1474977	5.43846	4.77494	5.89123	-1.01032	0.000296186	0.00648537
chr12	12786774	12787174	3.6303	2.32785	4.30347	-1.8478	0.00029956	0.00655144
chr2	46197154	46197554	4.88565	4.12377	5.38163	-1.14964	0.000303195	0.00662306
chr6	130741944	130742344	4.70466	5.15071	4.05561	1.19153	0.000304431	0.00664216
chr1	109371080	109371480	4.92557	5.34811	4.32547	1.12042	0.000306834	0.00668666
chr5	54671621	54672021	4.29242	4.79097	3.52437	1.35954	0.000308229	0.0067091
chr10	128188631	128189031	4.82018	5.2513	4.20251	1.14605	0.000309314	0.00672475
chr5	171421658	171422058	4.32106	3.39439	4.88072	-1.37339	0.000311025	0.00675395
chr10	100534673	100535073	4.58374	5.04237	3.90744	1.2306	0.000312156	0.0067705
chr13	41501406	41501806	4.65635	5.10607	3.99942	1.20285	0.000314142	0.00680555
chr11	70000870	70001270	5.9091	6.27112	5.42465	0.94715	0.000314601	0.00680747
chr4	15755635	15756035	3.72433	4.31906	2.69461	1.70746	0.000315802	0.00682541
chr2	74769311	74769711	4.20083	4.71277	3.40005	1.40451	0.000316479	0.006832
chr21	34583461	34583861	4.92493	5.34656	4.32668	1.11766	0.00031761	0.00684836
chr12	117063409	117063809	4.99396	4.25669	5.47951	-1.1151	0.000319018	0.00687067
chr17	74452158	74452558	4.40731	3.51594	4.95416	-1.32639	0.000321214	0.00689887
chr16	73083279	73083679	5.04278	5.4533	4.4668	1.08483	0.00032145	0.00689887
chr11	46294763	46295163	4.75153	3.95931	5.26001	-1.19163	0.000321454	0.00689887
chr7	75572750	75573150	5.02043	4.28966	5.5032	-1.10599	0.000325174	0.00696517
chr12	111387460	111387860	4.21543	3.24979	4.78876	-1.42475	0.000325523	0.00696517
chr20	389725	390125	3.70465	2.46353	4.3618	-1.77327	0.000325681	0.00696517
chr8	70374618	70375018	3.97942	4.5263	3.08797	1.52686	0.000326206	0.00696723
chr6	139343086	139343486	5.14186	5.54247	4.58532	1.05592	0.000326536	0.00696723
chr6	70396904	70397304	2.32922	0	3.25525	-3.85367	0.000328898	0.0070095
chr3	128226116	128226516	4.62649	3.80549	5.14648	-1.23108	0.00033061	0.00703651
chr1	41623522	41623922	5.29301	5.68054	4.76153	1.01828	0.000330932	0.00703651
chr19	42466546	42466946	5.2553	5.64563	4.7185	1.02636	0.000331754	0.00704585
chr8	26464404	26464804	3.97947	2.90584	4.58817	-1.56429	0.000333475	0.00707422
chr22	46171634	46172034	4.33454	4.82356	3.58916	1.32782	0.000338089	0.00716382
chr9	68982602	68983002	4.75643	5.19259	4.12828	1.16123	0.000342751	0.00725424
chr8	139821230	139821630	3.97438	4.52001	3.08634	1.5222	0.000345126	0.0072961
chr11	61588133	61588533	5.16314	5.56027	4.61334	1.04581	0.000347364	0.00732713
chr13	99086942	99087342	2.31935	0	3.24486	-3.8433	0.000347392	0.00732713
chr10	102612541	102612941	5.2597	5.64862	4.72559	1.02226	0.000352717	0.00743093
chr1	178606744	178607144	5.46109	5.8361	4.95298	0.982951	0.000354078	0.00745104
chr11	122807075	122807475	3.64978	4.25532	2.5862	1.75024	0.000356393	0.00748898
chr17	74373853	74374253	4.70316	3.90719	5.21315	-1.19665	0.000356696	0.00748898
chr17	73166748	73167148	4.35751	3.45657	4.90788	-1.339	0.000359142	0.00753173
chr2	227506010	227506410	4.1892	4.69812	3.39587	1.39405	0.000359555	0.00753179
chr11	121347629	121348029	3.69442	2.46037	4.34965	-1.7643	0.000360485	0.00754268
chr16	30535797	30536197	4.35531	3.45455	4.90561	-1.33875	0.000361382	0.00755285
chr10	1174677	1175077	3.84102	2.69886	4.47042	-1.6507	0.000362342	0.00756429
chr20	63445239	63445639	4.94506	5.36049	4.35932	1.09912	0.000363931	0.00758884
chr8	143793369	143793769	5.3661	4.70179	5.81923	-1.01129	0.000366874	0.00764154
chr1	165372827	165373227	4.54176	5.00099	3.86413	1.23226	0.000368353	0.00765844
chr16	889877	890277	5.6943	5.06667	6.1302	-0.958222	0.000368519	0.00765844
chr19	14136069	14136469	2.57734	0.0013636	3.45099	-3.19954	0.000370598	0.00769294
chr2	65406785	65407185	5.21408	5.60513	4.67593	1.02827	0.000376661	0.00780998
chr14	95250330	95250730	4.85256	5.27625	4.25014	1.12361	0.000379155	0.00785282
chr18	48660352	48660752	5.00518	4.28229	5.48454	-1.09474	0.000381122	0.00788468
chr14	91243799	91244199	5.26176	5.64862	4.73154	1.01633	0.000383194	0.007913
chr9	18363410	18363810	5.1336	5.53056	4.58413	1.04524	0.000383352	0.007913
chr16	84752883	84753283	4.81947	5.24553	4.21222	1.13062	0.000385339	0.00794507
chr11	84567935	84568335	4.09017	3.08682	4.67624	-1.4736	0.00039202	0.00807377
chr1	104932470	104932870	4.85046	5.27311	4.25014	1.12048	0.000393604	0.0080973
chr1	202850703	202851103	4.57474	5.02753	3.91118	1.21209	0.000399153	0.00820229
chr10	123204320	123204720	4.40525	4.87882	3.69557	1.27764	0.00039962	0.00820271
chr19	18633293	18633693	5.12129	4.42369	5.58951	-1.05883	0.00040026	0.00820667
chr11	19367234	19367634	3.08837	3.80742	1.58983	2.27182	0.000402083	0.00823485
chr5	154088727	154089127	2.76785	0.574699	3.6008	-2.82716	0.000403993	0.00826477
chr1	179088155	179088555	3.21283	1.59237	3.95679	-2.2168	0.00040461	0.00826817
chr17	8123152	8123552	5.46471	4.81835	5.9095	-0.98527	0.000405916	0.00827712
chr8	120003608	120004008	4.64207	5.08569	3.99819	1.18377	0.000405949	0.00827712
chr14	103716488	103716888	3.8345	2.70167	4.46115	-1.63864	0.000406868	0.00828288
chr14	96077540	96077940	5.13275	5.5274	4.58771	1.03848	0.000407551	0.00828288
chr9	79867561	79867961	4.90908	5.32465	4.32304	1.09945	0.000407584	0.00828288
chr11	19328913	19329313	5.15824	5.55157	4.61572	1.03477	0.000410859	0.0083402
chr1	206540128	206540528	5.53671	5.90364	5.04341	0.960291	0.000412678	0.0083679
chr19	8570844	8571244	4.74627	5.17814	4.12706	1.14806	0.000413491	0.00836834
chr6	47404868	47405268	3.77605	4.35131	2.80479	1.63135	0.000413611	0.00836834
chr20	61886505	61886905	4.49177	4.9533	3.80906	1.23937	0.000414159	0.00837019
chr13	52881002	52881402	4.78239	5.20996	4.17203	1.13509	0.000418465	0.00844793
chr19	1409315	1409715	4.02739	3.00036	4.62125	-1.50411	0.00041895	0.00844844
chr10	71984105	71984505	4.30609	3.39851	4.85888	-1.34754	0.000423164	0.00852407
chr16	897763	898163	5.60484	4.97734	6.04069	-0.957883	0.000427037	0.00859266
chr13	110556934	110557334	4.79831	4.0386	5.29338	-1.14625	0.000428141	0.00860545
chr6	33708162	33708562	5.41116	5.78417	4.90674	0.977168	0.00042901	0.00861348
chr19	18893573	18893973	5.46926	4.82855	5.91139	-0.977053	0.000432083	0.00865846
chr8	29054472	29054872	4.56879	5.0194	3.90994	1.20522	0.000432193	0.00865846
chr1	843028	843428	4.08334	3.08682	4.66714	-1.46452	0.000432904	0.00866263
chr11	15559047	15559447	4.96749	5.37577	4.39595	1.07793	0.000433343	0.00866263
chr3	85587617	85588017	3.77805	4.35135	2.81249	1.6237	0.000435704	0.00869209
chr19	50844341	50844741	4.77031	4.00429	5.26802	-1.15494	0.000435764	0.00869209
chr6	8732515	8732915	5.21781	5.60514	4.68671	1.01751	0.000436417	0.00869568
chr18	35616933	35617333	4.4045	4.87544	3.70076	1.26908	0.000437376	0.00869705
chr3	130900361	130900761	3.90054	4.45092	2.9996	1.53886	0.000437524	0.00869705
chr9	122932566	122932966	4.24502	3.31862	4.80459	-1.37254	0.000438031	0.00869705
chr11	209445	209845	4.01845	2.99305	4.61178	-1.50195	0.000438379	0.00869705
chr12	98261355	98261755	5.60315	5.96568	5.11779	0.94809	0.000441839	0.00875623
chr4	7508410	7508810	4.52541	4.98062	3.85659	1.21951	0.000442539	0.00876065
chr2	59313443	59313843	4.27023	4.76002	3.52302	1.33007	0.000443796	0.00877607
chr14	104756656	104757056	5.24111	4.56719	5.69866	-1.02491	0.00044465	0.0087835
chr6	41256049	41256449	5.49996	5.86726	5.006	0.961227	0.000446075	0.0088022
chr7	50168409	50168809	4.26858	4.75825	3.52166	1.32966	0.000447021	0.00880684
chr3	48300106	48300506	4.34297	3.45454	4.88874	-1.32198	0.000447269	0.00880684
chr2	25251330	25251730	3.67806	2.46038	4.32885	-1.74369	0.000452208	0.00889455
chr3	160984739	160985139	5.02322	5.42502	4.46437	1.05902	0.000453734	0.00891164
chr2	17879173	17879573	4.24988	3.32707	4.80817	-1.36767	0.000454047	0.00891164
chr9	69484207	69484607	5.26627	5.64713	4.74732	0.999174	0.000457662	0.008973
chr19	4912429	4912829	4.86818	4.12932	5.35443	-1.11696	0.000461257	0.00903385
chr17	49783794	49784194	6.00654	6.35764	5.54153	0.917031	0.000462162	0.00904193
chr22	39067808	39068208	4.79923	4.04416	5.29235	-1.13966	0.000462825	0.00904373
chr11	63814373	63814773	3.68079	2.46683	4.33056	-1.73897	0.000463238	0.00904373
chr11	65066905	65067305	5.37083	5.74471	4.86483	0.97951	0.000465234	0.00906554
chrX	7118368	7118768	4.16952	4.67274	3.39018	1.37448	0.000465342	0.00906554
chr18	46358537	46358937	5.83497	6.18691	5.36847	0.919132	0.000467161	0.00909133
chr21	46057143	46057543	4.7229	3.95183	5.22269	-1.16187	0.000467783	0.00909134
chr8	37763858	37764258	3.75291	2.58759	4.38902	-1.67881	0.000468151	0.00909134
chr17	4588667	4589067	5.10305	5.49714	4.55908	1.03679	0.000469157	0.00910125
chr22	26809472	26809872	5.15731	5.54702	4.6217	1.02425	0.000470967	0.00911778
chr8	49270236	49270636	5.22697	5.6103	4.7034	1.00608	0.000471002	0.00911778
chr9	69442227	69442627	5.51855	5.8834	5.02901	0.954419	0.000473753	0.00916138
chr15	32763850	32764250	3.95302	4.49129	3.08467	1.49532	0.000475215	0.00918
chr15	31437310	31437710	6.07272	6.42263	5.60982	0.9138	0.000475729	0.00918027
chr1	246277652	246278052	4.35375	4.82875	3.64082	1.28196	0.000477522	0.0092052
chr16	1119930	1120330	6.03363	6.38399	5.56992	0.915039	0.000478588	0.00921608
chr17	79811575	79811975	5.14053	4.45791	5.60203	-1.03728	0.000487086	0.00936991
chr22	37395731	37396131	5.64205	5.99886	5.16692	0.932271	0.000488078	0.00937917
chr1	240462809	240463209	5.4498	5.81671	4.95652	0.960059	0.000488771	0.00938267
chrY	20781346	20781746	3.83399	4.39237	2.91093	1.56781	0.000495174	0.00949494
chr1	30321283	30321683	4.92961	5.33726	4.35932	1.07595	0.000495653	0.00949494
chr5	135424271	135424671	3.95484	4.49129	3.09128	1.48872	0.000499333	0.00954869
chr1	58966437	58966837	5.62577	5.98315	5.14963	0.933818	0.000499718	0.00954869
chr14	46538746	46539146	3.74772	2.58761	4.38233	-1.67212	0.000500451	0.00954869
chr3	38473002	38473402	6.22135	6.57212	5.75693	0.916344	0.000500538	0.00954869
chr2	158726620	158727020	5.38519	4.73942	5.8297	-0.984233	0.000501605	0.00955911
chr11	60927053	60927453	5.85688	5.25435	6.28062	-0.921312	0.000502262	0.00956172
chr2	15730876	15731276	5.71146	6.06532	5.24159	0.924225	0.000508194	0.00966464
chr1	25140520	25140920	4.96518	5.36981	4.4008	1.06718	0.000509051	0.00967091
chr12	68481498	68481898	4.55575	5.00262	3.90494	1.1935	0.000511251	0.00970268
chr6	44078128	44078528	4.51633	3.69634	5.03593	-1.22912	0.000513787	0.00973672
chr6	6164700	6165100	4.8358	5.2518	4.24892	1.10044	0.000514105	0.00973672
chr22	24271995	24272395	4.1878	3.25199	4.75071	-1.38464	0.000515816	0.00975906
chr20	25743806	25744206	4.92376	5.33089	4.3545	1.07444	0.000518352	0.00979696
chr9	36163654	36164054	4.38323	3.52187	4.91885	-1.28525	0.000519615	0.00981073
chr8	43091831	43092231	2.25214	0	3.17466	-3.78608	0.000526912	0.0099383
chr2	10219907	10220307	3.40558	2.00667	4.10227	-1.9609	0.0005284	0.00995614
chr2	237495744	237496144	3.58371	2.32449	4.24567	-1.79381	0.000535773	0.0100764
chr11	66641201	66641601	4.12956	3.17284	4.6998	-1.41214	0.000535877	0.0100764
chr1	183579392	183579792	4.73652	5.16186	4.13072	1.12818	0.000537749	0.0101012
chr6	100489687	100490087	4.82312	4.08459	5.30922	-1.11635	0.000543184	0.0101929
chr7	22564946	22565346	4.82977	5.24396	4.2465	1.09504	0.000547184	0.0102575
chr7	72080583	72080983	5.19447	5.57639	4.67355	1.00199	0.000549114	0.0102832
chr2	172740770	172741170	4.94595	5.34814	4.38633	1.05998	0.000550273	0.0102944
chr6	105746240	105746640	5.50922	5.8702	5.02663	0.943619	0.000552363	0.0103209
chr15	70308774	70309174	4.90238	5.31031	4.33153	1.07667	0.000552813	0.0103209
chr10	129787013	129787413	2.52077	0	3.39007	-3.14918	0.000553471	0.0103226
chr19	15253141	15253541	5.21636	4.55437	5.66842	-1.00753	0.00055627	0.0103643
chr4	108383827	108384227	3.81984	4.37577	2.90357	1.55858	0.000557656	0.0103796
chr2	120330637	120331037	5.58122	5.93813	5.10594	0.932435	0.000558263	0.0103804
chr5	158464553	158464953	4.51543	4.96486	3.8591	1.20133	0.000559751	0.0103976
chr9	132797482	132797882	3.88531	2.81544	4.49283	-1.55825	0.000561316	0.0104161
chr13	49096113	49096513	3.75348	4.32162	2.80278	1.60386	0.00056468	0.0104679
chr4	76545842	76546242	4.69899	5.12616	4.08946	1.13351	0.000565584	0.0104737
chr1	41803069	41803469	5.03549	5.42962	4.49144	1.03674	0.000566132	0.0104737
chr21	46354883	46355283	4.9987	4.29704	5.46873	-1.06424	0.000568821	0.0105078
chr7	142770691	142771091	3.29055	1.80737	4.00627	-2.05886	0.00056912	0.0105078
chr7	64907480	64907880	4.23414	3.32497	4.78751	-1.34922	0.000570423	0.0105157
chr22	37896094	37896494	3.99899	2.99051	4.58676	-1.47963	0.000570688	0.0105157
chr20	59006877	59007277	5.25106	4.5949	5.70042	-0.999095	0.000576717	0.0106161
chr9	25472548	25472948	4.55144	3.75001	5.06363	-1.20356	0.000577992	0.0106177
chr22	39015028	39015428	4.37774	3.52188	4.91127	-1.27776	0.000578239	0.0106177
chr10	123995633	123996033	4.78723	4.04416	5.27526	-1.12263	0.00057874	0.0106177
chr8	37275298	37275698	5.93343	6.27845	5.47905	0.900253	0.000579114	0.0106177
chr22	36016475	36016875	4.76399	5.18313	4.17081	1.10954	0.000580981	0.0106338
chr2	62808388	62808788	4.46413	3.63667	4.98667	-1.23925	0.000581154	0.0106338
chr3	46489368	46489768	5.24005	5.61722	4.72797	0.988587	0.000582034	0.0106393
chr2	196249003	196249403	4.1076	4.61282	3.32335	1.3808	0.000584827	0.0106798
chr19	1296300	1296700	4.28189	3.39442	4.82731	-1.32017	0.000589703	0.0107581
chr7	127901547	127901947	4.10398	4.60894	3.32038	1.37989	0.000595155	0.0108468
chr22	27613849	27614249	3.809	2.70457	4.42715	-1.60195	0.000596709	0.0108644
chr2	239751697	239752097	5.16375	5.5455	4.64314	1.00144	0.000598836	0.0108872
chr17	4998745	4999145	4.95399	4.24928	5.42538	-1.06852	0.000599832	0.0108872
chr6	17957721	17958121	4.59266	5.03078	3.96039	1.16653	0.000600045	0.0108872
chr7	66116564	66116964	3.04607	1.32716	3.80839	-2.32379	0.000600336	0.0108872
chr19	45975869	45976269	4.55253	3.75382	5.06363	-1.19975	0.000601458	0.0108947
chr12	53500000	53500400	4.22685	3.32073	4.77912	-1.34507	0.000601931	0.0108947
chr5	80170281	80170681	4.62109	5.05532	3.99696	1.15478	0.000602843	0.0109004
chr12	57523500	57523900	4.17444	3.24764	4.73415	-1.37255	0.000606207	0.0109505
chr3	52297381	52297781	4.3709	3.51787	4.90335	-1.27385	0.000607132	0.0109564
chr20	48567971	48568371	4.5071	3.69634	5.02304	-1.21631	0.00060828	0.0109636
chr14	73461488	73461888	4.58815	5.0259	3.95666	1.16538	0.000608726	0.0109636
chr1	41484293	41484693	4.22597	3.32073	4.77791	-1.34387	0.000609802	0.0109723
chr8	23017027	23017427	5.31128	4.66912	5.75409	-0.978827	0.000612343	0.0110072
chr16	53847742	53848142	3.04625	3.75691	1.58609	2.22549	0.000615901	0.0110603
chr7	151485884	151486284	4.62529	5.05857	4.00313	1.15186	0.000621894	0.011157
chr6	14275328	14275728	6.30987	6.65644	5.8528	0.904928	0.000629559	0.0112835
chr5	784315	784715	1.70138	0	2.70138	-5.67934	0.000630726	0.0112934
chr19	17235202	17235602	4.37339	3.52387	4.90449	-1.26899	0.000634613	0.0113497
chr9	128879917	128880317	3.80412	2.7046	4.42078	-1.59556	0.000635827	0.0113497
chr6	108903386	108903786	4.20354	4.69079	3.46232	1.32107	0.000635919	0.0113497
chr1	33579166	33579566	4.66082	5.08889	4.04942	1.13611	0.000636341	0.0113497
chr18	10003903	10004303	3.93537	4.46629	3.08632	1.46884	0.000639313	0.011384
chr7	44767384	44767784	5.53741	4.92206	5.9674	-0.939772	0.000640232	0.011384
chr10	81216198	81216598	4.24607	4.72668	3.52027	1.29961	0.000641129	0.011384
chr1	35576330	35576730	5.61017	5.96072	5.14611	0.914937	0.000641649	0.011384
chr4	155638716	155639116	4.46127	3.64055	4.98116	-1.22987	0.000641768	0.011384
chr18	79282701	79283101	4.67192	3.90906	5.1683	-1.15008	0.000641983	0.011384
chr10	58240928	58241328	5.10964	5.49274	4.58651	1.0051	0.000646521	0.011443
chr11	102466569	102466969	3.81075	4.3634	2.90358	1.54637	0.000646552	0.011443
chr7	101671323	101671723	4.99926	5.39238	4.45717	1.03368	0.000647459	0.011448
chr10	118730604	118731004	5.08692	5.47254	4.55907	1.01225	0.0006494	0.0114637
chr2	113754836	113755236	3.73312	2.59375	4.3617	-1.64554	0.000649597	0.0114637
chr14	34461299	34461699	4.10973	3.16377	4.67621	-1.39774	0.000652338	0.0115011
chr4	52714657	52715057	4.67044	3.90906	5.1662	-1.14798	0.000657226	0.0115686
chr15	52039950	52040350	4.14857	4.64309	3.39016	1.34499	0.000657742	0.0115686
chr17	74430643	74431043	5.04935	4.36573	5.5113	-1.03845	0.000658061	0.0115686
chr20	58391447	58391847	3.2792	1.8122	3.99137	-2.03917	0.000659271	0.0115788
chr9	92964978	92965378	5.39535	4.76739	5.83142	-0.95809	0.000667581	0.0117136
chr11	128521920	128522320	3.64528	2.45706	4.2879	-1.7063	0.000669526	0.0117348
chr17	27622802	27623202	5.47366	5.83026	4.99891	0.931376	0.000670067	0.0117348
chr10	49368316	49368716	5.32124	5.68788	4.82845	0.959073	0.000676127	0.0118296
chr2	240987893	240988293	5.40999	5.77016	4.92889	0.941146	0.000679988	0.0118859
chr22	42692748	42693148	5.00376	5.39547	4.46437	1.02957	0.000682746	0.0119227
chr22	26053932	26054332	4.88262	5.28479	4.32304	1.0597	0.000691039	0.0120425
chr6	14662580	14662980	4.88262	5.28479	4.32304	1.0597	0.000691039	0.0120425
chr5	95878400	95878800	4.8204	5.22865	4.24892	1.07736	0.000692066	0.0120425
chr8	127975747	127976147	5.18721	5.56331	4.67711	0.985385	0.000692224	0.0120425
chr2	1238657	1239057	6.15068	6.49123	5.70405	0.888331	0.000693112	0.0120438
chr20	835231	835631	4.61384	5.04399	3.99819	1.14223	0.00069361	0.0120438
chr14	77615762	77616162	3.86209	2.80463	4.46571	-1.5421	0.000696722	0.0120765
chr3	126680012	126680412	4.91241	5.31187	4.35811	1.05186	0.000696811	0.0120765
chr10	65933737	65934137	2.7182	0.599218	3.54178	-2.74439	0.000699772	0.0121069
chr10	130836587	130836987	5.56495	5.91626	5.09957	0.916885	0.00069988	0.0121069
chr6	30324899	30325299	3.99876	3.0102	4.57988	-1.45309	0.000710278	0.0122752
chrY	20766437	20766837	2.75009	3.51867	0.995795	2.55023	0.000714299	0.012328
chr14	65291197	65291597	4.9085	5.30718	4.3557	1.04959	0.000714674	0.012328
chr1	160780001	160780401	3.46504	2.16252	4.13822	-1.84536	0.000717782	0.0123622
chr10	90984041	90984441	5.15785	5.53515	4.64552	0.988746	0.000718006	0.0123622
chr4	183657758	183658158	3.92805	2.9084	4.51951	-1.49341	0.000723232	0.0124396
chr4	6350270	6350670	4.41681	4.87016	3.75205	1.2131	0.000723856	0.0124396
chr2	213038066	213038466	3.55635	2.3209	4.21196	-1.76394	0.000731478	0.0125589
chr1	116232470	116232870	3.55865	2.32454	4.21391	-1.76226	0.000734174	0.0125883
chr1	55213589	55213989	5.3283	5.69233	4.84025	0.951707	0.00073456	0.0125883
chr13	30121599	30121999	4.90932	5.30718	4.35811	1.04718	0.000735687	0.0125958
chr1	154485472	154485872	4.53523	4.97241	3.90494	1.16339	0.000738064	0.0126247
chr17	8175731	8176131	4.90225	4.20241	5.37146	-1.06137	0.000744709	0.0127225
chr12	123034892	123035292	4.19478	4.67827	3.46232	1.30868	0.000745162	0.0127225
chr13	34159031	34159431	2.75166	3.51869	1.00619	2.5399	0.000746099	0.0127266
chr10	114302333	114302733	4.19094	4.67459	3.4581	1.30921	0.000747582	0.0127401
chr19	644590	644990	4.70619	3.96117	5.19506	-1.12502	0.000748538	0.0127446
chr2	130985753	130986153	4.57	5.00262	3.94921	1.14962	0.000750615	0.0127681
chr22	39021528	39021928	4.14936	3.23432	4.70485	-1.35669	0.000755656	0.012842
chr17	81920368	81920768	5.91292	6.25173	5.46928	0.88331	0.000757223	0.0128567
chr6	169722693	169723093	4.26623	3.39443	4.8058	-1.29877	0.000758907	0.0128734
chr19	831504	831904	5.20849	4.56165	5.65349	-0.985385	0.000765311	0.0129599
chr6	17973049	17973449	4.49078	4.93221	3.85154	1.17633	0.000765419	0.0129599
chr5	173060	173460	3.46074	2.1665	4.13181	-1.83499	0.000775891	0.0131139
chr19	34030913	34031313	4.87512	5.27469	4.32062	1.05206	0.000775943	0.0131139
chr16	1332015	1332415	5.25335	4.61656	5.69362	-0.970774	0.000782147	0.0132066
chr22	26789476	26789876	5.29328	5.65765	4.80463	0.952622	0.000783324	0.0132144
chr1	185314566	185314966	4.40556	3.58442	4.92562	-1.23009	0.000790106	0.0133052
chr8	38003733	38004133	5.45346	4.84123	5.88194	-0.935014	0.000790295	0.0133052
chr19	18708765	18709165	5.92776	5.34974	6.3393	-0.884795	0.000790955	0.0133052
chr2	98010547	98010947	5.22626	5.59463	4.73033	0.963653	0.000791606	0.0133052
chr16	75197186	75197586	4.79902	4.0809	5.2763	-1.08723	0.000797093	0.0133852
chr15	63834405	63834805	3.63534	2.46381	4.27323	-1.68492	0.000799541	0.0134045
chr19	41354268	41354668	3.78539	2.70171	4.3972	-1.57504	0.000799704	0.0134045
chr16	88083475	88083875	4.61062	3.84968	5.10619	-1.14717	0.00080183	0.0134279
chr11	74991832	74992232	4.78203	5.18943	4.21221	1.07472	0.00080663	0.013496
chr2	205944439	205944839	4.61733	3.8572	5.11257	-1.14602	0.000809389	0.0135298
chr3	187964650	187965050	3.65932	4.23097	2.69855	1.61591	0.000812485	0.0135692
chr9	11577110	11577510	2.68449	0.58254	3.50584	-2.72519	0.000813817	0.0135791
chr16	2038838	2039238	5.42988	4.81647	5.85894	-0.936713	0.00081694	0.0136189
chr8	11766908	11767308	4.32798	4.78914	3.6461	1.23727	0.000817792	0.0136207
chr11	35662948	35663348	3.55171	2.32823	4.20408	-1.74877	0.000819233	0.0136324
chr2	40961767	40962167	4.32637	4.7874	3.64478	1.23686	0.000823075	0.0136666
chr16	9445774	9446174	2.86345	1.00208	3.64986	-2.4754	0.00082315	0.0136666
chr22	30077546	30077946	3.85741	4.39237	2.9978	1.48246	0.000823523	0.0136666
chr22	41316501	41316901	4.54252	3.76338	5.04565	-1.1723	0.000828939	0.01374
chr1	107950360	107950760	4.89912	5.29418	4.3533	1.03904	0.00082944	0.01374
chr8	22042045	22042445	3.25919	1.81227	3.96689	-2.01496	0.000831578	0.013763
chr19	35645105	35645505	4.53494	3.75573	5.0381	-1.1724	0.000832422	0.0137646
chr1	11634195	11634595	5.11627	4.46155	5.56496	-0.996657	0.000833626	0.0137673
chr6	127921809	127922209	4.98778	5.37422	4.45837	1.01437	0.000835389	0.0137673
chr5	6832818	6833218	2.85634	0.994811	3.64278	-2.47558	0.000835546	0.0137673
chr5	69167958	69168358	4.26681	3.40276	4.80345	-1.28809	0.000836868	0.0137673
chr10	18415091	18415491	4.84715	5.24709	4.2919	1.05302	0.000837448	0.0137673
chr21	33186753	33187153	3.58325	4.16874	2.58169	1.66868	0.000838028	0.0137673
chr6	22152274	22152674	3.78168	2.70172	4.39234	-1.57018	0.000838155	0.0137673
chr5	178231290	178231690	3.45644	2.17052	4.12537	-1.82456	0.000838585	0.0137673
chr8	26323816	26324216	4.63195	5.0537	4.03346	1.11701	0.000839973	0.0137778
chr2	135792406	135792806	5.3525	5.71009	4.876	0.933899	0.00084774	0.0138928
chr1	73593055	73593455	3.97479	2.99537	4.55283	-1.44101	0.000853276	0.0139711
chr16	1558935	1559335	4.97717	4.29702	5.43755	-1.03318	0.000857352	0.0140253
chr16	19716686	19717086	3.69802	2.57495	4.32178	-1.62463	0.000859431	0.0140468
chr6	11828956	11829356	4.14556	3.24095	4.69727	-1.34249	0.000863146	0.014095
chr1	181160316	181160716	4.28197	4.74804	3.58919	1.2527	0.000866086	0.0141304
chr14	92659915	92660315	4.45274	4.89566	3.81034	1.18072	0.000868368	0.0141551
chr10	106987270	106987670	4.30682	3.46062	4.83665	-1.26404	0.000870275	0.0141736
chr1	153977947	153978347	4.15012	3.24763	4.70106	-1.3396	0.000875765	0.0142504
chr1	108198394	108198794	3.54785	2.33194	4.19816	-1.73915	0.000882284	0.0143438
chr10	50386383	50386783	5.66516	6.00515	5.21953	0.88609	0.000886345	0.014397
chr7	92721130	92721530	5.50846	5.85556	5.05046	0.90526	0.000888003	0.0144112
chr1	101237877	101238277	3.13413	1.58736	3.86334	-2.12916	0.000889308	0.0144197
chr22	23581179	23581579	3.62041	2.45359	4.25695	-1.67905	0.00089105	0.0144352
chr1	154963200	154963600	4.3029	3.45858	4.832	-1.26143	0.000897584	0.0145282
chr14	65224676	65225076	5.19146	5.55877	4.69748	0.96061	0.000900406	0.0145569
chr6	39339025	39339425	3.2509	1.81231	3.95672	-2.00476	0.000900943	0.0145569
chr14	95370970	95371370	5.26413	4.63772	5.69945	-0.955571	0.000904133	0.0145956
chr11	89107081	89107481	4.40842	4.85488	3.75849	1.19141	0.000908263	0.0146494
chr1	107622865	107623265	4.48453	4.92059	3.85658	1.15969	0.000913552	0.0147218
chr2	240622602	240623002	4.95765	5.34351	4.42934	1.01256	0.000918195	0.0147837
chr2	224752165	224752565	4.75609	4.03861	5.23308	-1.08613	0.000919009	0.0147838
chr22	35527061	35527461	4.89152	5.28323	4.35211	1.02929	0.000926628	0.0148923
chr7	74051976	74052376	4.65937	3.91846	5.14649	-1.11895	0.000927375	0.0148923
chr3	124494800	124495200	4.72413	4.00056	5.20378	-1.09463	0.000933161	0.0149624
chr2	27251149	27251549	4.44714	3.65029	4.95748	-1.19657	0.000933371	0.0149624
chr22	32875199	32875599	3.00395	1.33366	3.75739	-2.26679	0.000935926	0.0149873
chr9	136463305	136463705	4.68798	3.95556	5.17145	-1.10709	0.000936551	0.0149873
chr10	77821356	77821756	5.8851	6.21841	5.4509	0.868373	0.000940476	0.0150247
chr1	111666680	111667080	4.5208	4.95166	3.90368	1.14397	0.000940526	0.0150247
chr22	39098112	39098512	4.66707	5.08088	4.08456	1.09328	0.000943688	0.0150621
chr2	109139275	109139675	4.07065	4.5643	3.31432	1.34159	0.000948324	0.015123
chr4	153660818	153661218	4.70378	5.11407	4.12828	1.08298	0.000950388	0.0151427
chr2	109403115	109403515	5.56098	5.90368	5.11064	0.893343	0.000952395	0.0151616
chr6	168724756	168725156	5.67264	5.0927	6.08515	-0.887297	0.000953254	0.0151621
chr18	30928405	30928805	3.00358	3.70457	1.58613	2.1736	0.000954345	0.0151663
chr12	122965364	122965764	4.25122	3.39443	4.7851	-1.27817	0.000963145	0.0152929
chr10	32943570	32943970	4.36364	4.8143	3.70468	1.20432	0.000964424	0.0153
chr1	44636647	44637047	4.2437	3.38602	4.77793	-1.27941	0.00096601	0.015312
chr7	109746169	109746569	5.00612	5.38662	4.48786	0.997447	0.00097295	0.0154029
chr17	48378476	48378876	5.77116	6.10574	5.33478	0.871643	0.000973426	0.0154029
chr13	40325475	40325875	4.95571	4.2823	5.41302	-1.02341	0.000974372	0.0154046
chr3	97466000	97466400	4.74048	5.14595	4.17446	1.06885	0.000976161	0.0154064
chr6	118864613	118865013	4.74048	5.14595	4.17446	1.06885	0.000976161	0.0154064
chr9	5560118	5560518	4.63343	5.05046	4.04449	1.10274	0.00097929	0.0154425
chr7	22584316	22584716	4.62897	5.0456	4.04081	1.10157	0.000992782	0.01563
chr20	45368012	45368412	4.96023	4.2878	5.41709	-1.02198	0.000992879	0.01563
chr8	51396830	51397230	4.12372	4.60707	3.39159	1.30768	0.0009947	0.0156452
chr22	37187843	37188243	5.68439	5.10554	6.09636	-0.885676	0.000999628	0.0157093
chr16	87343478	87343878	5.43528	5.78271	4.97672	0.906026	0.00100445	0.0157716
chr2	9392881	9393281	5.6206	5.03725	6.03483	-0.89232	0.00100693	0.015797
chr17	49393799	49394199	5.31388	5.66985	4.84024	0.92931	0.00100786	0.0157982
chr21	40157328	40157728	4.19546	3.32287	4.73532	-1.29939	0.00101181	0.0158203
chr8	11242538	11242938	4.02528	4.52419	3.25635	1.35866	0.00101214	0.0158203
chr7	1181352	1181752	4.59894	3.85156	5.08881	-1.12798	0.00101263	0.0158203
chr12	131221711	131222111	5.68638	5.10937	6.09742	-0.882975	0.00101272	0.0158203
chr13	48502742	48503142	2.99037	3.69022	1.57789	2.16749	0.00101632	0.0158631
chr17	31536678	31537078	5.43707	5.78418	4.97906	0.905161	0.00101861	0.0158785
chr3	151276703	151277103	5.89542	6.22612	5.46565	0.861377	0.00101904	0.0158785
chr22	26464107	26464507	3.89885	2.9031	4.48239	-1.46178	0.00102486	0.0159557
chr6	84047876	84048276	4.94692	5.3309	4.42215	1.00722	0.00102595	0.0159592
chr10	6171108	6171508	3.61322	2.46044	4.24572	-1.661	0.00102683	0.0159593
chr19	2187984	2188384	4.82171	4.12563	5.28926	-1.0557	0.00102781	0.0159611
chr9	33295693	33296093	5.13312	4.49319	5.57487	-0.975099	0.00103029	0.015986
chr19	38210470	38210870	4.39456	3.59036	4.90788	-1.20651	0.00103175	0.0159952
chr11	46696448	46696848	4.39593	3.59234	4.909	-1.20566	0.00103852	0.0160865
chr8	120066089	120066489	4.48137	4.91409	3.86037	1.14948	0.00104573	0.0161681
chr20	8144734	8145134	5.51947	5.86142	5.07044	0.891209	0.00104598	0.0161681
chr10	62778923	62779323	5.18828	5.55121	4.7022	0.948338	0.00104643	0.0161681
chr20	22718418	22718818	4.06363	4.55435	3.31425	1.33171	0.00104953	0.0162024
chr12	92169991	92170391	4.8638	5.25495	4.32545	1.02756	0.00105531	0.0162684
chr7	36776401	36776801	4.88923	5.27784	4.35571	1.02035	0.00105557	0.0162684
chr20	38749203	38749603	4.5589	3.80359	5.05212	-1.139	0.00105743	0.0162834
chr1	43902666	43903066	4.79388	5.19101	4.24409	1.04468	0.00105883	0.0162913
chr2	120783616	120784016	3.61255	2.46388	4.24384	-1.6557	0.00106563	0.0163821
chr2	218630166	218630566	4.93323	4.26033	5.39031	-1.02251	0.00107314	0.0164838
chr12	610186	610586	5.60875	5.02992	6.02071	-0.885532	0.00107768	0.0165397
chr12	46402308	46402708	3.48881	4.0826	2.46201	1.70003	0.00107887	0.0165439
chr18	32469669	32470069	4.08446	3.17522	4.63786	-1.3481	0.00107976	0.0165439
chr20	1492189	1492589	5.25792	5.61478	4.7827	0.931656	0.00108258	0.0165733
chr5	165186983	165187383	2.5259	3.32495	0.582709	2.74288	0.00108782	0.0166397
chr10	130862844	130863244	5.67711	6.01045	5.24283	0.868216	0.00109548	0.0167362
chr12	9880992	9881392	4.11612	4.59744	3.38867	1.3011	0.00109684	0.0167362
chr14	55103100	55103500	5.34752	5.69832	4.88303	0.915136	0.00109686	0.0167362
chr21	35013109	35013509	4.47102	4.90241	3.85278	1.14539	0.00109934	0.0167575
chr15	62104852	62105252	4.21751	4.68372	3.5244	1.25277	0.00110008	0.0167575
chr2	130866210	130866610	4.79222	5.18785	4.2453	1.04031	0.00111149	0.0169104
chr5	172644146	172644546	4.80325	5.19894	4.2562	1.0405	0.00111196	0.0169104
chr14	24095211	24095611	4.71773	4.00428	5.19296	-1.08016	0.00112043	0.0170199
chr1	12435680	12436080	4.90023	5.28636	4.3714	1.01314	0.00112101	0.0170199
chr22	42120546	42120946	4.30182	4.75468	3.63811	1.21093	0.00112351	0.0170437
chr6	38154031	38154431	3.42838	2.1664	4.09106	-1.79465	0.00112455	0.0170455
chr9	99058785	99059185	4.91457	5.29784	4.39113	1.00504	0.00113232	0.0171491
chr2	30158470	30158870	4.62425	5.03729	4.04327	1.09088	0.00114706	0.017358
chr2	9291036	9291436	4.25983	4.71771	3.58517	1.22642	0.00114841	0.0173641
chr2	98089042	98089442	4.85865	5.24709	4.32544	1.01971	0.00115188	0.0173712
chr22	29269662	29270062	4.71224	4.00056	5.18669	-1.07761	0.00115203	0.0173712
chr20	44114115	44114515	4.3306	3.51779	4.84735	-1.21814	0.00115224	0.0173712
chr20	20711408	20711808	4.43264	3.64835	4.93789	-1.17901	0.00115266	0.0173712
chr5	40570779	40571179	5.42646	5.77016	4.97438	0.895845	0.00115531	0.0173969
chr5	57261194	57261594	4.97467	5.35283	4.46076	0.99068	0.00115783	0.0174205
chr14	68337134	68337534	4.88444	5.26924	4.35811	1.00931	0.00116379	0.0174959
chr1	58941328	58941728	4.62754	5.03914	4.04942	1.08652	0.00116577	0.0175113
chr21	46066005	46066405	5.07365	4.43099	5.51669	-0.978923	0.00116836	0.0175359
chr10	7389648	7390048	5.25605	5.6112	4.78388	0.92692	0.00117234	0.0175757
chr12	120536553	120536953	3.95214	2.99529	4.52242	-1.41084	0.00117293	0.0175757
chr10	98269049	98269449	4.43106	3.64835	4.93566	-1.17678	0.00117976	0.0176637
chr7	90725764	90726164	4.00571	4.50168	3.24385	1.3488	0.00118099	0.0176677
chr13	22642121	22642521	5.3369	4.7339	5.76088	-0.921087	0.00118557	0.0177145
chr3	198108636	198109036	4.88045	4.20608	5.3382	-1.02455	0.00118605	0.0177145
chr12	95203332	95203732	4.75983	5.15708	4.20978	1.04492	0.00118898	0.0177439
chr9	138020084	138020484	4.63654	3.90906	5.11789	-1.09988	0.00120047	0.01789
chr10	27715030	27715430	4.79616	5.18943	4.25377	1.03343	0.0012011	0.01789
chr1	247317342	247317742	5.47431	5.81481	5.02777	0.887204	0.0012021	0.01789
chr4	3951913	3952313	4.62909	3.90157	5.11044	-1.09992	0.00120266	0.01789
chr16	79285403	79285803	4.23309	3.39023	4.76162	-1.25901	0.00120767	0.0179435
chr9	750703	751103	5.13321	5.49573	4.64788	0.947034	0.00120822	0.0179435
chr1	178581284	178581684	4.69325	5.09693	4.13072	1.06348	0.00121031	0.0179501
chr2	200673059	200673459	5.59866	5.93187	5.16463	0.867702	0.00121061	0.0179501
chr3	127011960	127012360	3.48114	4.07242	2.462	1.69011	0.00121354	0.0179635
chr7	100714813	100715213	5.00626	4.35655	5.45261	-0.989049	0.00121369	0.0179635
chr12	99619497	99619897	4.78127	5.17497	4.23807	1.03471	0.00121445	0.0179635
chr8	141316444	141316844	4.84701	4.16733	5.30716	-1.03212	0.00121769	0.017997
chr22	20206243	20206643	4.91113	4.24378	5.36567	-1.0145	0.00122122	0.0180346
chr22	24240911	24241311	3.21059	3.85634	2.01119	1.91398	0.00122489	0.0180743
chr15	38146048	38146448	4.11206	4.58971	3.39306	1.289	0.00122826	0.0181095
chr19	6773419	6773819	4.5085	3.75191	5.00225	-1.14054	0.00123215	0.0181522
chr8	133016532	133016932	5.28222	5.63443	4.81524	0.918871	0.00124245	0.0182761
chr10	63496678	63497078	4.75961	5.15549	4.21221	1.04091	0.00124255	0.0182761
chr6	167115197	167115597	4.71929	5.11888	4.16474	1.05162	0.00124791	0.0183371
chr17	40178722	40179122	4.54433	4.9632	3.95169	1.10789	0.00124869	0.0183371
chr17	28811292	28811692	3.66992	2.57798	4.28427	-1.58432	0.0012585	0.0184534
chr3	51778076	51778476	4.71581	4.00988	5.18773	-1.06935	0.00125862	0.0184534
chr6	157460941	157461341	4.62948	3.90531	5.10938	-1.09512	0.00126418	0.0185201
chr3	117629292	117629692	4.12852	3.25211	4.66981	-1.30403	0.00127073	0.0186013
chr2	10004426	10004826	5.62495	5.05769	6.03105	-0.868226	0.00128203	0.0187497
chr16	26705536	26705936	4.3246	3.51781	4.83895	-1.20983	0.00128291	0.0187497
chr13	40271546	40271946	4.69195	5.09371	4.13316	1.05782	0.00128613	0.0187818
chr17	64336934	64337334	4.51097	3.75765	5.00334	-1.13589	0.00128813	0.0187866
chr10	43782174	43782574	5.10549	5.46915	4.61809	0.950195	0.0012885	0.0187866
chr8	2000514	2000914	4.12512	3.24988	4.66598	-1.30243	0.00129786	0.018908
chr11	46672741	46673141	3.54646	4.12035	2.57919	1.62307	0.00130525	0.0190006
chr11	130765973	130766373	5.32095	5.66836	4.86242	0.905745	0.00130669	0.0190065
chr6	168473893	168474293	5.00485	4.35837	5.44969	-0.984344	0.00130953	0.0190328
chr18	13579517	13579917	4.4639	4.89061	3.85531	1.13115	0.00131095	0.0190383
chr12	50623166	50623566	3.4741	4.06307	2.46203	1.68075	0.00131371	0.0190633
chr22	23893672	23894072	4.0655	3.16828	4.61451	-1.33184	0.00131582	0.0190789
chr2	20348581	20348981	4.17243	3.31635	4.70603	-1.27675	0.00131757	0.0190892
chr5	179141804	179142204	5.54703	4.97375	5.95619	-0.877154	0.00132091	0.0191226
chr1	205665217	205665617	5.45757	5.79513	5.0161	0.879212	0.00132511	0.0191639
chr17	2852441	2852841	5.10484	4.47434	5.54211	-0.961112	0.00132585	0.0191639
chr19	40433870	40434270	4.06868	3.17293	4.61715	-1.32983	0.00132725	0.019169
chr2	197306574	197306974	5.50362	5.83907	5.06575	0.873593	0.00133316	0.0192392
chr20	3614048	3614448	5.20136	4.58759	5.63058	-0.936737	0.00133577	0.0192595
chr3	129954182	129954582	6.40549	6.7339	5.97957	0.855804	0.00133666	0.0192595
chr16	88475862	88476262	4.2276	3.39234	4.75318	-1.24848	0.00133909	0.0192794
chr10	121668914	121669314	4.63249	3.91282	5.11044	-1.08869	0.00135021	0.0194121
chr1	241993450	241993850	5.3168	5.66251	4.86124	0.901061	0.00135043	0.0194121
chr4	148443895	148444295	4.12388	3.25213	4.66343	-1.29763	0.00135488	0.0194609
chr2	234570109	234570509	5.05015	5.41651	4.55787	0.957605	0.00135981	0.0194936
chr1	179824287	179824687	4.66697	3.95556	5.14131	-1.07709	0.00136001	0.0194936
chr5	76391891	76392291	3.6216	4.17999	2.69852	1.56543	0.00136034	0.0194936
chr1	14552716	14553116	2.09733	0	3.01084	-3.62535	0.00136805	0.0195888
chr3	46953611	46954011	5.4271	5.76643	4.98257	0.88395	0.00137441	0.0196479
chr20	3172664	3173064	4.17122	3.31853	4.70354	-1.27209	0.0013746	0.0196479
chr1	40422104	40422504	4.61535	5.02265	4.04573	1.07379	0.00137538	0.0196479
chr1	110000595	110000995	4.46906	4.89396	3.86417	1.12564	0.00137842	0.0196738
chr8	92302999	92303399	2.94809	1.31436	3.69462	-2.2238	0.00137934	0.0196738
chr7	127967976	127968376	4.81304	5.19895	4.28464	1.01226	0.00139057	0.0198186
chr7	122006509	122006909	3.88452	2.91379	4.45959	-1.42848	0.00139436	0.0198572
chr7	36262850	36263250	3.87756	4.3878	3.081	1.39605	0.00140277	0.0199615
chr12	76866344	76866744	2.79859	1.0022	3.57437	-2.40046	0.0014077	0.0200162
chr8	98418610	98419010	4.88438	4.2208	5.33717	-1.00882	0.00141705	0.0201238
chr9	38227287	38227687	4.97282	4.32536	5.41811	-0.985666	0.0014176	0.0201238
chr14	72614089	72614489	5.08151	5.44411	4.59604	0.947108	0.00141885	0.0201238
chr16	17252225	17252625	4.46281	3.70406	4.95748	-1.14332	0.00141965	0.0201238
chr11	1049927	1050327	5.70764	5.15084	6.10838	-0.85256	0.00142447	0.0201731
chr1	225777270	225777670	3.81285	2.81021	4.3987	-1.46991	0.00142533	0.0201731
chr3	129618620	129619020	5.07114	4.44014	5.50866	-0.96177	0.00142788	0.0201937
chr5	177609375	177609775	5.3957	4.811	5.8106	-0.893934	0.00142988	0.0202064
chr5	139181692	139182092	5.92396	6.24389	5.51225	0.832676	0.0014322	0.0202236
chr19	40179375	40179775	4.96553	4.31988	5.40997	-0.98301	0.00145625	0.0205367
chr8	92524957	92525357	4.80865	4.133	5.26698	-1.02613	0.0014566	0.0205367
chr3	183824596	183824996	4.17063	3.32288	4.70105	-1.26525	0.00145896	0.0205415
chr13	45396329	45396729	5.29494	5.64083	4.83904	0.901559	0.00145945	0.0205415
chr5	176647137	176647537	4.46261	3.706	4.95637	-1.14028	0.00146229	0.0205415
chr8	58310399	58310799	5.1477	5.5033	4.67472	0.927898	0.00146276	0.0205415
chr1	2597176	2597576	5.91278	6.23087	5.5041	0.827766	0.0014632	0.0205415
chr1	156866374	156866774	5.23037	5.58098	4.76622	0.914316	0.00146366	0.0205415
chr8	102584534	102584934	2.95962	3.65028	1.58618	2.11979	0.00146784	0.0205845
chr14	102949809	102950209	5.30052	4.70538	5.72062	-0.90932	0.00147054	0.020601
chr2	88176476	88176876	5.32915	5.67144	4.87952	0.891798	0.00147126	0.020601
chr7	5363998	5364398	4.53141	4.94507	3.94919	1.09228	0.00147415	0.0206117
chr5	76425675	76426075	5.5403	5.87024	5.11179	0.858802	0.00147427	0.0206117
chr11	119692054	119692454	5.65742	5.98319	5.23596	0.847821	0.00147841	0.0206539
chr1	39194733	39195133	5.29642	5.64115	4.84257	0.898328	0.00148958	0.0207799
chr11	297592	297992	3.80929	2.81023	4.39393	-1.46514	0.00148969	0.0207799
chr15	47822599	47822999	4.71545	5.10927	4.17202	1.03474	0.00149625	0.0208556
chr13	107122317	107122717	3.61659	4.17158	2.70292	1.55264	0.00150332	0.0209382
chr7	8114978	8115378	4.74669	5.13644	4.211	1.02309	0.00150617	0.0209621
chr12	76715350	76715750	5.27622	5.62232	4.81996	0.902064	0.00151966	0.0211337
chr14	52551193	52551593	4.41673	3.65032	4.91459	-1.15384	0.00152636	0.0212109
chr1	177136119	177136519	3.98997	4.47865	3.24541	1.32436	0.00152966	0.0212407
chr15	31203176	31203576	5.71411	5.16172	6.11259	-0.845876	0.00153298	0.0212706
chr15	63465377	63465777	3.61126	4.16593	2.69849	1.55142	0.00153905	0.0213381
chr5	59500180	59500580	3.74956	4.27861	2.90536	1.46025	0.00154016	0.0213381
chr10	21089909	21090309	3.28002	3.89995	2.16971	1.80368	0.00154623	0.0214061
chr22	21628732	21629132	3.19294	1.80737	3.88649	-1.93992	0.00154748	0.0214072
chr13	77306683	77307083	4.56928	4.97733	3.99819	1.07583	0.00155129	0.0214437
chr3	100125426	100125826	4.19423	4.65053	3.52301	1.22111	0.00155989	0.0215464
chr22	26577740	26578140	4.04574	4.52419	3.32493	1.29104	0.00157041	0.0216727
chr12	71063937	71064337	4.67518	5.07144	4.12706	1.04172	0.00157139	0.0216727
chr19	32672774	32673174	4.80352	5.18627	4.28103	1.00324	0.00157412	0.0216921
chr19	48393343	48393743	5.22149	4.62017	5.64464	-0.91832	0.00157546	0.0216921
chr6	162075935	162076335	4.76636	4.08829	5.2258	-1.0295	0.00157634	0.0216921
chr20	5145387	5145787	5.21623	5.56486	4.75558	0.908862	0.00157795	0.0216979
chr17	11780947	11781347	4.83189	4.16734	5.28513	-1.01015	0.00158312	0.0217528
chr1	89958501	89958901	4.36948	4.8005	3.75202	1.14372	0.00159144	0.0218507
chr15	90280156	90280556	4.32208	3.53199	4.82969	-1.18641	0.00159483	0.021881
chr19	47507777	47508177	5.42816	5.76196	4.9931	0.869033	0.00159682	0.0218919
chr10	42997800	42998200	5.58541	5.02628	5.98735	-0.85588	0.00159895	0.0219048
chr2	120633083	120633483	4.95601	5.32466	4.45956	0.963775	0.00160429	0.0219615
chr12	11800611	11801011	4.921	5.29162	4.42097	0.969191	0.00161125	0.0220244
chr2	231910657	231911057	5.34618	4.76188	5.76088	-0.893235	0.00161128	0.0220244
chr11	43693944	43694344	5.08729	5.44411	4.61217	0.931125	0.00163296	0.0223041
chr12	11728498	11728898	4.33157	4.76646	3.70606	1.15524	0.00164464	0.022436
chr5	346436	346836	5.28322	5.62644	4.83199	0.894268	0.00164506	0.022436
chr1	110610178	110610578	5.29825	5.63932	4.85072	0.888463	0.00164696	0.0224453
chr11	66675702	66676102	4.10694	3.24763	4.64178	-1.28062	0.00164843	0.0224487
chr20	3210260	3210660	3.92695	2.99521	4.48842	-1.37712	0.00165106	0.0224495
chr5	173922254	173922654	4.19641	4.65051	3.52999	1.21411	0.0016513	0.0224495
chr12	124418529	124418929	4.36323	3.5884	4.86458	-1.16538	0.00165216	0.0224495
chr2	69957998	69958398	5.06143	4.43829	5.49518	-0.950181	0.00165807	0.0225132
chr2	168583966	168584366	4.84105	5.21946	4.32665	0.990995	0.00166541	0.0225962
chr8	41492018	41492418	3.92408	2.99258	4.48547	-1.37679	0.0016677	0.0226105
chr3	101677824	101678224	4.61968	3.91282	5.09201	-1.07033	0.00167598	0.0227061
chrX	78062540	78062940	4.14283	4.60332	3.46241	1.23393	0.00168462	0.0228063
chr2	147297166	147297566	4.19129	4.64496	3.52581	1.21275	0.00168693	0.0228105
chrX	45758570	45758970	4.15386	3.31411	4.68118	-1.25427	0.00168741	0.0228105
chr8	60694105	60694505	5.63577	5.95845	5.21946	0.839565	0.00168921	0.022818
chr15	40307501	40307901	4.75207	4.07725	5.21002	-1.02481	0.00169526	0.0228793
chr14	50826185	50826585	3.81201	4.32641	3.00508	1.40964	0.00169624	0.0228793
chr1	70220491	70220891	3.7289	2.70484	4.32179	-1.49695	0.00170004	0.0229138
chr14	101072063	101072463	3.48624	2.32473	4.12126	-1.67002	0.00170542	0.0229694
chr3	151228390	151228790	5.37082	5.70524	4.93473	0.870499	0.00170903	0.0230011
chr4	2241237	2241637	3.38988	2.16627	4.04229	-1.74635	0.00171042	0.0230031
chr17	38485827	38486227	4.21124	3.39234	4.73041	-1.22583	0.00171312	0.0230225
chr2	130390245	130390645	4.93103	4.28962	5.37349	-0.976678	0.00171989	0.0230966
chr16	89525139	89525539	5.02166	4.396	5.45663	-0.95382	0.0017235	0.0231282
chr2	85705366	85705766	5.68063	6.0003	5.26934	0.831631	0.00173118	0.0232142
chr11	111632393	111632793	4.86046	5.23496	4.35332	0.979982	0.00173631	0.0232661
chr17	49913265	49913665	3.86174	2.90574	4.43173	-1.40883	0.00174268	0.0233344
chr11	22634984	22635384	4.83796	5.21471	4.32665	0.986246	0.00175259	0.0234499
chr17	7313938	7314338	3.9815	3.07937	4.5323	-1.33789	0.00175809	0.0234854
chr1	203673382	203673782	4.35851	4.78737	3.74551	1.13719	0.00175901	0.0234854
chr9	70493401	70493801	4.83651	5.21313	4.32544	0.985869	0.00175907	0.0234854
chr11	103650800	103651200	5.06565	5.42272	4.59007	0.931768	0.00176128	0.0234977
chr3	49840892	49841292	5.0084	5.36985	4.525	0.943779	0.00176726	0.0235604
chr11	59269911	59270311	4.32469	4.75819	3.70208	1.15104	0.00176873	0.0235629
chr9	133575324	133575724	4.8598	4.20792	5.30717	-0.991796	0.00177577	0.0236071
chr20	8156035	8156435	4.86276	5.23654	4.35691	0.977974	0.00177642	0.0236071
chr1	235330097	235330497	4.30492	3.5198	4.81049	-1.17949	0.00177643	0.0236071
chr4	41647803	41648203	4.49424	3.7615	4.97785	-1.10665	0.00177759	0.0236071
chr1	221047720	221048120	5.87111	6.18559	5.46841	0.818187	0.00177878	0.0236071
chr7	100868416	100868816	4.35618	3.58641	4.85544	-1.15824	0.00177976	0.0236071
chr20	58559352	58559752	5.30087	4.71624	5.71574	-0.893599	0.00178252	0.0236267
chr19	7272948	7273348	4.60293	5.00261	4.04819	1.05138	0.00178739	0.0236743
chr10	48669165	48669565	4.41191	4.83391	3.81293	1.1166	0.00178907	0.0236794
chr15	75155018	75155418	2.79862	3.5132	1.32065	2.23759	0.0017952	0.0237434
chr19	18682619	18683019	3.93037	3.00811	4.48845	-1.36426	0.00180166	0.0237968
chr8	57418304	57418704	4.10602	3.25443	4.63792	-1.26997	0.00180182	0.0237968
chr9	79583101	79583501	4.8359	5.21154	4.32664	0.983086	0.00181292	0.0239261
chr15	42738810	42739210	3.17534	1.80208	3.86597	-1.92502	0.00181456	0.0239305
chr1	155076850	155077250	6.29174	6.60673	5.88819	0.819956	0.00182132	0.0240024
chr2	9615203	9615603	3.8606	4.36322	3.08272	1.36993	0.00182511	0.0240352
chr4	139189014	139189414	4.75639	4.08644	5.21211	-1.01771	0.00182769	0.0240519
chr15	43524473	43524873	5.18963	4.59301	5.61046	-0.911246	0.0018307	0.0240744
chr20	10111189	10111589	5.25571	5.59612	4.80933	0.886519	0.00183739	0.0241388
chr16	17313151	17313551	5.41247	5.74324	4.98255	0.860823	0.00183823	0.0241388
chr5	116440113	116440513	6.02069	6.33231	5.62266	0.810802	0.00183963	0.0241398
chr13	55158702	55159102	2.59269	0.600692	3.3989	-2.60162	0.00184264	0.0241621
chr15	100940640	100941040	4.5683	4.97143	4.00685	1.06134	0.00184623	0.0241816
chr16	11316887	11317287	2.57887	0.582332	3.38573	-2.60677	0.00184696	0.0241816
chr1	4586100	4586500	5.00825	5.36829	4.52738	0.939841	0.00184807	0.0241816
chr20	62805438	62805838	4.35515	3.58842	4.85316	-1.15396	0.00185304	0.0242131
chr19	5804390	5804790	3.78142	2.79565	4.36161	-1.44759	0.00185312	0.0242131
chr10	123537459	123537859	4.43813	3.6963	4.92564	-1.11934	0.00186867	0.0243898
chr1	111740744	111741144	4.21044	3.39873	4.72675	-1.2158	0.00186929	0.0243898
chr3	194735935	194736335	5.19657	4.604	5.6154	-0.905311	0.00187279	0.0244181
chr2	74176425	74176825	3.63847	2.58115	4.24205	-1.53921	0.0018911	0.0246226
chr11	14894959	14895359	5.5884	5.90928	5.17511	0.834686	0.00189116	0.0246226
chr2	73059245	73059645	5.20951	4.61836	5.62763	-0.903163	0.00190483	0.024783
chr12	48185594	48185994	5.22642	5.56734	4.77918	0.88784	0.00191801	0.0249204
chr7	41883893	41884293	4.94205	5.30563	4.4548	0.949553	0.0019181	0.0249204
chr22	50262517	50262917	6.06745	5.53766	6.45409	-0.812024	0.00192023	0.0249305
chr17	16443572	16443972	5.42784	4.86367	5.83237	-0.863203	0.00192332	0.0249529
chr14	50401582	50401982	4.81891	4.16551	5.26698	-0.993885	0.00192596	0.0249695
chr17	69908366	69908766	4.03093	4.50356	3.3234	1.27209	0.00193502	0.0250694
chr3	72756309	72756709	4.20398	3.39448	4.71941	-1.2127	0.00194199	0.0251253
chr17	80453020	80453420	5.59231	5.04394	5.9887	-0.839646	0.00194208	0.0251253
chr14	61506925	61507325	4.26824	4.70537	3.63805	1.16192	0.00194633	0.0251626
chr1	37371530	37371930	2.91445	1.32097	3.65311	-2.17623	0.00194776	0.0251634
chr3	49165041	49165441	4.76145	4.09568	5.21525	-1.01161	0.0019495	0.0251682
chr19	1027925	1028325	5.30561	4.72848	5.71672	-0.88244	0.00195106	0.0251706
chr3	57080190	57080590	5.11246	5.46265	4.64906	0.912914	0.00195522	0.0251888
chr2	48446926	48447326	4.07837	4.54243	3.39006	1.24488	0.00195745	0.0251888
chr2	20973381	20973781	3.74115	4.26238	2.91703	1.43258	0.00195791	0.0251888
chr8	1951913	1952313	5.86801	5.33431	6.25672	-0.81774	0.0019602	0.0251888
chr3	51941548	51941948	3.03851	1.5694	3.75114	-2.03584	0.00196066	0.0251888
chr1	183845375	183845775	4.58789	4.98553	4.03712	1.04542	0.0019607	0.0251888
chr11	124736814	124737214	4.70147	5.08729	4.17324	1.01162	0.00196211	0.0251893
chr4	182492795	182493195	4.31964	4.74942	3.70474	1.13962	0.00197605	0.0253506
chr12	92037023	92037423	5.56444	5.88483	5.15196	0.833357	0.00197838	0.025359
chr15	58548529	58548929	5.21096	5.55317	4.76147	0.891329	0.00197947	0.025359
chr20	8347763	8348163	4.12542	4.58197	3.45368	1.22144	0.00198245	0.0253773
chr9	121682395	121682795	5.35861	5.68927	4.9289	0.860404	0.0019838	0.0253773
chr1	92834999	92835399	3.04577	1.58155	3.75733	-2.0299	0.00198655	0.0253773
chr5	137143069	137143469	4.15301	3.32728	4.67487	-1.23481	0.00198691	0.0253773
chr17	10145184	10145584	5.82095	6.13187	5.42407	0.808733	0.0019878	0.0253773
chr3	14378088	14378488	5.00141	5.35895	4.52499	0.93289	0.0019923	0.0254158
chr16	69339096	69339496	3.17616	1.81791	3.86317	-1.90644	0.00199359	0.0254158
chr11	120106024	120106424	3.91508	2.9978	4.47139	-1.35766	0.00200013	0.0254815
chr9	129808097	129808497	4.14662	3.32069	4.66856	-1.2351	0.00200789	0.0255627
chr2	106850285	106850685	4.15362	3.32947	4.67486	-1.23262	0.00202066	0.0257075
chr4	153344222	153344622	3.97457	3.08428	4.52102	-1.32172	0.00202348	0.0257255
chr10	78973834	78974234	3.98236	3.09416	4.52804	-1.31887	0.00202847	0.0257711
chr8	9184410	9184810	4.96668	5.32623	4.48669	0.938386	0.00203407	0.0258244
chr5	150190655	150191055	4.48616	3.7615	4.96628	-1.09517	0.00204203	0.0259076
chr8	94410301	94410701	3.43442	4.01092	2.4595	1.63146	0.00204779	0.0259627
chr11	33159271	33159671	4.24818	3.45856	4.75559	-1.18541	0.00206838	0.0262057
chr17	57365787	57366187	3.04435	1.58756	3.75425	-2.02084	0.00208224	0.0263631
chr10	7306684	7307084	3.97421	3.08677	4.51961	-1.31783	0.00208589	0.0263912
chr4	173414502	173414902	6.00768	6.31569	5.61553	0.801342	0.00210219	0.026579
chr5	172282747	172283147	3.63895	2.59453	4.23842	-1.52222	0.00210736	0.0266261
chr11	84550171	84550571	4.97794	4.35837	5.40997	-0.944736	0.00211435	0.026696
chr7	6845298	6845698	5.02841	5.38198	4.55905	0.921987	0.00212298	0.0267787
chr1	18654587	18654987	4.79167	5.16545	4.28585	0.977687	0.00212381	0.0267787
chr1	42318773	42319173	4.35493	4.77694	3.75592	1.11637	0.00214044	0.0269698
chr11	43738180	43738580	5.04581	5.39702	4.58059	0.915599	0.00214418	0.0269985
chr3	100104574	100104974	5.54864	5.86731	5.13902	0.828745	0.00215243	0.0270838
chr2	218219839	218220239	4.79102	5.16509	4.28464	0.978579	0.00215927	0.027149
chr16	879348	879748	4.08405	3.24302	4.61188	-1.25547	0.00216057	0.027149
chr5	142933	143333	4.88167	4.24744	5.32073	-0.96603	0.00216398	0.0271732
chr7	1678311	1678711	4.71817	5.09855	4.20013	0.996245	0.00216706	0.0271933
chr5	1948880	1949280	4.71958	4.05343	5.17355	-1.012	0.00217957	0.0273317
chr2	127486061	127486461	4.39436	4.81084	3.80651	1.10004	0.00218221	0.0273337
chr12	116675910	116676310	3.79095	4.29833	3.00143	1.38541	0.00218282	0.0273337
chr12	116264154	116264554	3.42635	4.00101	2.45685	1.62422	0.00218419	0.0273337
chr8	11429848	11430248	5.61443	5.07385	6.00675	-0.827834	0.00218668	0.0273373
chr1	223515277	223515677	4.93547	5.29472	4.45599	0.93746	0.00218746	0.0273373
chr15	40767729	40768129	5.26997	4.69265	5.68117	-0.882593	0.00218921	0.0273405
chr3	115660606	115661006	4.7254	5.10447	4.20978	0.99246	0.0021953	0.0273981
chr20	47667879	47668279	2.90816	1.33466	3.64282	-2.15235	0.00219874	0.0274223
chr17	2264658	2265058	3.24213	3.85244	2.16331	1.76295	0.00222089	0.0276707
chr1	44239711	44240111	5.8096	6.11855	5.41593	0.803549	0.00222248	0.0276707
chr12	1931273	1931673	5.84092	6.14914	5.44843	0.80169	0.00222318	0.0276707
chr11	109984136	109984536	4.68902	5.07144	4.16717	1.00191	0.00222923	0.0277273
chr22	40855126	40855526	3.6174	2.57085	4.21755	-1.52522	0.00223492	0.027767
chr11	46889291	46889691	4.09102	3.25446	4.61712	-1.24928	0.00223544	0.027767
chr13	48601973	48602373	4.91482	5.27542	4.43292	0.941114	0.0022503	0.0279326
chr11	95791803	95792203	4.19053	3.39019	4.70228	-1.19999	0.00225555	0.0279789
chr8	93738671	93739071	3.69625	2.6923	4.28252	-1.47045	0.00226022	0.0280179
chr10	123496633	123497033	5.38071	5.70742	4.95766	0.849898	0.00226829	0.028099
chr16	15808538	15808938	5.02445	5.37577	4.55904	0.915786	0.00227162	0.0281051
chr14	103088931	103089331	5.33203	4.76547	5.73777	-0.866592	0.00227184	0.0281051
chr12	2878244	2878644	4.08915	3.25447	4.61451	-1.24666	0.00229155	0.0283298
chr19	6232592	6232992	4.62764	3.9481	5.08774	-1.03114	0.00230074	0.0284243
chr10	77031270	77031670	5.41894	5.74176	5.0024	0.839579	0.00231787	0.0286167
chr14	42853784	42854184	4.30295	4.72847	3.69678	1.12674	0.00232439	0.0286779
chr7	87331679	87332079	5.59391	5.90782	5.19214	0.816259	0.00233086	0.0287384
chr1	174954544	174954944	5.04697	5.39548	4.5865	0.908147	0.00233411	0.0287592
chr19	12834010	12834410	4.13413	3.31847	4.65201	-1.22089	0.0023525	0.0289632
chr8	27376449	27376849	5.51113	5.8285	5.10367	0.825284	0.00235383	0.0289632
chr20	23231065	23231465	5.41416	4.86008	5.81351	-0.847975	0.00235566	0.0289664
chr3	146562007	146562407	3.96502	3.08678	4.507	-1.30536	0.00237964	0.0292268
chr22	42299030	42299430	5.41105	5.73332	4.99544	0.838121	0.00238002	0.0292268
chr15	88397349	88397749	4.86786	5.23023	4.3828	0.94598	0.00238359	0.0292511
chr2	74379314	74379714	4.55315	3.85909	5.01979	-1.0517	0.00239336	0.0293514
chr3	44865145	44865545	4.18762	3.39234	4.69734	-1.1929	0.00240509	0.0294756
chr7	56156973	56157373	4.71861	5.09533	4.20737	0.985797	0.00241402	0.0295653
chr19	3053448	3053848	3.90813	3.00823	4.45812	-1.33399	0.00241982	0.0296165
chr1	183288376	183288776	3.45446	2.32481	4.08017	-1.62916	0.00242322	0.0296214
chr6	7314011	7314411	3.95479	4.42971	3.24206	1.27898	0.00242344	0.0296214
chr19	2328313	2328713	2.30107	0	3.14784	-2.91138	0.00242617	0.0296351
chr2	238690154	238690554	5.34182	4.78218	5.74402	-0.856225	0.0024399	0.029783
chr2	143260671	143261071	3.90785	4.39014	3.17817	1.30245	0.00245854	0.0299906
chr2	88640801	88641201	5.50068	5.81782	5.09358	0.82465	0.00246139	0.0300054
chr8	143977965	143978365	5.54685	5.00824	5.93814	-0.824726	0.00246633	0.0300458
chr7	107850965	107851365	4.98953	5.34036	4.52499	0.914356	0.00249377	0.0303598
chr7	6375961	6376361	4.42434	3.70214	4.90339	-1.09136	0.00250847	0.0304955
chr9	37576161	37576561	3.6968	2.70497	4.27903	-1.45431	0.00250888	0.0304955
chr9	127607523	127607923	4.62719	3.95369	5.08454	-1.02236	0.00250989	0.0304955
chr3	37998576	37998976	3.83069	2.90291	4.39076	-1.37091	0.00251659	0.0305567
chr12	481154	481554	5.28475	4.72134	5.68889	-0.861813	0.00253333	0.0307396
chr5	41869547	41869947	4.4306	3.70992	4.90899	-1.08917	0.00254424	0.0308516
chr12	6767302	6767702	4.01935	3.17063	4.55014	-1.26545	0.00255833	0.031002
chr11	2914075	2914475	5.1159	5.45534	4.67118	0.883599	0.00256355	0.0310448
chr7	27900115	27900515	4.38245	4.79425	3.80393	1.08613	0.00257428	0.0311311
chr20	33036425	33036825	4.74076	4.09198	5.18668	-0.986832	0.00257429	0.0311311
chr8	80142135	80142535	4.80163	5.16704	4.31107	0.954271	0.00257667	0.0311311
chr7	102173523	102173923	4.80875	4.17284	5.24859	-0.968234	0.00257745	0.0311311
chr1	1238212	1238612	5.09606	4.50591	5.51369	-0.901381	0.00257925	0.0311323
chr19	46659341	46659741	5.19505	4.62016	5.60502	-0.878832	0.00259511	0.0313032
chr6	37831183	37831583	4.42818	4.83391	3.86166	1.06832	0.00260095	0.0313531
chr2	74390059	74390459	3.95781	3.08677	4.49708	-1.29547	0.00260557	0.0313882
chr10	21738958	21739358	5.69578	6.00278	5.30528	0.798308	0.0026083	0.0314004
chr17	75755554	75755954	5.17422	4.59662	5.58556	-0.88281	0.00261329	0.03144
chr2	101766406	101766806	4.86941	5.22865	4.38994	0.937268	0.00261808	0.031477
chr1	45340989	45341389	3.83594	2.91404	4.3939	-1.36294	0.00262481	0.0315057
chr3	122678660	122679060	4.58666	3.90719	5.04672	-1.03083	0.00262683	0.0315057
chr3	151903349	151903749	5.72332	6.02994	5.33344	0.79733	0.00262699	0.0315057
chr7	140417518	140417918	5.4396	5.75821	5.03008	0.828437	0.00262734	0.0315057
chr2	98555042	98555442	4.24866	4.67637	3.63801	1.13309	0.00264206	0.0316616
chr6	37503308	37503708	5.06934	5.41189	4.61926	0.891909	0.00264807	0.031713
chr7	157585348	157585748	4.81063	4.17652	5.24963	-0.965597	0.00265	0.0317154
chr2	68418293	68418693	5.32032	5.64415	4.9021	0.842099	0.00266518	0.0318764
chr16	2205902	2206302	3.75168	2.79534	4.32179	-1.40831	0.00266697	0.031877
chr1	2076865	2077265	4.63569	3.96679	5.09094	-1.01567	0.00267474	0.031949
chr11	15141399	15141799	5.71626	6.02143	5.32872	0.793522	0.0026766	0.0319505
chr16	75003284	75003684	4.50546	4.90077	3.95918	1.03818	0.0026809	0.0319659
chrX	48260876	48261276	4.13363	3.32954	4.6469	-1.20473	0.00268191	0.0319659
chr3	113457418	113457818	4.74705	5.11729	4.24771	0.967601	0.00268311	0.0319659
chr1	66432052	66432452	5.11736	4.53317	5.532	-0.892544	0.00268642	0.0319846
chr3	186663660	186664060	4.2265	3.45433	4.72675	-1.16092	0.00268896	0.0319941
chr10	118982399	118982799	4.07198	3.24762	4.5933	-1.23244	0.00270163	0.032124
chr2	9629505	9629905	4.22945	3.45855	4.72918	-1.15913	0.00271617	0.032276
chr2	201880431	201880831	6.08069	6.38061	5.7016	0.780308	0.00271924	0.0322916
chrX	150571556	150571956	3.9553	4.42539	3.25349	1.26324	0.00272562	0.0323465
chr4	48269315	48269715	3.00664	1.57522	3.71083	-1.99021	0.00272916	0.0323676
chr22	45226081	45226481	4.13028	3.32735	4.64309	-1.20311	0.00273467	0.032412
chr2	141531476	141531876	2.16333	2.99248	0.000800912	2.94047	0.00274161	0.0324704
chr20	57801494	57801894	4.41033	3.69238	4.88753	-1.08534	0.00274313	0.0324704
chr1	30689288	30689688	5.2978	4.73926	5.69945	-0.85444	0.00274807	0.0325079
chr1	182685193	182685593	5.07627	4.48958	5.49217	-0.896228	0.0027535	0.0325468
chr10	1480895	1481295	3.24737	2.00282	3.90543	-1.76939	0.00275653	0.0325468
chr20	47468109	47468509	4.06849	3.24531	4.58935	-1.2308	0.00275667	0.0325468
chr11	121537261	121537661	4.7818	5.14753	4.29067	0.955016	0.00275918	0.0325481
chr4	47825359	47825759	4.74162	5.11087	4.2441	0.964797	0.00276032	0.0325481
chr3	58861543	58861943	5.01658	5.36206	4.56142	0.899753	0.00276589	0.0325928
chr7	16755739	16756139	4.10659	4.5524	3.45804	1.18766	0.00277381	0.0326517
chr1	77414134	77414534	4.93112	5.28323	4.46433	0.917689	0.00277445	0.0326517
chr14	103054872	103055272	5.52321	4.99043	5.91143	-0.815871	0.00277878	0.0326705
chr3	134253606	134254006	4.17243	3.38584	4.67861	-1.18079	0.0027796	0.0326705
chr14	106767891	106768291	3.12555	1.7963	3.80545	-1.87075	0.00278212	0.0326792
chr12	1629250	1629650	3.75727	2.80738	4.32514	-1.39963	0.00278581	0.0327016
chr5	148807153	148807553	4.57018	4.9566	4.0408	1.01291	0.00279343	0.0327702
chr1	43795851	43796251	5.5737	5.88354	5.17859	0.80553	0.00279638	0.0327784
chr18	62744933	62745333	4.70925	5.08088	4.20737	0.971358	0.0027977	0.0327784
chr20	45318634	45319034	4.95609	5.30563	4.49382	0.910726	0.00281086	0.0329116
chr13	58955450	58955850	5.28557	5.61027	4.8659	0.844296	0.0028172	0.0329649
chr12	51973029	51973429	5.96806	6.26782	5.58921	0.779806	0.00283509	0.033153
chr3	139509465	139509865	4.41505	3.70019	4.8909	-1.0809	0.00284179	0.0332088
chr9	132373322	132373722	5.00771	5.35286	4.55311	0.898894	0.00284348	0.0332088
chr19	799216	799616	4.65825	4.00056	5.10832	-0.999536	0.00285007	0.0332647
chr19	18374307	18374707	5.36333	4.81457	5.75992	-0.839819	0.00285417	0.0332914
chr9	3813553	3813953	3.6155	2.59808	4.20622	-1.48674	0.00286016	0.0333259
chr6	82410979	82411379	5.37028	5.68936	4.95998	0.82954	0.0028616	0.0333259
chr12	49160216	49160616	5.59348	5.90108	5.202	0.799765	0.00286257	0.0333259
chr1	36224252	36224652	3.13007	1.80737	3.80834	-1.86259	0.00286911	0.0333676
chr19	16416879	16417279	4.97301	4.37115	5.39643	-0.918466	0.00286978	0.0333676
chr7	98884258	98884658	4.65956	4.00242	5.10938	-0.99874	0.00287178	0.0333697
chr1	46717369	46717769	4.53971	3.8572	5.00116	-1.03504	0.00288885	0.0335469
chrX	154122365	154122765	5.15662	5.48942	4.72328	0.865788	0.00289872	0.0336401
chr1	3389191	3389591	4.45558	3.75381	4.92566	-1.06234	0.00290418	0.0336823
chr3	155551296	155551696	3.94626	4.41451	3.24861	1.25726	0.00291207	0.0337318
chr6	44868424	44868824	4.77266	5.13734	4.28344	0.952098	0.00291213	0.0337318
chr2	187984411	187984811	2.75076	3.45115	1.33591	2.16103	0.00293	0.0339175
chr8	92583409	92583809	4.45831	3.75767	4.92788	-1.0607	0.00294124	0.0340262
chr7	102363593	102363993	3.11855	1.79621	3.79673	-1.86213	0.00294684	0.0340695
chr18	26977666	26978066	4.41363	4.81518	3.85528	1.05598	0.0029531	0.0341204
chr2	10018655	10019055	3.75432	2.81036	4.32011	-1.39164	0.0029603	0.0341821
chr2	172285232	172285632	5.61136	5.91624	5.22431	0.792619	0.00297611	0.0343113
chr6	92701047	92701447	5.74887	5.23403	6.12753	-0.788756	0.00297727	0.0343113
chr20	31740469	31740869	4.06438	3.24762	4.5827	-1.22186	0.00297986	0.0343113
chr12	34397182	34397582	4.80861	5.16993	4.32544	0.942862	0.00298029	0.0343113
chr13	79448004	79448404	4.45999	4.85659	3.91123	1.04175	0.00298148	0.0343113
chr19	15828484	15828884	4.89429	4.28414	5.32176	-0.930591	0.00298269	0.0343113
chr5	141604166	141604566	5.82494	6.124	5.44723	0.777788	0.00298478	0.0343138
chr5	168084586	168084986	5.31998	4.76905	5.7177	-0.842987	0.00301641	0.0346557
chr14	23131362	23131762	5.07511	5.4126	4.63375	0.878303	0.003023	0.0347097
chr11	76791077	76791477	5.38556	5.70095	4.98136	0.819798	0.00303988	0.0348817
chr6	11355543	11355943	3.00098	3.64529	1.80669	1.90284	0.00307107	0.0352176
chr3	128053957	128054357	3.88337	3.0004	4.42711	-1.311	0.0030777	0.0352717
chr6	31462667	31463067	4.22913	3.46907	4.72435	-1.1438	0.00308749	0.0353618
chr15	50685054	50685454	3.51786	2.46052	4.12144	-1.53749	0.00308997	0.0353681
chr7	70646375	70646775	4.8667	5.22107	4.39592	0.923765	0.00309199	0.0353692
chr11	19433288	19433688	4.86048	5.21471	4.38995	0.923386	0.0030985	0.0354216
chr11	2100324	2100724	4.50044	3.81311	4.96406	-1.0418	0.00310325	0.0354538
chr1	20340751	20341151	3.75465	2.81632	4.31845	-1.38403	0.00311095	0.0355197
chr9	22516470	22516870	4.19358	4.62223	3.58099	1.13562	0.00311899	0.0355847
chr6	169027575	169027975	4.83152	4.21341	5.26284	-0.942117	0.00312051	0.0355847
chr15	64864002	64864402	6.12973	6.42538	5.75746	0.769297	0.00312929	0.0356627
chr15	90659948	90660348	5.4804	5.79015	5.08545	0.805161	0.00314043	0.0357674
chr8	35560411	35560811	4.92613	5.27472	4.46553	0.908038	0.00314328	0.0357777
chr12	6538468	6538868	3.81079	2.90003	4.36474	-1.34796	0.00314873	0.0358176
chr6	149484652	149485052	5.0439	4.46154	5.45763	-0.889655	0.00318479	0.0362054
chr14	72518845	72519245	5.19719	5.52298	4.77569	0.847083	0.0032029	0.0363887
chr16	67062640	67063040	4.3627	3.64445	4.84004	-1.08548	0.00321204	0.0364699
chr7	132792242	132792642	5.61927	5.92258	5.23473	0.788559	0.00322029	0.0365411
chr1	160796830	160797230	4.92082	5.26842	4.46194	0.905322	0.00322879	0.0366149
chr5	159102194	159102594	5.32705	4.78217	5.72162	-0.833882	0.00323376	0.0366487
chr6	138499122	138499522	2.85652	1.32807	3.58191	-2.09862	0.00323848	0.0366794
chr3	31226499	31226899	3.99972	3.16821	4.52385	-1.24174	0.00324505	0.0367312
chr1	30304108	30304508	4.59979	4.97733	4.08701	0.987687	0.0032502	0.0367669
chr17	29048403	29048803	4.9218	4.32171	5.34435	-0.915779	0.00325495	0.036798
chr5	57443687	57444087	4.70107	5.06822	4.20737	0.958765	0.00325731	0.0367983
chr2	144630871	144631271	4.92268	5.26999	4.46433	0.90451	0.00325899	0.0367983
chr10	22318163	22318563	3.48006	4.02496	2.59397	1.51355	0.00326224	0.0368124
chr11	119093122	119093522	4.95471	4.36018	5.37451	-0.907561	0.00326571	0.0368289
chr13	36214086	36214486	1.8012	2.69419	0	3.49617	0.00327524	0.0369138
chr2	182832304	182832704	5.2087	5.53368	4.78855	0.844924	0.00331098	0.0372937
chr22	38735777	38736177	5.62016	5.92258	5.23706	0.786239	0.0033177	0.0373275
chr16	51051375	51051775	5.39367	5.7054	4.99546	0.810224	0.00331805	0.0373275
chr4	26937683	26938083	2.35982	3.13358	0.575336	2.56091	0.00333302	0.037473
chr1	117636787	117637187	4.76633	5.12615	4.28585	0.938519	0.00334287	0.0375198
chr16	4306030	4306430	4.7227	4.09013	5.16096	-0.963032	0.00334371	0.0375198
chr19	7871431	7871831	4.9237	4.32535	5.34538	-0.913171	0.00334773	0.0375198
chr19	15448619	15449019	4.10829	3.31841	4.61581	-1.18491	0.00334986	0.0375198
chr16	88871173	88871573	4.2686	3.528	4.75559	-1.11665	0.00335248	0.0375198
chr19	16629965	16630365	4.35591	3.64047	4.83201	-1.08143	0.00335335	0.0375198
chr2	158666850	158667250	5.48202	4.95502	5.86719	-0.806982	0.00335348	0.0375198
chr17	3842846	3843246	4.00109	3.17306	4.52385	-1.23689	0.00335352	0.0375198
chr11	83566902	83567302	3.65964	2.68871	4.23478	-1.42656	0.00335557	0.0375198
chr10	102421889	102422289	3.88875	3.0162	4.4286	-1.2967	0.00335936	0.0375394
chr16	441305	441705	3.67203	2.70506	4.24581	-1.42125	0.00336545	0.0375846
chr2	236752435	236752835	5.46533	4.93767	5.85085	-0.807923	0.00337379	0.0376466
chr12	88036653	88037053	4.10578	3.31614	4.61321	-1.18458	0.0033751	0.0376466
chr1	2131578	2131978	4.21008	3.45431	4.7035	-1.13782	0.00340321	0.0379372
chr14	24127493	24127893	5.05307	5.38823	4.61571	0.871885	0.00341975	0.0380984
chr7	150686150	150686550	4.35792	3.64445	4.83316	-1.0786	0.00342867	0.0381746
chr3	183468812	183469212	4.57307	3.91095	5.02519	-1.00564	0.00343433	0.0382145
chr10	85918964	85919364	4.69838	5.06338	4.20858	0.952731	0.00345921	0.0384546
chr20	40781295	40781695	4.97862	5.31979	4.53094	0.887937	0.0034601	0.0384546
chr3	12868390	12868790	4.44619	3.75574	4.91122	-1.04606	0.0034632	0.0384659
chr1	200908445	200908845	4.82478	5.17817	4.35572	0.920985	0.00347317	0.0385533
chr2	223895742	223896142	5.16758	5.49258	4.74741	0.844915	0.00347806	0.0385842
chr11	1762739	1763139	4.49768	3.81885	4.95746	-1.02947	0.00348201	0.038588
chr7	40807936	40808336	5.22529	5.54707	4.81049	0.836458	0.0034826	0.038588
chr22	44664400	44664800	5.05679	5.39136	4.62044	0.870289	0.00348653	0.0386083
chr13	104295280	104295680	4.44206	4.83391	3.90239	1.02801	0.00351415	0.0388906
chr1	43980386	43980786	4.75077	4.12748	5.18459	-0.949522	0.00352107	0.0389438
chr7	102890844	102891244	5.72669	6.0226	5.354	0.76953	0.00353293	0.0390356
chr10	15571318	15571718	4.47628	3.79592	4.93675	-1.03176	0.00353362	0.0390356
chr6	151281653	151282053	5.4984	5.80301	5.11177	0.791741	0.00353696	0.0390435
chr5	160268011	160268411	5.8995	6.19199	5.53224	0.76088	0.00353859	0.0390435
chr1	27115446	27115846	4.3222	4.72847	3.75462	1.06943	0.00354418	0.0390641
chr1	160440292	160440692	2.85797	3.5244	1.58168	1.9996	0.00354672	0.0390641
chr11	100684375	100684775	3.29431	3.8715	2.31735	1.63197	0.00354684	0.0390641
chr9	94323621	94324021	1.91726	0	2.81892	-3.43736	0.00355441	0.0391241
chr2	152536644	152537044	4.9101	5.25497	4.456	0.89787	0.00356083	0.0391713
chr8	38770069	38770469	4.30413	3.58035	4.78387	-1.09306	0.00358414	0.039404
chr16	81779596	81779996	4.11245	3.32962	4.61709	-1.17499	0.00358933	0.0394375
chr12	14980984	14981384	4.6305	5.00098	4.13072	0.967855	0.00360679	0.0396057
chr9	78237161	78237561	3.5821	2.58097	4.16744	-1.46531	0.00361544	0.039677
chr10	129033858	129034258	4.5224	4.90409	4.00191	0.999151	0.00362162	0.039721
chr14	61112478	61112878	4.30474	3.58238	4.78387	-1.09104	0.00364314	0.0398925
chr2	74985495	74985895	4.69382	5.05696	4.20737	0.947515	0.00364338	0.0398925
chr5	143393918	143394318	1.9108	0	2.81201	-3.4305	0.00364376	0.0398925
chr20	5657215	5657615	5.3463	5.65786	4.94839	0.809693	0.00365264	0.0399658
chr3	59256446	59256846	4.97276	5.31191	4.52855	0.882451	0.00365904	0.040012
chr7	155995218	155995618	5.59079	5.891	5.21124	0.780471	0.00366404	0.0400429
chr14	96727925	96728325	5.19687	4.64492	5.59511	-0.844297	0.00366705	0.040052
chr9	108643702	108644102	4.7905	5.14435	4.32063	0.922104	0.00367377	0.0401015
chr6	170435812	170436212	3.92888	3.08418	4.45812	-1.25929	0.0036789	0.0401337
chr18	58660248	58660648	5.06203	5.3934	4.63111	0.861607	0.00368401	0.0401604
chr2	26598542	26598942	5.71535	6.01055	5.34377	0.767684	0.00368573	0.0401604
chr2	39121590	39121990	4.03872	3.23577	4.55152	-1.20268	0.00369523	0.0402401
chr16	87955781	87956181	4.97656	4.39417	5.39031	-0.889525	0.00370649	0.0403211
chr2	129863374	129863774	5.24207	5.56031	4.83316	0.827103	0.00370706	0.0403211
chr6	137820047	137820447	5.1203	5.44617	4.69867	0.847082	0.00371076	0.0403311
chr14	49895302	49895702	3.92603	3.08159	4.45517	-1.25893	0.00371237	0.0403311
chr2	205770648	205771048	5.13971	5.46455	4.7198	0.844457	0.00371569	0.0403434
chr3	12555548	12555948	3.21297	1.99786	3.86306	-1.73237	0.00372327	0.0404017
chr16	85396387	85396787	5.81176	6.10265	5.44701	0.756712	0.00372558	0.0404029
chr17	49403816	49404216	5.12235	5.44874	4.69984	0.848511	0.00373178	0.0404463
chr9	138015140	138015540	5.41477	4.88753	5.80006	-0.807206	0.00373488	0.0404561
chr7	70456645	70457045	6.26128	6.55374	5.89405	0.761185	0.0037393	0.04048
chr12	755772	756172	4.88432	4.28778	5.30511	-0.91036	0.00374786	0.0405488
chr14	77265100	77265500	5.31996	4.78396	5.70988	-0.82038	0.00375394	0.0405643
chr1	11746337	11746737	5.09011	4.52592	5.49465	-0.862502	0.00375467	0.0405643
chr3	30743329	30743729	4.93386	5.27472	4.48671	0.887033	0.00375591	0.0405643
chr19	40192435	40192835	4.04695	3.24762	4.5583	-1.19761	0.00377274	0.0406998
chr20	58835351	58835751	4.76586	5.12137	4.29307	0.926525	0.00377289	0.0406998
chr5	181181981	181182381	4.44355	3.75961	4.90564	-1.03662	0.00377652	0.0407151
chr8	113890236	113890636	4.62735	4.9961	4.13072	0.962976	0.00378321	0.0407632
chr19	18002439	18002839	4.14996	3.38577	4.6469	-1.1493	0.00378773	0.040788
chr19	5070825	5071225	5.34245	4.80919	5.73093	-0.816265	0.00379795	0.0408741
chr19	48835890	48836290	4.60133	3.95369	5.04672	-0.984699	0.00380093	0.0408822
chr7	142386091	142386491	5.00413	4.42734	5.41507	-0.881252	0.00381342	0.0409925
chr17	31433365	31433765	5.48602	5.78921	5.10169	0.787984	0.00381786	0.0410163
chr16	81694150	81694550	4.76182	4.14407	5.19297	-0.941314	0.003823	0.0410475
chr9	128819954	128820354	3.93383	3.09439	4.46104	-1.25201	0.00383078	0.0410903
chr20	46359493	46359893	5.26647	5.58179	4.86238	0.819411	0.00383146	0.0410903
chr19	49548717	49549117	4.59516	3.94809	5.04027	-0.983847	0.00384016	0.0411361
chr2	235518153	235518553	4.64457	4.00614	5.08561	-0.971331	0.0038402	0.0411361
chr20	24292061	24292461	4.47724	4.86164	3.95167	1.00674	0.00384402	0.0411529
chr11	102476932	102477332	5.12041	5.44565	4.69984	0.845429	0.00385584	0.0412555
chr13	50339922	50340322	4.04503	3.24761	4.5556	-1.19492	0.00386475	0.0413267
chr6	11332289	11332689	3.09078	3.70434	2.00141	1.77309	0.00386742	0.0413313
chr10	6049799	6050199	4.88309	5.22708	4.43051	0.895338	0.00388639	0.0414989
chr15	101653233	101653633	4.39719	3.7041	4.8634	-1.04961	0.0038936	0.0414989
chr10	119594682	119595082	4.14971	3.38796	4.64563	-1.14585	0.00389371	0.0414989
chr11	96190066	96190466	4.96408	5.30094	4.5238	0.876235	0.00389403	0.0414989
chr17	76211495	76211895	3.98152	4.43176	3.32345	1.20061	0.00389726	0.0414989
chr3	52276654	52277054	4.15519	3.39452	4.65066	-1.14432	0.00390256	0.0414989
chr11	43989405	43989805	5.69176	5.18938	6.06366	-0.769524	0.00390403	0.0414989
chr6	21099618	21100018	4.55193	4.92725	4.04326	0.981205	0.00390413	0.0414989
chr6	53344849	53345249	5.42985	5.73433	5.04343	0.791303	0.00390443	0.0414989
chr21	42122223	42122623	5.83702	6.12737	5.47314	0.755337	0.0039057	0.0414989
chr1	10918246	10918646	4.94798	4.36382	5.36261	-0.89208	0.00391005	0.0415211
chr5	77774485	77774885	4.0457	3.24996	4.5556	-1.19258	0.00392754	0.0416827
chr10	102633617	102634017	4.92944	5.26842	4.48553	0.881914	0.00395646	0.0419654
chr19	9430529	9430929	4.7827	4.17284	5.21002	-0.9298	0.00396391	0.0420202
chrX	63758328	63758728	4.26979	4.67815	3.69809	1.07536	0.00396814	0.0420408
chr6	33073030	33073430	4.20572	3.4628	4.69368	-1.11954	0.00397407	0.04206
chr9	132053530	132053930	4.04474	3.24996	4.55426	-1.19123	0.00397508	0.04206
chr4	53688615	53689015	4.54591	4.92064	4.03833	0.979534	0.00397682	0.04206
chr1	226159126	226159526	3.67438	4.17423	2.90319	1.35876	0.00398395	0.0420935
chr20	61060305	61060705	4.52744	3.86668	4.97894	-1.00344	0.00398457	0.0420935
chr16	70199205	70199605	1.89889	0	2.79815	-3.40149	0.00399025	0.0421145
chr6	42195737	42196137	4.04637	3.2523	4.5556	-1.19025	0.00399115	0.0421145
chr17	16814397	16814797	5.74268	5.24519	6.11191	-0.762054	0.00401639	0.0423279
chr14	24113689	24114089	3.48805	2.45285	4.08456	-1.50857	0.00401775	0.0423279
chr17	41863698	41864098	4.30107	3.58644	4.77682	-1.07995	0.00401828	0.0423279
chr12	55818019	55818419	3.80749	2.92269	4.35191	-1.31253	0.0040285	0.0424112
chr7	8176215	8176615	5.19586	5.51385	4.78736	0.826308	0.00404186	0.0425275
chr6	87755386	87755786	4.27068	4.67814	3.70077	1.07267	0.00405369	0.0426275
chr3	127215589	127215989	3.85472	2.99221	4.39078	-1.28305	0.0040591	0.0426601
chr1	62336877	62337277	5.75143	6.04092	5.38889	0.753011	0.00407296	0.0427812
chr7	92057376	92057776	5.10311	5.4281	4.68297	0.844673	0.00408642	0.0428981
chr15	40182356	40182756	4.785	5.13574	4.32063	0.913552	0.00409777	0.0429927
chrX	22060318	22060718	3.85929	4.3263	3.1644	1.25275	0.00410507	0.0430447
chr17	75833566	75833966	6.04375	5.55419	6.40861	-0.750104	0.00412276	0.0431867
chr3	136860595	136860995	3.71909	2.80118	4.27561	-1.35655	0.00412469	0.0431867
chr10	3395539	3395939	4.39974	4.79075	3.86168	1.02535	0.00412567	0.0431867
chr22	25980929	25981329	4.12668	4.55242	3.52009	1.12636	0.00413695	0.0432802
chr22	23074577	23074977	6.33196	6.6216	5.96916	0.754035	0.00414888	0.0433803
chr18	2912319	2912719	5.87319	5.38343	6.23816	-0.75026	0.00415306	0.0433814
chr6	31414200	31414600	4.91265	4.32716	5.32794	-0.893973	0.00415371	0.0433814
chr20	23001698	23002098	4.62115	4.98716	4.1295	0.955327	0.00417699	0.0435997
chr1	93340743	93341143	5.13621	5.45687	4.7233	0.833283	0.00419288	0.0437407
chr1	11414420	11414820	4.33874	3.63846	4.80815	-1.05969	0.00420111	0.0438017
chr1	28910480	28910880	5.16285	4.61475	5.55909	-0.838422	0.00420983	0.0438487
chr16	1608250	1608650	3.73159	2.81948	4.28603	-1.34868	0.00421039	0.0438487
chr4	113574690	113575090	4.84857	5.1926	4.39592	0.895379	0.00422214	0.0439248
chr19	2170140	2170540	6.11403	6.40039	5.75638	0.745404	0.00422249	0.0439248
chr16	61149169	61149569	4.71732	5.07306	4.2441	0.927131	0.00422706	0.0439475
chr3	10143171	10143571	4.7431	4.13115	5.17145	-0.932775	0.00424141	0.0440478
chr3	136189469	136189869	4.47939	3.81312	4.93342	-1.01124	0.0042415	0.0440478
chr3	37430575	37430975	4.62958	3.99685	5.06792	-0.963005	0.00425917	0.0442064
chrX	66002165	66002565	4.62045	4.98473	4.13194	0.9504	0.00427397	0.0443349
chr11	119512506	119512906	5.98132	6.2669	5.62491	0.743246	0.00427686	0.0443398
chr2	196274183	196274583	5.42708	5.7284	5.04573	0.783077	0.00428367	0.0443557
chr8	144791060	144791460	3.85886	3.00312	4.39234	-1.27371	0.00428434	0.0443557
chr4	10062548	10062948	5.21976	4.68228	5.61046	-0.822502	0.00428563	0.0443557
chr2	201191773	201192173	5.06859	5.39393	4.64785	0.845564	0.00430495	0.0445306
chr12	121536218	121536618	5.50321	5.80108	5.12739	0.774286	0.00431293	0.0445845
chr10	71888393	71888793	4.58652	3.94623	5.02844	-0.973953	0.00431502	0.0445845
chr21	37208163	37208563	4.47439	3.8093	4.92789	-1.00954	0.00432147	0.0446128
chr11	7890730	7891130	2.8108	1.31346	3.52958	-2.06147	0.00432368	0.0446128
chr4	8261143	8261543	5.44848	5.74923	5.06807	0.781644	0.00432675	0.0446128
chr16	31662753	31663153	3.85931	4.32397	3.16968	1.24515	0.00432772	0.0446128
chr14	38275313	38275713	4.39636	4.78559	3.86168	1.02019	0.0043299	0.0446128
chr9	133979590	133979990	5.50774	5.80556	5.132	0.774155	0.00434518	0.0447451
chr20	24389257	24389657	4.61606	4.9806	4.12706	0.951213	0.00434831	0.0447523
chr8	10396938	10397338	5.68872	5.97884	5.3252	0.754532	0.00435236	0.0447689
chr6	150027341	150027741	5.77746	6.06561	5.41703	0.7496	0.00435772	0.0447989
chr10	130708928	130709328	4.02325	4.46184	3.39001	1.16483	0.00436561	0.0448549
chr19	48624037	48624437	4.55192	3.90531	4.99682	-0.982989	0.00436946	0.0448694
chr8	85063073	85063473	4.24785	3.52596	4.72677	-1.09	0.00437915	0.044919
chr14	89410115	89410515	4.61798	4.98224	4.1295	0.950414	0.00437931	0.044919
chr14	103387483	103387883	3.98255	3.17553	4.49699	-1.20774	0.00438163	0.044919
chr6	145865796	145866196	4.51339	4.8889	4.00439	0.981559	0.00438468	0.0449253
chr15	100861227	100861627	5.30295	4.77262	5.68988	-0.811671	0.00438716	0.0449256
chr7	98880019	98880419	4.50721	3.85151	4.95636	-0.996116	0.00439735	0.0450048
chr17	42320256	42320656	4.65318	5.01405	4.17081	0.941113	0.00440927	0.0451018
chr4	3244014	3244414	5.69432	5.19832	6.06273	-0.759656	0.0044175	0.0451223
chr21	43949693	43950093	5.55802	5.85255	5.18752	0.765735	0.00441852	0.0451223
chr11	3861089	3861489	5.55715	5.85113	5.18753	0.764293	0.00442027	0.0451223
chr7	69961445	69961845	4.30807	4.70709	3.75462	1.04817	0.00442111	0.0451223
chr3	187999121	187999521	4.30438	4.70354	3.75065	1.04859	0.00442512	0.0451382
chr9	32381754	32382154	4.70787	4.09197	5.13813	-0.938492	0.00443578	0.0452218
chr22	26430199	26430599	4.96409	4.39236	5.37246	-0.873547	0.00444402	0.0452666
chr3	108388409	108388809	4.14696	3.39673	4.63803	-1.12949	0.0044451	0.0452666
chr1	230290881	230291281	4.33978	3.64445	4.80699	-1.05255	0.00445702	0.0453549
chrX	118597277	118597677	2.52984	3.25398	1.00736	2.27714	0.00446132	0.0453549
chr11	64831729	64832129	5.51045	5.00285	5.88519	-0.777285	0.00446155	0.0453549
chr2	134360799	134361199	5.46167	5.75979	5.08546	0.774842	0.00446364	0.0453549
chr2	152250296	152250696	5.30014	5.60822	4.90791	0.800473	0.00447148	0.0454094
chr2	105449942	105450342	2.94996	1.58126	3.6395	-1.91347	0.00451457	0.0458032
chr6	111426818	111427218	2.96167	3.5936	1.81083	1.84758	0.00451524	0.0458032
chr15	42548036	42548436	3.85813	3.00854	4.38926	-1.26522	0.00454576	0.0460873
chr8	109300104	109300504	4.30573	4.70354	3.75462	1.04462	0.0045681	0.0462843
chr4	85499310	85499710	3.36794	3.918	2.46785	1.53094	0.00457023	0.0462843
chr5	134547164	134547564	4.1229	4.54465	3.52444	1.11425	0.00457958	0.0463534
chr8	96293320	96293720	4.72036	5.07306	4.25254	0.918707	0.0045893	0.0464107
chr9	89500691	89501091	5.34276	5.64716	4.95648	0.790943	0.00459287	0.0464107
chr1	107806112	107806512	5.44753	5.74624	5.07038	0.776348	0.00459512	0.0464107
chr10	35268684	35269084	5.08751	5.40879	4.67353	0.834842	0.00459534	0.0464107
chr18	75656654	75657054	4.21072	4.62033	3.63655	1.07879	0.00459881	0.0464202
chr1	45010733	45011133	3.78332	2.90567	4.32508	-1.30291	0.00461119	0.0465196
chr11	65882547	65882947	4.08804	3.32293	4.58536	-1.15011	0.0046167	0.0465496
chrX	69615460	69615860	3.38946	2.32074	3.99662	-1.55034	0.00463302	0.0466885
chr20	22663316	22663716	5.36904	5.67143	4.986	0.785732	0.00467523	0.0470881
chr17	82444132	82444532	4.81064	4.21707	5.22996	-0.905701	0.00467866	0.0470968
chr5	78984717	78985117	2.43967	0.582055	3.22549	-2.44873	0.00468234	0.0471081
chr20	16450713	16451113	4.86419	5.20207	4.42218	0.87872	0.00468651	0.0471241
chr2	224922579	224922979	4.99076	5.31981	4.56379	0.855284	0.00469814	0.0472152
chr13	46797007	46797407	3.83883	2.98665	4.37095	-1.26896	0.00470086	0.0472168
chr11	312596	312996	3.90507	3.07889	4.42711	-1.23374	0.0047098	0.047272
chr17	81644902	81645302	5.05761	4.50222	5.45763	-0.849154	0.00471151	0.047272
chr19	5937748	5938148	4.66131	4.04231	5.09307	-0.942933	0.00472075	0.0473389
chr16	1676336	1676736	3.39047	2.32497	3.99663	-1.54613	0.00472943	0.0473849
chr6	34919230	34919630	4.54168	4.91074	4.04449	0.963547	0.0047305	0.0473849
chr9	133459675	133460075	4.37127	3.69033	4.83201	-1.0321	0.00473636	0.0474178
chr2	151557621	151558021	4.4276	4.80911	3.90745	0.998262	0.00474755	0.0474781
chr7	69845096	69845496	4.4276	4.80911	3.90745	0.998262	0.00474755	0.0474781
chr19	48713217	48713617	3.9738	3.17313	4.4857	-1.19886	0.00475616	0.0475383
chr20	37316106	37316506	5.60355	5.89401	5.23948	0.755367	0.00476094	0.0475602
chr17	50935231	50935631	5.84766	6.13038	5.49569	0.735811	0.00476924	0.0476172
chr14	50335386	50335786	5.38609	4.87077	5.765	-0.788885	0.00478821	0.0477807
chr3	124250131	124250531	5.69762	5.98377	5.34029	0.744419	0.00479424	0.0478108
chr12	66727293	66727693	4.18864	3.45854	4.67112	-1.10136	0.00479643	0.0478108
chr1	156154301	156154701	5.1664	4.62893	5.55709	-0.822377	0.00481297	0.0479491
chr11	118788923	118789323	3.78172	2.90857	4.32179	-1.29673	0.00481814	0.0479491
chr20	47798784	47799184	3.78172	2.90857	4.32179	-1.29673	0.00481814	0.0479491
chr1	62795259	62795659	4.07211	4.49932	3.46249	1.13045	0.00482161	0.0479576
chr11	133950017	133950417	4.59279	3.96117	5.0306	-0.961181	0.00484479	0.0481622
chr1	58884019	58884419	3.27613	2.15161	3.90032	-1.62014	0.00485751	0.0482625
chr20	59218889	59219289	4.59072	3.9593	5.02843	-0.960892	0.00486097	0.0482707
chr12	27622925	27623325	3.58643	4.09169	2.80211	1.37613	0.00488983	0.0485311
chr10	26780678	26781078	5.72203	6.00764	5.36558	0.743027	0.00489498	0.048556
chr1	236394754	236395154	4.24473	3.53222	4.71955	-1.07654	0.00490347	0.0485932
chr3	52456539	52456939	4.1869	3.45854	4.66863	-1.09888	0.00490431	0.0485932
chr2	59997945	59998345	5.55709	5.84811	5.19213	0.756699	0.00490667	0.0485932
chr6	37980344	37980744	4.16551	4.57823	3.58518	1.08761	0.00491724	0.0486476
chr6	46325843	46326243	4.98305	5.31034	4.55903	0.850584	0.00491746	0.0486476
chr16	46690706	46691106	3.77732	2.90566	4.31683	-1.29468	0.00493217	0.048757
chr2	27664726	27665126	3.64311	2.71175	4.20444	-1.37347	0.00493718	0.048757
chr3	142108189	142108589	4.28489	3.5844	4.7544	-1.05968	0.00493823	0.048757
chr12	130112275	130112675	4.64437	5.00098	4.16959	0.929275	0.00494021	0.048757
chr15	94233951	94234351	5.47734	5.77167	5.10715	0.765096	0.00494178	0.048757
chr3	25791094	25791494	4.18993	3.46282	4.67112	-1.09709	0.00494954	0.0488073
chr22	30221253	30221653	5.69639	5.98177	5.34029	0.74243	0.00496686	0.0489518
chr1	15619373	15619773	3.55231	2.58086	4.12763	-1.4259	0.00499764	0.0492044
chr5	90473216	90473616	4.37453	3.69821	4.83316	-1.02536	0.00499784	0.0492044
chr20	37567504	37567904	4.46184	4.83729	3.95292	0.981251	0.00500118	0.0492108
chr9	125821507	125821907	3.90365	4.35406	3.24523	1.20056	0.00501572	0.0493041
chr1	32181272	32181672	4.02108	3.24284	4.52384	-1.16811	0.00501602	0.0493041
chr12	45268590	45268990	5.66269	5.94891	5.30526	0.744546	0.00502374	0.0493535
chr14	77555052	77555452	4.54139	3.90343	4.98222	-0.970352	0.00502669	0.0493561
chr2	28716393	28716793	4.89365	4.31989	5.30304	-0.876402	0.00503448	0.0494062
chr14	96279522	96279922	2.62306	0.993767	3.36874	-2.20547	0.00504193	0.0494529
chr6	111760185	111760585	3.16495	3.74833	2.16969	1.65336	0.00505212	0.0495264
chr2	124721422	124721822	3.70662	2.80738	4.25637	-1.33135	0.00506226	0.0495993
chr12	6605870	6606270	4.0201	3.24283	4.52247	-1.16673	0.00507599	0.0497073
chr12	92995179	92995579	4.46375	3.8093	4.91232	-0.99406	0.00509071	0.0498247
chrX	153572311	153572711	5.89271	6.17422	5.54261	0.732842	0.0050934	0.0498247
chr6	159761170	159761570	3.77893	2.91148	4.31685	-1.28889	0.0051018	0.0498803
chr11	62574725	62575125	4.19122	3.46708	4.67112	-1.09283	0.00510687	0.0499034
chr12	99393376	99393776	5.10464	5.42039	4.69985	0.820218	0.00511902	0.0499696
chr2	24353975	24354375	4.80747	5.14753	4.3617	0.884446	0.00511909	0.0499696
chr15	38075157	38075557	4.70116	5.05046	4.2393	0.909404	0.00514082	0.050155
chr6	36519095	36519495	4.86914	5.20364	4.43289	0.869592	0.00514524	0.0501715
chr9	134453889	134454289	5.47465	5.76801	5.106	0.762602	0.00515042	0.0501954
chr22	24513012	24513412	4.20594	4.61103	3.64067	1.06538	0.00515942	0.0502301
chr19	43534146	43534546	4.12873	3.38791	4.6158	-1.11622	0.00515945	0.0502301
chr14	96583618	96584018	5.76041	5.2776	6.12152	-0.739302	0.00518035	0.0504069
chr11	61211499	61211899	1.14869	0	2.14869	-5.13932	0.00518811	0.0504378
chr14	68522746	68523146	4.97614	5.30214	4.5543	0.847149	0.00518902	0.0504378
chr4	16196498	16196898	4.25144	4.65041	3.69807	1.04777	0.00521789	0.050648
chr17	28726950	28727350	4.01983	3.24522	4.52109	-1.16297	0.0052187	0.050648
chr16	29665193	29665593	5.37126	4.86006	5.74795	-0.782584	0.00521891	0.050648
chr8	132715990	132716390	5.10692	5.42193	4.70336	0.818246	0.00523414	0.050769
chr1	27483406	27483806	5.55195	5.05641	5.92011	-0.758737	0.00524321	0.0508301
chr10	64037971	64038371	5.11158	5.42655	4.70806	0.818175	0.00525157	0.0508843
chr5	175480227	175480627	5.02705	5.34818	4.61336	0.834296	0.00525608	0.0509011
chr21	14683802	14684202	4.93956	5.26685	4.51555	0.8505	0.00526249	0.0509364
chr9	89407968	89408368	4.56914	4.93055	4.08578	0.942313	0.00528205	0.0510988
chr1	48679667	48680067	5.08017	5.39704	4.67353	0.823132	0.00528812	0.0511305
chr21	28731572	28731972	5.22826	5.53523	4.83782	0.797446	0.00529164	0.0511376
chr22	25114803	25115203	4.75263	4.16006	5.17145	-0.904128	0.00529716	0.051155
chr3	172245925	172246325	4.45899	4.83221	3.95418	0.974924	0.00529901	0.051155
chr22	27591327	27591727	5.31	4.79289	5.68988	-0.791518	0.00531051	0.0512104
chr10	34721322	34721722	5.04976	5.36802	4.6408	0.826749	0.00531245	0.0512104
chr21	19854105	19854505	4.85976	4.28414	5.2701	-0.879106	0.0053131	0.0512104
chr3	2945004	2945404	5.23171	5.53792	4.84248	0.795447	0.00532483	0.0512966
chr4	159104757	159105157	4.4186	3.75768	4.87016	-1.00327	0.00536312	0.0516383
chr2	231405978	231406378	5.05486	5.37266	4.64667	0.82553	0.00539383	0.0518877
chr8	31829639	31830039	4.41656	4.79418	3.90364	0.987228	0.00539467	0.0518877
chr18	46204160	46204560	4.6396	4.99285	4.17081	0.919936	0.00539796	0.0518922
chr2	135874937	135875337	4.07067	3.31606	4.56359	-1.13536	0.00540266	0.0519102
chr16	2167935	2168335	4.72575	4.12932	5.14648	-0.909721	0.00540644	0.0519194
chr1	25871235	25871635	5.63088	5.91476	5.2771	0.738545	0.00541127	0.0519386
chr5	154102193	154102593	3.70022	2.80738	4.24761	-1.3226	0.00542407	0.0520105
chr3	60024648	60025048	5.32901	5.62844	4.9507	0.778055	0.00542442	0.0520105
chr22	36505149	36505549	4.13227	3.39675	4.61707	-1.10866	0.00543044	0.0520411
chr20	49281215	49281615	3.70234	2.81049	4.24937	-1.32125	0.00544344	0.0521384
chr19	1885788	1886188	2.17416	0.00181675	3.00454	-2.75886	0.00544881	0.0521626
chr14	70908612	70909012	3.77291	2.91153	4.30854	-1.28054	0.00545692	0.0522131
chr3	128728377	128728777	4.45844	3.8093	4.90453	-0.986272	0.00546871	0.0522717
chr11	93786102	93786502	3.83882	3.00316	4.36456	-1.2461	0.00547142	0.0522717
chr1	205259424	205259824	5.77794	5.29876	6.13703	-0.733737	0.00547159	0.0522717
chr13	32632875	32633275	5.17141	5.48019	4.77803	0.802083	0.00548198	0.0523438
chr12	92325656	92326056	4.67464	5.02428	4.2122	0.910154	0.00548699	0.0523644
chr7	133051965	133052365	5.51047	5.7996	5.14849	0.751784	0.00549034	0.0523692
chr17	27036972	27037372	4.61985	4.00428	5.04994	-0.937684	0.00551529	0.0525733
chr19	28402975	28403375	3.4605	2.45664	4.04674	-1.46729	0.00551868	0.0525733
chr3	136726113	136726513	5.26218	5.5643	4.87955	0.784884	0.00552032	0.0525733
chr5	50712551	50712951	4.48701	4.85491	3.99195	0.960112	0.0055257	0.0525972
chr12	57109716	57110116	3.83769	3.00316	4.363	-1.24454	0.00554196	0.0527247
chr2	165561042	165561442	4.06135	4.48326	3.46254	1.11436	0.00555229	0.0527719
chr1	227314759	227315159	3.54174	2.5808	4.11344	-1.4118	0.00555267	0.0527719
chr12	124994036	124994436	3.16463	1.99247	3.80269	-1.67785	0.0055636	0.0528484
chr11	73274380	73274780	4.45342	3.80546	4.89895	-0.984542	0.00557213	0.0528876
chr15	59975690	59976090	4.79492	5.13254	4.35334	0.877871	0.00557348	0.0528876
chr22	39300230	39300630	4.72898	4.13483	5.14859	-0.90632	0.00558391	0.0529455
chr14	49159640	49160040	4.63763	4.99044	4.16959	0.918807	0.00558535	0.0529455
chr15	84657917	84658317	4.12802	3.39456	4.61195	-1.10573	0.00559229	0.052984
chr5	65046184	65046584	3.05375	3.65452	2.00525	1.71996	0.00560963	0.0531209
chr5	138577484	138577884	4.37089	3.70413	4.82515	-1.01145	0.0056389	0.0533705
chr7	157334377	157334777	5.93425	5.46183	6.28955	-0.723364	0.00565347	0.0534678
chr14	102645550	102645950	5.1422	5.45184	4.74743	0.804282	0.005655	0.0534678
chr15	73304995	73305395	4.24543	4.64129	3.69806	1.03867	0.00566237	0.05351
chr6	43509016	43509416	5.21595	4.69465	5.59808	-0.797795	0.00569244	0.0537665
chr18	80114834	80115234	4.52433	4.88723	4.03832	0.946298	0.00570647	0.0538643
chr4	174283438	174283838	2.16363	0.00182577	2.99269	-2.74707	0.00570866	0.0538643
chr4	102308408	102308808	5.52045	5.80859	5.16003	0.749231	0.00572437	0.0539603
chr2	45787636	45788036	4.15426	4.56201	3.58376	1.07294	0.00572471	0.0539603
chr17	8865363	8865763	6.48121	6.76486	6.1278	0.738791	0.00575092	0.0541654
chr4	41132770	41133170	3.96103	3.17561	4.46673	-1.17759	0.00575237	0.0541654
chr2	200701611	200702011	4.49729	4.86331	4.00565	0.95482	0.00575676	0.0541767
chr17	21297969	21298369	6.21808	5.74549	6.57347	-0.723902	0.00575946	0.0541767
chr18	55338872	55339272	5.62732	5.90891	5.27711	0.732685	0.00576359	0.0541877
chr16	369697	370097	4.38009	3.71593	4.83315	-1.00767	0.00576929	0.0542136
chr4	101349117	101349517	4.46165	3.81699	4.90564	-0.979712	0.00577508	0.0542403
chr3	50567318	50567718	4.48647	3.84959	4.92678	-0.968558	0.00580241	0.0544691
chr8	42049720	42050120	3.83318	3.00318	4.35671	-1.23824	0.00583377	0.0547355
chr12	124149421	124149821	5.39903	5.69261	5.03002	0.763048	0.00584489	0.0548119
chr2	12046393	12046793	2.64989	3.33119	1.31496	2.06342	0.00585023	0.0548125
chr3	138172193	138172593	3.46342	2.46839	4.04673	-1.45555	0.00585093	0.0548125
chrX	69627154	69627554	4.85124	5.18151	4.42219	0.858227	0.00586188	0.0548872
chr16	15408676	15409076	4.27095	3.58236	4.73514	-1.04258	0.00587174	0.0549438
chr7	107875508	107875908	4.2319	3.53223	4.70104	-1.05813	0.00587391	0.0549438
chr16	1053454	1053854	4.98517	4.43458	5.38271	-0.841762	0.00591207	0.0552726
chr20	64100176	64100576	5.28477	5.5833	4.9079	0.775608	0.00591878	0.0553072
chr14	77033623	77034023	4.75556	4.171	5.1704	-0.892147	0.00594149	0.0554912
chr11	126628329	126628729	4.06478	3.31832	4.55426	-1.12377	0.00594603	0.0555054
chr3	186948520	186948920	5.67455	5.95484	5.32635	0.729448	0.00596005	0.0556079
chr19	17091500	17091900	5.29989	4.7893	5.67626	-0.781517	0.00596674	0.0556182
chr6	109010365	109010765	3.36439	2.32072	3.96362	-1.51771	0.00596963	0.0556182
chr3	14284468	14284868	5.51294	5.02268	5.87818	-0.750546	0.00597209	0.0556182
chr17	41973001	41973401	5.62728	5.14552	5.98781	-0.737557	0.00597511	0.0556182
chr11	78311494	78311894	4.76545	5.10286	4.32422	0.877171	0.00597854	0.0556182
chr5	4553886	4554286	4.88257	5.20997	4.45838	0.850615	0.00597931	0.0556182
chr7	127856387	127856787	4.52805	4.88889	4.04573	0.940563	0.00599602	0.0557454
chrX	68930861	68931261	5.4087	5.69993	5.04343	0.757009	0.00603195	0.0560511
chr9	97635248	97635648	4.4115	3.75964	4.85886	-0.990032	0.00603655	0.0560546
chr15	100463032	100463432	2.64473	3.32476	1.31493	2.05703	0.00604103	0.0560546
chr4	699630	700030	4.71743	4.12748	5.13495	-0.900088	0.00604149	0.0560546
chr2	131488836	131489236	4.48903	4.85323	4.00067	0.949729	0.00604909	0.0560969
chr3	155851639	155852039	4.17326	3.46068	4.64811	-1.07635	0.0060591	0.0561613
chr1	241533349	241533749	4.63284	4.98224	4.17081	0.909402	0.00609834	0.0564966
chrX	71057245	71057645	3.50072	4.01037	2.7056	1.38994	0.00610863	0.0565633
chr16	8798173	8798573	2.908	1.57438	3.58898	-1.87039	0.00612011	0.0566411
chr10	118968871	118969271	1.80886	0	2.70135	-3.30617	0.00612741	0.0566801
chr22	32721509	32721909	4.62987	4.97897	4.16838	0.908556	0.00614947	0.0568555
chr20	60994007	60994407	4.40996	3.75964	4.8566	-0.98777	0.00616069	0.0569306
chr14	103021938	103022338	5.23718	4.72315	5.6154	-0.786704	0.00616513	0.0569429
chr12	101891579	101891979	5.34715	5.64091	4.97788	0.763408	0.00618066	0.0570209
chr6	2943543	2943943	4.52591	4.88555	4.04573	0.937228	0.00618273	0.0570209
chrX	50137604	50138004	3.77367	4.2348	3.09186	1.23308	0.00618288	0.0570209
chr11	66255093	66255493	5.50926	5.79469	5.15309	0.742297	0.00620157	0.0571646
chr7	50505115	50505515	5.30084	5.597	4.92776	0.769526	0.00620974	0.0572002
chr18	79681122	79681522	3.95042	3.17067	4.4538	-1.16962	0.00621166	0.0572002
chr5	131549693	131550093	2.91241	3.5349	1.79361	1.80664	0.00622655	0.0572845
chr19	1400734	1401134	4.06685	3.32524	4.55426	-1.11687	0.00622871	0.0572845
chr7	66099614	66100014	5.03782	4.49859	5.42944	-0.824689	0.00623191	0.0572845
[truncated: 16,373 more rows]
