# Supplementary material for: Leukemia risk factor ARID5B coordinates HDAC-mediated transcriptional repression
Source: Nucleic Acids Res. 2026 Jun 22;54(12):gkag628. doi: 10.1093/nar/gkag628 (PMC13284713; doi:10.1093/nar/gkag628)
Supplement: gkag628_Supplemental_Files [file gkag628_supplemental_files.zip › Table_S6.xlsx]

## Sheet: HDAC1_peaks
Table S6. Regions occupied by HDAC1, HDAC2 or ARID5B, HDAC1 and HDAC2 in NALM6 WT cells
HDAC1 peaks in WT cells
chr1	29170	29400
chr1	180740	180950
chr1	199550	200060
chr1	376940	377230
chr1	827160	827980
chr1	837960	838800
chr1	940350	940660
chr1	1013220	1013590
chr1	1115810	1116300
chr1	1144100	1144670
chr1	1157510	1158020
chr1	1179010	1179580
chr1	1208210	1209080
chr1	1250080	1250480
chr1	1259960	1261090
chr1	1305030	1306190
chr1	1308010	1308990
chr1	1374930	1375450
chr1	1399470	1399840
chr1	1407110	1407830
chr1	1434060	1434350
chr1	1504820	1505590
chr1	1511810	1512100
chr1	1614960	1615800
chr1	1674650	1674990
chr1	1677610	1678700
chr1	1692170	1692620
chr1	1693240	1693690
chr1	1724170	1724650
chr1	1778560	1779600
chr1	1780100	1780690
chr1	1782820	1783130
chr1	1787850	1788630
chr1	1833270	1834620
chr1	1842540	1842970
chr1	1891200	1891640
chr1	1896020	1896370
chr1	1899090	1900190
chr1	1906480	1906680
chr1	1907010	1908050
chr1	1908770	1909090
chr1	1918890	1919710
chr1	2025480	2025790
chr1	2026020	2026420
chr1	2027860	2028370
chr1	2059790	2060120
chr1	2077460	2077660
chr1	2099780	2101130
chr1	2102990	2105380
chr1	2106820	2107280
chr1	2112380	2112590
chr1	2135350	2135630
chr1	2139870	2140080
chr1	2194840	2195320
chr1	2300480	2301710
chr1	2388160	2388580
chr1	2391150	2391800
chr1	2412700	2413200
chr1	2414670	2414900
chr1	2429550	2430530
chr1	2438280	2438650
chr1	2439630	2441770
chr1	2449760	2450480
chr1	2452200	2452570
chr1	2455390	2456350
chr1	2496050	2496670
chr1	2499840	2500580
chr1	2519600	2520510
chr1	2526040	2526920
chr1	2547080	2547560
chr1	2548030	2549140
chr1	2550340	2550670
chr1	2555760	2556530
chr1	2585290	2587270
chr1	2642730	2643100
chr1	3360950	3361180
chr1	3531360	3531560
chr1	3570620	3570840
chr1	3577880	3578540
chr1	3580610	3581850
chr1	3593180	3593530
chr1	3597810	3598220
chr1	3610220	3611680
chr1	3676870	3677720
chr1	3678400	3678750
chr1	3730420	3730620
chr1	3759980	3760310
chr1	3784040	3784600
chr1	3796300	3796790
chr1	3820950	3821570
chr1	3857020	3857880
chr1	3869940	3870210
chr1	3899830	3901430
chr1	3903220	3903710
chr1	3909800	3910370
chr1	3910850	3911440
chr1	4007290	4007870
chr1	4027390	4027660
chr1	4177010	4177290
chr1	4344290	4344680
chr1	4584380	4584580
chr1	4596540	4596830
chr1	5522690	5523020
chr1	5617130	5618180
chr1	5620840	5621160
chr1	5648250	5649290
chr1	5712680	5714210
chr1	5716630	5717780
chr1	5811460	5811930
chr1	5814060	5814860
chr1	5821650	5822470
chr1	5826250	5827130
chr1	5827780	5828820
chr1	5887470	5888550
chr1	5975350	5976060
chr1	5980500	5980830
chr1	5992350	5992900
chr1	6026070	6026680
chr1	6027360	6027800
chr1	6041030	6041520
chr1	6052720	6053030
chr1	6127380	6127960
chr1	6199500	6200020
chr1	6235740	6235960
chr1	6263030	6263580
chr1	6265000	6265530
chr1	6294130	6294520
chr1	6343750	6343990
chr1	6359500	6360130
chr1	6393180	6394290
chr1	6438260	6439120
chr1	6490220	6490900
chr1	6579870	6581260
chr1	6587630	6588040
chr1	6600580	6601630
chr1	6602530	6604100
chr1	6613090	6613700
chr1	6784460	6785320
chr1	7554520	7555410
chr1	7783600	7784170
chr1	7961130	7961890
chr1	8395480	8395720
chr1	8423260	8423770
chr1	8424080	8424710
chr1	8427370	8427770
chr1	8427930	8428230
chr1	8430970	8431410
chr1	8463300	8463770
chr1	8509940	8510200
chr1	8631510	8631770
chr1	8633390	8633920
chr1	8652310	8652980
chr1	8653410	8653880
chr1	8666070	8666340
chr1	8701230	8701570
chr1	8703200	8703460
chr1	8817850	8818140
chr1	8844490	8844780
chr1	8847820	8848450
chr1	8878330	8879460
chr1	8987790	8988180
chr1	9007950	9008300
chr1	9015620	9016490
chr1	9020190	9020750
chr1	9069260	9070140
chr1	9129060	9129840
chr1	9196210	9196680
chr1	9234680	9235220
chr1	9239590	9239950
chr1	9294780	9295280
chr1	9362580	9363650
chr1	9398150	9398690
chr1	9399540	9400580
chr1	9410800	9411250
chr1	9412950	9414030
chr1	9422970	9423240
chr1	9425620	9425980
chr1	9426160	9426840
chr1	9539270	9540100
chr1	9588730	9589120
chr1	9589540	9589740
chr1	9591310	9592190
chr1	9651490	9652090
chr1	9652300	9652670
chr1	9653240	9653600
chr1	9653790	9655770
chr1	9715970	9716370
chr1	9717520	9717820
chr1	9727180	9727550
chr1	9824650	9824890
chr1	9849830	9850140
chr1	9900600	9900820
chr1	9910290	9911150
chr1	9942570	9942850
chr1	9943140	9943390
chr1	9961050	9961410
chr1	10032930	10033530
chr1	10189730	10189990
chr1	10210010	10210320
chr1	10398360	10399420
chr1	10430460	10430870
chr1	10472150	10472560
chr1	10474630	10475350
chr1	10898160	10898420
chr1	10904650	10904900
chr1	10918560	10918780
chr1	11012640	11013070
chr1	11059760	11060670
chr1	11099290	11099820
chr1	11262570	11262890
chr1	11273220	11273670
chr1	11352990	11353340
chr1	11407150	11407990
chr1	11496260	11496560
chr1	11563160	11564130
chr1	11567630	11568170
chr1	11568410	11568610
chr1	11617090	11617610
chr1	11622070	11622490
chr1	11680870	11681790
chr1	11691090	11691640
chr1	11719450	11719940
chr1	11731470	11731830
chr1	11732000	11732220
chr1	11736390	11736600
chr1	11803610	11803980
chr1	11805390	11806660
chr1	11841550	11841800
chr1	11842080	11842800
chr1	11847980	11848500
chr1	11851110	11851310
chr1	11908590	11909070
chr1	11934320	11934540
chr1	11979680	11980180
chr1	12019330	12019750
chr1	12030260	12030580
chr1	12038200	12038590
chr1	12040270	12040880
chr1	12047510	12047850
chr1	12142620	12144050
chr1	12166940	12167770
chr1	12185780	12186150
chr1	12339480	12340270
chr1	12340700	12340960
chr1	12379470	12379770
chr1	12472870	12473460
chr1	12478070	12479110
chr1	12481040	12481320
chr1	13487370	13487660
chr1	13498480	13499140
chr1	13665930	13666140
chr1	13730800	13731320
chr1	13748980	13749860
chr1	14240350	14240700
chr1	14249510	14249850
chr1	14254300	14254660
chr1	14540170	14540410
chr1	14553500	14553700
chr1	14553890	14554360
chr1	14659820	14660030
chr1	14660980	14661460
chr1	14671970	14672190
chr1	14674420	14675320
chr1	14677830	14678520
chr1	14704770	14705090
chr1	14705290	14705640
chr1	14713200	14713790
chr1	14735910	14736200
chr1	14737240	14738590
chr1	14739340	14740480
chr1	14741090	14741900
chr1	14778950	14779160
chr1	14924660	14925080
chr1	14929740	14930910
chr1	14953770	14954430
chr1	15141950	15142420
chr1	15156320	15156550
chr1	15192960	15193420
chr1	15411410	15411750
chr1	15524080	15524390
chr1	15525100	15525430
chr1	15526820	15527310
chr1	15616790	15617150
chr1	15617520	15617840
chr1	15696860	15697660
chr1	15834520	15835280
chr1	15835500	15835950
chr1	15846830	15847630
chr1	15847800	15848060
chr1	15849160	15850130
chr1	15950970	15951840
chr1	15975180	15976110
chr1	16141490	16141690
chr1	16151390	16151590
chr1	16153610	16154190
chr1	16158010	16158970
chr1	16206550	16207140
chr1	16217460	16217710
chr1	16236340	16237120
chr1	16248740	16249260
chr1	16352210	16352670
chr1	16367040	16367760
chr1	16498940	16499740
chr1	16540450	16540960
chr1	16623980	16624420
chr1	16644380	16644690
chr1	16644850	16645080
chr1	16666670	16667190
chr1	16671440	16671730
chr1	16696660	16696930
chr1	16709720	16709970
chr1	16735750	16736010
chr1	16740310	16740520
chr1	16870110	16870450
chr1	16895770	16896600
chr1	16904630	16905880
chr1	16913830	16914590
chr1	16947990	16949130
chr1	17009590	17010950
chr1	17011330	17011620
chr1	17013940	17014200
chr1	17053840	17054150
chr1	17181840	17182320
chr1	17349140	17349390
chr1	17438650	17439640
chr1	18479220	18479490
chr1	18481390	18482350
chr1	18902100	18903170
chr1	18907910	18908570
chr1	19210450	19210750
chr1	19251320	19252180
chr1	19391110	19391860
chr1	19406040	19406470
chr1	19485750	19485960
chr1	19597020	19597280
chr1	19712600	19713120
chr1	19715570	19715990
chr1	19771160	19771370
chr1	19772050	19773610
chr1	19776150	19776650
chr1	20078390	20078740
chr1	20151940	20152470
chr1	20185600	20185950
chr1	20186130	20186790
chr1	20194980	20195270
chr1	20208010	20208560
chr1	20233660	20234100
chr1	20278590	20278880
chr1	20279190	20279590
chr1	20342770	20344090
chr1	20493980	20494390
chr1	20550800	20551430
chr1	20552180	20552400
chr1	20633560	20634130
chr1	20661530	20661860
chr1	20696620	20696990
chr1	20786150	20787700
chr1	21254120	21254980
chr1	21293560	21293760
chr1	21294420	21294870
chr1	21334260	21334840
chr1	21345260	21345970
chr1	21659360	21659600
chr1	21782440	21782720
chr1	21782950	21783450
chr1	21899960	21900290
chr1	21904550	21904880
chr1	21909540	21910460
chr1	21911240	21911630
chr1	21999210	21999470
chr1	22019250	22019450
chr1	22025010	22026220
chr1	22160560	22161090
chr1	22163730	22164220
chr1	22186280	22186500
chr1	22420290	22420590
chr1	22452240	22452610
chr1	22494400	22494840
chr1	22572770	22573340
chr1	22712090	22713040
chr1	22716750	22717770
chr1	22916540	22916910
chr1	23019140	23019770
chr1	23168540	23168840
chr1	23169800	23170140
chr1	23177690	23177930
chr1	23344070	23344780
chr1	23368050	23370050
chr1	23483990	23484730
chr1	23524770	23526250
chr1	23527130	23527660
chr1	23528080	23529110
chr1	23530560	23531240
chr1	23531450	23531690
chr1	23533240	23533780
chr1	23554670	23555690
chr1	23559290	23559850
chr1	23562180	23562390
chr1	23581020	23581690
chr1	23590550	23590760
chr1	23591330	23592210
chr1	23593790	23594040
chr1	23598720	23598950
chr1	23611930	23612710
chr1	23612990	23613810
chr1	23613970	23614180
chr1	23619500	23619960
chr1	23635200	23635600
chr1	23691840	23692200
chr1	23728310	23729040
chr1	23742880	23743150
chr1	23743720	23744050
chr1	23778030	23778670
chr1	23790850	23791240
chr1	23800580	23800810
chr1	23908810	23909140
chr1	23916250	23916920
chr1	23931440	23931820
chr1	23959000	23960250
chr1	23979880	23980490
chr1	23980680	23980950
chr1	24189360	24189790
chr1	24189980	24191600
chr1	24289950	24290270
chr1	24321900	24322350
chr1	24415570	24415990
chr1	24502360	24503140
chr1	24642540	24643090
chr1	24695790	24696130
chr1	24696410	24697340
chr1	24699280	24699490
chr1	24705240	24705590
chr1	24745050	24745850
chr1	24848170	24848850
chr1	24934540	24934840
chr1	25198170	25199170
chr1	25232080	25232890
chr1	25233060	25233460
chr1	25239740	25240090
chr1	25247060	25247910
chr1	25294730	25295130
chr1	25337650	25339120
chr1	25430070	25431280
chr1	25446070	25446470
chr1	25549310	25550260
chr1	25560190	25560570
chr1	25569840	25570270
chr1	25616240	25616810
chr1	25657160	25657730
chr1	25658830	25659290
chr1	25730640	25730890
chr1	25743290	25744150
chr1	25771600	25772190
chr1	25819500	25819890
chr1	25875300	25875710
chr1	25905160	25906460
chr1	25971240	25971640
chr1	25998000	25998200
chr1	26035330	26035850
chr1	26036200	26036470
chr1	26110960	26111210
chr1	26111760	26112180
chr1	26169910	26170210
chr1	26233950	26234840
chr1	26275770	26276020
chr1	26279500	26280030
chr1	26287170	26289740
chr1	26290890	26291250
chr1	26315330	26315550
chr1	26471950	26472410
chr1	26472630	26473030
chr1	26500420	26501310
chr1	26529680	26530510
chr1	26534920	26535870
chr1	26539820	26540180
chr1	26540360	26540680
chr1	26541470	26542810
chr1	26619980	26620380
chr1	26620550	26620860
chr1	26621020	26621770
chr1	26677590	26677810
chr1	26692390	26692780
chr1	26692990	26693520
chr1	26695280	26695530
chr1	26721970	26722170
chr1	26723290	26723820
chr1	26786740	26786950
chr1	26787930	26788590
chr1	26820880	26821150
chr1	26826760	26827000
chr1	26833340	26833820
chr1	26864480	26865920
chr1	26921560	26921990
chr1	27001750	27002220
chr1	27006720	27007020
chr1	27013060	27013500
chr1	27098730	27099880
chr1	27106640	27107110
chr1	27111940	27112330
chr1	27234120	27234970
chr1	27300260	27301600
chr1	27322040	27322620
chr1	27341630	27342010
chr1	27365370	27367150
chr1	27403110	27404050
chr1	27427300	27427730
chr1	27428220	27429080
chr1	27431050	27431290
chr1	27488310	27488540
chr1	27489990	27490580
chr1	27521870	27523480
chr1	27525360	27526220
chr1	27527050	27528440
chr1	27528670	27529580
chr1	27555940	27556430
chr1	27556700	27557050
chr1	27568480	27569420
chr1	27576560	27576940
chr1	27577370	27578000
chr1	27590090	27590360
chr1	27599130	27599730
chr1	27600030	27600900
chr1	27601800	27602900
chr1	27603840	27604460
chr1	27605790	27606500
chr1	27607190	27607520
chr1	27663050	27663280
chr1	27672010	27672420
chr1	27725200	27725540
chr1	27725750	27726580
chr1	27858310	27858610
chr1	27873320	27873710
chr1	27875050	27875480
chr1	27914190	27914660
chr1	27959600	27959900
chr1	28088190	28088810
chr1	28172690	28173200
chr1	28232660	28233000
chr1	28247190	28247410
chr1	28369700	28370520
chr1	28518240	28518570
chr1	28552450	28553570
chr1	28581430	28581880
chr1	28642470	28643050
chr1	28643220	28644250
chr1	28648030	28648310
chr1	28668530	28668750
chr1	28736560	28737080
chr1	28785330	28785690
chr1	28886890	28887280
chr1	28910590	28910820
chr1	28914010	28915130
chr1	28927610	28927910
chr1	28928150	28928400
chr1	29181270	29182170
chr1	29543970	29544600
chr1	29640020	29640950
chr1	29708660	29709550
chr1	29801760	29801980
chr1	29802340	29802550
chr1	29828580	29828950
chr1	29829300	29831370
chr1	29850920	29851160
chr1	29875320	29875930
chr1	30085670	30086050
chr1	30378830	30379780
chr1	30380120	30380530
chr1	30689250	30689870
chr1	30705650	30705920
chr1	30706480	30706930
chr1	30707670	30708240
chr1	30717900	30719330
chr1	30730090	30730810
chr1	30732500	30733180
chr1	30748320	30749310
chr1	30750080	30751500
chr1	30753740	30754000
chr1	30754530	30757260
chr1	30757780	30758110
chr1	30758890	30759130
chr1	30760990	30761970
chr1	30807270	30807480
chr1	30881150	30881740
chr1	31065040	31065890
chr1	31155100	31155740
chr1	31296540	31297330
chr1	31423060	31424150
chr1	31476950	31478120
chr1	31482970	31483700
chr1	31505450	31506380
chr1	31596430	31596870
chr1	31617750	31618230
chr1	31644790	31645240
chr1	31784810	31785420
chr1	31789060	31789350
chr1	31827280	31827600
chr1	31843430	31843690
chr1	31938520	31938850
chr1	31939630	31939940
chr1	32013300	32014040
chr1	32062400	32062710
chr1	32072550	32073510
chr1	32108080	32108690
chr1	32179520	32179980
chr1	32200390	32200760
chr1	32201010	32201290
chr1	32248150	32248830
chr1	32249790	32250890
chr1	32251190	32251640
chr1	32316770	32317020
chr1	32337050	32337650
chr1	32337860	32338450
chr1	32351180	32352080
chr1	32359870	32360120
chr1	32394270	32395030
chr1	32500660	32501150
chr1	32539910	32540170
chr1	32650100	32650940
chr1	32651130	32651880
chr1	32771690	32772140
chr1	32816920	32818140
chr1	32872210	32872860
chr1	32964590	32964960
chr1	32981150	32981600
chr1	32992380	32992630
chr1	33036320	33037020
chr1	33058340	33058560
chr1	33099340	33100000
chr1	33151080	33152180
chr1	33152910	33153560
chr1	33180910	33181450
chr1	33181660	33182410
chr1	33255700	33256080
chr1	33256670	33257050
chr1	33349530	33349790
chr1	33350000	33350480
chr1	33363630	33365080
chr1	33460970	33461530
chr1	33464280	33464900
chr1	33472240	33472830
chr1	34112170	34112370
chr1	34112910	34113820
chr1	34126470	34126760
chr1	34126940	34127470
chr1	34852770	34853080
chr1	34859770	34860130
chr1	34982820	34983330
chr1	34984850	34985070
chr1	35030960	35031250
chr1	35031530	35032040
chr1	35079500	35079710
chr1	35192950	35193550
chr1	35268720	35269000
chr1	35557050	35557790
chr1	35577460	35578070
chr1	35641620	35641850
chr1	35707980	35708340
chr1	35769270	35770210
chr1	35883460	35883840
chr1	35931050	35931550
chr1	36088910	36089260
chr1	36093480	36094830
chr1	36149080	36149700
chr1	36150640	36150960
chr1	36151820	36152060
chr1	36155670	36155920
chr1	36161090	36161400
chr1	36224370	36224950
chr1	36306360	36307090
chr1	36359540	36360180
chr1	36385600	36386870
chr1	36397310	36397870
chr1	36450620	36450830
chr1	36463980	36464700
chr1	36586810	36587100
chr1	36924100	36924380
chr1	37029170	37029870
chr1	37188940	37189390
chr1	37288700	37289560
chr1	37292990	37293280
chr1	37435820	37436070
chr1	37514570	37515140
chr1	37595470	37596310
chr1	37689680	37690480
chr1	37692050	37693100
chr1	37776930	37777260
chr1	37807450	37808580
chr1	37859680	37860240
chr1	37931560	37932080
chr1	37989530	37990130
chr1	38012570	38012980
chr1	38151280	38151860
chr1	38859430	38860120
chr1	38873540	38873770
chr1	39102720	39103330
chr1	39105410	39106140
chr1	39183960	39184160
chr1	39196840	39197050
chr1	39204620	39205180
chr1	39269650	39270110
chr1	39398480	39399010
chr1	39408350	39409420
chr1	39524130	39524640
chr1	39625340	39626030
chr1	39630600	39631010
chr1	39637360	39637670
chr1	39646410	39646660
chr1	39657640	39657880
chr1	39799150	39799810
chr1	39817070	39817670
chr1	39825130	39825570
chr1	39845910	39846170
chr1	39883150	39883500
chr1	39901750	39902250
chr1	39955090	39955840
chr1	40039420	40040990
chr1	40097060	40097640
chr1	40161450	40161820
chr1	40257570	40257870
chr1	40258030	40258600
chr1	40313260	40313700
chr1	40313880	40314080
chr1	40315550	40315920
chr1	40316330	40316900
chr1	40374180	40375090
chr1	40385560	40386100
chr1	40449920	40451050
chr1	40477320	40477750
chr1	40625650	40626290
chr1	40663730	40664490
chr1	40665330	40666170
chr1	40691710	40692080
chr1	40692250	40692480
chr1	40862440	40862780
chr1	40926020	40926800
chr1	40979670	40980160
chr1	40985410	40985620
chr1	41003180	41003900
chr1	41014820	41016180
chr1	41240950	41242050
chr1	41361160	41361620
chr1	41365850	41367440
chr1	41371250	41371830
chr1	41371990	41372750
chr1	41377400	41378000
chr1	41379260	41380190
chr1	41381060	41381400
chr1	41382040	41382300
chr1	41383480	41384130
chr1	41394510	41395090
chr1	41399180	41400470
chr1	41404800	41405000
chr1	41467110	41467870
chr1	41484480	41484680
chr1	41574100	41575290
chr1	41641340	41641620
chr1	41649910	41650390
chr1	41653430	41653970
chr1	41655890	41656200
chr1	41661350	41661610
chr1	41661870	41662910
chr1	41663890	41664210
chr1	41667210	41667610
chr1	41671320	41671740
chr1	41672760	41674210
chr1	41696440	41696850
chr1	41726940	41728030
chr1	41728330	41729020
chr1	42014190	42014570
chr1	42240960	42241400
chr1	42334330	42334770
chr1	42335020	42335220
chr1	42380490	42380700
chr1	42456270	42457030
chr1	42462890	42463500
chr1	42657990	42658390
chr1	42681780	42683170
chr1	42766140	42766480
chr1	42766850	42767740
chr1	42816710	42817370
chr1	42846270	42846610
chr1	42923180	42923440
chr1	42924160	42924850
chr1	42931890	42932370
chr1	42935090	42935670
chr1	42958360	42959260
chr1	43172360	43172730
chr1	43227250	43227570
chr1	43238320	43238990
chr1	43239150	43239370
chr1	43358300	43359300
chr1	43367740	43368590
chr1	43389440	43390250
chr1	43530480	43530890
chr1	43531050	43531260
chr1	43649730	43650710
chr1	43705790	43706230
chr1	43707150	43708100
chr1	43763630	43763850
chr1	43834480	43835960
chr1	43836530	43837010
chr1	43853610	43853920
chr1	43946090	43946980
chr1	43969810	43970170
chr1	43974300	43975690
chr1	43991340	43991930
chr1	44029760	44031020
chr1	44275860	44276260
chr1	44355150	44355350
chr1	44632360	44632720
chr1	44660050	44660490
chr1	44661600	44661830
chr1	44672490	44672710
chr1	44673930	44674910
chr1	44721900	44722140
chr1	44739730	44740040
chr1	44786230	44786460
chr1	44799850	44800310
chr1	44807540	44808120
chr1	44819710	44820230
chr1	44986190	44986580
chr1	45010940	45011590
chr1	45012180	45012410
chr1	45206090	45206760
chr1	45303410	45304200
chr1	45339540	45340890
chr1	45490970	45491610
chr1	45499830	45500460
chr1	45518540	45518890
chr1	45522060	45522290
chr1	45543700	45544470
chr1	45545200	45545410
chr1	45550710	45551350
chr1	45583180	45585120
chr1	45686210	45687730
chr1	45688170	45688370
chr1	45750340	45750920
chr1	45803590	45804140
chr1	46132370	46133760
chr1	46171590	46171790
chr1	46198220	46198790
chr1	46247160	46247410
chr1	46303050	46304060
chr1	46321160	46321570
chr1	46331760	46332650
chr1	46340480	46340990
chr1	46370010	46370230
chr1	46442550	46442780
chr1	46466650	46466930
chr1	46604070	46604270
chr1	46616640	46616900
chr1	46718720	46719450
chr1	46812060	46812620
chr1	47179270	47179590
chr1	47313600	47314500
chr1	47333670	47334760
chr1	47437480	47437980
chr1	47563050	47563450
chr1	47563620	47563900
chr1	47669050	47669410
chr1	47806900	47807140
chr1	47984350	47985040
chr1	48750200	48750570
chr1	48776730	48777010
chr1	48793880	48794470
chr1	48916130	48916680
chr1	50959720	50960190
chr1	50968180	50969140
chr1	50969610	50970300
chr1	50977190	50977800
chr1	51058920	51059420
chr1	51168430	51168650
chr1	51234910	51235130
chr1	51235830	51236230
chr1	51236760	51237050
chr1	51296810	51297200
chr1	51518090	51519270
chr1	51617110	51617350
chr1	51729360	51730320
chr1	52033420	52033770
chr1	52054990	52056960
chr1	52141740	52142720
chr1	52365910	52366570
chr1	52404050	52404960
chr1	52552290	52553100
chr1	52553320	52553740
chr1	52636860	52637870
chr1	52698140	52698660
chr1	52703090	52703410
chr1	52726520	52727120
chr1	53196510	53197360
chr1	53281140	53281560
chr1	53316920	53317480
chr1	53321580	53321950
chr1	53326080	53327890
chr1	53328110	53328520
chr1	53367640	53369120
chr1	53375810	53376650
chr1	53383460	53383790
chr1	53390000	53390860
chr1	53409970	53410460
chr1	53477350	53477790
chr1	53681830	53682640
chr1	53838080	53838650
chr1	53889480	53890180
chr1	53945360	53946540
chr1	54052850	54054020
chr1	54069950	54070270
chr1	54199800	54200410
chr1	54253730	54254370
chr1	54406000	54407650
chr1	54474910	54475500
chr1	54475680	54476090
chr1	54488910	54489240
chr1	54715790	54716080
chr1	54764370	54764730
chr1	55215210	55215640
chr1	55259830	55260780
chr1	55277400	55277740
chr1	55287850	55288640
chr1	58545970	58546830
chr1	58773480	58773860
chr1	58781960	58782300
chr1	58783030	58785190
chr1	58816170	58816860
chr1	58903450	58904230
chr1	58968430	58968820
chr1	58979090	58979460
chr1	59020390	59020710
chr1	59266390	59266760
chr1	59296310	59297370
chr1	59570510	59570910
chr1	59759350	59759580
chr1	60388080	60388570
chr1	60394440	60394920
chr1	60833420	60833650
chr1	60911870	60912560
chr1	60949290	60950170
chr1	61049790	61050550
chr1	61053690	61053950
chr1	61057090	61057360
chr1	61076760	61077510
chr1	61077970	61078240
chr1	61081740	61082540
chr1	61227830	61228450
chr1	61724900	61725580
chr1	62029770	62030090
chr1	62159920	62160170
chr1	62209910	62210350
chr1	62296160	62296420
chr1	62436020	62437250
chr1	62687530	62687920
chr1	62688270	62688770
chr1	62783770	62784510
chr1	62800790	62801170
chr1	63367220	63368110
chr1	63441700	63441980
chr1	63522990	63523900
chr1	63593340	63594410
chr1	63703380	63704470
chr1	63828590	63828790
chr1	63892730	63893160
chr1	63955720	63956300
chr1	64137050	64137270
chr1	64470190	64470830
chr1	64744630	64745270
chr1	64745490	64745860
chr1	64933410	64933680
chr1	64965570	64966950
chr1	65066810	65067720
chr1	65147600	65148550
chr1	65148750	65149440
chr1	65165610	65165970
chr1	65207320	65207770
chr1	65254070	65254920
chr1	65265810	65266200
chr1	65419750	65421390
chr1	66335800	66336430
chr1	66350230	66350700
chr1	66372610	66372880
chr1	66395590	66395880
chr1	66396400	66396650
chr1	66402510	66402890
chr1	66403290	66403520
chr1	66445680	66445950
chr1	66446110	66446570
chr1	66924610	66925650
chr1	66929960	66930740
chr1	67053500	67054390
chr1	67112370	67112580
chr1	67149090	67149300
chr1	67214570	67214990
chr1	67430560	67431190
chr1	67536580	67536900
chr1	67537820	67538190
chr1	67674800	67675010
chr1	67684960	67685780
chr1	67685960	67686650
chr1	67711760	67712340
chr1	67733830	67734440
chr1	67735960	67736750
chr1	67760230	67760440
chr1	67832900	67833270
chr1	67897420	67898320
chr1	67947230	67947510
chr1	68112010	68112240
chr1	68497280	68497510
chr1	69320850	69321130
chr1	69334440	69335020
chr1	69567090	69568150
chr1	70205360	70205560
chr1	70205720	70206160
chr1	70221390	70222050
chr1	70354130	70355000
chr1	70410810	70411490
chr1	71080700	71081300
chr1	71705900	71706540
chr1	73593360	73594070
chr1	74198060	74198490
chr1	74652610	74653080
chr1	74733000	74733540
chr1	75306900	75307730
chr1	75375890	75376300
chr1	75724300	75724980
chr1	75784830	75785070
chr1	76154350	76154800
chr1	76668010	76668320
chr1	77281730	77281980
chr1	77682500	77682940
chr1	77683210	77683780
chr1	77759290	77759910
chr1	77847780	77848010
chr1	77978150	77979070
chr1	77979270	77979540
chr1	78155200	78155480
chr1	78617800	78618140
chr1	78619820	78620120
chr1	81681170	81681430
chr1	82042280	82042830
chr1	82979510	82980050
chr1	83005860	83006360
chr1	83025530	83025860
chr1	84298270	84299420
chr1	84302730	84302960
chr1	84479240	84479830
chr1	84505700	84506910
chr1	84573990	84574600
chr1	84689770	84690160
chr1	84690350	84690620
chr1	84772150	84772440
chr1	84944830	84945430
chr1	85259440	85259670
chr1	85275950	85277030
chr1	85298010	85298430
chr1	85308310	85308550
chr1	85330700	85331030
chr1	86396080	86396710
chr1	86704330	86705470
chr1	86852110	86852380
chr1	86852580	86853320
chr1	86914350	86915070
chr1	86915310	86915710
chr1	87328410	87328890
chr1	87329910	87330120
chr1	87331130	87331620
chr1	87335300	87335700
chr1	87411020	87411230
chr1	88683700	88684140
chr1	88684620	88685200
chr1	88891260	88891950
chr1	88992400	88993360
chr1	89022390	89022820
chr1	89064810	89065150
chr1	89198460	89198920
chr1	89200840	89201600
chr1	89524360	89524750
chr1	89525300	89525680
chr1	89632490	89633680
chr1	89694260	89694620
chr1	89757830	89758060
chr1	89762770	89763190
chr1	89820580	89821890
chr1	89842720	89844100
chr1	89994780	89995600
chr1	90132050	90133470
chr1	90851350	90851700
chr1	91021860	91022680
chr1	91054750	91055290
chr1	91148780	91148980
chr1	91189080	91189390
chr1	91404240	91404860
chr1	91500540	91501770
chr1	91571840	91572580
chr1	91576020	91576590
chr1	91647000	91647460
chr1	91684760	91684960
chr1	91731500	91731840
chr1	91769310	91770150
chr1	91885730	91886370
chr1	92080220	92080790
chr1	92298630	92299440
chr1	92476120	92476590
chr1	92483480	92484510
chr1	92484740	92486270
chr1	92784580	92785570
chr1	92831900	92832500
chr1	92951180	92951510
chr1	92960590	92962420
chr1	93029590	93029880
chr1	93033630	93033930
chr1	93078880	93079670
chr1	93179540	93181380
chr1	93345260	93346830
chr1	93448170	93448670
chr1	93692010	93693070
chr1	93708040	93708350
chr1	93709010	93709360
chr1	93740540	93741280
chr1	93750240	93750730
chr1	93813930	93814660
chr1	93815190	93815800
chr1	93817010	93817400
chr1	93846100	93846830
chr1	93847670	93848000
chr1	93878790	93879190
chr1	93909120	93909950
chr1	94072790	94073500
chr1	94090900	94091110
chr1	94091790	94092020
chr1	94092310	94092680
chr1	94094210	94095570
chr1	94237470	94237940
chr1	94417990	94418670
chr1	94801940	94802590
chr1	94803640	94803930
chr1	94961230	94961480
chr1	95072650	95073170
chr1	95234170	95234690
chr1	96721360	96721640
chr1	96721840	96722440
chr1	97138190	97138420
chr1	97920670	97921450
chr1	98388500	98388870
chr1	99808910	99809200
chr1	99849770	99850430
chr1	99969590	99970520
chr1	100037680	100039010
chr1	100132660	100133360
chr1	100249410	100249990
chr1	100265910	100266530
chr1	100351060	100353620
chr1	100894660	100896270
chr1	100896530	100896750
chr1	101079240	101079790
chr1	101112330	101112550
chr1	101292000	101292320
chr1	101309440	101310240
chr1	101362110	101362420
chr1	101362610	101362860
chr1	101388980	101389330
chr1	101407820	101408250
chr1	101410140	101411080
chr1	102833470	102834020
chr1	103525970	103526460
chr1	104932330	104932920
chr1	106062280	106062550
chr1	107056750	107057500
chr1	107451110	107451310
chr1	107545310	107545990
chr1	107739140	107739860
chr1	107829350	107829720
chr1	107897410	107897820
chr1	107963810	107964480
chr1	107965210	107965940
chr1	108027880	108028320
chr1	108114190	108114470
chr1	108199730	108200910
chr1	108232080	108232680
chr1	108461720	108462190
chr1	108559650	108559920
chr1	108692120	108693040
chr1	108746640	108747000
chr1	108963060	108963520
chr1	109040880	109042140
chr1	109075770	109075980
chr1	109090730	109091180
chr1	109100080	109100870
chr1	109112300	109112590
chr1	109134360	109134610
chr1	109154570	109155050
chr1	109187140	109187400
chr1	109213960	109214370
chr1	109214690	109214920
chr1	109253710	109254040
chr1	109282970	109283540
chr1	109397900	109398500
chr1	109426000	109426950
chr1	109483470	109483760
chr1	109483920	109484200
chr1	109494040	109494520
chr1	109532550	109533000
chr1	109548130	109548390
chr1	109548600	109548970
chr1	109619580	109620450
chr1	109620650	109621070
chr1	109624010	109624890
chr1	109655820	109656340
chr1	109667960	109668370
chr1	109687810	109688010
chr1	109790750	109791090
chr1	109803610	109804190
chr1	109814830	109815130
chr1	109984340	109984540
chr1	109984710	109985110
chr1	110034630	110035050
chr1	110210190	110210650
chr1	110243410	110243780
chr1	110338100	110338380
chr1	110338540	110339800
chr1	110407290	110407660
chr1	110464930	110467050
chr1	110556260	110556810
chr1	110630740	110631750
chr1	110634580	110635290
chr1	110714390	110714790
chr1	110787150	110788390
chr1	110872600	110873040
chr1	110874620	110875480
chr1	110963580	110964140
chr1	111128180	111128490
chr1	111139390	111140090
chr1	111203740	111204050
chr1	111346180	111346590
chr1	111448900	111449820
chr1	111507470	111508360
chr1	111515300	111516830
chr1	111593040	111593290
chr1	111620010	111620530
chr1	111689440	111689820
chr1	111738230	111739900
chr1	111748820	111749120
chr1	111755000	111756130
chr1	112391090	112391390
chr1	112619800	112620460
chr1	112700550	112700920
chr1	112704840	112705350
chr1	112707030	112707460
chr1	112715090	112715760
chr1	112716190	112716690
chr1	112762000	112762850
chr1	112819120	112819530
chr1	112841660	112842200
chr1	112955350	112957320
chr1	112957510	112957870
chr1	113072740	113073790
chr1	113389910	113390970
chr1	113759230	113760190
chr1	113811490	113812700
chr1	113904490	113905620
chr1	113929120	113930940
chr1	114003130	114003730
chr1	114346380	114346620
chr1	114510770	114511450
chr1	114581420	114581880
chr1	114757330	114757990
chr1	114780360	114780790
chr1	115098900	115099680
chr1	115147920	115148170
chr1	115343560	115343880
chr1	115347330	115347860
chr1	115771830	115772040
chr1	116233110	116233430
chr1	116372750	116374190
chr1	116504550	116504910
chr1	116515090	116515410
chr1	116515640	116516100
chr1	116544770	116545280
chr1	116569970	116571270
chr1	116667410	116668020
chr1	116769380	116769820
chr1	116877960	116878410
chr1	116878950	116879510
chr1	117059390	117060850
chr1	117121450	117122410
chr1	117342670	117342870
chr1	117366870	117367850
chr1	117605890	117607700
chr1	117758560	117759000
chr1	117928990	117930380
chr1	118564370	118564650
chr1	119140030	119141140
chr1	119711790	119712870
chr1	119713390	119713600
chr1	120068830	120069680
chr1	120117140	120117980
chr1	120131860	120132140
chr1	120142790	120143610
chr1	120176190	120176800
chr1	120271810	120272010
chr1	120414610	120415410
chr1	120558150	120558930
chr1	120567600	120567860
chr1	120626370	120626600
chr1	120723950	120724410
chr1	121097050	121097690
chr1	121183920	121185300
chr1	121185500	121185760
chr1	121186500	121187370
chr1	121234130	121234580
chr1	121299770	121300010
chr1	121458530	121458740
chr1	121516430	121516840
chr1	121519130	121519740
chr1	122433690	122433920
chr1	123748410	123748620
chr1	124552860	124553120
chr1	143338820	143339280
chr1	143971580	143973730
chr1	143974700	143975040
chr1	144021860	144022320
chr1	144164720	144165030
chr1	144460950	144462090
chr1	144546520	144546780
chr1	144801380	144801930
chr1	144980120	144980680
chr1	145045810	145046190
chr1	145093150	145093860
chr1	145094280	145096400
chr1	145214740	145215470
chr1	145215810	145216350
chr1	145424950	145425970
chr1	145505910	145506300
chr1	145607880	145608700
chr1	145823730	145824470
chr1	145845350	145845880
chr1	145858700	145859920
chr1	145918800	145919170
chr1	145927160	145927860
chr1	145957360	145958130
chr1	145960410	145960870
chr1	145964380	145964930
chr1	145979230	145979540
chr1	145996800	145997260
chr1	145997990	145998330
chr1	146228420	146229030
chr1	146278470	146278960
chr1	146293560	146293770
chr1	146377030	146377770
chr1	146472170	146472800
chr1	146551920	146552550
chr1	146556710	146556930
chr1	146654510	146655210
chr1	146729930	146730200
chr1	146938310	146939380
chr1	147172040	147172950
chr1	147225240	147225580
chr1	147242470	147243380
chr1	147358050	147358590
chr1	147434980	147435430
chr1	147495000	147495410
chr1	147534430	147534780
chr1	147587190	147587610
chr1	147598950	147600460
chr1	147670070	147671010
chr1	147771730	147771930
chr1	147892320	147892650
chr1	147928380	147929170
chr1	148079080	148079340
chr1	148151220	148152320
chr1	148166950	148167530
chr1	148334260	148335190
chr1	148458420	148458680
chr1	148458940	148460260
chr1	148705510	148705730
chr1	148729140	148729690
chr1	148744240	148744490
chr1	148879720	148880150
chr1	148883650	148884080
chr1	148918080	148918580
chr1	148943100	148943360
chr1	148952060	148952800
chr1	149103090	149103860
chr1	149175720	149177130
chr1	149212020	149212310
chr1	149246400	149246620
chr1	149249860	149250300
chr1	149390250	149391030
chr1	149607760	149608180
chr1	149636520	149636760
chr1	149792650	149793000
chr1	149813070	149813660
chr1	149831970	149832520
chr1	149832710	149832930
chr1	149840750	149841260
chr1	149852570	149852920
chr1	149860890	149861840
chr1	149885220	149885600
chr1	149927740	149928300
chr1	149997880	149998080
chr1	150067020	150067800
chr1	150149570	150150040
chr1	150150940	150151280
chr1	150160550	150161230
chr1	150213760	150214000
chr1	150234550	150234890
chr1	150236240	150236590
chr1	150255630	150256030
chr1	150363710	150364940
chr1	150487380	150487670
chr1	150515340	150515950
chr1	150561110	150561690
chr1	150567570	150568340
chr1	150579380	150579940
chr1	150629020	150629740
chr1	150697000	150697390
chr1	150765650	150766040
chr1	150875970	150876940
chr1	150926290	150926590
chr1	151006460	151006880
chr1	151060450	151060690
chr1	151070530	151071140
chr1	151143070	151143340
chr1	151146500	151147100
chr1	151156430	151157090
chr1	151166160	151166500
chr1	151189740	151190190
chr1	151281280	151282330
chr1	151292630	151293200
chr1	151327090	151327780
chr1	151346860	151347730
chr1	151511070	151511890
chr1	151611840	151612510
chr1	151763080	151763490
chr1	151790060	151791470
chr1	151817430	151817890
chr1	151821050	151821390
chr1	152047900	152048650
chr1	152052530	152052960
chr1	152440820	152441040
chr1	152960950	152961940
chr1	153022290	153022780
chr1	153292710	153293430
chr1	153293700	153294000
chr1	153495160	153495460
chr1	153515720	153516090
chr1	153545220	153545680
chr1	153598850	153599340
chr1	153628780	153629000
chr1	153633950	153634430
chr1	153658660	153658940
chr1	153671350	153671750
chr1	153727520	153728390
chr1	153770810	153772000
chr1	153775230	153776130
chr1	153783470	153784050
chr1	153805220	153805860
chr1	153922220	153923750
chr1	153945120	153946630
chr1	153958260	153958990
chr1	153963360	153964290
chr1	153967320	153967940
chr1	153977300	153977700
chr1	153986470	153986830
chr1	154182200	154183180
chr1	154220130	154221580
chr1	154324970	154326770
chr1	154327310	154328000
chr1	154328310	154329010
chr1	154407280	154407540
chr1	154497060	154497270
chr1	154558430	154558820
chr1	154559070	154559670
chr1	154607870	154608150
chr1	154627430	154627950
chr1	154746460	154746970
chr1	154748140	154748620
chr1	154785240	154785600
chr1	154818960	154820340
chr1	154837490	154837750
chr1	154860190	154860880
chr1	154864430	154864860
chr1	154870410	154870620
chr1	154936710	154937710
chr1	154942340	154942600
chr1	154943750	154944290
chr1	154946500	154946760
chr1	154955050	154956440
chr1	154962000	154962230
chr1	154973550	154975740
chr1	154982890	154983560
chr1	154999410	154999890
chr1	155000200	155000600
chr1	155000770	155001010
chr1	155001210	155002520
chr1	155017170	155017720
chr1	155050760	155051160
chr1	155062910	155063280
chr1	155063470	155064110
chr1	155069550	155070170
chr1	155070840	155071440
chr1	155084390	155085850
chr1	155094140	155094450
chr1	155135540	155136430
chr1	155166410	155168000
chr1	155172810	155173330
chr1	155184930	155185780
chr1	155193390	155193650
chr1	155194560	155194860
chr1	155207140	155207520
chr1	155208790	155209270
chr1	155224720	155225150
chr1	155226830	155228030
chr1	155244400	155244650
chr1	155244930	155245150
chr1	155250510	155250930
chr1	155261800	155262370
chr1	155273020	155273840
chr1	155277290	155277570
chr1	155308420	155309280
chr1	155322960	155323450
chr1	155323660	155324580
chr1	155562220	155563270
chr1	155609770	155610610
chr1	155688130	155689000
chr1	155745400	155745960
chr1	155885700	155885900
chr1	155934170	155935080
chr1	155946100	155946660
chr1	155970780	155970990
chr1	155976500	155976700
chr1	155976880	155977110
chr1	155977660	155978030
chr1	156020700	156020960
chr1	156053000	156054170
chr1	156054490	156055280
chr1	156082380	156082840
chr1	156089620	156090280
chr1	156096830	156097160
chr1	156123960	156124250
chr1	156126270	156126530
chr1	156127190	156127560
chr1	156193910	156194130
chr1	156213020	156213720
chr1	156281520	156281900
chr1	156282220	156282850
chr1	156283030	156283340
chr1	156337940	156338320
chr1	156338490	156338810
chr1	156456650	156457800
chr1	156489220	156489480
chr1	156491190	156493600
chr1	156493980	156494310
chr1	156499770	156501540
chr1	156504610	156505010
chr1	156591830	156592230
chr1	156601230	156601930
chr1	156661980	156662590
chr1	156664720	156665190
chr1	156728880	156729080
chr1	156747310	156747780
chr1	156751390	156751640
chr1	156751940	156752400
chr1	156766980	156767970
chr1	156860650	156860870
chr1	157138460	157139200
chr1	157155480	157156260
chr1	157168020	157168250
chr1	157176310	157177330
chr1	158176380	158176850
chr1	158203760	158204240
chr1	158248370	158248680
chr1	158285610	158287420
chr1	158289860	158290900
chr1	158354020	158354310
chr1	158654320	158654650
chr1	158998730	158999060
chr1	159015550	159016040
chr1	159030360	159030720
chr1	159068070	159068500
chr1	159922990	159924070
chr1	159925040	159925890
chr1	160031720	160032270
chr1	160098400	160098610
chr1	160343380	160343620
chr1	160376290	160376610
chr1	160447260	160447690
chr1	160488540	160488790
chr1	160540070	160540660
chr1	160548380	160548580
chr1	160549210	160550030
chr1	160647100	160647370
chr1	160653670	160654140
chr1	160777770	160778050
chr1	160782100	160782480
chr1	160837370	160838190
chr1	161020940	161021470
chr1	161044650	161046270
chr1	161069740	161070020
chr1	161117660	161118030
chr1	161132480	161133240
chr1	161165810	161166730
chr1	161177240	161178010
chr1	161185640	161186210
chr1	161202370	161202620
chr1	161217420	161217850
chr1	161225520	161226020
chr1	161227590	161227830
chr1	161261170	161261650
chr1	161350810	161351070
chr1	161351670	161352060
chr1	161612340	161612590
chr1	161658640	161659010
chr1	161705660	161705890
chr1	161718740	161718950
chr1	161725990	161727760
chr1	161749750	161750330
chr1	161766510	161766740
chr1	162152280	162152690
chr1	162389150	162390010
chr1	162497600	162498080
chr1	162498330	162498590
chr1	162561240	162561710
chr1	162790270	162791120
chr1	163013750	163014380
chr1	163321930	163322240
chr1	164558660	164559140
chr1	165630830	165631990
chr1	165697750	165698860
chr1	165768590	165769240
chr1	165827530	165828350
chr1	165850760	165851500
chr1	165862380	165862620
chr1	165871200	165871620
chr1	165900630	165901230
chr1	165954950	165955250
chr1	166489800	166490660
chr1	166838920	166840170
chr1	166875780	166876710
chr1	167057150	167057460
chr1	167220110	167220560
chr1	167221440	167221650
chr1	167221830	167222530
chr1	167329030	167329390
chr1	167430150	167431480
chr1	167455270	167456130
chr1	167553190	167554370
chr1	167601680	167603270
chr1	167616700	167618220
chr1	167618670	167618970
chr1	167627130	167627380
chr1	167627960	167628420
chr1	167628800	167629210
chr1	167650040	167650380
chr1	167687710	167688040
chr1	167708950	167709480
chr1	167721210	167722320
chr1	167753010	167753550
chr1	167791810	167792250
chr1	167935360	167937770
chr1	168178620	168179500
chr1	168225600	168226480
chr1	168227110	168227340
chr1	168231010	168231230
chr1	169045080	169045440
chr1	169106240	169106910
chr1	169367980	169368520
chr1	169711850	169712170
chr1	169794520	169795280
chr1	169893270	169894310
chr1	170074450	170074900
chr1	170531830	170532680
chr1	171313740	171314210
chr1	171485020	171485370
chr1	171485940	171486320
chr1	171741550	171742510
chr1	171781190	171781840
chr1	172443710	172444360
chr1	172532480	172533780
chr1	172639550	172639760
chr1	172647100	172647580
chr1	172662670	172663040
chr1	172746190	172746600
chr1	172818540	172819900
chr1	173015880	173016110
chr1	173190600	173190830
chr1	173195710	173196230
chr1	173205660	173205900
chr1	173415420	173416350
chr1	173429490	173430080
chr1	173476740	173477530
chr1	173714680	173715710
chr1	173824150	173825260
chr1	173867550	173867880
chr1	173868100	173868980
chr1	174021930	174022620
chr1	174158960	174159990
chr1	174799440	174800080
chr1	174990640	174990870
chr1	174998990	174999810
chr1	175000000	175000370
chr1	175189140	175189570
chr1	175191620	175192630
chr1	175192960	175193350
chr1	175201430	175201640
chr1	175208930	175209610
chr1	175493840	175494070
chr1	175514280	175514970
chr1	175521520	175522260
chr1	175673450	175674200
chr1	175679930	175680510
chr1	176206580	176206920
chr1	176207170	176207910
chr1	176897330	176897950
chr1	176998460	176998740
chr1	178485250	178486850
chr1	178542220	178542530
chr1	178543000	178543350
chr1	178606020	178606350
chr1	178725670	178726370
chr1	178973210	178973990
chr1	179025890	179026780
chr1	179081520	179082330
chr1	179293540	179294160
chr1	179365660	179366380
chr1	179809790	179809990
chr1	179815020	179815510
chr1	179882070	179883110
chr1	179954240	179954660
chr1	179954900	179955400
chr1	180154490	180155050
chr1	180502010	180503400
chr1	180631730	180632890
chr1	180918760	180918990
chr1	180925580	180925790
chr1	180926410	180927300
chr1	180927500	180928550
chr1	180930580	180931350
chr1	180934750	180934960
chr1	180945510	180946730
chr1	180981850	180982090
chr1	181022290	181022940
chr1	181062370	181063140
chr1	181077670	181078000
chr1	181088510	181090290
chr1	181104860	181105400
chr1	181128920	181129640
chr1	181131580	181132510
chr1	181134630	181135020
chr1	181149700	181150330
chr1	181152950	181153520
chr1	181425060	181425340
chr1	182029460	182030240
chr1	182084400	182085320
chr1	182259350	182259680
chr1	182391250	182392440
chr1	182446290	182446540
chr1	182484210	182485340
chr1	182588930	182589380
chr1	182594630	182595240
chr1	182603920	182604430
chr1	182611920	182612210
chr1	182614810	182615550
chr1	182615840	182616370
chr1	182623180	182623380
chr1	182633930	182634250
chr1	182634670	182634940
chr1	182645020	182645290
chr1	182761030	182761250
chr1	182780640	182780920
chr1	182781810	182782490
chr1	182789460	182789780
chr1	182839070	182840050
chr1	182917620	182918020
chr1	183022500	183024300
chr1	183071110	183071430
chr1	183102200	183102400
chr1	183306520	183306760
chr1	183470920	183472280
chr1	183472460	183472920
chr1	183580100	183580800
chr1	183593010	183593290
chr1	183635230	183636550
chr1	183770460	183770710
chr1	183805110	183805520
chr1	183842630	183843360
chr1	183873570	183873960
chr1	183911220	183911970
chr1	183942990	183943330
chr1	184051370	184052130
chr1	184296520	184297030
chr1	184297220	184297530
chr1	184386820	184387420
chr1	184754210	184755460
chr1	185156170	185157540
chr1	185170360	185170610
chr1	185316610	185316960
chr1	185317220	185317950
chr1	185338720	185339400
chr1	186374590	186375720
chr1	187985990	187986610
chr1	188006330	188006620
chr1	192609360	192609580
chr1	193058590	193058920
chr1	193059090	193060090
chr1	193104680	193104950
chr1	193105120	193105650
chr1	193121730	193122640
chr1	197146240	197146700
chr1	197200920	197201310
chr1	198157250	198158070
chr1	198158590	198159440
chr1	198598670	198598940
chr1	198621000	198621870
chr1	198678630	198679210
chr1	198682030	198682320
chr1	198930230	198930440
chr1	198935060	198935770
chr1	198937230	198937600
chr1	199010430	199010650
chr1	199018740	199018940
chr1	199032820	199033020
chr1	199221100	199222150
chr1	199336920	199337220
chr1	200286210	200286470
chr1	200409800	200410000
chr1	200620430	200621120
chr1	200669570	200670290
chr1	200915500	200915700
chr1	200989420	200989680
chr1	201019710	201020110
chr1	201023100	201025140
chr1	201055890	201056430
chr1	201139940	201140800
chr1	201154200	201154520
chr1	201301790	201302980
chr1	201309830	201311460
chr1	201480120	201480760
chr1	201481880	201482220
chr1	201495870	201496170
chr1	201496550	201496820
chr1	201531000	201531240
chr1	201531460	201531880
chr1	201532130	201532400
chr1	201540320	201540560
chr1	201545820	201546400
chr1	201715790	201716180
chr1	201719730	201720340
chr1	201739380	201739990
chr1	201740390	201740780
chr1	201757030	201757990
chr1	201758430	201758630
chr1	201770860	201771190
chr1	201791340	201792090
chr1	201955190	201955940
chr1	201982910	201983430
chr1	202068670	202069030
chr1	202143590	202144320
chr1	202160470	202161080
chr1	202164980	202165370
chr1	202193660	202195160
chr1	202199290	202199700
chr1	202221940	202222450
chr1	202225240	202225480
chr1	202235050	202235370
chr1	202241490	202241780
chr1	202244600	202245730
chr1	202247450	202248640
chr1	202251180	202252040
chr1	202283210	202283880
chr1	202311710	202312270
chr1	202341340	202342250
chr1	202348480	202348810
chr1	202348980	202349190
chr1	202580890	202581090
chr1	202586430	202586890
chr1	202589270	202589710
chr1	202615280	202616560
chr1	202728870	202729650
chr1	202810720	202811550
chr1	202888540	202889230
chr1	202926900	202927210
chr1	202967420	202968170
chr1	202999500	203000000
chr1	203005500	203005890
chr1	203026370	203026870
chr1	203032970	203033420
chr1	203036030	203036800
chr1	203037940	203038670
chr1	203051360	203052550
chr1	203069320	203069800
chr1	203175700	203176540
chr1	203215470	203216130
chr1	203216860	203217220
chr1	203273430	203273700
chr1	203278330	203278910
chr1	203282960	203283210
chr1	203287060	203287490
chr1	203287770	203288150
chr1	203289270	203289670
chr1	203296090	203297000
chr1	203305270	203305820
chr1	203306300	203306750
chr1	203320510	203321080
chr1	203324520	203326110
chr1	203327010	203328300
chr1	203381050	203381480
chr1	203487570	203487880
chr1	203625810	203627190
chr1	203650130	203650810
chr1	203795560	203795890
chr1	203796250	203796470
chr1	203861640	203862000
chr1	204104510	204104740
chr1	204104910	204105360
chr1	204178440	204178640
chr1	204190460	204190710
chr1	204286700	204287200
chr1	204327270	204327850
chr1	204357470	204358580
chr1	204359290	204360250
chr1	204411300	204412000
chr1	204461270	204462650
chr1	204465830	204466760
chr1	204480400	204482020
chr1	204493660	204494570
chr1	204516080	204516670
chr1	204520920	204521560
chr1	204528470	204528810
chr1	204528980	204529200
chr1	204684110	204684830
chr1	204704110	204704670
chr1	204712030	204712930
chr1	204714520	204715120
chr1	204807160	204807370
chr1	204853380	204853720
chr1	204872510	204872760
chr1	204873480	204873680
chr1	205014780	205015390
chr1	205030720	205030960
chr1	205041150	205042000
chr1	205121600	205122020
chr1	205211340	205211730
chr1	205227580	205228120
chr1	205240070	205240280
chr1	205247420	205247930
chr1	205284740	205285460
chr1	205285720	205286260
chr1	205287900	205288490
chr1	205313470	205314330
chr1	205348670	205348950
chr1	205441060	205441320
chr1	205504410	205505340
chr1	205631170	205631430
chr1	205631590	205632370
chr1	205701080	205701510
chr1	205749050	205749700
chr1	205775130	205775420
chr1	205812670	205813090
chr1	205823020	205823360
chr1	205832520	205832820
chr1	206011960	206012450
chr1	206050730	206051130
chr1	206052620	206053770
chr1	206117440	206117740
chr1	206135320	206135730
chr1	206202470	206204410
chr1	206205070	206205770
chr1	206250890	206251480
chr1	206252720	206253070
chr1	206318110	206318420
chr1	206326250	206326520
chr1	206470100	206470910
chr1	206471440	206471640
chr1	206556910	206557490
chr1	206612220	206612430
chr1	206634820	206636140
chr1	206657960	206659380
chr1	206659600	206659800
chr1	206663570	206664340
chr1	206676400	206676620
chr1	206679600	206680010
chr1	206685610	206686040
chr1	206706440	206706650
chr1	206824280	206824480
chr1	206923310	206923520
chr1	207298440	207298680
chr1	207320880	207322360
chr1	207414560	207415030
chr1	207428040	207428320
chr1	207751770	207752900
chr1	207873220	207873540
chr1	207890100	207890910
chr1	207892730	207893190
chr1	209756320	209756710
chr1	209775530	209775860
chr1	209828000	209828360
chr1	210250440	210252420
chr1	210252760	210253430
[truncated: 21,802 more rows]

## Sheet: HDAC2_peaks
HDAC2 peaks in WT cells
chr1	10110	10320
chr1	29100	29370
chr1	180750	181010
chr1	196560	196820
chr1	199260	200450
chr1	778430	778640
chr1	778800	779180
chr1	827130	827940
chr1	838240	838610
chr1	841800	842480
chr1	905230	905660
chr1	940470	940730
chr1	976180	976500
chr1	1013220	1013710
chr1	1019290	1019700
chr1	1028280	1028530
chr1	1031310	1031830
chr1	1032460	1033000
chr1	1059410	1059660
chr1	1070230	1070670
chr1	1109900	1110160
chr1	1110650	1110960
chr1	1115790	1116880
chr1	1143960	1145050
chr1	1157470	1157820
chr1	1170270	1170590
chr1	1172100	1172300
chr1	1208110	1209520
chr1	1231460	1232160
chr1	1250060	1250460
chr1	1255580	1256160
chr1	1259870	1261470
chr1	1273820	1274280
chr1	1304950	1306510
chr1	1308070	1308500
chr1	1349560	1349880
chr1	1371810	1372300
chr1	1375200	1375480
chr1	1399330	1399770
chr1	1407430	1407820
chr1	1433650	1434660
chr1	1437990	1438820
chr1	1471440	1471940
chr1	1504850	1505740
chr1	1511560	1512070
chr1	1614990	1615250
chr1	1659080	1659410
chr1	1677610	1678990
chr1	1692220	1692740
chr1	1693230	1693550
chr1	1724150	1724740
chr1	1746600	1746970
chr1	1775560	1776030
chr1	1778620	1780940
chr1	1781540	1781820
chr1	1782840	1783150
chr1	1787880	1788540
chr1	1833450	1833740
chr1	1833950	1834800
chr1	1842370	1842940
chr1	1890110	1890400
chr1	1891210	1892090
chr1	1894710	1895090
chr1	1895350	1896450
chr1	1898900	1900270
chr1	1901980	1902490
chr1	1906190	1908220
chr1	1908470	1909470
chr1	1919170	1920070
chr1	1972960	1973170
chr1	2025710	2026500
chr1	2027590	2028940
chr1	2032710	2032940
chr1	2035170	2035430
chr1	2053160	2053410
chr1	2053930	2054480
chr1	2059830	2060170
chr1	2094890	2095420
chr1	2099680	2101040
chr1	2102880	2105370
chr1	2106180	2106400
chr1	2106970	2107420
chr1	2112240	2112820
chr1	2121750	2121980
chr1	2127000	2127270
chr1	2132480	2132710
chr1	2133030	2133510
chr1	2135190	2135510
chr1	2139920	2140130
chr1	2194840	2195330
chr1	2290690	2291290
chr1	2300310	2301800
chr1	2388010	2388690
chr1	2389410	2390290
chr1	2391390	2391690
chr1	2412400	2413070
chr1	2413790	2414800
chr1	2429510	2430650
chr1	2431370	2431630
chr1	2435490	2435840
chr1	2436650	2437010
chr1	2437340	2438500
chr1	2438860	2440600
chr1	2440780	2443070
chr1	2444760	2445040
chr1	2446280	2446880
chr1	2448010	2448470
chr1	2449300	2450500
chr1	2451940	2452860
chr1	2455030	2456360
chr1	2466230	2466440
chr1	2467000	2467550
chr1	2470500	2471090
chr1	2481640	2482350
chr1	2495810	2496680
chr1	2499780	2500370
chr1	2519010	2520850
chr1	2526080	2526880
chr1	2531030	2531430
chr1	2543710	2543910
chr1	2546960	2549310
chr1	2550090	2550460
chr1	2555100	2556820
chr1	2576520	2577220
chr1	2578220	2578850
chr1	2585340	2587280
chr1	2597480	2597900
chr1	2605370	2605570
chr1	3361030	3361460
chr1	3389520	3390010
chr1	3570680	3570880
chr1	3577310	3578700
chr1	3579080	3579430
chr1	3580010	3580790
chr1	3581010	3581520
chr1	3593120	3593500
chr1	3597210	3598300
chr1	3609010	3609230
chr1	3609930	3611760
chr1	3621130	3621460
chr1	3624890	3625120
chr1	3666190	3666730
chr1	3676890	3678030
chr1	3730450	3730740
chr1	3759810	3760300
chr1	3775380	3775990
chr1	3783700	3784700
chr1	3789180	3789540
chr1	3839930	3840160
chr1	3857000	3858030
chr1	3869740	3870210
chr1	3899730	3901600
chr1	3903210	3903450
chr1	3909860	3910350
chr1	3910740	3911450
chr1	4006750	4007550
chr1	4026910	4027610
chr1	4027770	4028010
chr1	4047050	4047250
chr1	4047890	4048380
chr1	4344280	4344540
chr1	5522660	5522990
chr1	5617320	5617860
chr1	5640940	5641300
chr1	5643490	5644230
chr1	5648120	5648380
chr1	5648540	5649340
chr1	5709910	5710250
chr1	5712510	5714490
chr1	5716530	5717750
chr1	5745770	5746210
chr1	5811680	5811970
chr1	5814030	5814790
chr1	5821610	5822320
chr1	5826110	5827130
chr1	5827480	5829050
chr1	5887550	5888540
chr1	5888710	5888990
chr1	5893620	5893860
chr1	5975380	5976140
chr1	5977010	5977770
chr1	5980530	5980740
chr1	5992290	5992520
chr1	5992790	5993080
chr1	6025970	6027220
chr1	6028090	6028540
chr1	6037270	6037690
chr1	6041030	6041540
chr1	6127450	6128060
chr1	6171490	6171700
chr1	6199540	6199800
chr1	6235650	6235920
chr1	6244720	6245110
chr1	6264980	6265200
chr1	6359320	6360030
chr1	6392680	6392920
chr1	6393190	6394410
chr1	6490670	6490990
chr1	6579830	6581340
chr1	6587270	6587830
chr1	6600900	6604100
chr1	6613280	6613920
chr1	6624970	6625360
chr1	6625650	6625920
chr1	6742820	6743060
chr1	6784660	6785350
chr1	7549090	7550020
chr1	7783460	7784190
chr1	7961230	7961540
chr1	8395580	8396020
chr1	8424020	8425040
chr1	8427120	8428390
chr1	8463130	8463400
chr1	8510100	8510330
chr1	8525810	8526360
chr1	8629300	8630020
chr1	8631350	8631690
chr1	8631870	8632090
chr1	8633350	8633700
chr1	8633940	8634230
chr1	8652390	8653140
chr1	8660340	8660620
chr1	8701120	8701530
chr1	8702910	8703380
chr1	8703550	8703780
chr1	8817140	8817340
chr1	8817890	8818170
chr1	8848030	8848260
chr1	8848570	8849030
chr1	8877870	8879480
chr1	8987950	8988150
chr1	9007840	9008530
chr1	9015550	9016380
chr1	9020150	9020800
chr1	9069120	9070030
chr1	9076280	9076580
chr1	9129070	9129850
chr1	9196200	9196880
chr1	9234170	9235030
chr1	9235200	9235420
chr1	9239400	9240180
chr1	9292650	9293200
chr1	9294290	9294570
chr1	9295000	9295460
chr1	9302970	9303230
chr1	9362470	9363330
chr1	9398410	9398700
chr1	9399210	9400970
chr1	9406160	9406430
chr1	9410670	9411260
chr1	9413030	9414050
chr1	9421370	9421790
chr1	9422850	9423200
chr1	9425800	9426430
chr1	9426620	9427030
chr1	9427340	9427560
chr1	9428590	9429260
chr1	9448430	9448760
chr1	9539230	9539800
chr1	9539990	9540280
chr1	9588420	9588920
chr1	9591360	9592190
chr1	9593490	9593880
chr1	9627290	9627550
chr1	9629590	9630350
chr1	9651490	9652430
chr1	9652700	9654570
chr1	9654970	9656090
chr1	9688960	9689400
chr1	9690910	9691200
chr1	9717490	9718060
chr1	9849800	9850510
chr1	9893320	9893540
chr1	9910230	9911140
chr1	9943200	9943660
chr1	9950480	9951050
chr1	10032730	10033380
chr1	10189760	10190060
chr1	10209950	10210320
chr1	10242850	10243270
chr1	10398350	10399480
chr1	10430480	10430970
chr1	10472120	10472560
chr1	10904670	10905220
chr1	10917940	10918770
chr1	10939910	10940590
chr1	11012430	11013060
chr1	11059930	11060430
chr1	11099290	11099800
chr1	11262540	11262910
chr1	11273140	11273660
chr1	11352790	11353570
chr1	11375830	11376100
chr1	11407120	11408060
chr1	11434570	11434920
chr1	11478880	11479280
chr1	11550690	11550900
chr1	11563400	11564070
chr1	11565200	11565770
chr1	11567690	11569000
chr1	11569230	11570040
chr1	11570860	11571430
chr1	11620450	11620650
chr1	11635840	11636170
chr1	11664760	11664970
chr1	11680760	11682060
chr1	11690390	11690760
chr1	11690950	11691660
chr1	11707800	11708090
chr1	11719170	11719970
chr1	11729960	11730840
chr1	11731390	11731620
chr1	11731890	11732200
chr1	11740270	11740900
chr1	11803650	11804090
chr1	11805020	11805220
chr1	11805660	11806520
chr1	11841260	11841750
chr1	11841910	11842780
chr1	11847730	11848360
chr1	11851080	11851420
chr1	11906060	11906310
chr1	11908350	11908670
chr1	11909550	11909870
chr1	11914880	11915230
chr1	11926230	11926430
chr1	11934180	11934960
chr1	11979720	11980660
chr1	12019090	12019730
chr1	12030200	12030450
chr1	12040350	12041080
chr1	12063000	12063380
chr1	12087730	12088000
chr1	12088160	12089040
chr1	12142830	12144050
chr1	12148030	12148570
chr1	12149140	12149660
chr1	12150460	12151170
chr1	12153410	12153640
chr1	12161750	12162250
chr1	12166720	12168010
chr1	12178970	12179300
chr1	12379220	12379420
chr1	12472290	12472560
chr1	12472760	12473520
chr1	12477960	12479090
chr1	12481030	12481400
chr1	12486780	12487050
chr1	13487340	13487630
chr1	13498320	13499200
chr1	13730460	13730830
chr1	13731040	13731370
chr1	13733150	13733540
chr1	14249480	14249860
chr1	14251140	14251440
chr1	14254170	14254680
chr1	14443330	14443550
chr1	14540020	14540390
chr1	14660880	14661440
chr1	14671990	14672450
chr1	14674320	14674660
chr1	14674860	14675520
chr1	14677890	14678390
chr1	14704560	14705320
chr1	14713080	14714070
chr1	14731860	14732290
chr1	14735660	14736260
chr1	14737010	14737920
chr1	14739220	14740680
chr1	14741020	14741260
chr1	14742790	14743100
chr1	14761800	14762210
chr1	14924720	14925300
chr1	14929620	14930950
chr1	14969050	14969380
chr1	15192960	15193360
chr1	15340340	15340800
chr1	15344830	15345350
chr1	15411640	15412060
chr1	15523950	15525400
chr1	15526330	15527090
chr1	15617000	15617520
chr1	15696770	15697510
chr1	15829980	15830190
chr1	15830690	15831030
chr1	15834460	15836400
chr1	15846770	15848090
chr1	15848480	15848920
chr1	15849150	15850260
chr1	15886150	15886660
chr1	15916890	15917120
chr1	15950970	15951520
chr1	15966300	15966540
chr1	15974400	15976210
chr1	16012750	16013280
chr1	16079060	16079290
chr1	16153950	16154190
chr1	16158220	16158630
chr1	16206340	16207140
chr1	16217260	16217690
chr1	16236130	16237430
chr1	16248460	16249300
chr1	16352050	16352420
chr1	16352580	16352840
chr1	16366970	16368130
chr1	16440370	16440570
chr1	16440910	16441460
chr1	16498900	16499780
chr1	16514390	16514820
chr1	16540600	16540930
chr1	16644310	16645180
chr1	16645410	16645670
chr1	16666430	16666640
chr1	16666960	16667500
chr1	16671420	16671750
chr1	16674970	16675400
chr1	16696570	16696950
chr1	16732360	16732780
chr1	16735750	16736060
chr1	16739960	16740570
chr1	16740850	16741080
chr1	16867040	16867400
chr1	16870200	16870440
chr1	16895690	16895930
chr1	16896170	16896800
chr1	16904120	16904340
chr1	16904570	16905870
chr1	16913720	16915230
chr1	16945310	16945610
chr1	16945840	16946140
chr1	16948000	16949160
chr1	17009730	17011180
chr1	17011580	17012130
chr1	17053870	17054360
chr1	17181740	17182270
chr1	17207130	17207450
chr1	17207670	17208140
chr1	17348790	17349340
chr1	17438250	17439050
chr1	17635680	17636130
chr1	18478660	18478930
chr1	18479150	18479480
chr1	18481020	18482360
chr1	18898930	18899240
chr1	18901150	18901350
chr1	18901970	18902540
chr1	18902840	18903210
chr1	18907420	18908850
chr1	18909040	18909560
chr1	19210040	19210730
chr1	19251520	19252030
chr1	19390980	19391690
chr1	19453930	19454130
chr1	19505680	19506010
chr1	19596720	19596960
chr1	19712880	19713280
chr1	19715660	19716020
chr1	19757950	19758360
chr1	19758530	19758820
chr1	19759170	19759580
chr1	19771260	19773690
chr1	19774740	19775070
chr1	19775470	19775730
chr1	19776030	19776770
chr1	19882300	19882710
chr1	20059670	20060050
chr1	20152000	20152500
chr1	20152910	20153480
chr1	20171320	20171750
chr1	20185100	20186780
chr1	20195000	20195270
chr1	20213070	20213400
chr1	20230330	20230850
chr1	20233510	20234070
chr1	20250300	20251030
chr1	20255520	20255950
chr1	20278630	20279730
chr1	20339860	20340340
chr1	20343070	20344210
chr1	20493760	20494450
chr1	20550780	20551090
chr1	20633510	20634160
chr1	20661300	20662010
chr1	20696640	20697030
chr1	20786200	20786690
chr1	20786900	20787310
chr1	20787520	20787780
chr1	21175620	21176000
chr1	21254080	21254590
chr1	21294360	21294920
chr1	21334100	21334800
chr1	21345590	21346010
chr1	21439860	21440210
chr1	21453900	21454200
chr1	21488120	21488820
chr1	21492120	21492490
chr1	21514070	21514610
chr1	21517800	21518030
chr1	21520870	21521210
chr1	21524990	21525280
chr1	21783030	21783610
chr1	21899730	21900070
chr1	21901380	21901680
chr1	21906430	21906670
chr1	21909610	21910580
chr1	21911360	21911570
chr1	21999190	21999480
chr1	22019230	22019500
chr1	22025060	22026210
chr1	22039700	22040220
chr1	22053350	22053840
chr1	22160540	22161060
chr1	22262550	22263080
chr1	22451700	22452550
chr1	22573080	22573430
chr1	22712330	22712970
chr1	22716810	22717570
chr1	22985650	22986180
chr1	23019120	23019570
chr1	23167720	23167930
chr1	23168620	23168880
chr1	23169580	23170130
chr1	23177520	23178000
chr1	23343790	23345070
chr1	23368050	23369870
chr1	23370690	23371400
chr1	23484180	23484930
chr1	23524550	23526310
chr1	23526970	23527660
chr1	23528100	23529210
chr1	23529660	23530160
chr1	23530660	23531730
chr1	23533170	23534030
chr1	23539760	23540260
chr1	23544670	23544950
chr1	23548670	23549260
chr1	23552110	23552520
chr1	23553340	23555680
chr1	23556000	23556610
chr1	23559060	23559670
chr1	23562220	23562630
chr1	23567880	23568110
chr1	23575500	23575860
chr1	23577420	23577970
chr1	23580630	23581720
chr1	23589550	23589770
chr1	23590350	23590720
chr1	23591260	23593060
chr1	23593550	23593960
chr1	23594710	23595380
chr1	23597560	23598210
chr1	23598390	23599030
chr1	23600950	23601990
chr1	23611760	23612680
chr1	23612970	23614510
chr1	23619360	23620140
chr1	23629130	23629340
chr1	23634710	23635510
chr1	23637320	23637570
chr1	23638160	23638410
chr1	23639340	23639690
chr1	23644290	23644920
chr1	23691680	23691980
chr1	23728910	23729190
chr1	23778040	23778630
chr1	23790850	23791060
chr1	23800540	23800820
chr1	23809860	23810110
chr1	23838410	23838770
chr1	23868000	23868310
chr1	23908870	23909200
chr1	23913250	23913640
chr1	23916150	23916600
chr1	23916790	23917040
chr1	23920010	23920300
chr1	23931050	23931800
chr1	23955110	23955740
chr1	23959060	23960200
chr1	23980120	23980400
chr1	23980670	23980870
chr1	24003380	24003850
chr1	24011860	24012190
chr1	24043270	24043660
chr1	24189360	24189940
chr1	24190120	24191850
chr1	24289970	24290360
chr1	24321920	24322720
chr1	24415530	24415910
chr1	24502190	24503090
chr1	24535100	24535450
chr1	24536340	24536930
chr1	24642720	24643550
chr1	24696430	24697490
chr1	24705230	24706050
chr1	24727500	24727820
chr1	24744770	24745800
chr1	24748190	24748740
chr1	24847900	24848570
chr1	24934330	24934800
chr1	24997590	24998050
chr1	25022600	25022970
chr1	25140120	25140350
chr1	25198430	25199230
chr1	25232080	25232820
chr1	25239620	25240170
chr1	25247170	25247890
chr1	25287160	25287470
chr1	25294810	25295130
chr1	25337090	25337350
chr1	25337640	25338130
chr1	25338350	25338950
chr1	25411490	25411780
chr1	25430010	25431290
chr1	25446080	25446430
chr1	25505190	25505610
chr1	25549230	25550480
chr1	25559920	25560520
chr1	25569760	25570090
chr1	25615990	25616840
chr1	25642370	25643090
chr1	25657210	25658010
chr1	25659020	25659470
chr1	25743240	25743910
chr1	25760610	25761030
chr1	25765540	25765740
chr1	25771330	25771650
chr1	25774900	25775560
chr1	25809760	25809980
chr1	25810640	25810940
chr1	25819550	25820070
chr1	25820610	25821080
chr1	25859400	25859710
chr1	25875160	25875930
chr1	25905780	25906590
chr1	25971440	25971770
chr1	25996920	25997220
chr1	25997710	25998220
chr1	26035170	26036080
chr1	26110710	26111250
chr1	26111800	26112070
chr1	26161570	26161920
chr1	26169900	26170130
chr1	26234070	26235010
chr1	26275680	26275940
chr1	26279700	26280180
chr1	26284680	26285230
chr1	26286880	26290360
chr1	26290530	26291660
chr1	26315330	26315610
chr1	26321470	26321690
chr1	26432380	26432620
chr1	26470450	26470710
chr1	26471840	26473030
chr1	26500390	26501520
chr1	26529310	26530780
chr1	26534920	26536030
chr1	26538880	26539090
chr1	26540410	26540710
chr1	26541500	26542640
chr1	26620140	26620510
chr1	26620670	26621920
chr1	26677580	26677790
chr1	26692330	26693450
chr1	26695170	26696110
chr1	26697910	26698510
chr1	26721640	26722160
chr1	26723230	26724030
chr1	26724750	26725000
chr1	26744030	26744560
chr1	26786840	26787450
chr1	26787690	26788810
chr1	26789030	26789530
chr1	26820860	26821160
chr1	26826440	26826680
chr1	26833480	26833900
chr1	26838880	26839110
chr1	26864520	26865860
chr1	26890130	26890340
chr1	26921320	26922050
chr1	26993630	26993830
chr1	26997850	26998080
chr1	27001690	27002300
chr1	27004370	27005290
chr1	27006680	27007050
chr1	27012850	27013480
chr1	27044520	27044940
chr1	27098620	27099960
chr1	27106580	27107050
chr1	27112190	27112740
chr1	27154760	27155170
chr1	27234090	27234650
chr1	27235320	27235740
chr1	27300420	27300900
chr1	27322230	27322530
chr1	27341430	27342050
chr1	27360510	27360760
chr1	27365430	27366550
chr1	27366910	27367280
chr1	27369710	27369970
chr1	27392180	27392530
chr1	27403110	27404510
chr1	27406970	27407230
chr1	27416380	27416680
chr1	27427440	27427880
chr1	27428240	27429620
chr1	27431070	27431410
chr1	27434510	27434880
chr1	27435850	27436410
chr1	27488150	27488500
chr1	27488980	27489420
chr1	27489760	27490750
chr1	27521940	27523500
chr1	27525330	27526320
chr1	27526690	27529670
chr1	27555420	27558070
chr1	27568320	27569470
chr1	27572280	27573140
chr1	27575100	27575530
chr1	27576060	27576350
chr1	27576760	27576960
chr1	27577150	27578000
chr1	27590020	27590490
chr1	27591160	27591410
chr1	27598930	27599780
chr1	27600040	27601000
chr1	27601640	27603010
chr1	27603550	27604450
chr1	27605510	27606770
chr1	27607040	27607660
chr1	27632720	27633210
chr1	27658850	27659540
chr1	27662620	27663580
chr1	27671990	27672600
chr1	27725360	27726180
chr1	27772890	27773370
chr1	27830700	27831030
chr1	27862910	27863620
chr1	27869360	27869600
chr1	27872250	27872680
chr1	27873030	27873990
chr1	27875110	27875670
chr1	27914210	27915060
chr1	27959440	27960020
chr1	28087920	28089000
chr1	28132320	28132930
chr1	28172590	28173000
chr1	28176500	28177280
chr1	28196840	28197060
chr1	28235900	28236100
chr1	28247010	28247470
chr1	28248440	28249080
chr1	28329060	28329310
chr1	28369470	28370490
chr1	28437850	28438380
chr1	28518210	28518570
chr1	28552410	28552640
chr1	28552880	28553510
chr1	28581470	28582240
chr1	28642430	28643020
chr1	28643210	28644000
chr1	28648040	28648360
chr1	28648660	28648960
chr1	28668290	28668740
chr1	28669380	28670070
chr1	28736520	28737310
chr1	28737510	28737790
chr1	28785340	28785860
chr1	28886460	28887050
chr1	28887480	28887730
chr1	28914230	28914740
chr1	28926830	28927300
chr1	28927890	28928220
chr1	29129930	29130380
chr1	29171170	29171390
chr1	29182080	29182290
chr1	29544060	29544380
chr1	29640570	29640960
chr1	29709170	29709980
chr1	29793180	29793470
chr1	29800000	29800210
chr1	29801570	29802040
chr1	29802210	29803030
chr1	29828490	29828890
chr1	29829060	29831340
chr1	29849830	29850530
chr1	29850700	29851120
chr1	29875580	29875990
chr1	30378950	30379400
chr1	30380200	30380500
chr1	30689490	30689750
chr1	30707160	30708230
chr1	30717910	30719780
chr1	30727660	30727960
chr1	30729430	30730890
chr1	30732370	30733110
chr1	30733860	30734280
chr1	30740730	30740990
chr1	30743690	30743930
chr1	30748190	30749140
chr1	30749660	30751450
chr1	30753680	30753930
chr1	30754090	30754400
chr1	30754570	30757040
chr1	30757380	30758080
chr1	30758760	30759390
chr1	30759880	30760170
chr1	30760550	30761290
chr1	30761460	30762630
chr1	30779570	30779850
chr1	30807280	30807640
chr1	30881150	30881750
chr1	30911360	30911780
chr1	31028110	31028390
chr1	31065300	31066040
chr1	31154760	31155290
chr1	31296530	31297260
chr1	31422560	31423150
chr1	31423430	31424200
chr1	31430780	31430990
chr1	31431730	31432280
chr1	31477280	31477800
chr1	31477990	31478210
chr1	31482620	31483830
chr1	31501870	31502080
chr1	31505690	31506700
chr1	31508100	31508370
chr1	31508990	31509500
chr1	31549070	31549520
chr1	31587890	31588180
chr1	31596140	31597000
chr1	31617770	31618510
chr1	31644740	31645220
chr1	31760590	31760810
chr1	31764450	31764840
chr1	31769170	31769370
chr1	31784770	31785310
chr1	31788280	31789360
chr1	31827220	31827560
chr1	31843500	31843750
chr1	31937390	31937850
chr1	31938210	31939110
chr1	31939630	31940120
chr1	31954590	31955060
chr1	32013230	32013990
chr1	32062390	32062930
chr1	32072490	32073590
chr1	32107810	32108290
chr1	32179480	32180470
chr1	32200320	32201810
chr1	32220950	32221190
chr1	32222140	32222600
chr1	32248210	32248730
chr1	32249730	32251840
chr1	32263990	32264410
chr1	32265410	32265730
chr1	32273810	32274200
chr1	32291790	32292290
chr1	32311810	32312130
chr1	32316530	32317030
chr1	32335130	32335630
chr1	32335890	32336260
chr1	32336760	32338660
chr1	32351050	32352060
chr1	32359880	32360160
chr1	32394300	32394880
chr1	32400980	32401210
chr1	32500640	32500910
chr1	32520580	32520910
chr1	32650320	32650720
chr1	32651070	32651580
chr1	32712440	32712640
chr1	32754350	32754920
chr1	32816840	32818500
chr1	32872330	32872980
chr1	32960930	32961290
chr1	32962050	32962410
chr1	32963840	32964330
chr1	32964590	32965030
chr1	32981090	32981590
chr1	32992090	32993050
chr1	33036330	33037180
chr1	33099240	33099840
chr1	33127200	33127720
chr1	33151130	33152140
chr1	33152740	33153660
chr1	33256850	33257130
chr1	33349200	33349440
chr1	33349990	33350710
chr1	33363650	33364870
chr1	33430990	33431430
chr1	33460680	33461690
chr1	33463870	33464300
chr1	33464460	33464960
chr1	33472270	33472910
chr1	34126860	34127210
chr1	34859440	34860160
chr1	34982930	34983260
chr1	34985130	34985570
chr1	35031510	35032110
chr1	35079150	35079720
chr1	35192850	35193390
chr1	35268550	35268920
chr1	35557220	35557980
chr1	35577440	35578130
chr1	35578290	35578670
chr1	35769240	35770170
chr1	35931340	35931680
chr1	36088980	36089300
chr1	36093810	36094880
chr1	36097030	36097230
chr1	36149060	36149700
chr1	36150370	36151250
chr1	36151830	36152050
chr1	36155600	36157240
chr1	36161100	36161480
chr1	36161930	36162360
chr1	36223910	36224940
chr1	36306360	36306590
chr1	36306910	36307240
chr1	36359380	36360240
chr1	36366380	36366730
chr1	36385340	36387030
chr1	36397290	36397910
chr1	36450500	36450810
chr1	36457610	36458220
chr1	36463960	36464860
chr1	37029190	37029740
chr1	37289000	37289430
chr1	37473660	37474050
chr1	37514360	37514720
chr1	37514880	37515520
chr1	37595680	37596310
chr1	37690140	37690440
chr1	37692060	37692950
chr1	37808300	37808510
chr1	37859660	37860210
chr1	37931790	37932030
chr1	37989740	37990010
chr1	38012400	38012930
chr1	38151360	38151570
chr1	38859560	38859990
chr1	38873290	38873680
chr1	39047870	39048090
chr1	39087090	39087310
chr1	39098720	39098930
chr1	39102670	39103360
chr1	39105410	39105770
chr1	39204470	39204940
chr1	39214990	39215290
chr1	39398580	39398940
chr1	39408450	39409600
chr1	39524260	39524480
chr1	39525720	39525930
chr1	39625360	39626000
chr1	39630510	39630980
chr1	39646140	39646880
chr1	39799130	39799730
chr1	39817060	39817670
chr1	39825200	39825590
chr1	39845460	39845970
chr1	39902050	39902380
chr1	39954780	39955870
chr1	40034850	40035200
chr1	40039150	40040960
chr1	40059390	40059590
chr1	40064900	40065240
chr1	40161020	40161280
chr1	40257550	40258090
chr1	40313220	40313700
chr1	40315570	40316860
chr1	40373410	40375030
chr1	40385710	40386220
chr1	40393180	40393420
chr1	40449870	40450950
chr1	40477090	40477940
chr1	40508460	40508940
chr1	40531550	40532050
chr1	40625610	40626530
chr1	40629530	40629830
chr1	40662930	40666180
chr1	40668740	40669040
chr1	40691880	40692470
chr1	40802490	40802780
chr1	40862360	40862580
chr1	40923180	40923490
chr1	40926020	40926730
chr1	40979640	40980610
chr1	40985300	40985520
chr1	41003230	41004110
chr1	41014750	41016560
chr1	41021800	41022060
chr1	41240820	41242180
chr1	41319860	41320220
chr1	41358100	41358420
chr1	41360970	41361810
chr1	41362140	41362910
chr1	41365650	41367920
chr1	41368250	41368490
chr1	41370750	41373310
chr1	41375720	41375990
chr1	41377120	41378510
chr1	41379100	41380390
chr1	41380550	41382280
chr1	41382680	41383000
chr1	41383430	41383910
chr1	41391930	41392430
chr1	41394920	41395450
chr1	41399110	41400490
chr1	41404160	41404880
chr1	41417050	41417450
chr1	41467420	41467760
chr1	41574110	41574940
chr1	41575810	41576020
chr1	41641160	41641900
chr1	41645000	41645530
chr1	41649960	41650450
chr1	41653450	41653950
chr1	41655830	41656040
chr1	41656200	41656560
chr1	41661320	41663380
chr1	41663760	41664310
chr1	41667060	41667480
chr1	41670650	41670970
chr1	41672070	41674290
chr1	41695120	41695320
chr1	41696250	41696650
chr1	41726800	41729300
chr1	41750890	41751280
chr1	41752410	41752750
chr1	42241040	42241520
chr1	42259500	42259970
chr1	42335380	42335780
chr1	42456310	42457040
chr1	42658070	42658310
chr1	42681980	42682680
chr1	42766840	42767700
chr1	42816780	42817390
chr1	42846290	42846620
chr1	42847010	42847360
chr1	42923110	42923310
chr1	42923980	42924790
chr1	42931210	42931610
chr1	42931910	42932630
chr1	42935200	42935690
chr1	42952400	42952910
chr1	42957800	42959240
chr1	43172130	43172750
chr1	43238380	43239520
chr1	43267270	43267790
chr1	43274290	43274570
chr1	43358280	43358810
chr1	43358980	43359420
chr1	43367450	43368660
chr1	43389420	43390150
chr1	43453670	43454200
chr1	43454570	43454940
chr1	43649760	43650660
chr1	43707020	43707750
chr1	43834240	43835940
chr1	43836370	43836980
chr1	43853130	43853910
chr1	43934200	43934560
chr1	43946260	43947370
chr1	43969830	43970270
chr1	43974210	43975640
chr1	43978750	43979060
chr1	43991380	43992410
chr1	44029810	44031530
chr1	44068520	44068820
chr1	44355120	44355410
chr1	44631530	44632550
chr1	44661650	44662040
chr1	44674090	44674860
chr1	44708070	44708310
chr1	44715050	44715360
chr1	44721400	44721820
chr1	44730690	44730930
chr1	44739430	44740120
chr1	44786320	44786870
chr1	44799790	44800420
chr1	44807450	44808100
chr1	44809270	44810020
chr1	44819510	44819950
chr1	44839630	44839870
chr1	44986300	44986820
chr1	45010740	45011060
chr1	45011220	45012060
chr1	45206160	45206820
chr1	45303410	45304360
chr1	45326630	45327100
chr1	45339660	45340610
chr1	45490690	45491650
chr1	45499490	45499910
chr1	45500100	45500530
chr1	45522080	45522460
chr1	45543540	45544540
chr1	45545160	45545520
chr1	45550460	45551320
chr1	45582230	45582610
chr1	45583210	45585050
chr1	45686320	45687630
chr1	45688200	45688400
chr1	45750270	45751060
chr1	46043450	46043920
chr1	46132450	46133620
chr1	46198200	46198820
chr1	46247200	46247760
chr1	46302280	46302560
chr1	46303100	46303540
chr1	46303760	46304030
chr1	46320570	46320770
chr1	46321090	46321490
chr1	46325510	46325870
chr1	46330990	46331200
chr1	46331820	46332350
chr1	46340430	46341050
chr1	46348100	46348330
chr1	46370070	46370380
chr1	46442550	46442750
chr1	46466570	46466900
chr1	46604100	46604470
chr1	47313490	47314510
chr1	47333640	47334710
chr1	47437450	47437960
chr1	47563220	47563730
chr1	47679400	47679670
chr1	50959810	50960150
chr1	50968170	50968570
chr1	50969380	50970460
chr1	50977170	50977430
chr1	50977660	50977960
chr1	51234940	51235460
chr1	51236790	51237230
chr1	51517980	51518280
chr1	51518830	51519380
chr1	51616920	51617350
chr1	51729310	51730170
chr1	51878160	51878440
chr1	51878600	51878810
chr1	52033570	52033770
chr1	52054970	52055720
chr1	52055940	52056950
chr1	52142070	52142290
chr1	52365780	52366100
chr1	52404220	52404840
chr1	52552180	52553770
chr1	52569550	52569750
chr1	52636580	52637700
chr1	52697930	52698820
chr1	52703010	52703370
chr1	52726340	52726880
chr1	53196680	53196900
chr1	53220210	53220600
chr1	53316870	53317800
chr1	53318060	53318630
chr1	53321290	53322040
chr1	53326020	53327510
chr1	53327720	53328860
chr1	53367660	53369280
chr1	53376010	53376470
chr1	53383510	53383980
chr1	53390050	53390930
chr1	53409650	53410540
chr1	53681670	53681900
chr1	53682260	53682500
chr1	53838060	53838690
chr1	53889540	53889980
chr1	53945240	53946600
chr1	54052840	54053710
chr1	54069970	54070300
chr1	54200060	54200420
chr1	54253430	54254090
chr1	54254260	54254580
chr1	54406000	54407620
chr1	54459930	54460140
chr1	54474970	54476030
chr1	54488160	54489820
chr1	54490490	54490870
chr1	54493610	54493880
chr1	54715580	54716060
chr1	54764450	54764720
chr1	55214400	55214610
chr1	55260160	55260720
chr1	55277490	55277690
chr1	55287840	55288490
chr1	58546240	58546800
chr1	58699880	58700210
chr1	58773320	58773740
chr1	58782160	58782410
chr1	58782580	58782780
chr1	58783080	58784720
chr1	58784900	58785250
chr1	58785480	58785710
chr1	58816170	58816690
chr1	58903560	58904260
chr1	58968490	58968690
chr1	58999750	58999970
chr1	59020130	59020610
chr1	59296410	59297310
chr1	59560900	59561260
chr1	60908720	60909000
chr1	60911860	60912660
chr1	60948720	60949070
chr1	60949320	60950030
chr1	61049850	61050650
chr1	61076800	61077430
chr1	61077960	61078250
chr1	61081630	61082150
chr1	61082360	61082570
chr1	61228100	61228470
chr1	61453340	61453570
chr1	61717860	61718110
chr1	61724960	61725650
chr1	61742060	61742630
chr1	61776070	61776490
chr1	62296080	62296360
chr1	62436030	62436700
chr1	62688360	62688680
chr1	62783830	62784570
chr1	62800870	62801130
chr1	63367730	63368090
chr1	63523770	63524000
chr1	63593250	63594440
chr1	63703690	63704050
chr1	63714380	63714670
chr1	63892740	63893470
chr1	64470900	64471230
chr1	64744740	64745040
chr1	64745670	64745880
chr1	64864080	64864570
chr1	64933410	64933990
chr1	64965410	64965980
chr1	64966310	64966900
chr1	65066740	65067630
chr1	65067830	65068560
chr1	65068730	65069000
chr1	65147480	65148150
chr1	65148470	65149110
chr1	65165630	65166080
chr1	65254140	65254880
chr1	65419770	65420720
chr1	66271350	66271600
chr1	66335780	66336570
chr1	66339900	66340350
chr1	66350100	66350490
chr1	66393860	66394290
chr1	66395410	66396890
chr1	66397090	66397600
chr1	66401850	66402920
chr1	66403330	66403570
chr1	66436580	66436980
chr1	66445450	66445860
chr1	66552970	66553300
chr1	66924630	66925600
chr1	67053580	67054600
chr1	67112620	67112840
chr1	67430590	67431320
chr1	67431920	67432420
chr1	67500500	67500780
chr1	67537780	67538190
chr1	67684900	67686020
chr1	67686180	67686760
chr1	67711550	67712250
chr1	67732800	67733100
chr1	67733990	67734800
chr1	67735810	67736580
chr1	67833100	67833430
chr1	67897320	67898400
chr1	69320640	69321130
chr1	69334510	69335010
chr1	69567160	69568210
chr1	69967240	69967530
chr1	70205750	70205970
chr1	70221420	70222080
chr1	70354080	70354720
chr1	70410760	70411630
chr1	71706280	71706720
chr1	74198020	74198420
chr1	74652620	74653090
chr1	74733130	74733730
chr1	75307310	75307530
chr1	75724380	75725080
chr1	75784830	75785300
chr1	77280560	77281300
chr1	77281840	77282230
chr1	77413320	77413580
chr1	77682280	77682610
chr1	77683590	77683820
chr1	77759670	77760050
chr1	77978860	77979070
chr1	77979300	77979500
chr1	78155230	78155440
chr1	81634890	81635390
chr1	82979850	82980150
chr1	84298600	84299350
chr1	84479290	84479760
chr1	84505700	84506780
chr1	84573930	84574800
chr1	84689950	84690500
chr1	84690680	84690910
chr1	84692860	84693120
chr1	84944930	84945360
chr1	85276190	85276950
chr1	85298170	85298410
chr1	85708230	85708670
chr1	86396120	86396610
chr1	86704580	86705390
chr1	86852240	86852940
chr1	86853130	86853460
chr1	86914680	86915810
chr1	87328190	87328860
chr1	87329090	87329910
chr1	87335080	87335500
chr1	88683580	88684140
chr1	88684320	88685090
chr1	88891750	88891960
chr1	88992410	88992750
chr1	88993000	88993300
chr1	89198490	89199050
chr1	89200880	89201740
chr1	89525280	89525600
chr1	89632410	89633700
chr1	89633910	89634150
chr1	89692520	89693320
chr1	89694430	89694850
chr1	89757650	89758020
chr1	89762840	89763440
chr1	89821270	89822330
chr1	89843090	89844000
chr1	89994880	89995670
chr1	90132300	90132880
chr1	91021430	91022620
chr1	91054760	91055510
chr1	91404290	91404840
chr1	91500490	91501710
chr1	91571730	91572580
chr1	91575910	91576950
chr1	91646950	91647550
chr1	91731480	91731840
chr1	91769160	91770160
chr1	91885820	91886320
chr1	92080260	92080770
chr1	92298550	92299140
chr1	92459630	92460160
chr1	92476110	92476610
chr1	92483860	92484250
chr1	92484440	92486550
chr1	92784440	92785690
chr1	92831930	92832340
chr1	92951000	92951570
chr1	92960360	92962210
chr1	93029440	93029860
chr1	93032900	93033130
chr1	93033760	93033980
chr1	93078600	93079130
chr1	93079320	93079560
chr1	93179530	93181110
chr1	93253470	93253790
chr1	93345420	93345760
chr1	93345950	93346490
chr1	93448190	93448450
chr1	93681730	93681970
chr1	93692170	93692520
chr1	93692890	93693350
chr1	93707890	93708410
chr1	93708920	93709520
chr1	93740770	93741490
chr1	93749350	93749660
chr1	93749990	93750700
chr1	93751020	93751310
chr1	93814000	93814520
chr1	93815090	93815310
chr1	93816870	93817350
chr1	93841180	93841380
chr1	93846060	93847480
chr1	93847760	93848160
chr1	93878880	93879130
chr1	93909330	93909580
chr1	93909740	93909980
chr1	94064390	94064740
chr1	94072850	94073540
chr1	94091720	94093140
chr1	94094260	94095970
chr1	94237690	94238000
chr1	94417970	94418600
chr1	94795260	94795890
chr1	94802240	94802640
chr1	95072670	95072870
chr1	95234230	95234570
chr1	96721910	96722460
chr1	97920890	97921120
chr1	99850180	99850500
chr1	99969900	99970410
chr1	100038150	100038950
chr1	100133140	100133390
chr1	100249580	100250110
chr1	100265760	100266500
chr1	100351280	100351840
chr1	100352040	100353300
chr1	100400510	100400770
chr1	100894760	100895480
chr1	100895640	100896270
chr1	101051980	101052280
chr1	101079090	101080090
chr1	101111930	101112230
chr1	101112620	101112890
chr1	101128240	101128640
chr1	101237270	101237480
chr1	101238150	101238440
chr1	101262910	101263140
chr1	101291220	101292190
chr1	101309450	101310320
chr1	101362650	101362850
chr1	101407640	101408250
chr1	101410110	101411240
chr1	101436340	101436550
chr1	101453880	101454200
chr1	102563750	102564150
chr1	102833520	102833970
chr1	104932360	104932680
chr1	106062150	106062400
chr1	107056790	107057300
chr1	107544730	107545600
chr1	107546440	107546670
chr1	107549220	107549710
chr1	107829370	107829820
chr1	107844700	107845010
chr1	107895960	107896200
chr1	107896960	107897760
chr1	107963890	107964440
chr1	107965420	107965970
chr1	108016520	108016810
chr1	108027670	108027990
chr1	108043960	108044280
chr1	108049680	108049910
chr1	108050280	108050630
chr1	108075010	108075210
chr1	108114190	108114490
chr1	108200430	108201010
chr1	108232180	108232740
chr1	108461750	108462190
chr1	108559690	108559920
chr1	108692030	108692850
chr1	108746660	108746960
chr1	108852440	108852670
chr1	108876770	108877200
chr1	108963190	108963530
chr1	109041860	109042450
chr1	109075780	109076300
chr1	109090780	109091340
chr1	109099870	109100640
chr1	109112370	109112740
chr1	109112900	109113110
chr1	109134630	109134870
chr1	109154470	109155310
chr1	109167070	109167460
chr1	109186730	109187400
chr1	109193910	109194110
chr1	109213880	109214560
chr1	109249340	109249710
chr1	109253680	109253890
chr1	109282990	109283500
chr1	109398020	109398320
chr1	109425870	109427000
chr1	109483500	109483740
chr1	109484000	109484510
chr1	109494060	109494410
chr1	109532590	109532970
chr1	109548610	109549010
chr1	109619570	109619880
chr1	109620220	109621290
chr1	109623730	109625030
chr1	109655650	109656490
chr1	109667960	109668370
chr1	109687600	109687970
chr1	109790680	109791080
chr1	109802620	109802980
chr1	109803200	109804310
chr1	109814750	109814960
chr1	109815470	109815740
chr1	109816650	109816850
chr1	109877740	109878030
chr1	109984210	109984560
chr1	110034480	110035460
chr1	110209980	110210770
chr1	110210960	110211190
chr1	110337730	110338000
chr1	110338410	110339670
chr1	110385160	110385450
chr1	110407450	110407650
chr1	110465240	110466530
chr1	110556310	110556810
chr1	110787410	110788210
chr1	110872520	110872890
chr1	110875300	110875580
chr1	110963810	110964110
chr1	111139660	111140110
chr1	111201410	111201700
chr1	111203680	111204150
chr1	111215910	111216420
chr1	111219530	111220270
chr1	111221510	111221720
chr1	111346210	111346470
chr1	111449540	111449860
chr1	111476630	111477060
chr1	111505920	111506120
chr1	111507520	111508340
chr1	111515400	111515820
chr1	111516020	111516760
chr1	111619470	111620040
chr1	111738530	111740110
chr1	111748680	111749050
chr1	111754910	111756110
chr1	112618620	112618990
chr1	112619630	112620160
chr1	112674570	112675030
chr1	112700770	112701170
chr1	112705070	112705400
chr1	112706970	112707610
chr1	112714970	112715760
chr1	112732170	112732480
chr1	112762030	112762370
chr1	112955310	112957980
chr1	113072710	113073470
chr1	113389830	113390910
chr1	113758940	113760160
chr1	113811590	113812770
chr1	113904440	113905480
chr1	113929110	113929510
chr1	113929670	113930460
chr1	114511160	114511470
chr1	114758070	114758270
chr1	114780420	114780810
chr1	115098940	115099510
chr1	115139120	115139330
chr1	115343360	115343850
chr1	116372760	116373550
chr1	116373730	116374150
chr1	116504600	116504880
chr1	116544990	116545510
chr1	116556460	116556840
chr1	116570100	116570360
chr1	116570560	116571210
chr1	116769430	116770000
chr1	116794930	116795300
chr1	116878000	116878560
chr1	116878880	116879580
chr1	117059510	117060540
chr1	117121500	117122180
chr1	117366520	117366720
chr1	117366880	117367660
chr1	117605770	117606570
chr1	117607240	117607870
chr1	117929000	117930190
chr1	119140060	119140740
chr1	119711830	119712890
chr1	120068730	120069630
chr1	120069870	120070200
chr1	120093750	120094010
chr1	120117320	120117990
chr1	120132020	120132260
chr1	120142790	120143160
chr1	120176250	120176500
chr1	120271800	120272010
chr1	120414740	120415250
chr1	120558370	120559050
chr1	120575180	120575510
chr1	120626430	120626650
chr1	120723550	120723900
chr1	121184010	121185200
chr1	121185470	121185820
chr1	121186490	121187210
chr1	121234270	121234650
chr1	121280860	121281110
chr1	121299630	121300010
chr1	143971580	143974070
chr1	143974830	143975190
chr1	144021880	144022280
chr1	144461390	144462050
chr1	144980150	144980640
chr1	145093180	145093830
chr1	145094160	145096100
chr1	145214630	145215470
chr1	145215970	145216270
chr1	145425210	145425880
chr1	145607820	145608570
chr1	145823550	145824620
chr1	145845220	145845860
chr1	145858460	145860130
chr1	145885720	145886150
chr1	145918640	145919220
chr1	145927210	145927840
chr1	145932630	145932880
chr1	145957550	145958400
chr1	145960230	145961050
chr1	145964360	145964920
chr1	145979290	145979920
chr1	145996570	145997260
chr1	145997870	145998410
chr1	146007170	146007370
chr1	146037170	146037930
chr1	146038730	146039150
chr1	146052170	146052630
chr1	146228050	146228430
chr1	146228800	146229060
chr1	146254730	146255050
chr1	146278310	146278990
chr1	146283000	146283360
chr1	146293550	146293800
chr1	146377080	146377600
chr1	146386870	146387580
chr1	146472200	146472790
chr1	146556280	146556960
chr1	146654710	146655130
chr1	146938330	146938860
chr1	147172100	147172500
chr1	147172700	147172940
chr1	147225320	147225650
chr1	147242300	147243560
chr1	147357910	147358490
chr1	147534370	147534930
chr1	147541160	147541430
chr1	147599260	147600340
chr1	147669560	147669980
chr1	147670140	147670810
chr1	147771540	147771830
chr1	147928260	147928960
chr1	148151250	148151610
chr1	148151860	148152380
chr1	148334220	148334520
chr1	148459010	148460130
chr1	148679840	148680130
chr1	148705560	148705770
chr1	148729110	148729770
chr1	148733850	148734060
chr1	148744110	148744500
chr1	148758480	148758720
chr1	148879570	148880220
chr1	148883420	148884060
chr1	148885360	148885590
chr1	148951880	148952790
chr1	149102710	149102930
chr1	149103150	149103920
chr1	149176210	149177290
chr1	149246390	149246610
chr1	149250050	149250260
chr1	149390190	149390800
chr1	149607250	149608700
chr1	149636520	149636760
chr1	149813060	149813300
chr1	149813470	149813940
chr1	149831980	149832370
chr1	149840950	149841590
chr1	149849970	149850650
chr1	149851820	149852570
chr1	149853780	149854030
chr1	149861420	149861630
chr1	149884840	149885220
chr1	149886240	149886440
chr1	149888280	149888530
chr1	149997500	149998140
chr1	150066840	150067990
chr1	150149610	150150030
chr1	150160470	150161100
chr1	150163070	150163520
chr1	150234610	150234960
chr1	150236080	150236580
chr1	150255650	150256010
chr1	150268820	150269310
chr1	150363700	150364290
chr1	150364490	150364970
chr1	150365420	150365640
chr1	150515340	150515970
chr1	150560080	150560340
chr1	150561000	150562890
chr1	150567920	150568120
chr1	150579220	150580190
chr1	150629180	150629880
chr1	150697000	150697380
chr1	150765830	150766090
chr1	150876230	150876950
chr1	150926050	150926620
chr1	150973920	150975190
chr1	151006410	151006610
chr1	151059620	151060060
chr1	151060220	151060470
chr1	151070530	151071360
chr1	151141950	151143580
chr1	151143780	151144460
chr1	151144640	151144840
chr1	151145700	151147410
chr1	151156210	151156850
chr1	151157080	151157340
chr1	151159230	151159580
chr1	151166160	151166550
chr1	151189730	151190180
chr1	151195990	151196240
chr1	151198420	151198860
chr1	151281230	151282440
chr1	151282810	151283260
chr1	151292610	151293160
chr1	151327070	151327330
chr1	151327570	151327770
chr1	151341000	151341300
chr1	151346840	151347770
chr1	151399290	151399490
chr1	151511000	151512000
chr1	151611940	151612140
chr1	151612360	151612620
chr1	151790200	151791210
chr1	151817490	151817930
chr1	151821050	151821390
chr1	152047810	152048550
chr1	152961090	152961770
chr1	153292930	153293400
chr1	153495290	153495520
chr1	153532310	153532550
chr1	153545110	153545940
chr1	153566360	153566760
chr1	153598710	153599210
chr1	153627380	153628280
chr1	153633800	153634590
chr1	153658570	153659000
chr1	153670770	153671100
chr1	153727450	153728290
chr1	153770320	153772070
chr1	153773090	153773440
chr1	153775240	153775710
chr1	153775890	153776240
chr1	153783360	153783860
chr1	153791130	153791420
chr1	153805380	153805640
chr1	153881010	153881350
chr1	153921970	153923560
chr1	153945150	153945990
chr1	153946210	153947000
chr1	153957840	153958210
chr1	153958510	153959000
chr1	153963340	153964090
chr1	153967110	153968200
chr1	153977310	153977870
chr1	153986040	153987210
chr1	153990610	153990910
chr1	154182350	154183140
chr1	154183310	154183660
chr1	154192170	154192380
chr1	154220170	154220630
chr1	154220950	154221570
chr1	154324760	154325370
chr1	154325610	154326420
chr1	154327020	154328000
chr1	154328180	154328990
chr1	154407080	154407540
chr1	154497060	154497330
chr1	154558760	154559690
chr1	154574750	154575270
chr1	154584480	154584810
chr1	154627280	154628160
chr1	154746580	154746790
chr1	154747820	154748310
chr1	154785050	154785450
chr1	154818960	154820400
chr1	154837410	154837760
chr1	154837930	154838650
chr1	154839850	154840140
chr1	154859880	154860210
chr1	154860600	154861000
chr1	154870140	154870450
chr1	154936510	154937780
chr1	154942500	154942910
chr1	154943640	154944460
chr1	154946500	154946820
chr1	154955000	154956410
chr1	154961310	154961740
chr1	154962080	154962350
chr1	154973650	154975800
chr1	154982890	154983550
chr1	154999340	155002540
chr1	155002890	155003920
chr1	155004480	155005490
chr1	155006730	155007040
chr1	155016950	155017920
chr1	155051030	155051900
chr1	155062400	155063950
chr1	155069590	155071550
chr1	155084850	155086180
chr1	155094310	155094630
chr1	155135600	155136420
chr1	155136870	155137120
chr1	155165910	155168030
chr1	155184760	155185940
chr1	155186560	155186840
chr1	155193200	155193970
chr1	155194570	155195040
chr1	155208230	155209300
chr1	155226620	155227050
chr1	155227400	155228060
chr1	155244230	155245350
chr1	155250500	155250990
chr1	155255090	155255500
chr1	155262130	155262340
chr1	155273010	155274070
chr1	155277070	155277720
chr1	155278180	155278610
chr1	155308410	155309490
chr1	155323040	155324430
chr1	155562520	155563430
chr1	155609800	155610470
chr1	155688340	155689260
chr1	155745260	155745940
chr1	155859410	155859760
chr1	155934150	155935150
chr1	155941150	155941500
chr1	155944570	155944950
chr1	155946060	155946680
chr1	155960600	155960850
chr1	155970500	155971150
chr1	155976040	155978100
chr1	155978450	155979480
chr1	155981220	155981570
chr1	156053230	156055200
chr1	156082290	156082690
chr1	156089690	156090280
chr1	156090510	156090850
chr1	156096730	156097500
chr1	156103310	156103620
chr1	156123470	156124200
chr1	156126150	156127470
chr1	156154320	156154670
chr1	156193810	156194290
chr1	156212920	156213470
chr1	156281390	156282810
chr1	156337880	156338780
chr1	156344470	156344730
chr1	156456450	156457780
chr1	156489030	156489500
chr1	156490570	156493610
chr1	156496060	156496770
chr1	156499790	156501750
chr1	156502590	156503000
chr1	156504260	156505360
chr1	156525160	156525430
chr1	156581920	156582210
chr1	156583950	156584180
chr1	156591510	156591730
chr1	156592010	156592330
chr1	156601120	156601940
chr1	156608190	156608440
chr1	156660230	156660570
chr1	156660860	156661780
chr1	156662350	156663340
chr1	156663510	156663800
chr1	156664110	156665190
chr1	156728430	156728750
chr1	156740660	156741090
chr1	156747290	156748270
chr1	156750940	156751280
chr1	156751790	156752630
chr1	156766990	156767340
chr1	156767620	156768130
chr1	157138550	157139040
chr1	157176990	157177250
chr1	158247820	158248140
chr1	158248330	158248550
chr1	158285540	158286420
chr1	158286950	158287430
chr1	158289680	158290310
chr1	158290470	158290750
chr1	159068000	159068620
chr1	159923190	159924020
chr1	159925110	159925800
chr1	160031730	160031940
chr1	160070310	160070800
chr1	160098240	160098610
chr1	160098950	160099340
chr1	160112220	160112440
chr1	160204580	160204920
chr1	160205470	160205670
chr1	160262280	160262680
chr1	160343080	160343790
chr1	160446880	160447500
chr1	160488470	160489070
chr1	160540210	160540860
chr1	160548270	160550040
chr1	160550350	160550880
chr1	160568050	160568590
chr1	160624390	160624640
chr1	160646890	160647330
chr1	160653680	160654130
chr1	160664710	160664920
chr1	160674470	160675120
chr1	160675580	160675780
chr1	160707330	160707890
chr1	160711680	160711930
chr1	160768280	160768510
chr1	160777650	160777920
chr1	160795750	160796270
chr1	160836760	160836960
chr1	160837600	160838120
chr1	161013550	161014150
chr1	161020760	161021550
chr1	161044780	161046450
chr1	161068230	161068850
chr1	161069630	161070040
chr1	161097870	161098350
chr1	161117600	161117870
chr1	161118120	161118560
chr1	161132120	161133330
chr1	161153950	161154180
chr1	161159230	161159670
chr1	161165890	161166630
chr1	161177270	161177910
chr1	161185240	161186420
chr1	161201990	161202720
chr1	161216790	161217080
chr1	161217420	161217920
chr1	161225500	161226250
chr1	161227340	161227800
chr1	161261270	161261620
chr1	161306080	161306370
chr1	161314240	161314550
chr1	161350720	161351100
chr1	161389710	161390520
chr1	161399470	161399680
chr1	161399870	161400230
chr1	161505220	161505660
chr1	161524000	161524590
chr1	161576810	161577010
chr1	161658650	161658870
chr1	161662910	161663300
chr1	161705570	161705880
chr1	161706750	161707440
chr1	161718770	161719250
chr1	161725830	161727860
chr1	161749620	161750220
chr1	161766330	161766680
chr1	162497570	162498050
chr1	162561140	162561720
chr1	162790780	162791090
chr1	163321950	163322220
chr1	165393040	165393440
chr1	165630760	165631430
chr1	165686280	165686780
chr1	165698000	165698970
chr1	165768660	165769230
chr1	165827570	165827990
chr1	165828490	165829180
chr1	165842780	165843050
chr1	165850960	165851530
chr1	165851720	165851940
chr1	165854080	165854430
chr1	165862400	165862670
chr1	165870570	165871610
chr1	165875180	165875500
chr1	165877970	165878250
chr1	165885430	165885760
chr1	165900640	165901080
chr1	166490170	166490480
chr1	166839010	166839480
chr1	166875820	166876700
chr1	167219980	167221540
chr1	167222080	167222560
chr1	167329000	167329440
chr1	167418510	167418770
chr1	167430180	167430920
chr1	167455220	167455540
chr1	167553580	167553980
chr1	167556080	167556330
chr1	167566820	167567160
chr1	167600320	167600550
chr1	167601090	167603450
chr1	167616670	167618340
chr1	167618510	167619050
chr1	167619990	167620420
chr1	167621030	167621710
chr1	167622390	167623040
chr1	167626990	167627370
chr1	167627630	167628570
chr1	167628960	167629370
chr1	167649410	167649940
chr1	167650410	167650720
chr1	167709190	167709480
chr1	167713720	167713990
chr1	167714300	167715500
chr1	167720950	167722750
chr1	167753010	167753690
chr1	167935380	167935900
chr1	167936090	167937540
chr1	168178750	168179320
chr1	168225540	168226550
chr1	169045020	169045500
chr1	169106300	169106550
chr1	169368000	169368210
chr1	169893720	169893940
chr1	170074400	170074940
chr1	170531820	170532570
chr1	171485610	171486430
chr1	171742130	171742410
chr1	171781150	171781640
[truncated: 25,559 more rows]

## Sheet: Venn_ARID5B_HDAC1_HDAC2
ARID5B peaks overlapping with HDAC1 and HDAC2 peaks				ARID5B peaks overlapping with HDAC1 peaks				ARID5B peaks overlapping with HDAC2 peaks				HDAC1 peaks overlapping with HDAC2 peaks
chr1	1842560	1842770		chr1	837980	838180		chr1	1842560	1842770		chr1	29100	29370
chr1	2440260	2440670		chr1	1842560	1842770		chr1	2135070	2135320		chr1	180750	181010
chr1	2449900	2450230		chr1	2438520	2438770		chr1	2440260	2440670		chr1	199260	200450
chr1	2495890	2496270		chr1	2440260	2440670		chr1	2449900	2450230		chr1	827130	827940
chr1	2555850	2556410		chr1	2449900	2450230		chr1	2495890	2496270		chr1	838240	838610
chr1	3784150	3784540		chr1	2495890	2496270		chr1	2555850	2556410		chr1	940470	940730
chr1	5713090	5713300		chr1	2555850	2556410		chr1	3784150	3784540		chr1	1013220	1013710
chr1	5814200	5814690		chr1	3784150	3784540		chr1	5713090	5713300		chr1	1115790	1116880
chr1	6127290	6127530		chr1	5713090	5713300		chr1	5814200	5814690		chr1	1143960	1145050
chr1	6603010	6603310		chr1	5814200	5814690		chr1	6127290	6127530		chr1	1157470	1157820
chr1	8427310	8427740		chr1	6127290	6127530		chr1	6603010	6603310		chr1	1208110	1209520
chr1	9069890	9070150		chr1	6603010	6603310		chr1	8427310	8427740		chr1	1250060	1250460
chr1	9196260	9196780		chr1	8427310	8427740		chr1	8526030	8526230		chr1	1259870	1261470
chr1	9653130	9653630		chr1	8666210	8666430		chr1	9069890	9070150		chr1	1304950	1306510
chr1	9654140	9654360		chr1	9069890	9070150		chr1	9196260	9196780		chr1	1308070	1308500
chr1	11407330	11407810		chr1	9196260	9196780		chr1	9653130	9653630		chr1	1375200	1375480
chr1	12143280	12143580		chr1	9653130	9653630		chr1	9654140	9654360		chr1	1399330	1399770
chr1	12167420	12167700		chr1	9654140	9654360		chr1	11407330	11407810		chr1	1407430	1407820
chr1	12379410	12379740		chr1	11407330	11407810		chr1	12143280	12143580		chr1	1433650	1434660
chr1	13498470	13498680		chr1	12143280	12143580		chr1	12167420	12167700		chr1	1504850	1505740
chr1	13730590	13731020		chr1	12167420	12167700		chr1	12379410	12379740		chr1	1511560	1512070
chr1	14674510	14674740		chr1	12379410	12379740		chr1	13498470	13498680		chr1	1614990	1615250
chr1	14677820	14678110		chr1	13498470	13498680		chr1	13730590	13731020		chr1	1677610	1678990
chr1	14713370	14713770		chr1	13730590	13731020		chr1	14674510	14674740		chr1	1692220	1692740
chr1	14929600	14930270		chr1	14674510	14674740		chr1	14677820	14678110		chr1	1693230	1693550
chr1	15834630	15834830		chr1	14677820	14678110		chr1	14713370	14713770		chr1	1724150	1724740
chr1	15975400	15975690		chr1	14713370	14713770		chr1	14929600	14930270		chr1	1778620	1780940
chr1	16158520	16158720		chr1	14929600	14930270		chr1	15834630	15834830		chr1	1782840	1783150
chr1	16540600	16540820		chr1	15834630	15834830		chr1	15975400	15975690		chr1	1787880	1788540
chr1	16644110	16644540		chr1	15975400	15975690		chr1	16158520	16158720		chr1	1833450	1833740
chr1	16671480	16671710		chr1	16158520	16158720		chr1	16540600	16540820		chr1	1833950	1834800
chr1	16735630	16735910		chr1	16540600	16540820		chr1	16644110	16644540		chr1	1842370	1842940
chr1	16904940	16905350		chr1	16644110	16644540		chr1	16671480	16671710		chr1	1891210	1892090
chr1	17349140	17349350		chr1	16671480	16671710		chr1	16735630	16735910		chr1	1895350	1896450
chr1	19771920	19772660		chr1	16735630	16735910		chr1	16904940	16905350		chr1	1898900	1900270
chr1	20185640	20186230		chr1	16904940	16905350		chr1	17349140	17349350		chr1	1906190	1908220
chr1	20195000	20195200		chr1	17349140	17349350		chr1	19771920	19772660		chr1	1908470	1909470
chr1	21294570	21294790		chr1	19771920	19772660		chr1	20185640	20186230		chr1	1919170	1920070
chr1	22025180	22025780		chr1	20185640	20186230		chr1	20195000	20195200		chr1	2025710	2026500
chr1	22025940	22026170		chr1	20195000	20195200		chr1	21294570	21294790		chr1	2027590	2028940
chr1	23019140	23019450		chr1	21293740	21294050		chr1	22025180	22025780		chr1	2059830	2060170
chr1	23525350	23525630		chr1	21294570	21294790		chr1	22025940	22026170		chr1	2099680	2101040
chr1	23528880	23529200		chr1	22025180	22025780		chr1	23019140	23019450		chr1	2102880	2105370
chr1	23591890	23592120		chr1	22025940	22026170		chr1	23167720	23167920		chr1	2106970	2107420
chr1	23598790	23599140		chr1	23019140	23019450		chr1	23525350	23525630		chr1	2112240	2112820
chr1	23612330	23612580		chr1	23525350	23525630		chr1	23528880	23529200		chr1	2135190	2135510
chr1	23959160	23959640		chr1	23528880	23529200		chr1	23591890	23592120		chr1	2139920	2140130
chr1	24934680	24934970		chr1	23591890	23592120		chr1	23598790	23599140		chr1	2194840	2195330
chr1	25198660	25198880		chr1	23598790	23599140		chr1	23612330	23612580		chr1	2300310	2301800
chr1	25549240	25549670		chr1	23612330	23612580		chr1	23959160	23959640		chr1	2388010	2388690
chr1	25560110	25560410		chr1	23728520	23728880		chr1	24934680	24934970		chr1	2391390	2391690
chr1	25569950	25570290		chr1	23959160	23959640		chr1	25198660	25198880		chr1	2412400	2413070
chr1	26287390	26287730		chr1	24934680	24934970		chr1	25549240	25549670		chr1	2413790	2414800
chr1	26534930	26535150		chr1	25198660	25198880		chr1	25560110	25560410		chr1	2429510	2430650
chr1	26541880	26542080		chr1	25549240	25549670		chr1	25569950	25570290		chr1	2437340	2438500
chr1	27427440	27427780		chr1	25560110	25560410		chr1	25642820	25643040		chr1	2438860	2440600
chr1	27428440	27428740		chr1	25569950	25570290		chr1	25996800	25997020		chr1	2440780	2443070
chr1	27521930	27522150		chr1	26287390	26287730		chr1	26287390	26287730		chr1	2449300	2450500
chr1	27523130	27523490		chr1	26534930	26535150		chr1	26291260	26291480		chr1	2451940	2452860
chr1	27529200	27529460		chr1	26541880	26542080		chr1	26534930	26535150		chr1	2455030	2456360
chr1	29640270	29640640		chr1	27427440	27427780		chr1	26541880	26542080		chr1	2495810	2496680
chr1	30732650	30732950		chr1	27428440	27428740		chr1	27427440	27427780		chr1	2499780	2500370
chr1	30756810	30757230		chr1	27521930	27522150		chr1	27428440	27428740		chr1	2519010	2520850
chr1	31482800	31483700		chr1	27523130	27523490		chr1	27521930	27522150		chr1	2526080	2526880
chr1	32013390	32013720		chr1	27529200	27529460		chr1	27523130	27523490		chr1	2546960	2549310
chr1	32964600	32964810		chr1	29640270	29640640		chr1	27529200	27529460		chr1	2550090	2550460
chr1	35769910	35770170		chr1	30732650	30732950		chr1	29640270	29640640		chr1	2555100	2556820
chr1	36464010	36464600		chr1	30756810	30757230		chr1	30732650	30732950		chr1	2585340	2587280
chr1	39204570	39204960		chr1	31482800	31483700		chr1	30733660	30733990		chr1	3361030	3361460
chr1	39955050	39955290		chr1	32013390	32013720		chr1	30756810	30757230		chr1	3570680	3570880
chr1	40313320	40313920		chr1	32964600	32964810		chr1	31431800	31432120		chr1	3577310	3578700
chr1	40625880	40626210		chr1	34126350	34126620		chr1	31482800	31483700		chr1	3580010	3580790
chr1	40691790	40692080		chr1	35769910	35770170		chr1	32013390	32013720		chr1	3581010	3581520
chr1	40926090	40926490		chr1	36464010	36464600		chr1	32964600	32964810		chr1	3593120	3593500
chr1	40985450	40985700		chr1	39204570	39204960		chr1	35769910	35770170		chr1	3597210	3598300
chr1	41014890	41015820		chr1	39955050	39955290		chr1	36464010	36464600		chr1	3609930	3611760
chr1	41365950	41366310		chr1	40313320	40313920		chr1	39204570	39204960		chr1	3676890	3678030
chr1	41372200	41372430		chr1	40625880	40626210		chr1	39955050	39955290		chr1	3730450	3730740
chr1	41380010	41380210		chr1	40691790	40692080		chr1	40313320	40313920		chr1	3759810	3760300
chr1	41394440	41395070		chr1	40926090	40926490		chr1	40625880	40626210		chr1	3783700	3784700
chr1	41653520	41653830		chr1	40985450	40985700		chr1	40691790	40692080		chr1	3857000	3858030
chr1	41661400	41661610		chr1	41014890	41015820		chr1	40926090	40926490		chr1	3869740	3870210
chr1	41662410	41662760		chr1	41365950	41366310		chr1	40985450	40985700		chr1	3899730	3901600
chr1	41673190	41673630		chr1	41372200	41372430		chr1	41014890	41015820		chr1	3903210	3903450
chr1	43649800	43650000		chr1	41380010	41380210		chr1	41365950	41366310		chr1	3909860	3910350
chr1	43834730	43835070		chr1	41394440	41395070		chr1	41372200	41372430		chr1	3910740	3911450
chr1	43835360	43835800		chr1	41653520	41653830		chr1	41380010	41380210		chr1	4006750	4007550
chr1	43853650	43853890		chr1	41661400	41661610		chr1	41394440	41395070		chr1	4026910	4027610
chr1	46132350	46132550		chr1	41662410	41662760		chr1	41653520	41653830		chr1	4344280	4344540
chr1	50969230	50969710		chr1	41673190	41673630		chr1	41661400	41661610		chr1	5522660	5522990
chr1	51518110	51518400		chr1	43649800	43650000		chr1	41662410	41662760		chr1	5617320	5617860
chr1	52055430	52055820		chr1	43834730	43835070		chr1	41673190	41673630		chr1	5648120	5648380
chr1	52404660	52404940		chr1	43835360	43835800		chr1	43649800	43650000		chr1	5648540	5649340
chr1	53682410	53682860		chr1	43853650	43853890		chr1	43834730	43835070		chr1	5712510	5714490
chr1	55260110	55260420		chr1	46132350	46132550		chr1	43835360	43835800		chr1	5716530	5717750
chr1	59296660	59297110		chr1	46812400	46812610		chr1	43853650	43853890		chr1	5811680	5811970
chr1	60912160	60912500		chr1	50969230	50969710		chr1	44730640	44730840		chr1	5814030	5814790
chr1	61077220	61077460		chr1	51518110	51518400		chr1	46132350	46132550		chr1	5821610	5822320
chr1	61725040	61725400		chr1	52055430	52055820		chr1	50969230	50969710		chr1	5826110	5827130
chr1	62783900	62784400		chr1	52404660	52404940		chr1	51518110	51518400		chr1	5827480	5829050
chr1	66395560	66395780		chr1	53682410	53682860		chr1	52055430	52055820		chr1	5887550	5888540
chr1	66396440	66397060		chr1	55260110	55260420		chr1	52404660	52404940		chr1	5975380	5976140
chr1	66924680	66924970		chr1	59296660	59297110		chr1	53682410	53682860		chr1	5980530	5980740
chr1	66925160	66925430		chr1	60912160	60912500		chr1	55260110	55260420		chr1	5992290	5992520
chr1	67537710	67537930		chr1	61077220	61077460		chr1	59296660	59297110		chr1	5992790	5993080
chr1	69334460	69334790		chr1	61725040	61725400		chr1	60912160	60912500		chr1	6025970	6027220
chr1	70354460	70354670		chr1	62783900	62784400		chr1	61077220	61077460		chr1	6041030	6041540
chr1	71706260	71706490		chr1	65421060	65421300		chr1	61725040	61725400		chr1	6127450	6128060
chr1	84299070	84299330		chr1	66395560	66395780		chr1	62783900	62784400		chr1	6199540	6199800
chr1	84506280	84506630		chr1	66396440	66397060		chr1	66339940	66340150		chr1	6235650	6235920
chr1	84574220	84574430		chr1	66924680	66924970		chr1	66395560	66395780		chr1	6264980	6265200
chr1	89200900	89201520		chr1	66925160	66925430		chr1	66396440	66397060		chr1	6359320	6360030
chr1	89694260	89694510		chr1	66930050	66930310		chr1	66924680	66924970		chr1	6393190	6394410
chr1	89757710	89757980		chr1	67537710	67537930		chr1	66925160	66925430		chr1	6490670	6490990
chr1	91501110	91501620		chr1	69334460	69334790		chr1	67537710	67537930		chr1	6579830	6581340
chr1	91571910	91572140		chr1	70354460	70354670		chr1	69334460	69334790		chr1	6587270	6587830
chr1	91572310	91572530		chr1	71706260	71706490		chr1	70354460	70354670		chr1	6600900	6604100
chr1	92080460	92080760		chr1	81681290	81681710		chr1	71706260	71706490		chr1	6613280	6613920
chr1	92483660	92483930		chr1	84299070	84299330		chr1	77413280	77413560		chr1	6784660	6785350
chr1	92484810	92485340		chr1	84302860	84303090		chr1	84299070	84299330		chr1	7783460	7784190
chr1	92951250	92951580		chr1	84506280	84506630		chr1	84506280	84506630		chr1	7961230	7961540
chr1	93029380	93029660		chr1	84574220	84574430		chr1	84574220	84574430		chr1	8395580	8396020
chr1	93033620	93034180		chr1	89200900	89201520		chr1	89200900	89201520		chr1	8424020	8425040
chr1	93079360	93079620		chr1	89694260	89694510		chr1	89692750	89692980		chr1	8427120	8428390
chr1	93692340	93692580		chr1	89757710	89757980		chr1	89694260	89694510		chr1	8463130	8463400
chr1	93692830	93693100		chr1	91501110	91501620		chr1	89757710	89757980		chr1	8510100	8510330
chr1	94092250	94092780		chr1	91571910	91572140		chr1	91501110	91501620		chr1	8631350	8631690
chr1	94094840	94095480		chr1	91572310	91572530		chr1	91571910	91572140		chr1	8633350	8633700
chr1	94802230	94802480		chr1	92080460	92080760		chr1	91572310	91572530		chr1	8652390	8653140
chr1	95072700	95072920		chr1	92483660	92483930		chr1	92080460	92080760		chr1	8701120	8701530
chr1	99969870	99970070		chr1	92484810	92485340		chr1	92483660	92483930		chr1	8702910	8703380
chr1	100351020	100351420		chr1	92951250	92951580		chr1	92484810	92485340		chr1	8817890	8818170
chr1	101079200	101079470		chr1	93029380	93029660		chr1	92951250	92951580		chr1	8848030	8848260
chr1	101408090	101408330		chr1	93033620	93034180		chr1	93029380	93029660		chr1	8877870	8879480
chr1	101410740	101410990		chr1	93079360	93079620		chr1	93033620	93034180		chr1	8987950	8988150
chr1	107545350	107545800		chr1	93692340	93692580		chr1	93079360	93079620		chr1	9007840	9008530
chr1	107829330	107829560		chr1	93692830	93693100		chr1	93692340	93692580		chr1	9015550	9016380
chr1	107897540	107897810		chr1	94092250	94092780		chr1	93692830	93693100		chr1	9020150	9020800
chr1	109214270	109214480		chr1	94094840	94095480		chr1	94092250	94092780		chr1	9069120	9070030
chr1	110465420	110465860		chr1	94802230	94802480		chr1	94094840	94095480		chr1	9129070	9129850
chr1	110787410	110787870		chr1	95072700	95072920		chr1	94802230	94802480		chr1	9196200	9196880
chr1	110788060	110788310		chr1	98388390	98388820		chr1	95072700	95072920		chr1	9234170	9235030
chr1	111203800	111204220		chr1	99969870	99970070		chr1	99969870	99970070		chr1	9235200	9235420
chr1	111346260	111346510		chr1	100351020	100351420		chr1	100351020	100351420		chr1	9239400	9240180
chr1	111507510	111507710		chr1	101079200	101079470		chr1	101079200	101079470		chr1	9295000	9295460
chr1	112700520	112700840		chr1	101112330	101112530		chr1	101408090	101408330		chr1	9362470	9363330
chr1	112715420	112715660		chr1	101408090	101408330		chr1	101410740	101410990		chr1	9398410	9398700
chr1	113759150	113759370		chr1	101410740	101410990		chr1	107545350	107545800		chr1	9399210	9400970
chr1	113904630	113905160		chr1	107545350	107545800		chr1	107549070	107549310		chr1	9410670	9411260
chr1	116570030	116570230		chr1	107829330	107829560		chr1	107829330	107829560		chr1	9413030	9414050
chr1	120069180	120069540		chr1	107897540	107897810		chr1	107897540	107897810		chr1	9422850	9423200
chr1	121184490	121185270		chr1	109214270	109214480		chr1	109214270	109214480		chr1	9425800	9426430
chr1	144021720	144021940		chr1	110465420	110465860		chr1	110465420	110465860		chr1	9426620	9427030
chr1	145957170	145957940		chr1	110787410	110787870		chr1	110787410	110787870		chr1	9539230	9539800
chr1	145964430	145964650		chr1	110788060	110788310		chr1	110788060	110788310		chr1	9539990	9540280
chr1	146654680	146654930		chr1	111203800	111204220		chr1	111203800	111204220		chr1	9588420	9588920
chr1	146938400	146938640		chr1	111346260	111346510		chr1	111346260	111346510		chr1	9591360	9592190
chr1	148729440	148729650		chr1	111507510	111507710		chr1	111507510	111507710		chr1	9651490	9652430
chr1	148883670	148883960		chr1	112700520	112700840		chr1	112700520	112700840		chr1	9652700	9654570
chr1	148952120	148952350		chr1	112715420	112715660		chr1	112715420	112715660		chr1	9654970	9656090
chr1	149176700	149177160		chr1	113759150	113759370		chr1	113759150	113759370		chr1	9717490	9718060
chr1	149249980	149250240		chr1	113904630	113905160		chr1	113904630	113905160		chr1	9849800	9850510
chr1	150067130	150067450		chr1	115148020	115148350		chr1	116570030	116570230		chr1	9910230	9911140
chr1	151281500	151281720		chr1	116570030	116570230		chr1	120069180	120069540		chr1	9943200	9943660
chr1	152048100	152048560		chr1	120069180	120069540		chr1	121184490	121185270		chr1	10032730	10033380
chr1	153967510	153967710		chr1	121184490	121185270		chr1	144021720	144021940		chr1	10189760	10190060
chr1	154974260	154974510		chr1	144021720	144021940		chr1	145957170	145957940		chr1	10209950	10210320
chr1	155167030	155167430		chr1	144546570	144546770		chr1	145964430	145964650		chr1	10398350	10399480
chr1	155946610	155946880		chr1	145957170	145957940		chr1	146283090	146283340		chr1	10430480	10430970
chr1	156492190	156492650		chr1	145964430	145964650		chr1	146654680	146654930		chr1	10472120	10472560
chr1	156492830	156493080		chr1	146654680	146654930		chr1	146938400	146938640		chr1	10904670	10905220
chr1	156493480	156493720		chr1	146938400	146938640		chr1	148729440	148729650		chr1	10917940	10918770
chr1	156500730	156501000		chr1	148729440	148729650		chr1	148883670	148883960		chr1	11012430	11013060
chr1	156504670	156504960		chr1	148883670	148883960		chr1	148952120	148952350		chr1	11059930	11060430
chr1	160540500	160540840		chr1	148952120	148952350		chr1	149176700	149177160		chr1	11099290	11099800
chr1	160549270	160549860		chr1	149176700	149177160		chr1	149249980	149250240		chr1	11262540	11262910
chr1	160653880	160654120		chr1	149249980	149250240		chr1	150067130	150067450		chr1	11273140	11273660
chr1	161727510	161727720		chr1	149860840	149861070		chr1	151281500	151281720		chr1	11352790	11353570
chr1	167220230	167220540		chr1	149885400	149885780		chr1	152048100	152048560		chr1	11407120	11408060
chr1	167430170	167430580		chr1	150067130	150067450		chr1	153967510	153967710		chr1	11563400	11564070
chr1	167602300	167602520		chr1	151281500	151281720		chr1	154838370	154838610		chr1	11567690	11569000
chr1	167616980	167617520		chr1	152048100	152048560		chr1	154974260	154974510		chr1	11680760	11682060
chr1	167627960	167628650		chr1	153967510	153967710		chr1	155167030	155167430		chr1	11690950	11691660
chr1	167628860	167629350		chr1	154860240	154860510		chr1	155946610	155946880		chr1	11719170	11719970
chr1	168179060	168179340		chr1	154974260	154974510		chr1	156492190	156492650		chr1	11731390	11731620
chr1	169106230	169106490		chr1	155167030	155167430		chr1	156492830	156493080		chr1	11731890	11732200
chr1	172533130	172533360		chr1	155207420	155207670		chr1	156493480	156493720		chr1	11803650	11804090
chr1	172533640	172534060		chr1	155946610	155946880		chr1	156500730	156501000		chr1	11805660	11806520
chr1	172639570	172639770		chr1	156492190	156492650		chr1	156504670	156504960		chr1	11841260	11841750
chr1	173416020	173416270		chr1	156492830	156493080		chr1	156663540	156663830		chr1	11841910	11842780
chr1	173715000	173715330		chr1	156493480	156493720		chr1	160540500	160540840		chr1	11847730	11848360
chr1	173868510	173868910		chr1	156500730	156501000		chr1	160549270	160549860		chr1	11851080	11851420
chr1	174159230	174159480		chr1	156504670	156504960		chr1	160653880	160654120		chr1	11908350	11908670
chr1	175189170	175189370		chr1	157155540	157155740		chr1	161727510	161727720		chr1	11934180	11934960
chr1	175521510	175521770		chr1	160540500	160540840		chr1	165878140	165878350		chr1	11979720	11980660
chr1	180632200	180632660		chr1	160549270	160549860		chr1	167220230	167220540		chr1	12019090	12019730
chr1	180928470	180928740		chr1	160653880	160654120		chr1	167430170	167430580		chr1	12030200	12030450
chr1	180946310	180946560		chr1	161727510	161727720		chr1	167602300	167602520		chr1	12040350	12041080
chr1	182485060	182485570		chr1	167220230	167220540		chr1	167616980	167617520		chr1	12142830	12144050
chr1	182594540	182594750		chr1	167430170	167430580		chr1	167627960	167628650		chr1	12166720	12168010
chr1	182594940	182595150		chr1	167602300	167602520		chr1	167628860	167629350		chr1	12472760	12473520
chr1	182782060	182782410		chr1	167616980	167617520		chr1	168179060	168179340		chr1	12477960	12479090
chr1	183023280	183023500		chr1	167627960	167628650		chr1	169106230	169106490		chr1	12481030	12481400
chr1	183471280	183471490		chr1	167628860	167629350		chr1	172533130	172533360		chr1	13487340	13487630
chr1	185156700	185156970		chr1	168179060	168179340		chr1	172533640	172534060		chr1	13498320	13499200
chr1	197146240	197146590		chr1	169106230	169106490		chr1	172639570	172639770		chr1	13730460	13730830
chr1	198620960	198621650		chr1	172533130	172533360		chr1	172640500	172640740		chr1	13731040	13731370
chr1	198934970	198935810		chr1	172533640	172534060		chr1	173416020	173416270		chr1	14249480	14249860
chr1	199009780	199010640		chr1	172639570	172639770		chr1	173715000	173715330		chr1	14254170	14254680
chr1	199018660	199019250		chr1	172819740	172820020		chr1	173868510	173868910		chr1	14540020	14540390
chr1	199032860	199033080		chr1	173416020	173416270		chr1	174159230	174159480		chr1	14660880	14661440
chr1	199221130	199222350		chr1	173715000	173715330		chr1	175189170	175189370		chr1	14671990	14672450
chr1	200409810	200410030		chr1	173868510	173868910		chr1	175521510	175521770		chr1	14674320	14674660
chr1	201019710	201020060		chr1	174159230	174159480		chr1	180632200	180632660		chr1	14674860	14675520
chr1	201139960	201140230		chr1	175189170	175189370		chr1	180928470	180928740		chr1	14677890	14678390
chr1	201301760	201302480		chr1	175521510	175521770		chr1	180946310	180946560		chr1	14704560	14705320
chr1	201310060	201311160		chr1	178973530	178973760		chr1	182485060	182485570		chr1	14713080	14714070
chr1	201545980	201546290		chr1	179815050	179815360		chr1	182594540	182594750		chr1	14735660	14736260
chr1	201758480	201758690		chr1	180632200	180632660		chr1	182594940	182595150		chr1	14737010	14737920
chr1	202193510	202193820		chr1	180928470	180928740		chr1	182782060	182782410		chr1	14739220	14740680
chr1	202247710	202248360		chr1	180946310	180946560		chr1	183023280	183023500		chr1	14741020	14741260
chr1	202615330	202615550		chr1	182485060	182485570		chr1	183471280	183471490		chr1	14924720	14925300
chr1	202729370	202729660		chr1	182594540	182594750		chr1	185156700	185156970		chr1	14929620	14930950
chr1	203051600	203052270		chr1	182594940	182595150		chr1	197146240	197146590		chr1	15192960	15193360
chr1	203176160	203176530		chr1	182782060	182782410		chr1	198620960	198621650		chr1	15411640	15412060
chr1	203324840	203325750		chr1	183023280	183023500		chr1	198934970	198935810		chr1	15523950	15525400
chr1	203327620	203328170		chr1	183471280	183471490		chr1	199009780	199010640		chr1	15526330	15527090
chr1	203650280	203650490		chr1	183842310	183842960		chr1	199018660	199019250		chr1	15617000	15617520
chr1	204411530	204411790		chr1	185156700	185156970		chr1	199032190	199032440		chr1	15696770	15697510
chr1	204462200	204462460		chr1	193058930	193059280		chr1	199032860	199033080		chr1	15834460	15836400
chr1	204465830	204466210		chr1	197146240	197146590		chr1	199221130	199222350		chr1	15846770	15848090
chr1	204466530	204466750		chr1	198620960	198621650		chr1	200409810	200410030		chr1	15849150	15850260
chr1	204683940	204684230		chr1	198934970	198935810		chr1	201019710	201020060		chr1	15950970	15951520
chr1	204712070	204712850		chr1	199009780	199010640		chr1	201139960	201140230		chr1	15974400	15976210
chr1	204872500	204872770		chr1	199018660	199019250		chr1	201301760	201302480		chr1	16153950	16154190
chr1	206053020	206053790		chr1	199032860	199033080		chr1	201310060	201311160		chr1	16158220	16158630
chr1	206658350	206658890		chr1	199221130	199222350		chr1	201545980	201546290		chr1	16206340	16207140
chr1	207321260	207321540		chr1	200409810	200410030		chr1	201758480	201758690		chr1	16217260	16217690
chr1	207890110	207890410		chr1	201019710	201020060		chr1	202193510	202193820		chr1	16236130	16237430
chr1	210250850	210251080		chr1	201139960	201140230		chr1	202247710	202248360		chr1	16248460	16249300
chr1	210251260	210251640		chr1	201301760	201302480		chr1	202250930	202251170		chr1	16352050	16352420
chr1	210252070	210252410		chr1	201310060	201311160		chr1	202615330	202615550		chr1	16352580	16352840
chr1	210625940	210626240		chr1	201496610	201496880		chr1	202729370	202729660		chr1	16366970	16368130
chr1	211468950	211469210		chr1	201545980	201546290		chr1	203051600	203052270		chr1	16498900	16499780
chr1	211697350	211697650		chr1	201758480	201758690		chr1	203176160	203176530		chr1	16540600	16540930
chr1	212415080	212415490		chr1	202193510	202193820		chr1	203324840	203325750		chr1	16644310	16645180
chr1	212857900	212858180		chr1	202247710	202248360		chr1	203327620	203328170		chr1	16666960	16667500
chr1	222772690	222772960		chr1	202615330	202615550		chr1	203650280	203650490		chr1	16671420	16671750
chr1	223771790	223772360		chr1	202616320	202616550		chr1	204411530	204411790		chr1	16696570	16696950
chr1	223846230	223846460		chr1	202729370	202729660		chr1	204462200	204462460		chr1	16735750	16736060
chr1	224503470	224503790		chr1	203051600	203052270		chr1	204465830	204466210		chr1	16739960	16740570
chr1	225999780	226000020		chr1	203176160	203176530		chr1	204466530	204466750		chr1	16870200	16870440
chr1	226407530	226407920		chr1	203216930	203217160		chr1	204683940	204684230		chr1	16895690	16895930
chr1	226436790	226437120		chr1	203324840	203325750		chr1	204712070	204712850		chr1	16896170	16896800
chr1	226663070	226663430		chr1	203327620	203328170		chr1	204872500	204872770		chr1	16904570	16905870
chr1	226697440	226697690		chr1	203650280	203650490		chr1	206053020	206053790		chr1	16913720	16915230
chr1	229693270	229694520		chr1	204411530	204411790		chr1	206658350	206658890		chr1	16948000	16949160
chr1	229696580	229696890		chr1	204462200	204462460		chr1	207321260	207321540		chr1	17009730	17011180
chr1	230084620	230084850		chr1	204465830	204466210		chr1	207890110	207890410		chr1	17011580	17012130
chr1	230087040	230087640		chr1	204466530	204466750		chr1	210250850	210251080		chr1	17053870	17054360
chr1	230104890	230105160		chr1	204683940	204684230		chr1	210251260	210251640		chr1	17181740	17182270
chr1	230117480	230118700		chr1	204712070	204712850		chr1	210252070	210252410		chr1	17348790	17349340
chr1	230119810	230120060		chr1	204872500	204872770		chr1	210625940	210626240		chr1	17438250	17439050
chr1	230211990	230212250		chr1	205314140	205314360		chr1	210632840	210633040		chr1	18479150	18479480
chr1	230422600	230422940		chr1	206053020	206053790		chr1	211468950	211469210		chr1	18481020	18482360
chr1	232655280	232655560		chr1	206658350	206658890		chr1	211697350	211697650		chr1	18901970	18902540
chr1	232935400	232935710		chr1	207321260	207321540		chr1	212415080	212415490		chr1	18902840	18903210
chr1	234519480	234519760		chr1	207890110	207890410		chr1	212857900	212858180		chr1	18907420	18908850
chr1	234538730	234539210		chr1	210250850	210251080		chr1	222772690	222772960		chr1	19210040	19210730
chr1	234978550	234978870		chr1	210251260	210251640		chr1	223771790	223772360		chr1	19251520	19252030
chr1	235327780	235328200		chr1	210252070	210252410		chr1	223846230	223846460		chr1	19390980	19391690
chr1	235866390	235866920		chr1	210625940	210626240		chr1	224503470	224503790		chr1	19712880	19713280
chr1	235867180	235867430		chr1	211468950	211469210		chr1	225999780	226000020		chr1	19715660	19716020
chr1	241531570	241531850		chr1	211697350	211697650		chr1	226405480	226405800		chr1	19771260	19773690
chr1	243255070	243255300		chr1	212415080	212415490		chr1	226407530	226407920		chr1	19776030	19776770
chr1	243256050	243256430		chr1	212857900	212858180		chr1	226436790	226437120		chr1	20152000	20152500
chr1	244952980	244953270		chr1	217630590	217631010		chr1	226663070	226663430		chr1	20185100	20186780
chr1	244970980	244971340		chr1	221046370	221046710		chr1	226697440	226697690		chr1	20195000	20195270
chr1	246506890	246507180		chr1	222772690	222772960		chr1	229692210	229692430		chr1	20233510	20234070
chr1	246566510	246566950		chr1	223771790	223772360		chr1	229693270	229694520		chr1	20278630	20279730
chr10	312190	312440		chr1	223846230	223846460		chr1	229696580	229696890		chr1	20343070	20344210
chr10	450740	451040		chr1	224503470	224503790		chr1	230084620	230084850		chr1	20493760	20494450
chr10	688110	688350		chr1	225999780	226000020		chr1	230087040	230087640		chr1	20550780	20551090
chr10	1121080	1121320		chr1	226407530	226407920		chr1	230104890	230105160		chr1	20633510	20634160
chr10	1410570	1410900		chr1	226436790	226437120		chr1	230117480	230118700		chr1	20661300	20662010
chr10	1412640	1413170		chr1	226663070	226663430		chr1	230119810	230120060		chr1	20696640	20697030
chr10	1424560	1424790		chr1	226697440	226697690		chr1	230211990	230212250		chr1	20786200	20786690
chr10	1425900	1426250		chr1	226940490	226940800		chr1	230422600	230422940		chr1	20786900	20787310
chr10	1454290	1454580		chr1	228989450	228989910		chr1	230517960	230518360		chr1	20787520	20787780
chr10	1454810	1455190		chr1	229693270	229694520		chr1	232655280	232655560		chr1	21254080	21254590
chr10	1465500	1465750		chr1	229696580	229696890		chr1	232935400	232935710		chr1	21294360	21294920
chr10	1488780	1489100		chr1	230084620	230084850		chr1	234519480	234519760		chr1	21334100	21334800
chr10	1546190	1546530		chr1	230087040	230087640		chr1	234520530	234521150		chr1	21345590	21346010
chr10	1548640	1548970		chr1	230104890	230105160		chr1	234538730	234539210		chr1	21783030	21783610
chr10	1553560	1553970		chr1	230117480	230118700		chr1	234771580	234772030		chr1	21899730	21900070
chr10	1561920	1562410		chr1	230119810	230120060		chr1	234978550	234978870		chr1	21909610	21910580
chr10	1570150	1570630		chr1	230211990	230212250		chr1	235327780	235328200		chr1	21911360	21911570
chr10	1572950	1573270		chr1	230422600	230422940		chr1	235866390	235866920		chr1	21999190	21999480
chr10	1573480	1573790		chr1	231920130	231920390		chr1	235867180	235867430		chr1	22019230	22019500
chr10	1574060	1574580		chr1	232655280	232655560		chr1	241531570	241531850		chr1	22025060	22026210
chr10	1574890	1575280		chr1	232935400	232935710		chr1	243255070	243255300		chr1	22160540	22161060
chr10	1575510	1575880		chr1	234519480	234519760		chr1	243256050	243256430		chr1	22451700	22452550
chr10	1576260	1576770		chr1	234538730	234539210		chr1	244952980	244953270		chr1	22573080	22573430
chr10	1577280	1577500		chr1	234978550	234978870		chr1	244970980	244971340		chr1	22712330	22712970
chr10	2885550	2885970		chr1	235327780	235328200		chr1	246506890	246507180		chr1	22716810	22717570
chr10	2886300	2886520		chr1	235866390	235866920		chr1	246566510	246566950		chr1	23019120	23019570
chr10	5840230	5840620		chr1	235867180	235867430		chr10	312190	312440		chr1	23168620	23168880
chr10	7471820	7472080		chr1	241531570	241531850		chr10	450740	451040		chr1	23169580	23170130
chr10	7475370	7476100		chr1	241532130	241532420		chr10	688110	688350		chr1	23177520	23178000
chr10	7480720	7481180		chr1	243255070	243255300		chr10	1121080	1121320		chr1	23343790	23345070
chr10	11242180	11242570		chr1	243256050	243256430		chr10	1410570	1410900		chr1	23368050	23369870
chr10	12264690	12264900		chr1	244952980	244953270		chr10	1412640	1413170		chr1	23484180	23484930
chr10	12849160	12849360		chr1	244970980	244971340		chr10	1424560	1424790		chr1	23524550	23526310
chr10	12849520	12849760		chr1	246506890	246507180		chr10	1425900	1426250		chr1	23526970	23527660
chr10	12980030	12980300		chr1	246566510	246566950		chr10	1426640	1427020		chr1	23528100	23529210
chr10	13271790	13272130		chr1	248862910	248863170		chr10	1427310	1427540		chr1	23530660	23531730
chr10	13718180	13718620		chr10	312190	312440		chr10	1454290	1454580		chr1	23533170	23534030
chr10	14608560	14608930		chr10	450740	451040		chr10	1454810	1455190		chr1	23553340	23555680
chr10	14740960	14741320		chr10	629230	629430		chr10	1462860	1463480		chr1	23559060	23559670
chr10	14751500	14751700		chr10	688110	688350		chr10	1465500	1465750		chr1	23562220	23562630
chr10	14951550	14951960		chr10	1121080	1121320		chr10	1466620	1467410		chr1	23580630	23581720
chr10	15141000	15141300		chr10	1410570	1410900		chr10	1488780	1489100		chr1	23590350	23590720
chr10	16437010	16437230		chr10	1412640	1413170		chr10	1489420	1489780		chr1	23591260	23593060
chr10	17618030	17618290		chr10	1424560	1424790		chr10	1491560	1491990		chr1	23593550	23593960
chr10	18455850	18456050		chr10	1425900	1426250		chr10	1546190	1546530		chr1	23598390	23599030
chr10	21533540	21534130		chr10	1454290	1454580		chr10	1548640	1548970		chr1	23611760	23612680
chr10	22316430	22316840		chr10	1454810	1455190		chr10	1552380	1552590		chr1	23612970	23614510
chr10	23871440	23871720		chr10	1465500	1465750		chr10	1553560	1553970		chr1	23619360	23620140
chr10	25902250	25902590		chr10	1488780	1489100		chr10	1560640	1560980		chr1	23634710	23635510
chr10	25913130	25913340		chr10	1546190	1546530		chr10	1561920	1562410		chr1	23691680	23691980
chr10	26214670	26214990		chr10	1548640	1548970		chr10	1567460	1568240		chr1	23728910	23729190
chr10	26437850	26438280		chr10	1553560	1553970		chr10	1570150	1570630		chr1	23778040	23778630
chr10	26448970	26449230		chr10	1561920	1562410		chr10	1572950	1573270		chr1	23790850	23791060
chr10	27240410	27240840		chr10	1570150	1570630		chr10	1573480	1573790		chr1	23800540	23800820
chr10	27354770	27355160		chr10	1572950	1573270		chr10	1574060	1574580		chr1	23908870	23909200
chr10	28282220	28282430		chr10	1573480	1573790		chr10	1574890	1575280		chr1	23916150	23916600
chr10	30705230	30705440		chr10	1574060	1574580		chr10	1575510	1575880		chr1	23916790	23917040
chr10	31091000	31091230		chr10	1574890	1575280		chr10	1576260	1576770		chr1	23931050	23931800
chr10	31697520	31698280		chr10	1575510	1575880		chr10	1577280	1577500		chr1	23959060	23960200
chr10	31707230	31707530		chr10	1576260	1576770		chr10	2885550	2885970		chr1	23980120	23980400
chr10	32446290	32446490		chr10	1577280	1577500		chr10	2886300	2886520		chr1	23980670	23980870
chr10	43043800	43044010		chr10	2885550	2885970		chr10	5840230	5840620		chr1	24189360	24189940
chr10	43044260	43045040		chr10	2886300	2886520		chr10	7471820	7472080		chr1	24190120	24191850
chr10	43137860	43138370		chr10	3805740	3805950		chr10	7475370	7476100		chr1	24289970	24290360
chr10	43231760	43231980		chr10	5840230	5840620		chr10	7480720	7481180		chr1	24321920	24322720
chr10	43452560	43452860		chr10	7471820	7472080		chr10	11242180	11242570		chr1	24415530	24415910
chr10	44973660	44973980		chr10	7475370	7476100		chr10	12264690	12264900		chr1	24502190	24503090
chr10	44975730	44976280		chr10	7480720	7481180		chr10	12849160	12849360		chr1	24642720	24643550
chr10	45370320	45370800		chr10	7492170	7492450		chr10	12849520	12849760		chr1	24696430	24697490
chr10	45419540	45419960		chr10	11242180	11242570		chr10	12980030	12980300		chr1	24705230	24706050
chr10	45421300	45421650		chr10	12264690	12264900		chr10	13118130	13118420		chr1	24744770	24745800
chr10	46269700	46269990		chr10	12849160	12849360		chr10	13271790	13272130		chr1	24847900	24848570
chr10	48671380	48671620		chr10	12849520	12849760		chr10	13718180	13718620		chr1	24934330	24934800
chr10	48684990	48685480		chr10	12980030	12980300		chr10	14608560	14608930		chr1	25198430	25199230
chr10	48805980	48806280		chr10	13100450	13100650		chr10	14737010	14737210		chr1	25232080	25232820
chr10	58384860	58385280		chr10	13271790	13272130		chr10	14740960	14741320		chr1	25239620	25240170
chr10	61900440	61900900		chr10	13718180	13718620		chr10	14751500	14751700		chr1	25247170	25247890
chr10	61902340	61902680		chr10	14608560	14608930		chr10	14951550	14951960		chr1	25294810	25295130
chr10	62333770	62334020		chr10	14740960	14741320		chr10	15141000	15141300		chr1	25337640	25338130
chr10	62637140	62637460		chr10	14751500	14751700		chr10	16437010	16437230		chr1	25338350	25338950
chr10	63628680	63628970		chr10	14951550	14951960		chr10	17618030	17618290		chr1	25430010	25431290
chr10	67764160	67764420		chr10	15141000	15141300		chr10	18455850	18456050		chr1	25446080	25446430
chr10	69318480	69318740		chr10	16437010	16437230		chr10	21533540	21534130		chr1	25549230	25550480
chr10	70332030	70332270		chr10	17618030	17618290		chr10	22316430	22316840		chr1	25559920	25560520
chr10	70433970	70434310		chr10	17744450	17744700		chr10	23871440	23871720		chr1	25569760	25570090
chr10	70479780	70480050		chr10	17805830	17806110		chr10	25902250	25902590		chr1	25615990	25616840
chr10	70493170	70493470		chr10	18455850	18456050		chr10	25913130	25913340		chr1	25657210	25658010
chr10	70493650	70494070		chr10	21533540	21534130		chr10	26214670	26214990		chr1	25659020	25659470
chr10	70509170	70509750		chr10	22316430	22316840		chr10	26437850	26438280		chr1	25743240	25743910
chr10	71836280	71836590		chr10	23871440	23871720		chr10	26448970	26449230		chr1	25771330	25771650
chr10	72273860	72274260		chr10	25692360	25692560		chr10	27240410	27240840		chr1	25819550	25820070
chr10	72332000	72332220		chr10	25902250	25902590		chr10	27353980	27354230		chr1	25875160	25875930
chr10	72335380	72335610		chr10	25913130	25913340		chr10	27354770	27355160		chr1	25905780	25906590
chr10	73773150	73773380		chr10	26214670	26214990		chr10	28282220	28282430		chr1	25971440	25971770
chr10	73910650	73910900		chr10	26437850	26438280		chr10	30705230	30705440		chr1	25997710	25998220
chr10	73956770	73957230		chr10	26448970	26449230		chr10	31091000	31091230		chr1	26035170	26036080
chr10	77594600	77594980		chr10	27240410	27240840		chr10	31697520	31698280		chr1	26110710	26111250
chr10	79146470	79146990		chr10	27354770	27355160		chr10	31707230	31707530		chr1	26111800	26112070
chr10	79177170	79177380		chr10	28282220	28282430		chr10	32446290	32446490		chr1	26169900	26170130
chr10	79193690	79193890		chr10	30705230	30705440		chr10	43043800	43044010		chr1	26234070	26235010
chr10	79444510	79444960		chr10	31091000	31091230		chr10	43044260	43045040		chr1	26275680	26275940
chr10	80078780	80079160		chr10	31697520	31698280		chr10	43137860	43138370		chr1	26279700	26280180
chr10	80463000	80463350		chr10	31707230	31707530		chr10	43231760	43231980		chr1	26286880	26290360
chr10	80463560	80463870		chr10	32446290	32446490		chr10	43452560	43452860		chr1	26290530	26291660
chr10	80500440	80500640		chr10	42960980	42961610		chr10	44973660	44973980		chr1	26315330	26315610
chr10	80509900	80510190		chr10	43043800	43044010		chr10	44974430	44974850		chr1	26471840	26473030
chr10	80536110	80536440		chr10	43044260	43045040		chr10	44975730	44976280		chr1	26500390	26501520
chr10	80539000	80539210		chr10	43137860	43138370		chr10	45370320	45370800		chr1	26529310	26530780
chr10	80539400	80539830		chr10	43231760	43231980		chr10	45419540	45419960		chr1	26534920	26536030
chr10	80541120	80541400		chr10	43452560	43452860		chr10	45421300	45421650		chr1	26540410	26540710
chr10	82393280	82393630		chr10	43965610	43965820		chr10	46269700	46269990		chr1	26541500	26542640
chr10	82410060	82410370		chr10	44973660	44973980		chr10	48671380	48671620		chr1	26620140	26620510
chr10	86521750	86521980		chr10	44975730	44976280		chr10	48684990	48685480		chr1	26620670	26621920
chr10	88385930	88386180		chr10	45370320	45370800		chr10	48805980	48806280		chr1	26677580	26677790
chr10	88880520	88880880		chr10	45419540	45419960		chr10	58384860	58385280		chr1	26692330	26693450
chr10	91923530	91924060		chr10	45421300	45421650		chr10	61900440	61900900		chr1	26695170	26696110
chr10	92689060	92689330		chr10	46269700	46269990		chr10	61901230	61901650		chr1	26721640	26722160
chr10	95236750	95238080		chr10	48671380	48671620		chr10	61902340	61902680		chr1	26723230	26724030
chr10	95241390	95241970		chr10	48684990	48685480		chr10	62333770	62334020		chr1	26786840	26787450
chr10	95245210	95246000		chr10	48805980	48806280		chr10	62637140	62637460		chr1	26787690	26788810
chr10	95246730	95247190		chr10	50623580	50623930		chr10	63628680	63628970		chr1	26820860	26821160
chr10	95248930	95249690		chr10	58384860	58385280		chr10	67764160	67764420		chr1	26833480	26833900
chr10	95295050	95295390		chr10	61900440	61900900		chr10	69318480	69318740		chr1	26864520	26865860
chr10	95310570	95310810		chr10	61902340	61902680		chr10	70332030	70332270		chr1	26921320	26922050
chr10	95561060	95561370		chr10	62333770	62334020		chr10	70433970	70434310		chr1	27001690	27002300
chr10	96043380	96043690		chr10	62637140	62637460		chr10	70479780	70480050		chr1	27006680	27007050
chr10	96273180	96273800		chr10	63628680	63628970		chr10	70493170	70493470		chr1	27012850	27013480
chr10	96295720	96295960		chr10	67764160	67764420		chr10	70493650	70494070		chr1	27098620	27099960
chr10	96298580	96299460		chr10	69222450	69222880		chr10	70509170	70509750		chr1	27106580	27107050
chr10	96299770	96300080		chr10	69318480	69318740		chr10	71836280	71836590		chr1	27112190	27112740
chr10	96300240	96300870		chr10	70332030	70332270		chr10	72273860	72274260		chr1	27234090	27234650
chr10	96303890	96304300		chr10	70433970	70434310		chr10	72332000	72332220		chr1	27300420	27300900
chr10	96305230	96305530		chr10	70479780	70480050		chr10	72335380	72335610		chr1	27322230	27322530
chr10	96718020	96718850		chr10	70493170	70493470		chr10	73773150	73773380		chr1	27341430	27342050
chr10	96720080	96720310		chr10	70493650	70494070		chr10	73910650	73910900		chr1	27365430	27366550
chr10	96720600	96720840		chr10	70509170	70509750		chr10	73956770	73957230		chr1	27366910	27367280
chr10	96740800	96741140		chr10	71774300	71774500		chr10	77594600	77594980		chr1	27403110	27404510
chr10	97764190	97764710		chr10	71836280	71836590		chr10	79146470	79146990		chr1	27427440	27427880
chr10	97764910	97765350		chr10	72273860	72274260		chr10	79177170	79177380		chr1	27428240	27429620
chr10	97765550	97765920		chr10	72332000	72332220		chr10	79193690	79193890		chr1	27431070	27431410
chr10	97778640	97778960		chr10	72335380	72335610		chr10	79444510	79444960		chr1	27488150	27488500
chr10	97781640	97782000		chr10	73773150	73773380		chr10	80078780	80079160		chr1	27489760	27490750
chr10	97804800	97805220		chr10	73910650	73910900		chr10	80463000	80463350		chr1	27521940	27523500
chr10	97805410	97805630		chr10	73956770	73957230		chr10	80463560	80463870		chr1	27525330	27526320
chr10	97815730	97816950		chr10	77594600	77594980		chr10	80500440	80500640		chr1	27526690	27529670
chr10	97851530	97851780		chr10	79146470	79146990		chr10	80509900	80510190		chr1	27555420	27558070
chr10	98134620	98134820		chr10	79177170	79177380		chr10	80536110	80536440		chr1	27568320	27569470
chr10	100009260	100009680		chr10	79193690	79193890		chr10	80537760	80538420		chr1	27576760	27576960
chr10	100020820	100021150		chr10	79444510	79444960		chr10	80539000	80539210		chr1	27577150	27578000
chr10	100025550	100025790		chr10	80078780	80079160		chr10	80539400	80539830		chr1	27590020	27590490
chr10	100185710	100186050		chr10	80463000	80463350		chr10	80540310	80540570		chr1	27598930	27599780
chr10	101064020	101064220		chr10	80463560	80463870		chr10	80541120	80541400		chr1	27600040	27601000
chr10	102645150	102645360		chr10	80500440	80500640		chr10	82393280	82393630		chr1	27601640	27603010
chr10	102645940	102646320		chr10	80509900	80510190		chr10	82410060	82410370		chr1	27603550	27604450
chr10	102714540	102715000		chr10	80536110	80536440		chr10	82678670	82678930		chr1	27605510	27606770
chr10	104121170	104121440		chr10	80539000	80539210		chr10	86521750	86521980		chr1	27607040	27607660
chr10	110456090	110456320		chr10	80539400	80539830		chr10	88117630	88117970		chr1	27662620	27663580
chr10	110503310	110503630		chr10	80541120	80541400		chr10	88385930	88386180		chr1	27671990	27672600
chr10	110919240	110919440		chr10	82393280	82393630		chr10	88880520	88880880		chr1	27725360	27726180
chr10	110920300	110920670		chr10	82410060	82410370		chr10	91923530	91924060		chr1	27873030	27873990
chr10	112376270	112376500		chr10	86521750	86521980		chr10	92689060	92689330		chr1	27875110	27875670
chr10	113227000	113227270		chr10	88385930	88386180		chr10	95236750	95238080		chr1	27914210	27915060
chr10	113273390	113273670		chr10	88880520	88880880		chr10	95241390	95241970		chr1	27959440	27960020
chr10	113320280	113320670		chr10	89301570	89301970		chr10	95245210	95246000		chr1	28087920	28089000
chr10	114025210	114025450		chr10	89328070	89328330		chr10	95246730	95247190		chr1	28172590	28173000
chr10	115001390	115001830		chr10	91220350	91220740		chr10	95248930	95249690		chr1	28247010	28247470
chr10	116208640	116209190		chr10	91923530	91924060		chr10	95295050	95295390		chr1	28369470	28370490
chr10	119306000	119306900		chr10	92689060	92689330		chr10	95310570	95310810		chr1	28518210	28518570
chr10	119596800	119597100		chr10	95230330	95230720		chr10	95561060	95561370		chr1	28552410	28552640
chr10	124079490	124079860		chr10	95236750	95238080		chr10	96043380	96043690		chr1	28552880	28553510
chr10	124080060	124080360		chr10	95241390	95241970		chr10	96273180	96273800		chr1	28581470	28582240
chr10	124221090	124221470		chr10	95245210	95246000		chr10	96287560	96287920		chr1	28642430	28643020
chr10	124250090	124250600		chr10	95246730	95247190		chr10	96293300	96293750		chr1	28643210	28644000
chr10	124597580	124597930		chr10	95248930	95249690		chr10	96295720	96295960		chr1	28648040	28648360
chr10	124641110	124641440		chr10	95295050	95295390		chr10	96298580	96299460		chr1	28668290	28668740
chr10	124648810	124649140		chr10	95310570	95310810		chr10	96299770	96300080		chr1	28736520	28737310
chr10	125061810	125062220		chr10	95517820	95518070		chr10	96300240	96300870		chr1	28785340	28785860
chr10	125195610	125196060		chr10	95561060	95561370		chr10	96303890	96304300		chr1	28886460	28887050
chr10	128047430	128047810		chr10	96043380	96043690		chr10	96305230	96305530		chr1	28914230	28914740
chr10	128048310	128048760		chr10	96273180	96273800		chr10	96306300	96306680		chr1	28927890	28928220
chr10	130059740	130060320		chr10	96295720	96295960		chr10	96718020	96718850		chr1	29182080	29182290
chr10	130067250	130067550		chr10	96298580	96299460		chr10	96720080	96720310		chr1	29544060	29544380
chr10	130564960	130565220		chr10	96299770	96300080		chr10	96720600	96720840		chr1	29640570	29640960
chr10	130566700	130566930		chr10	96300240	96300870		chr10	96740800	96741140		chr1	29709170	29709980
chr10	130820510	130820940		chr10	96303890	96304300		chr10	97764190	97764710		chr1	29801570	29802040
chr10	130997390	130997810		chr10	96304480	96304680		chr10	97764910	97765350		chr1	29802210	29803030
chr10	131201920	131202190		chr10	96305230	96305530		chr10	97765550	97765920		chr1	29828490	29828890
chr10	133132770	133133250		chr10	96718020	96718850		chr10	97778640	97778960		chr1	29829060	29831340
chr10	133261000	133261370		chr10	96720080	96720310		chr10	97781640	97782000		chr1	29850700	29851120
chr11	191710	192080		chr10	96720600	96720840		chr10	97804800	97805220		chr1	29875580	29875990
chr11	1011720	1012070		chr10	96740800	96741140		chr10	97805410	97805630		chr1	30378950	30379400
chr11	1012830	1013300		chr10	97764190	97764710		chr10	97815730	97816950		chr1	30380200	30380500
chr11	2316140	2316380		chr10	97764910	97765350		chr10	97851530	97851780		chr1	30689490	30689750
chr11	2527160	2527460		chr10	97765550	97765920		chr10	98134620	98134820		chr1	30707160	30708230
chr11	2702610	2702830		chr10	97778640	97778960		chr10	100009260	100009680		chr1	30717910	30719780
chr11	7890750	7890990		chr10	97781640	97782000		chr10	100020820	100021150		chr1	30729430	30730890
chr11	9460460	9460700		chr10	97804800	97805220		chr10	100025550	100025790		chr1	30732370	30733110
chr11	9613930	9614140		chr10	97805410	97805630		chr10	100185710	100186050		chr1	30748190	30749140
chr11	9759510	9759950		chr10	97815730	97816950		chr10	101064020	101064220		chr1	30749660	30751450
chr11	9765490	9765750		chr10	97851530	97851780		chr10	102645150	102645360		chr1	30753680	30753930
chr11	10456520	10456930		chr10	98134620	98134820		chr10	102645940	102646320		chr1	30754570	30757040
chr11	10581250	10581460		chr10	98294290	98294540		chr10	102714540	102715000		chr1	30757380	30758080
chr11	10857860	10858410		chr10	100009260	100009680		chr10	103580650	103580860		chr1	30758760	30759390
chr11	11071100	11071370		chr10	100020820	100021150		chr10	104121170	104121440		chr1	30760550	30761290
chr11	14520420	14520750		chr10	100025550	100025790		chr10	110456090	110456320		chr1	30761460	30762630
chr11	17208080	17208280		chr10	100185710	100186050		chr10	110503310	110503630		chr1	30807280	30807640
chr11	22807780	22808080		chr10	100886790	100887020		chr10	110919240	110919440		chr1	30881150	30881750
chr11	30323110	30323360		chr10	101064020	101064220		chr10	110920300	110920670		chr1	31065300	31066040
chr11	30342920	30343150		chr10	102645150	102645360		chr10	112376270	112376500		chr1	31154760	31155290
chr11	33257460	33257700		chr10	102645940	102646320		chr10	113227000	113227270		chr1	31296530	31297260
chr11	33869960	33870280		chr10	102714540	102715000		chr10	113261700	113262360		chr1	31422560	31423150
chr11	36566910	36567130		chr10	103181500	103181700		chr10	113273390	113273670		chr1	31423430	31424200
chr11	36573370	36573730		chr10	104121170	104121440		chr10	113319430	113319660		chr1	31477280	31477800
chr11	36618300	36619080		chr10	110456090	110456320		chr10	113320280	113320670		chr1	31477990	31478210
chr11	43359260	43359510		chr10	110503310	110503630		chr10	114025210	114025450		chr1	31482620	31483830
chr11	44568970	44569350		chr10	110857290	110857580		chr10	115001390	115001830		chr1	31505690	31506700
chr11	44942810	44943010		chr10	110919240	110919440		chr10	116208640	116209190		chr1	31596140	31597000
chr11	45080380	45080650		chr10	110920300	110920670		chr10	119306000	119306900		chr1	31617770	31618510
chr11	45924240	45924630		chr10	112376270	112376500		chr10	119596800	119597100		chr1	31644740	31645220
chr11	45931190	45931450		chr10	113227000	113227270		chr10	124079490	124079860		chr1	31784770	31785310
chr11	47359910	47360240		chr10	113273390	113273670		chr10	124080060	124080360		chr1	31788280	31789360
chr11	47378600	47378800		chr10	113320280	113320670		chr10	124221090	124221470		chr1	31827220	31827560
chr11	48013500	48013730		chr10	114025210	114025450		chr10	124250090	124250600		chr1	31843500	31843750
chr11	48043790	48044120		chr10	115001390	115001830		chr10	124597580	124597930		chr1	31938210	31939110
chr11	58577810	58578120		chr10	116208640	116209190		chr10	124612140	124612400		chr1	31939630	31940120
chr11	59106960	59107340		chr10	119306000	119306900		chr10	124641110	124641440		chr1	32013230	32013990
chr11	60571140	60571370		chr10	119596800	119597100		chr10	124648810	124649140		chr1	32062390	32062930
chr11	60860970	60861340		chr10	124079490	124079860		chr10	125061810	125062220		chr1	32072490	32073590
chr11	60927800	60928160		chr10	124080060	124080360		chr10	125195610	125196060		chr1	32107810	32108290
chr11	61161330	61161580		chr10	124221090	124221470		chr10	128047430	128047810		chr1	32179480	32180470
chr11	61834000	61834600		chr10	124250090	124250600		chr10	128048310	128048760		chr1	32200320	32201810
chr11	62728180	62728950		chr10	124597580	124597930		chr10	130059740	130060320		chr1	32248210	32248730
chr11	64185430	64185990		chr10	124641110	124641440		chr10	130067250	130067550		chr1	32249730	32251840
chr11	64395900	64396410		chr10	124648810	124649140		chr10	130564960	130565220		chr1	32316530	32317030
chr11	64621760	64622030		chr10	125061810	125062220		chr10	130566700	130566930		chr1	32336760	32338660
chr11	64745380	64745680		chr10	125195610	125196060		chr10	130820510	130820940		chr1	32351050	32352060
chr11	65129840	65130400		chr10	128047430	128047810		chr10	130876930	130877190		chr1	32359880	32360160
chr11	65422010	65422350		chr10	128048310	128048760		chr10	130997390	130997810		chr1	32394300	32394880
chr11	66151070	66151410		chr10	128147370	128147570		chr10	131201920	131202190		chr1	32500640	32500910
chr11	66242390	66242660		chr10	130059740	130060320		chr10	133132770	133133250		chr1	32650320	32650720
chr11	66325610	66325830		chr10	130067250	130067550		chr10	133261000	133261370		chr1	32651070	32651580
chr11	66545040	66545330		chr10	130564960	130565220		chr11	191710	192080		chr1	32816840	32818500
chr11	66677430	66677870		chr10	130566700	130566930		chr11	1011720	1012070		chr1	32872330	32872980
chr11	67268150	67268410		chr10	130820510	130820940		chr11	1012830	1013300		chr1	32964590	32965030
chr11	67271420	67271810		chr10	130997390	130997810		chr11	2316140	2316380		chr1	32981090	32981590
chr11	67288260	67288460		chr10	131201920	131202190		chr11	2527160	2527460		chr1	32992090	32993050
chr11	67353180	67353380		chr10	133132770	133133250		chr11	2699780	2699990		chr1	33036330	33037180
chr11	67409120	67409400		chr10	133261000	133261370		chr11	2702610	2702830		chr1	33099240	33099840
chr11	67614120	67614350		chr11	191710	192080		chr11	7890750	7890990		chr1	33151130	33152140
chr11	67648600	67648800		chr11	967960	968180		chr11	9460460	9460700		chr1	33152740	33153660
chr11	68141990	68142200		chr11	1011720	1012070		chr11	9613930	9614140		chr1	33256850	33257130
chr11	69297130	69297350		chr11	1012830	1013300		chr11	9759510	9759950		chr1	33349990	33350710
chr11	69297640	69298030		chr11	2316140	2316380		chr11	9765490	9765750		chr1	33363650	33364870
chr11	70464580	70464940		chr11	2527160	2527460		chr11	10456520	10456930		chr1	33460680	33461690
chr11	71505710	71505980		chr11	2702610	2702830		chr11	10581250	10581460		chr1	33463870	33464300
chr11	72040940	72041630		chr11	7890750	7890990		chr11	10857860	10858410		chr1	33464460	33464960
chr11	72814090	72814680		chr11	9460460	9460700		chr11	11071100	11071370		chr1	33472270	33472910
chr11	73385090	73385420		chr11	9613930	9614140		chr11	14520420	14520750		chr1	34126860	34127210
chr11	73876700	73876900		chr11	9759510	9759950		chr11	17208080	17208280		chr1	34859440	34860160
chr11	74988630	74988890		chr11	9765490	9765750		chr11	22807780	22808080		chr1	34982930	34983260
chr11	75340460	75340660		chr11	10456520	10456930		chr11	30323110	30323360		chr1	35031510	35032110
chr11	75815130	75815380		chr11	10581250	10581460		chr11	30342920	30343150		chr1	35079150	35079720
chr11	76672790	76672990		chr11	10857860	10858410		chr11	30585500	30585780		chr1	35192850	35193390
chr11	77151650	77151890		chr11	11071100	11071370		chr11	33257460	33257700		chr1	35268550	35268920
chr11	77994500	77994840		chr11	12249660	12249950		chr11	33869960	33870280		chr1	35557220	35557980
chr11	78350840	78351040		chr11	14520420	14520750		chr11	35953120	35953550		chr1	35577440	35578130
chr11	78416530	78417000		chr11	17208080	17208280		chr11	36566910	36567130		chr1	35769240	35770170
chr11	78574270	78574820		chr11	22807780	22808080		chr11	36573370	36573730		chr1	35931340	35931680
chr11	82900250	82900870		chr11	30323110	30323360		chr11	36618300	36619080		chr1	36088980	36089300
chr11	83285670	83286060		chr11	30342920	30343150		chr11	36619250	36619570		chr1	36093810	36094880
chr11	88337420	88337760		chr11	33257460	33257700		chr11	36630970	36631230		chr1	36149060	36149700
chr11	95715500	95715810		chr11	33869960	33870280		chr11	43359260	43359510		chr1	36150370	36151250
chr11	96185430	96185730		chr11	35952090	35952490		chr11	44568970	44569350		chr1	36151830	36152050
chr11	96220160	96220370		chr11	36566910	36567130		chr11	44942810	44943010		chr1	36155600	36157240
chr11	96242750	96243250		chr11	36573370	36573730		chr11	45080380	45080650		chr1	36161100	36161480
chr11	96258220	96258690		chr11	36618300	36619080		chr11	45924240	45924630		chr1	36223910	36224940
chr11	96389380	96389590		chr11	43359260	43359510		chr11	45931190	45931450		chr1	36306360	36306590
chr11	111379070	111379370		chr11	44568970	44569350		chr11	47359910	47360240		chr1	36306910	36307240
chr11	111379820	111380570		chr11	44942810	44943010		chr11	47378600	47378800		chr1	36359380	36360240
chr11	111450400	111450640		chr11	45080380	45080650		chr11	48013500	48013730		chr1	36385340	36387030
chr11	114439550	114439790		chr11	45924240	45924630		chr11	48043790	48044120		chr1	36397290	36397910
chr11	117327560	117327840		chr11	45931190	45931450		chr11	58577810	58578120		chr1	36450500	36450810
chr11	117951120	117951400		chr11	46121640	46121890		chr11	59106960	59107340		chr1	36463960	36464860
chr11	121292230	121292430		chr11	47359910	47360240		chr11	60571140	60571370		chr1	37029190	37029740
chr11	121367180	121367580		chr11	47378600	47378800		chr11	60860970	60861340		chr1	37289000	37289430
chr11	121417060	121417790		chr11	48013500	48013730		chr11	60927800	60928160		chr1	37514360	37514720
chr11	121482710	121482960		chr11	48043790	48044120		chr11	61161330	61161580		chr1	37514880	37515520
chr11	121589940	121590680		chr11	48191050	48191320		chr11	61834000	61834600		chr1	37595680	37596310
chr11	122671870	122672110		chr11	58577810	58578120		chr11	62728180	62728950		chr1	37690140	37690440
chr11	122696790	122697080		chr11	59106960	59107340		chr11	64185430	64185990		chr1	37692060	37692950
chr11	122697420	122697740		chr11	60310670	60310890		chr11	64395900	64396410		chr1	37808300	37808510
chr11	122697910	122698240		chr11	60571140	60571370		chr11	64621760	64622030		chr1	37859660	37860210
chr11	122717560	122717850		chr11	60860970	60861340		chr11	64745380	64745680		chr1	37931790	37932030
chr11	122951480	122951770		chr11	60927800	60928160		chr11	65129840	65130400		chr1	37989740	37990010
chr11	123263990	123265180		chr11	61161330	61161580		chr11	65419280	65419680		chr1	38012400	38012930
chr11	123305060	123305340		chr11	61834000	61834600		chr11	65422010	65422350		chr1	38151360	38151570
chr11	123702030	123702430		chr11	61876220	61876430		chr11	66151070	66151410		chr1	38859560	38859990
chr11	124725310	124725770		chr11	62728180	62728950		chr11	66241050	66241290		chr1	38873290	38873680
chr11	124954340	124954550		chr11	64185430	64185990		chr11	66242390	66242660		chr1	39102670	39103360
chr11	126114740	126114960		chr11	64317300	64317510		chr11	66325610	66325830		chr1	39105410	39105770
chr11	126185790	126186000		chr11	64395900	64396410		chr11	66545040	66545330		chr1	39204470	39204940
chr11	128342880	128343230		chr11	64621760	64622030		chr11	66677430	66677870		chr1	39398580	39398940
chr11	128549140	128549500		chr11	64745380	64745680		chr11	67268150	67268410		chr1	39408450	39409600
chr11	128564310	128564730		chr11	65129840	65130400		chr11	67271420	67271810		chr1	39524260	39524480
chr11	128610900	128611500		chr11	65422010	65422350		chr11	67288260	67288460		chr1	39625360	39626000
chr11	128671220	128671470		chr11	66151070	66151410		chr11	67353180	67353380		chr1	39630510	39630980
chr11	128718910	128719120		chr11	66242390	66242660		chr11	67409120	67409400		chr1	39646140	39646880
chr11	130438810	130439440		chr11	66325610	66325830		chr11	67614120	67614350		chr1	39799130	39799730
chr11	130654870	130655650		chr11	66545040	66545330		chr11	67648600	67648800		chr1	39817060	39817670
chr12	3106570	3106940		chr11	66677430	66677870		chr11	68141990	68142200		chr1	39825200	39825590
chr12	4169460	4169680		chr11	67268150	67268410		chr11	69297130	69297350		chr1	39845460	39845970
chr12	4434590	4434840		chr11	67271420	67271810		chr11	69297640	69298030		chr1	39902050	39902380
chr12	4439050	4439320		chr11	67288260	67288460		chr11	70464580	70464940		chr1	39954780	39955870
chr12	6199760	6200140		chr11	67353180	67353380		chr11	71505710	71505980		chr1	40039150	40040960
chr12	6201480	6201790		chr11	67409120	67409400		chr11	72040940	72041630		chr1	40257550	40258090
chr12	6204680	6205490		chr11	67614120	67614350		chr11	72411430	72411750		chr1	40313220	40313700
chr12	6209860	6210380		chr11	67648600	67648800		chr11	72814090	72814680		chr1	40315570	40316860
chr12	6446580	6446980		chr11	68141990	68142200		chr11	73385090	73385420		chr1	40373410	40375030
chr12	6568170	6568480		chr11	69297130	69297350		chr11	73876700	73876900		chr1	40385710	40386220
chr12	6631850	6632070		chr11	69297640	69298030		chr11	74988630	74988890		chr1	40449870	40450950
chr12	6890900	6891150		chr11	70464580	70464940		chr11	75340460	75340660		chr1	40477090	40477940
chr12	8538260	8538470		chr11	71505710	71505980		chr11	75815130	75815380		chr1	40625610	40626530
chr12	8687560	8687950		chr11	72040940	72041630		chr11	76672790	76672990		chr1	40662930	40666180
chr12	9648130	9648690		chr11	72814090	72814680		chr11	77151650	77151890		chr1	40691880	40692470
chr12	9651040	9651410		chr11	73385090	73385420		chr11	77994500	77994840		chr1	40862360	40862580
chr12	9760730	9761320		chr11	73876700	73876900		chr11	78350840	78351040		chr1	40926020	40926730
chr12	10364240	10364490		chr11	74988630	74988890		chr11	78416530	78417000		chr1	40979640	40980610
chr12	10395420	10396010		chr11	75340460	75340660		chr11	78428010	78428330		chr1	40985300	40985520
chr12	10722500	10722960		chr11	75815130	75815380		chr11	78574270	78574820		chr1	41003230	41004110
chr12	11545650	11545860		chr11	76672790	76672990		chr11	82900250	82900870		chr1	41014750	41016560
chr12	12010230	12010760		chr11	77151650	77151890		chr11	83285670	83286060		chr1	41240820	41242180
chr12	12714650	12714900		chr11	77994500	77994840		chr11	88337420	88337760		chr1	41360970	41361810
chr12	12715570	12715800		chr11	78350840	78351040		chr11	95715500	95715810		chr1	41365650	41367920
chr12	12717000	12717280		chr11	78416530	78417000		chr11	96185430	96185730		chr1	41370750	41373310
chr12	14614750	14614970		chr11	78574270	78574820		chr11	96220160	96220370		chr1	41377120	41378510
chr12	14961210	14961610		chr11	79304880	79305080		chr11	96242750	96243250		chr1	41379100	41380390
chr12	21501430	21501680		chr11	82900250	82900870		chr11	96258220	96258690		chr1	41380550	41382280
chr12	25052030	25052750		chr11	83062910	83063500		chr11	96389380	96389590		chr1	41383430	41383910
chr12	25382630	25382850		chr11	83285670	83286060		chr11	111379070	111379370		chr1	41394920	41395450
chr12	25385930	25386730		chr11	88337420	88337760		chr11	111379820	111380570		chr1	41399110	41400490
chr12	25413140	25413470		chr11	95715500	95715810		chr11	111450400	111450640		chr1	41404160	41404880
chr12	26938240	26938450		chr11	96185430	96185730		chr11	114439550	114439790		chr1	41467420	41467760
chr12	31729050	31729350		chr11	96220160	96220370		chr11	117327560	117327840		chr1	41574110	41574940
chr12	31752080	31752430		chr11	96242750	96243250		chr11	117951120	117951400		chr1	41641160	41641900
chr12	39672890	39673120		chr11	96258220	96258690		chr11	121292230	121292430		chr1	41649960	41650450
chr12	46111190	46111440		chr11	96389380	96389590		chr11	121367180	121367580		chr1	41653450	41653950
chr12	47216530	47216840		chr11	111379070	111379370		chr11	121417060	121417790		chr1	41655830	41656040
chr12	47775170	47775520		chr11	111379820	111380570		chr11	121430530	121430850		chr1	41661320	41663380
chr12	49233330	49233690		chr11	111450400	111450640		chr11	121482710	121482960		chr1	41663760	41664310
chr12	49809410	49809700		chr11	114439550	114439790		chr11	121589940	121590680		chr1	41667060	41667480
chr12	49811070	49811340		chr11	117327560	117327840		chr11	122671870	122672110		chr1	41672070	41674290
chr12	50111390	50111850		chr11	117951120	117951400		chr11	122696790	122697080		chr1	41696250	41696650
chr12	50112210	50112480		chr11	119694600	119694830		chr11	122697420	122697740		chr1	41726800	41729300
chr12	50924620	50924880		chr11	121292230	121292430		chr11	122697910	122698240		chr1	42241040	42241520
chr12	51941370	51941690		chr11	121367180	121367580		chr11	122717560	122717850		chr1	42456310	42457040
chr12	53079390	53079640		chr11	121417060	121417790		chr11	122951480	122951770		chr1	42658070	42658310
chr12	53501030	53501530		chr11	121482710	121482960		chr11	123263990	123265180		chr1	42681980	42682680
chr12	53676100	53676550		chr11	121589940	121590680		chr11	123305060	123305340		chr1	42766840	42767700
chr12	55729460	55729670		chr11	122671870	122672110		chr11	123387100	123387330		chr1	42816780	42817390
chr12	56628870	56629110		chr11	122696790	122697080		chr11	123702030	123702430		chr1	42846290	42846620
chr12	56836340	56837160		chr11	122697420	122697740		chr11	124725310	124725770		chr1	42923110	42923310
chr12	57111410	57111690		chr11	122697910	122698240		chr11	124954340	124954550		chr1	42923980	42924790
chr12	62260360	62260790		chr11	122717560	122717850		chr11	126114740	126114960		chr1	42931910	42932630
chr12	62882470	62882800		chr11	122951480	122951770		chr11	126185790	126186000		chr1	42935200	42935690
chr12	64610580	64610790		chr11	123263990	123265180		chr11	128342880	128343230		chr1	42957800	42959240
chr12	66302530	66302730		chr11	123305060	123305340		chr11	128549140	128549500		chr1	43172130	43172750
chr12	68772920	68773170		chr11	123702030	123702430		chr11	128564310	128564730		chr1	43238380	43239520
chr12	68808280	68808480		chr11	124725310	124725770		chr11	128609950	128610250		chr1	43358280	43358810
chr12	68897540	68897740		chr11	124954340	124954550		chr11	128610900	128611500		chr1	43358980	43359420
chr12	68932420	68932970		chr11	126114740	126114960		chr11	128671220	128671470		chr1	43367450	43368660
chr12	68978480	68978690		chr11	126162510	126162960		chr11	128718910	128719120		chr1	43389420	43390150
chr12	69095770	69096220		chr11	126185790	126186000		chr11	130438810	130439440		chr1	43649760	43650660
chr12	71440550	71441550		chr11	128342880	128343230		chr11	130551250	130551460		chr1	43707020	43707750
chr12	71664260	71664460		chr11	128549140	128549500		chr11	130575930	130576250		chr1	43834240	43835940
chr12	75783280	75783690		chr11	128564310	128564730		chr11	130654490	130654690		chr1	43836370	43836980
chr12	76084670	76085120		chr11	128610900	128611500		chr11	130654870	130655650		chr1	43853130	43853910
chr12	76866540	76866840		chr11	128671220	128671470		chr12	3002500	3002700		chr1	43946260	43947370
chr12	89348890	89349110		chr11	128718910	128719120		chr12	3106570	3106940		chr1	43969830	43970270
chr12	89351930	89352280		chr11	130118800	130119100		chr12	4169460	4169680		chr1	43974210	43975640
chr12	92466630	92467090		chr11	130438810	130439440		chr12	4434590	4434840		chr1	43991380	43992410
chr12	92539500	92540150		chr11	130654870	130655650		chr12	4439050	4439320		chr1	44029810	44031530
chr12	93569980	93570770		chr12	789670	789920		chr12	6199760	6200140		chr1	44355120	44355410
chr12	93571700	93571900		chr12	3106570	3106940		chr12	6201480	6201790		chr1	44631530	44632550
chr12	93591330	93591860		chr12	4169460	4169680		chr12	6204680	6205490		chr1	44661650	44662040
chr12	93741920	93742120		chr12	4434590	4434840		chr12	6209860	6210380		chr1	44674090	44674860
chr12	94562980	94563520		chr12	4439050	4439320		chr12	6446580	6446980		chr1	44739430	44740120
chr12	94721450	94721690		chr12	6199760	6200140		chr12	6568170	6568480		chr1	44786320	44786870
chr12	96407750	96408040		chr12	6201480	6201790		chr12	6631850	6632070		chr1	44799790	44800420
chr12	99455360	99455900		chr12	6204680	6205490		chr12	6890900	6891150		chr1	44807450	44808100
chr12	103929800	103930030		chr12	6209860	6210380		chr12	8538260	8538470		chr1	44819510	44819950
chr12	104286990	104287250		chr12	6335950	6336330		chr12	8687560	8687950		chr1	44986300	44986820
chr12	104473030	104473340		chr12	6446580	6446980		chr12	9648130	9648690		chr1	45010740	45011060
chr12	104473620	104474000		chr12	6568170	6568480		chr12	9651040	9651410		chr1	45011220	45012060
chr12	104477790	104478180		chr12	6631850	6632070		chr12	9714290	9714490		chr1	45206160	45206820
chr12	104482640	104482880		chr12	6890900	6891150		chr12	9760730	9761320		chr1	45303410	45304360
chr12	104485370	104486130		chr12	8538260	8538470		chr12	10364240	10364490		chr1	45339660	45340610
chr12	105107800	105108220		chr12	8687560	8687950		chr12	10395420	10396010		chr1	45490690	45491650
chr12	106773880	106774190		chr12	9648130	9648690		chr12	10722500	10722960		chr1	45499490	45499910
chr12	107092460	107092680		chr12	9651040	9651410		chr12	11545650	11545860		chr1	45500100	45500530
chr12	108567130	108567410		chr12	9760730	9761320		chr12	11799210	11799430		chr1	45522080	45522460
chr12	108634160	108634590		chr12	10364240	10364490		chr12	12010230	12010760		chr1	45543540	45544540
chr12	108635440	108636280		chr12	10395420	10396010		chr12	12714650	12714900		chr1	45545160	45545520
chr12	108641960	108642260		chr12	10722500	10722960		chr12	12715570	12715800		chr1	45550460	45551320
chr12	108799680	108799970		chr12	11545650	11545860		chr12	12717000	12717280		chr1	45583210	45585050
chr12	111407320	111407520		chr12	12010230	12010760		chr12	14614750	14614970		chr1	45686320	45687630
chr12	112012770	112012980		chr12	12714650	12714900		chr12	14961210	14961610		chr1	45688200	45688400
chr12	112108810	112109410		chr12	12715570	12715800		chr12	21501430	21501680		chr1	45750270	45751060
chr12	112974010	112974290		chr12	12717000	12717280		chr12	25052030	25052750		chr1	46132450	46133620
chr12	112978510	112978800		chr12	14614750	14614970		chr12	25382630	25382850		chr1	46198200	46198820
chr12	113052270	113052660		chr12	14961210	14961610		chr12	25385930	25386730		chr1	46247200	46247760
chr12	113134130	113134530		chr12	17109040	17109380		chr12	25413140	25413470		chr1	46303100	46303540
chr12	113208280	113208540		chr12	21501430	21501680		chr12	26938240	26938450		chr1	46303760	46304030
chr12	113208750	113209030		chr12	25052030	25052750		chr12	31729050	31729350		chr1	46321090	46321490
chr12	113260650	113260870		chr12	25382630	25382850		chr12	31752080	31752430		chr1	46331820	46332350
chr12	116559610	116559870		chr12	25385930	25386730		chr12	39672890	39673120		chr1	46340430	46341050
chr12	116712740	116713110		chr12	25413140	25413470		chr12	46111190	46111440		chr1	46370070	46370380
chr12	119258360	119258620		chr12	26938240	26938450		chr12	47216530	47216840		chr1	46442550	46442750
chr12	119668170	119668540		chr12	26938610	26938840		chr12	47751750	47751990		chr1	46466570	46466900
chr12	120087230	120087500		chr12	31729050	31729350		chr12	47775170	47775520		chr1	46604100	46604470
chr12	121132690	121133140		chr12	31752080	31752430		chr12	47819090	47819290		chr1	47313490	47314510
chr12	121627390	121627750		chr12	39619610	39619810		chr12	49233330	49233690		chr1	47333640	47334710
chr12	121798290	121798770		chr12	39672890	39673120		chr12	49809410	49809700		chr1	47437450	47437960
chr12	121918180	121918460		chr12	46111190	46111440		chr12	49811070	49811340		chr1	47563220	47563730
chr12	122004040	122004330		chr12	47216530	47216840		chr12	50111390	50111850		chr1	50959810	50960150
chr12	122081760	122082200		chr12	47775170	47775520		chr12	50112210	50112480		chr1	50968170	50968570
chr12	122266230	122266430		chr12	47893690	47893920		chr12	50924620	50924880		chr1	50969380	50970460
chr12	122867550	122868060		chr12	49233330	49233690		chr12	51941370	51941690		chr1	50977170	50977430
chr12	123106980	123107180		chr12	49809410	49809700		chr12	53079390	53079640		chr1	50977660	50977960
chr12	123131500	123131770		chr12	49811070	49811340		chr12	53501030	53501530		chr1	51234940	51235460
chr12	123232890	123233120		chr12	50111390	50111850		chr12	53676100	53676550		chr1	51236790	51237230
chr12	123928500	123928800		chr12	50112210	50112480		chr12	55729460	55729670		chr1	51517980	51518280
chr12	124386740	124386960		chr12	50924620	50924880		chr12	56628870	56629110		chr1	51518830	51519380
chr12	124480080	124480590		chr12	51941370	51941690		chr12	56836340	56837160		chr1	51616920	51617350
chr12	124527850	124528160		chr12	53079390	53079640		chr12	57111410	57111690		chr1	51729310	51730170
chr12	124608410	124608710		chr12	53501030	53501530		chr12	62260360	62260790		chr1	52033570	52033770
chr12	126436490	126436990		chr12	53676100	53676550		chr12	62882470	62882800		chr1	52054970	52055720
chr12	128830100	128830330		chr12	55729460	55729670		chr12	64610580	64610790		chr1	52055940	52056950
chr12	130590100	130590550		chr12	56628870	56629110		chr12	66302530	66302730		chr1	52142070	52142290
chr12	131043140	131043460		chr12	56836340	56837160		chr12	68772920	68773170		chr1	52365780	52366100
chr12	131048170	131049010		chr12	57111410	57111690		chr12	68808280	68808480		chr1	52404220	52404840
chr12	131074680	131074880		chr12	62260360	62260790		chr12	68897540	68897740		chr1	52552180	52553770
chr12	131773790	131774050		chr12	62882470	62882800		chr12	68932420	68932970		chr1	52636580	52637700
chr12	132433790	132434000		chr12	64610580	64610790		chr12	68978480	68978690		chr1	52697930	52698820
chr13	22287440	22287670		chr12	66302530	66302730		chr12	69095770	69096220		chr1	52703010	52703370
chr13	27426060	27426320		chr12	68772920	68773170		chr12	69324840	69325200		chr1	52726340	52726880
chr13	28658680	28658910		chr12	68808280	68808480		chr12	69330010	69330290		chr1	53196680	53196900
chr13	30376810	30377250		chr12	68897540	68897740		chr12	71440550	71441550		chr1	53316870	53317800
chr13	32315130	32316310		chr12	68932420	68932970		chr12	71447910	71448190		chr1	53321290	53322040
chr13	32427770	32428130		chr12	68978480	68978690		chr12	71504160	71504550		chr1	53326020	53327510
chr13	33352270	33352590		chr12	69095770	69096220		chr12	71664260	71664460		chr1	53327720	53328860
chr13	33353610	33354040		chr12	71440550	71441550		chr12	75783280	75783690		chr1	53367660	53369280
chr13	33492250	33492540		chr12	71441960	71442440		chr12	75917010	75917210		chr1	53376010	53376470
chr13	33542460	33542940		chr12	71664260	71664460		chr12	76084670	76085120		chr1	53383510	53383980
chr13	40127540	40127750		chr12	75783280	75783690		chr12	76866540	76866840		chr1	53390050	53390930
chr13	40376380	40376850		chr12	76084670	76085120		chr12	89348890	89349110		chr1	53409650	53410540
chr13	40439430	40439710		chr12	76866540	76866840		chr12	89351070	89351420		chr1	53681670	53681900
chr13	40571530	40571820		chr12	88035290	88035490		chr12	89351930	89352280		chr1	53682260	53682500
chr13	40581090	40581860		chr12	89348890	89349110		chr12	92466630	92467090		chr1	53838060	53838690
chr13	40921480	40921690		chr12	89351930	89352280		chr12	92539500	92540150		chr1	53889540	53889980
chr13	41132520	41132720		chr12	89710100	89710300		chr12	93569980	93570770		chr1	53945240	53946600
chr13	44577080	44577330		chr12	92362860	92363100		chr12	93571700	93571900		chr1	54052840	54053710
chr13	48505510	48505820		chr12	92466630	92467090		chr12	93591330	93591860		chr1	54069970	54070300
chr13	48976300	48976580		chr12	92539500	92540150		chr12	93741920	93742120		chr1	54200060	54200420
chr13	50684560	50685060		chr12	93569980	93570770		chr12	93796970	93797170		chr1	54253430	54254090
chr13	50755990	50756250		chr12	93571700	93571900		chr12	94562980	94563520		chr1	54254260	54254580
chr13	50909330	50909840		chr12	93591330	93591860		chr12	94721450	94721690		chr1	54406000	54407620
chr13	51803790	51804090		chr12	93741920	93742120		chr12	96108310	96108580		chr1	54474970	54476030
chr13	52012050	52012400		chr12	94562980	94563520		chr12	96407750	96408040		chr1	54488160	54489820
chr13	52455530	52455740		chr12	94721450	94721690		chr12	99455360	99455900		chr1	54715580	54716060
chr13	52828150	52828390		chr12	96407750	96408040		chr12	103929800	103930030		chr1	54764450	54764720
chr13	60396130	60396370		chr12	99455360	99455900		chr12	104286990	104287250		chr1	55260160	55260720
chr13	66994480	66994780		chr12	103441710	103442020		chr12	104473030	104473340		chr1	55277490	55277690
chr13	69912750	69913050		chr12	103929800	103930030		chr12	104473620	104474000		chr1	55287840	55288490
chr13	74136230	74136540		chr12	104286990	104287250		chr12	104477790	104478180		chr1	58546240	58546800
chr13	75480940	75481430		chr12	104473030	104473340		chr12	104482640	104482880		chr1	58773320	58773740
chr13	77329030	77329250		chr12	104473620	104474000		chr12	104485370	104486130		chr1	58782160	58782410
chr13	77338790	77339110		chr12	104477790	104478180		chr12	105107800	105108220		chr1	58783080	58784720
chr13	80341410	80341670		chr12	104482640	104482880		chr12	106773880	106774190		chr1	58784900	58785250
chr13	94601640	94601980		chr12	104485370	104486130		chr12	107092460	107092680		chr1	58816170	58816690
chr13	98524460	98525260		chr12	105107800	105108220		chr12	108567130	108567410		chr1	58903560	58904260
chr13	98541350	98542170		chr12	106773880	106774190		chr12	108634160	108634590		chr1	58968490	58968690
chr13	98543420	98543630		chr12	107092460	107092680		chr12	108635440	108636280		chr1	59020130	59020610
chr13	98975850	98976360		chr12	108567130	108567410		chr12	108641960	108642260		chr1	59296410	59297310
chr13	99178560	99178780		chr12	108634160	108634590		chr12	108799680	108799970		chr1	60911860	60912660
chr13	99200860	99201620		chr12	108635440	108636280		chr12	111407320	111407520		chr1	60949320	60950030
chr13	99228960	99229220		chr12	108641960	108642260		chr12	112012770	112012980		chr1	61049850	61050650
chr13	106684040	106684300		chr12	108799680	108799970		chr12	112108810	112109410		chr1	61076800	61077430
chr13	106919230	106919670		chr12	111407320	111407520		chr12	112974010	112974290		chr1	61077960	61078250
chr13	109131850	109132170		chr12	112012770	112012980		chr12	112978510	112978800		chr1	61081630	61082150
chr13	109705390	109705660		chr12	112108810	112109410		chr12	113052270	113052660		chr1	61082360	61082570
chr13	109706110	109706410		chr12	112974010	112974290		chr12	113134130	113134530		chr1	61228100	61228470
chr13	109706890	109707150		chr12	112978510	112978800		chr12	113208280	113208540		chr1	61724960	61725650
chr13	109707340	109707700		chr12	113052270	113052660		chr12	113208750	113209030		chr1	62296080	62296360
chr13	110109060	110109440		chr12	113134130	113134530		chr12	113260650	113260870		chr1	62436030	62436700
chr13	110509930	110510240		chr12	113208280	113208540		chr12	113299670	113299870		chr1	62688360	62688680
chr13	110510460	110510690		chr12	113208750	113209030		chr12	116559610	116559870		chr1	62783830	62784570
chr13	110524530	110525070		chr12	113260650	113260870		chr12	116712740	116713110		chr1	62800870	62801130
chr13	110676260	110676960		chr12	116559610	116559870		chr12	119258360	119258620		chr1	63367730	63368090
chr13	111174600	111175420		chr12	116712740	116713110		chr12	119665510	119665770		chr1	63523770	63524000
chr13	111177010	111177400		chr12	119258360	119258620		chr12	119668170	119668540		chr1	63593250	63594440
chr13	111184250	111184850		chr12	119667370	119667690		chr12	120087230	120087500		chr1	63703690	63704050
chr13	111185120	111185490		chr12	119668170	119668540		chr12	121132690	121133140		chr1	63892740	63893470
chr13	111188160	111188380		chr12	120087230	120087500		chr12	121538150	121538430		chr1	64744740	64745040
chr13	112688660	112689040		chr12	121132690	121133140		chr12	121627390	121627750		chr1	64745670	64745880
chr13	112689830	112690030		chr12	121627390	121627750		chr12	121798290	121798770		chr1	64933410	64933990
chr13	112860150	112860470		chr12	121798290	121798770		chr12	121918180	121918460		chr1	64965410	64965980
chr13	113405660	113406220		chr12	121918180	121918460		chr12	122004040	122004330		chr1	64966310	64966900
chr13	113406950	113407170		chr12	122004040	122004330		chr12	122026570	122026860		chr1	65066740	65067630
chr13	113409950	113410510		chr12	122081760	122082200		chr12	122081760	122082200		chr1	65147480	65148150
chr13	113417160	113417390		chr12	122266230	122266430		chr12	122266230	122266430		chr1	65148470	65149110
chr13	113421770	113422080		chr12	122867550	122868060		chr12	122312080	122312280		chr1	65165630	65166080
chr13	113426380	113426720		chr12	123106980	123107180		chr12	122867550	122868060		chr1	65254140	65254880
chr13	113432900	113433150		chr12	123131500	123131770		chr12	123106980	123107180		chr1	65419770	65420720
chr13	113647050	113647500		chr12	123232890	123233120		chr12	123131500	123131770		chr1	66335780	66336570
chr13	113656820	113657430		chr12	123928500	123928800		chr12	123232890	123233120		chr1	66350100	66350490
chr13	114132430	114132630		chr12	124360130	124360330		chr12	123928500	123928800		chr1	66395410	66396890
chr13	114282080	114282370		chr12	124386740	124386960		chr12	124386740	124386960		chr1	66401850	66402920
chr14	20333130	20333380		chr12	124480080	124480590		chr12	124480080	124480590		chr1	66403330	66403570
chr14	21071180	21071680		chr12	124527850	124528160		chr12	124527850	124528160		chr1	66445450	66445860
chr14	22400870	22401220		chr12	124608410	124608710		chr12	124608410	124608710		chr1	66924630	66925600
chr14	22432930	22433160		chr12	124872100	124872340		chr12	126436490	126436990		chr1	67053580	67054600
chr14	22556660	22556860		chr12	126436490	126436990		chr12	128830100	128830330		chr1	67430590	67431320
chr14	22871410	22871680		chr12	128830100	128830330		chr12	130590100	130590550		chr1	67537780	67538190
chr14	22887130	22887370		chr12	130590100	130590550		chr12	131043140	131043460		chr1	67684900	67686020
chr14	31026590	31026910		chr12	131043140	131043460		chr12	131048170	131049010		chr1	67686180	67686760
chr14	35284060	35284350		chr12	131048170	131049010		chr12	131074680	131074880		chr1	67711550	67712250
chr14	35285300	35285550		chr12	131074680	131074880		chr12	131773790	131774050		chr1	67733990	67734800
chr14	35285780	35286310		chr12	131773790	131774050		chr12	132433790	132434000		chr1	67735810	67736580
chr14	35292390	35292680		chr12	132433790	132434000		chr13	22287440	22287670		chr1	67833100	67833430
chr14	38254570	38254790		chr13	17940720	17940970		chr13	27426060	27426320		chr1	67897320	67898400
chr14	46535060	46535430		chr13	22287440	22287670		chr13	28658680	28658910		chr1	69320640	69321130
chr14	50231610	50231910		chr13	22497090	22497330		chr13	30376810	30377250		chr1	69334510	69335010
chr14	50789460	50789860		chr13	27426060	27426320		chr13	30466830	30467040		chr1	69567160	69568210
chr14	51844350	51844620		chr13	28530890	28531110		chr13	32315130	32316310		chr1	70205750	70205970
chr14	53152580	53152970		chr13	28658680	28658910		chr13	32427770	32428130		chr1	70221420	70222080
chr14	53226750	53227310		chr13	29902410	29902730		chr13	33352270	33352590		chr1	70354080	70354720
chr14	53954210	53954470		chr13	30376810	30377250		chr13	33353610	33354040		chr1	70410760	70411630
chr14	55027200	55027630		chr13	32315130	32316310		chr13	33492250	33492540		chr1	71706280	71706720
chr14	58244880	58245220		chr13	32427770	32428130		chr13	33542460	33542940		chr1	74198020	74198420
chr14	58297860	58298110		chr13	32988840	32989450		chr13	40127540	40127750		chr1	74652620	74653090
chr14	58755090	58755600		chr13	33352270	33352590		chr13	40376380	40376850		chr1	74733130	74733730
chr14	59188250	59189070		chr13	33353610	33354040		chr13	40439430	40439710		chr1	75307310	75307530
chr14	59484170	59484400		chr13	33492250	33492540		chr13	40571530	40571820		chr1	75724380	75725080
chr14	60165130	60165380		chr13	33542460	33542940		chr13	40580720	40580920		chr1	75784830	75785300
chr14	61034620	61035140		chr13	33818200	33818560		chr13	40581090	40581860		chr1	77281840	77282230
chr14	61113540	61113890		chr13	37001110	37001320		chr13	40582490	40582710		chr1	77682280	77682610
chr14	61567950	61568550		chr13	40127540	40127750		chr13	40921480	40921690		chr1	77683590	77683820
chr14	61695290	61695700		chr13	40376380	40376850		chr13	41132520	41132720		chr1	77759670	77760050
chr14	63642130	63642420		chr13	40439430	40439710		chr13	44577080	44577330		chr1	77978860	77979070
chr14	66508020	66508390		chr13	40571530	40571820		chr13	46101640	46101850		chr1	77979300	77979500
chr14	67241600	67241810		chr13	40581090	40581860		chr13	48056470	48057060		chr1	78155230	78155440
chr14	68111390	68111600		chr13	40921480	40921690		chr13	48505510	48505820		chr1	82979850	82980150
chr14	68210880	68211090		chr13	41007510	41007710		chr13	48976300	48976580		chr1	84298600	84299350
chr14	68283150	68284060		chr13	41132520	41132720		chr13	50684560	50685060		chr1	84479290	84479760
chr14	68285490	68285720		chr13	44577080	44577330		chr13	50755990	50756250		chr1	84505700	84506780
chr14	68399990	68400510		chr13	46295700	46295910		chr13	50909330	50909840		chr1	84573930	84574800
chr14	68793360	68793840		chr13	46383840	46384040		chr13	51803790	51804090		chr1	84689950	84690500
chr14	68795550	68796440		chr13	48062170	48062470		chr13	52012050	52012400		chr1	84944930	84945360
chr14	68947620	68947930		chr13	48505510	48505820		chr13	52455530	52455740		chr1	85276190	85276950
chr14	69614840	69615040		chr13	48976300	48976580		chr13	52828150	52828390		chr1	85298170	85298410
chr14	69692850	69693330		chr13	50684560	50685060		chr13	58953630	58953860		chr1	86396120	86396610
chr14	69701840	69702340		chr13	50755990	50756250		chr13	60396130	60396370		chr1	86704580	86705390
chr14	73270000	73270310		chr13	50909330	50909840		chr13	66994480	66994780		chr1	86852240	86852940
chr14	73753780	73754480		chr13	51803790	51804090		chr13	69912750	69913050		chr1	86853130	86853460
chr14	73760260	73760540		chr13	52012050	52012400		chr13	74136230	74136540		chr1	86914680	86915810
chr14	76947410	76947870		chr13	52455530	52455740		chr13	75480940	75481430		chr1	87328190	87328860
chr14	77000960	77001240		chr13	52828150	52828390		chr13	77329030	77329250		chr1	87335080	87335500
chr14	77033360	77033590		chr13	60396130	60396370		chr13	77338790	77339110		chr1	88683580	88684140
chr14	77040160	77040390		chr13	66994480	66994780		chr13	80341410	80341670		chr1	88684320	88685090
chr14	77097420	77097720		chr13	66995480	66995710		chr13	88707570	88707900		chr1	88891750	88891960
chr14	77321470	77321790		chr13	69912750	69913050		chr13	94601640	94601980		chr1	88992410	88992750
chr14	79831210	79831650		chr13	74136230	74136540		chr13	98524460	98525260		chr1	88993000	88993300
chr14	79832210	79832590		chr13	75480940	75481430		chr13	98541350	98542170		chr1	89198490	89199050
chr14	80941470	80941980		chr13	77329030	77329250		chr13	98543420	98543630		chr1	89200880	89201740
chr14	81170510	81170740		chr13	77338790	77339110		chr13	98570930	98571180		chr1	89525280	89525600
chr14	89720500	89720850		chr13	80341410	80341670		chr13	98572080	98572450		chr1	89632410	89633700
chr14	89773360	89773660		chr13	94601640	94601980		chr13	98975850	98976360		chr1	89694430	89694850
chr14	89955660	89955930		chr13	98524460	98525260		chr13	99178560	99178780		chr1	89757650	89758020
chr14	90382860	90383060		chr13	98541350	98542170		chr13	99200860	99201620		chr1	89762840	89763440
chr14	91114350	91114610		chr13	98543420	98543630		chr13	99228960	99229220		chr1	89821270	89822330
chr14	92540230	92540480		chr13	98975850	98976360		chr13	106684040	106684300		chr1	89843090	89844000
chr14	95328080	95328330		chr13	99178560	99178780		chr13	106919230	106919670		chr1	89994880	89995670
chr14	95396540	95396810		chr13	99200860	99201620		chr13	109131850	109132170		chr1	90132300	90132880
chr14	95399690	95399910		chr13	99228960	99229220		chr13	109705390	109705660		chr1	91021430	91022620
chr14	95464380	95464620		chr13	106684040	106684300		chr13	109706110	109706410		chr1	91054760	91055510
chr14	95489220	95489470		chr13	106919230	106919670		chr13	109706890	109707150		chr1	91404290	91404840
chr14	95514950	95515160		chr13	109131850	109132170		chr13	109707340	109707700		chr1	91500490	91501710
chr14	95533570	95533810		chr13	109705390	109705660		chr13	110109060	110109440		chr1	91571730	91572580
chr14	95534600	95534870		chr13	109706110	109706410		chr13	110388820	110389200		chr1	91575910	91576950
chr14	95664330	95664550		chr13	109706890	109707150		chr13	110509930	110510240		chr1	91646950	91647550
chr14	95664820	95665090		chr13	109707340	109707700		chr13	110510460	110510690		chr1	91731480	91731840
chr14	95665520	95665740		chr13	110044500	110044940		chr13	110524530	110525070		chr1	91769160	91770160
chr14	95666790	95667040		chr13	110109060	110109440		chr13	110676260	110676960		chr1	91885820	91886320
chr14	95695550	95695960		chr13	110509930	110510240		chr13	111174600	111175420		chr1	92080260	92080770
chr14	95697630	95698300		chr13	110510460	110510690		chr13	111177010	111177400		chr1	92298550	92299140
chr14	95711320	95712720		chr13	110524530	110525070		chr13	111184250	111184850		chr1	92476110	92476610
chr14	95713750	95714130		chr13	110676260	110676960		chr13	111185120	111185490		chr1	92483860	92484250
chr14	95903450	95903690		chr13	111174600	111175420		chr13	111186930	111187180		chr1	92484440	92486550
chr14	96002240	96002470		chr13	111177010	111177400		chr13	111188160	111188380		chr1	92784440	92785690
chr14	96104830	96105060		chr13	111184250	111184850		chr13	111578300	111578640		chr1	92831930	92832340
chr14	99632940	99633500		chr13	111185120	111185490		chr13	112688660	112689040		chr1	92951000	92951570
chr14	100065120	100065370		chr13	111188160	111188380		chr13	112689830	112690030		chr1	92960360	92962210
chr14	100306660	100306910		chr13	111560150	111560430		chr13	112860150	112860470		chr1	93029440	93029860
chr14	101358390	101358830		chr13	112533090	112533450		chr13	113405660	113406220		chr1	93033760	93033980
chr14	101361290	101361680		chr13	112575010	112575240		chr13	113406950	113407170		chr1	93078600	93079130
chr14	101773740	101774920		chr13	112688660	112689040		chr13	113408230	113408460		chr1	93079320	93079560
chr14	101810080	101810310		chr13	112689830	112690030		chr13	113409950	113410510		chr1	93179530	93181110
chr14	102555280	102555650		chr13	112860150	112860470		chr13	113417160	113417390		chr1	93345420	93345760
chr14	102949340	102949730		chr13	113405660	113406220		chr13	113421770	113422080		chr1	93345950	93346490
chr14	103607040	103607330		chr13	113406950	113407170		chr13	113426380	113426720		chr1	93448190	93448450
chr14	103691880	103692150		chr13	113409950	113410510		chr13	113432900	113433150		chr1	93692170	93692520
chr14	104563670	104564040		chr13	113417160	113417390		chr13	113647050	113647500		chr1	93692890	93693350
chr14	104660320	104660690		chr13	113421770	113422080		chr13	113656820	113657430		chr1	93707890	93708410
chr14	104677450	104677860		chr13	113426380	113426720		chr13	114132430	114132630		chr1	93708920	93709520
chr14	104924830	104925450		chr13	113432900	113433150		chr13	114282080	114282370		chr1	93740770	93741490
chr14	105021530	105021810		chr13	113647050	113647500		chr14	20333130	20333380		chr1	93749990	93750700
chr14	105058960	105059480		chr13	113656820	113657430		chr14	21071180	21071680		chr1	93814000	93814520
chr14	105251280	105251570		chr13	114132430	114132630		chr14	22400870	22401220		chr1	93815090	93815310
chr14	105531970	105532210		chr13	114282080	114282370		chr14	22412550	22412900		chr1	93816870	93817350
chr14	105818350	105819040		chr14	20333130	20333380		chr14	22432930	22433160		chr1	93846060	93847480
chr14	105981730	105981950		chr14	21071180	21071680		chr14	22556660	22556860		chr1	93847760	93848160
chr14	106674460	106674890		chr14	22400870	22401220		chr14	22557350	22557620		chr1	93878880	93879130
chr14	106675050	106675850		chr14	22432930	22433160		chr14	22871410	22871680		chr1	93909330	93909580
chr14	106745370	106745580		chr14	22556660	22556860		chr14	22887130	22887370		chr1	93909740	93909980
chr14	106762130	106762650		chr14	22871410	22871680		chr14	24436240	24436560		chr1	94072850	94073540
chr14	106841160	106841370		chr14	22887130	22887370		chr14	24458510	24458790		chr1	94091720	94093140
chr14	106843230	106846120		chr14	31026590	31026910		chr14	31026590	31026910		chr1	94094260	94095970
chr14	106848560	106849830		chr14	35284060	35284350		chr14	35284060	35284350		chr1	94237690	94238000
chr14	106850840	106851380		chr14	35285300	35285550		chr14	35285300	35285550		chr1	94417970	94418600
chr14	106872820	106873140		chr14	35285780	35286310		chr14	35285780	35286310		chr1	94802240	94802640
chr14	106874580	106874780		chr14	35292390	35292680		chr14	35286880	35287340		chr1	95072670	95072870
chr14	106877070	106877650		chr14	38254570	38254790		chr14	35292390	35292680		chr1	95234230	95234570
chr14	106877850	106878050		chr14	38549350	38550050		chr14	38254570	38254790		chr1	96721910	96722460
chr15	20789090	20789590		chr14	38550290	38550560		chr14	46535060	46535430		chr1	97920890	97921120
chr15	21712500	21712800		chr14	46535060	46535430		chr14	50231610	50231910		chr1	99850180	99850500
chr15	22968420	22968630		chr14	50231610	50231910		chr14	50789460	50789860		chr1	99969900	99970410
chr15	27588970	27589370		chr14	50789460	50789860		chr14	51844350	51844620		chr1	100038150	100038950
chr15	30612470	30612730		chr14	51844350	51844620		chr14	53152580	53152970		chr1	100133140	100133390
chr15	30625350	30625990		chr14	51989750	51990110		chr14	53226750	53227310		chr1	100249580	100250110
chr15	30699930	30700620		chr14	53152580	53152970		chr14	53954210	53954470		chr1	100265760	100266500
chr15	30921930	30922300		chr14	53226750	53227310		chr14	55027200	55027630		chr1	100351280	100351840
chr15	31307080	31307310		chr14	53954210	53954470		chr14	58244880	58245220		chr1	100352040	100353300
chr15	31338320	31338530		chr14	55027200	55027630		chr14	58297860	58298110		chr1	100894760	100895480
chr15	31338880	31339150		chr14	58244880	58245220		chr14	58755090	58755600		chr1	100895640	100896270
chr15	31353650	31353870		chr14	58297860	58298110		chr14	59188250	59189070		chr1	101079090	101080090
chr15	31361220	31361590		chr14	58755090	58755600		chr14	59484170	59484400		chr1	101291220	101292190
chr15	31705080	31705350		chr14	59188250	59189070		chr14	60165130	60165380		chr1	101309450	101310320
chr15	32029210	32029430		chr14	59484170	59484400		chr14	61034620	61035140		chr1	101362650	101362850
chr15	34039540	34039850		chr14	60165130	60165380		chr14	61113540	61113890		chr1	101407640	101408250
chr15	39922310	39922510		chr14	61034620	61035140		chr14	61567950	61568550		chr1	101410110	101411240
chr15	40054340	40055140		chr14	61113540	61113890		chr14	61695290	61695700		chr1	102833520	102833970
chr15	40064930	40065330		chr14	61567950	61568550		chr14	63642130	63642420		chr1	104932360	104932680
chr15	40069560	40069810		chr14	61695290	61695700		chr14	66508020	66508390		chr1	106062150	106062400
chr15	40106750	40107050		chr14	63642130	63642420		chr14	67241600	67241810		chr1	107056790	107057300
chr15	40906760	40907030		chr14	66508020	66508390		chr14	68111390	68111600		chr1	107544730	107545600
chr15	40929420	40929720		chr14	67241600	67241810		chr14	68210880	68211090		chr1	107829370	107829820
chr15	40953020	40953430		chr14	68111390	68111600		chr14	68283150	68284060		chr1	107896960	107897760
chr15	41774540	41774850		chr14	68210880	68211090		chr14	68285490	68285720		chr1	107963890	107964440
chr15	41971680	41971880		chr14	68283150	68284060		chr14	68399990	68400510		chr1	107965420	107965970
chr15	42273160	42273610		chr14	68285490	68285720		chr14	68793360	68793840		chr1	108027670	108027990
chr15	43776460	43776740		chr14	68399990	68400510		chr14	68795550	68796440		chr1	108114190	108114490
chr15	44427050	44427260		chr14	68793360	68793840		chr14	68947620	68947930		chr1	108200430	108201010
chr15	44663270	44663630		chr14	68795550	68796440		chr14	69614840	69615040		chr1	108232180	108232740
chr15	45587420	45587620		chr14	68947620	68947930		chr14	69692850	69693330		chr1	108461750	108462190
chr15	46703830	46704220		chr14	69614840	69615040		chr14	69701840	69702340		chr1	108559690	108559920
chr15	49046540	49046820		chr14	69692850	69693330		chr14	73270000	73270310		chr1	108692030	108692850
chr15	50355060	50355320		chr14	69701840	69702340		chr14	73753780	73754480		chr1	108746660	108746960
chr15	51622460	51622700		chr14	73270000	73270310		chr14	73760260	73760540		chr1	108963190	108963530
chr15	51731710	51732060		chr14	73753780	73754480		chr14	76947410	76947870		chr1	109041860	109042450
chr15	52235160	52235380		chr14	73760260	73760540		chr14	77000960	77001240		chr1	109075780	109076300
chr15	56465230	56465450		chr14	76947410	76947870		chr14	77033360	77033590		chr1	109090780	109091340
chr15	56533950	56534170		chr14	77000960	77001240		chr14	77040160	77040390		chr1	109099870	109100640
chr15	58331790	58332300		chr14	77033360	77033590		chr14	77097420	77097720		chr1	109112370	109112740
chr15	58473050	58473340		chr14	77040160	77040390		chr14	77321470	77321790		chr1	109154470	109155310
chr15	58518470	58518680		chr14	77097420	77097720		chr14	79831210	79831650		chr1	109186730	109187400
chr15	58933730	58933970		chr14	77321470	77321790		chr14	79832210	79832590		chr1	109213880	109214560
chr15	63490980	63491440		chr14	77653670	77654230		chr14	80941470	80941980		chr1	109253680	109253890
chr15	64356330	64356560		chr14	77882490	77882800		chr14	81170510	81170740		chr1	109282990	109283500
chr15	65792460	65792690		chr14	79831210	79831650		chr14	89719710	89719960		chr1	109398020	109398320
chr15	66908130	66908360		chr14	79832210	79832590		chr14	89720500	89720850		chr1	109425870	109427000
chr15	67784320	67784620		chr14	80941470	80941980		chr14	89773360	89773660		chr1	109483500	109483740
chr15	68229830	68230190		chr14	81170510	81170740		chr14	89955660	89955930		chr1	109484000	109484510
chr15	69414310	69414510		chr14	89720500	89720850		chr14	90382860	90383060		chr1	109494060	109494410
chr15	69666720	69666970		chr14	89773360	89773660		chr14	91114350	91114610		chr1	109532590	109532970
chr15	70270210	70270550		chr14	89955660	89955930		chr14	91417270	91417510		chr1	109548610	109549010
chr15	70492520	70492850		chr14	90382860	90383060		chr14	92540230	92540480		chr1	109619570	109619880
chr15	70504410	70504700		chr14	91114350	91114610		chr14	95291210	95291600		chr1	109620220	109621290
chr15	70526290	70526650		chr14	91355700	91355910		chr14	95328080	95328330		chr1	109623730	109625030
chr15	73994230	73994640		chr14	92540230	92540480		chr14	95396540	95396810		chr1	109655650	109656490
chr15	74762270	74762950		chr14	95328080	95328330		chr14	95399690	95399910		chr1	109667960	109668370
chr15	74788920	74789410		chr14	95396540	95396810		chr14	95464380	95464620		chr1	109687600	109687970
chr15	74790610	74790830		chr14	95399690	95399910		chr14	95489220	95489470		chr1	109790680	109791080
chr15	77582730	77583000		chr14	95464380	95464620		chr14	95514950	95515160		chr1	109803200	109804310
chr15	77990390	77990660		chr14	95489220	95489470		chr14	95533570	95533810		chr1	109814750	109814960
chr15	78058950	78059570		chr14	95514950	95515160		chr14	95534600	95534870		chr1	109984210	109984560
chr15	78540460	78540670		chr14	95533570	95533810		chr14	95664330	95664550		chr1	110034480	110035460
chr15	79923210	79923770		chr14	95534600	95534870		chr14	95664820	95665090		chr1	110209980	110210770
chr15	80059580	80060120		chr14	95664330	95664550		chr14	95665520	95665740		chr1	110338410	110339670
chr15	80823290	80823510		chr14	95664820	95665090		chr14	95666790	95667040		chr1	110407450	110407650
chr15	80824230	80824450		chr14	95665520	95665740		chr14	95695550	95695960		chr1	110465240	110466530
chr15	81292360	81292660		chr14	95666790	95667040		chr14	95697630	95698300		chr1	110556310	110556810
chr15	81293930	81294260		chr14	95695550	95695960		chr14	95711320	95712720		chr1	110787410	110788210
chr15	81294430	81294650		chr14	95697630	95698300		chr14	95713750	95714130		chr1	110872520	110872890
chr15	82046530	82046770		chr14	95711320	95712720		chr14	95903450	95903690		chr1	110875300	110875580
chr15	85257170	85257420		chr14	95713750	95714130		chr14	96002240	96002470		chr1	110963810	110964110
chr15	85257900	85258130		chr14	95903450	95903690		chr14	96104830	96105060		chr1	111139660	111140110
chr15	85330430	85330630		chr14	96002240	96002470		chr14	99632940	99633500		chr1	111203680	111204150
chr15	85330980	85331200		chr14	96104830	96105060		chr14	99683210	99683500		chr1	111346210	111346470
chr15	88401890	88402150		chr14	99632940	99633500		chr14	100065120	100065370		chr1	111449540	111449860
chr15	88639090	88639310		chr14	100065120	100065370		chr14	100306660	100306910		chr1	111507520	111508340
chr15	88913160	88913570		chr14	100306660	100306910		chr14	101358390	101358830		chr1	111515400	111515820
chr15	90000840	90001130		chr14	101358390	101358830		chr14	101359910	101360270		chr1	111516020	111516760
chr15	90191060	90191280		chr14	101361290	101361680		chr14	101361290	101361680		chr1	111619470	111620040
chr15	90716980	90717250		chr14	101773740	101774920		chr14	101773740	101774920		chr1	111738530	111740110
chr15	93089780	93089980		chr14	101810080	101810310		chr14	101810080	101810310		chr1	111748680	111749050
chr15	93985460	93986050		chr14	102555280	102555650		chr14	102555280	102555650		chr1	111754910	111756110
chr15	94231060	94231360		chr14	102949340	102949730		chr14	102949340	102949730		chr1	112619630	112620160
chr15	98159990	98160430		chr14	103607040	103607330		chr14	103607040	103607330		chr1	112700770	112701170
chr15	98718460	98719180		chr14	103691880	103692150		chr14	103691880	103692150		chr1	112705070	112705400
chr15	99448050	99448270		chr14	104563670	104564040		chr14	104563670	104564040		chr1	112706970	112707610
chr15	99507290	99508230		chr14	104660320	104660690		chr14	104660320	104660690		chr1	112714970	112715760
chr15	99511280	99512750		chr14	104677450	104677860		chr14	104677450	104677860		chr1	112762030	112762370
chr15	99556050	99556490		chr14	104924830	104925450		chr14	104924830	104925450		chr1	112955310	112957980
chr15	99717000	99717310		chr14	105021530	105021810		chr14	105021530	105021810		chr1	113072710	113073470
chr15	101127310	101127850		chr14	105058960	105059480		chr14	105058960	105059480		chr1	113389830	113390910
chr15	101168560	101168840		chr14	105251280	105251570		chr14	105251280	105251570		chr1	113758940	113760160
chr15	101294960	101295180		chr14	105531970	105532210		chr14	105531970	105532210		chr1	113811590	113812770
chr15	101496280	101496710		chr14	105818350	105819040		chr14	105818350	105819040		chr1	113904440	113905480
chr15	101613300	101613910		chr14	105861860	105863920		chr14	105861430	105861690		chr1	113929110	113929510
chr15	101618760	101619320		chr14	105981730	105981950		chr14	105981730	105981950		chr1	113929670	113930460
chr15_KI270727v1_random	84970	85290		chr14	106674460	106674890		chr14	106674460	106674890		chr1	114511160	114511470
chr15_KI270727v1_random	85580	85950		chr14	106675050	106675850		chr14	106675050	106675850		chr1	114780420	114780810
chr15_KI270727v1_random	391020	391450		chr14	106745370	106745580		chr14	106745370	106745580		chr1	115098940	115099510
chr15_KI270727v1_random	446760	447040		chr14	106762130	106762650		chr14	106762130	106762650		chr1	115343360	115343850
chr16	53480	53770		chr14	106841160	106841370		chr14	106765270	106765550		chr1	116372760	116373550
chr16	411970	412260		chr14	106843230	106846120		chr14	106841160	106841370		chr1	116373730	116374150
chr16	724010	724230		chr14	106848560	106849830		chr14	106843230	106846120		chr1	116504600	116504880
chr16	825700	826130		chr14	106850840	106851380		chr14	106848560	106849830		chr1	116544990	116545510
chr16	1420930	1421160		chr14	106872820	106873140		chr14	106850840	106851380		chr1	116570100	116570360
chr16	1471680	1471980		chr14	106874580	106874780		chr14	106872820	106873140		chr1	116570560	116571210
chr16	2128570	2128830		chr14	106877070	106877650		chr14	106874580	106874780		chr1	116769430	116770000
chr16	2161440	2161730		chr14	106877850	106878050		chr14	106877070	106877650		chr1	116878000	116878560
chr16	2953990	2954280		chr15	20248340	20248580		chr14	106877850	106878050		chr1	116878880	116879580
chr16	9061450	9061670		chr15	20789090	20789590		chr15	20789090	20789590		chr1	117059510	117060540
chr16	10868520	10868780		chr15	21712500	21712800		chr15	21712500	21712800		chr1	117121500	117122180
chr16	10876860	10877140		chr15	22968420	22968630		chr15	21717860	21718070		chr1	117366880	117367660
chr16	10878270	10878830		chr15	23854880	23855140		chr15	22968420	22968630		chr1	117605770	117606570
chr16	11297890	11298130		chr15	25986420	25986630		chr15	27588970	27589370		chr1	117607240	117607870
chr16	11308480	11308840		chr15	27588970	27589370		chr15	30612470	30612730		chr1	117929000	117930190
chr16	11310030	11310260		chr15	30612470	30612730		chr15	30625350	30625990		chr1	119140060	119140740
chr16	11354950	11355330		chr15	30625350	30625990		chr15	30699930	30700620		chr1	119711830	119712890
chr16	11506480	11507090		chr15	30699930	30700620		chr15	30921930	30922300		chr1	120068730	120069630
chr16	11622290	11622710		chr15	30921930	30922300		chr15	31307080	31307310		chr1	120117320	120117990
chr16	11682080	11682370		chr15	31307080	31307310		chr15	31338320	31338530		chr1	120132020	120132260
chr16	16007370	16007590		chr15	31338320	31338530		chr15	31338880	31339150		chr1	120142790	120143160
chr16	16015650	16015990		chr15	31338880	31339150		chr15	31353650	31353870		chr1	120176250	120176500
chr16	17354330	17354580		chr15	31353650	31353870		chr15	31361220	31361590		chr1	120271800	120272010
chr16	17414520	17414730		chr15	31361220	31361590		chr15	31393460	31394000		chr1	120414740	120415250
chr16	17469440	17469670		chr15	31705080	31705350		chr15	31705080	31705350		chr1	120558370	120559050
chr16	19766490	19766840		chr15	32029210	32029430		chr15	32029210	32029430		chr1	120626430	120626650
chr16	20763650	20763990		chr15	34039540	34039850		chr15	34039540	34039850		chr1	121184010	121185200
chr16	21358230	21358530		chr15	39922310	39922510		chr15	38650850	38651050		chr1	121185470	121185820
chr16	21359610	21360330		chr15	40054340	40055140		chr15	39922310	39922510		chr1	121186490	121187210
chr16	21506870	21507360		chr15	40064930	40065330		chr15	40054340	40055140		chr1	121234270	121234650
chr16	21509410	21509660		chr15	40069560	40069810		chr15	40064930	40065330		chr1	121299630	121300010
chr16	23132000	23132350		chr15	40106750	40107050		chr15	40069560	40069810		chr1	143971580	143974070
chr16	27203530	27203730		chr15	40906760	40907030		chr15	40106750	40107050		chr1	143974830	143975190
chr16	27229070	27229270		chr15	40929420	40929720		chr15	40906760	40907030		chr1	144021880	144022280
chr16	27229560	27230200		chr15	40953020	40953430		chr15	40929420	40929720		chr1	144461390	144462050
chr16	27231870	27232210		chr15	41774540	41774850		chr15	40953020	40953430		chr1	144980150	144980640
chr16	27234990	27235390		chr15	41876290	41876770		chr15	41774540	41774850		chr1	145093180	145093830
chr16	27237230	27237560		chr15	41927500	41927740		chr15	41971680	41971880		chr1	145094160	145096100
chr16	28491700	28491980		chr15	41971680	41971880		chr15	42273160	42273610		chr1	145214630	145215470
chr16	29594330	29594600		chr15	42273160	42273610		chr15	43776460	43776740		chr1	145215970	145216270
chr16	29636020	29636310		chr15	43776460	43776740		chr15	44427050	44427260		chr1	145425210	145425880
chr16	29664180	29664380		chr15	44427050	44427260		chr15	44663270	44663630		chr1	145607820	145608570
chr16	29676040	29676250		chr15	44663270	44663630		chr15	45587420	45587620		chr1	145823550	145824620
chr16	29721430	29721730		chr15	45587420	45587620		chr15	46703830	46704220		chr1	145845220	145845860
chr16	30185730	30186100		chr15	46703830	46704220		chr15	49046540	49046820		chr1	145858460	145860130
chr16	30650640	30650880		chr15	49046540	49046820		chr15	50355060	50355320		chr1	145918640	145919220
chr16	30699060	30699260		chr15	50354040	50354300		chr15	51622460	51622700		chr1	145927210	145927840
chr16	30949150	30949490		chr15	50355060	50355320		chr15	51731710	51732060		chr1	145957550	145958400
chr16	31034010	31034240		chr15	51622460	51622700		chr15	52235160	52235380		chr1	145960230	145961050
chr16	32052390	32052590		chr15	51731710	51732060		chr15	53529420	53529630		chr1	145964360	145964920
chr16	46689280	46689570		chr15	52235160	52235380		chr15	53531030	53531290		chr1	145979290	145979920
chr16	46830770	46831060		chr15	56243460	56243790		chr15	53535770	53535970		chr1	145996570	145997260
chr16	48426490	48426850		chr15	56465230	56465450		chr15	56465230	56465450		chr1	145997870	145998410
chr16	49801050	49801310		chr15	56533950	56534170		chr15	56467840	56468680		chr1	146228050	146228430
chr16	51184700	51185160		chr15	58331790	58332300		chr15	56533950	56534170		chr1	146228800	146229060
chr16	53054630	53054850		chr15	58473050	58473340		chr15	58331790	58332300		chr1	146278310	146278990
chr16	53090690	53091140		chr15	58518470	58518680		chr15	58473050	58473340		chr1	146293550	146293800
chr16	53099250	53099520		chr15	58933730	58933970		chr15	58518470	58518680		chr1	146377080	146377600
chr16	53208110	53208710		chr15	63490980	63491440		chr15	58933730	58933970		chr1	146472200	146472790
chr16	54373940	54374300		chr15	63600650	63600920		chr15	63490980	63491440		chr1	146556280	146556960
chr16	55126770	55126970		chr15	63834190	63834440		chr15	64356330	64356560		chr1	146654710	146655130
chr16	56018740	56018940		chr15	64356330	64356560		chr15	65792460	65792690		chr1	146938330	146938860
chr16	56019130	56019330		chr15	65792460	65792690		chr15	66908130	66908360		chr1	147172100	147172500
chr16	57735430	57735730		chr15	66908130	66908360		chr15	67784320	67784620		chr1	147172700	147172940
chr16	58418780	58419160		chr15	67784320	67784620		chr15	68229830	68230190		chr1	147225320	147225650
chr16	58438480	58438680		chr15	68229830	68230190		chr15	69414310	69414510		chr1	147242300	147243560
chr16	58438980	58439230		chr15	69414310	69414510		chr15	69666720	69666970		chr1	147357910	147358490
chr16	58628990	58629220		chr15	69453470	69453690		chr15	70270210	70270550		chr1	147534370	147534930
chr16	66400310	66400530		chr15	69666720	69666970		chr15	70492520	70492850		chr1	147599260	147600340
chr16	66549460	66549790		chr15	70270210	70270550		chr15	70504410	70504700		chr1	147670140	147670810
chr16	66606190	66606480		chr15	70492520	70492850		chr15	70526290	70526650		chr1	147771540	147771830
chr16	67489240	67489450		chr15	70504410	70504700		chr15	73994230	73994640		chr1	147928260	147928960
chr16	68074430	68074740		chr15	70526290	70526650		chr15	74762270	74762950		chr1	148151250	148151610
chr16	68084800	68085030		chr15	73994230	73994640		chr15	74788920	74789410		chr1	148151860	148152380
chr16	68257150	68257390		chr15	74762270	74762950		chr15	74790610	74790830		chr1	148334220	148334520
chr16	68356600	68356840		chr15	74788920	74789410		chr15	75108850	75109210		chr1	148459010	148460130
chr16	68490960	68491380		chr15	74790610	74790830		chr15	77582730	77583000		chr1	148705560	148705770
chr16	70166240	70166590		chr15	77582730	77583000		chr15	77990390	77990660		chr1	148729110	148729770
chr16	70167100	70167400		chr15	77990390	77990660		chr15	78058950	78059570		chr1	148744110	148744500
chr16	70433260	70433460		chr15	78058950	78059570		chr15	78540460	78540670		chr1	148879570	148880220
chr16	71894980	71895280		chr15	78540460	78540670		chr15	79923210	79923770		chr1	148883420	148884060
chr16	73396640	73397030		chr15	79923210	79923770		chr15	80059580	80060120		chr1	148951880	148952790
chr16	74409650	74410370		chr15	80059580	80060120		chr15	80823290	80823510		chr1	149103150	149103920
chr16	74427990	74428630		chr15	80823290	80823510		chr15	80824230	80824450		chr1	149176210	149177290
chr16	74606670	74607050		chr15	80824230	80824450		chr15	81292360	81292660		chr1	149246390	149246610
chr16	75075570	75075810		chr15	81292360	81292660		chr15	81293930	81294260		chr1	149250050	149250260
chr16	79845160	79845450		chr15	81293930	81294260		chr15	81294430	81294650		chr1	149390190	149390800
chr16	81730420	81730640		chr15	81294430	81294650		chr15	82046530	82046770		chr1	149607250	149608700
chr16	81822840	81823640		chr15	82046530	82046770		chr15	85257170	85257420		chr1	149636520	149636760
chr16	81837050	81837470		chr15	85257170	85257420		chr15	85257900	85258130		chr1	149813060	149813300
chr16	85449010	85449270		chr15	85257900	85258130		chr15	85330430	85330630		chr1	149813470	149813940
chr16	85461390	85461610		chr15	85330430	85330630		chr15	85330980	85331200		chr1	149831980	149832370
chr16	85553870	85554080		chr15	85330980	85331200		chr15	88401890	88402150		chr1	149840950	149841590
chr16	85586540	85586880		chr15	88401890	88402150		chr15	88639090	88639310		chr1	149861420	149861630
chr16	86577110	86577340		chr15	88639090	88639310		chr15	88913160	88913570		chr1	149997500	149998140
chr16	86577740	86578020		chr15	88913160	88913570		chr15	90000840	90001130		chr1	150066840	150067990
chr16	87701380	87701830		chr15	90000840	90001130		chr15	90034190	90034440		chr1	150149610	150150030
chr16	87702260	87702610		chr15	90191060	90191280		chr15	90191060	90191280		chr1	150160470	150161100
chr16	87703650	87704230		chr15	90716980	90717250		chr15	90716980	90717250		chr1	150234610	150234960
chr16	87723570	87723970		chr15	93089780	93089980		chr15	92810750	92810950		chr1	150236080	150236580
chr16	87806200	87806400		chr15	93985460	93986050		chr15	93089780	93089980		chr1	150255650	150256010
chr16	87807060	87807420		chr15	94231060	94231360		chr15	93985460	93986050		chr1	150363700	150364290
chr16	87809390	87809780		chr15	98159990	98160430		chr15	94231060	94231360		chr1	150364490	150364970
chr16	87832980	87833750		chr15	98718460	98719180		chr15	98150370	98150650		chr1	150515340	150515970
chr16	88114780	88115000		chr15	99448050	99448270		chr15	98159990	98160430		chr1	150561000	150562890
chr16	88454870	88455300		chr15	99507290	99508230		chr15	98718460	98719180		chr1	150567920	150568120
chr16	88599570	88599960		chr15	99511280	99512750		chr15	99448050	99448270		chr1	150579220	150580190
chr16	88634580	88634870		chr15	99556050	99556490		chr15	99507290	99508230		chr1	150629180	150629880
chr16	88771080	88771310		chr15	99717000	99717310		chr15	99510070	99510400		chr1	150697000	150697380
chr16	88799400	88799700		chr15	100929620	100929860		chr15	99511280	99512750		chr1	150765830	150766090
chr16	88799940	88800290		chr15	101127310	101127850		chr15	99556050	99556490		chr1	150876230	150876950
chr16	88967440	88967900		chr15	101168560	101168840		chr15	99717000	99717310		chr1	150926050	150926620
chr16	88976200	88976470		chr15	101294960	101295180		chr15	101127310	101127850		chr1	151006410	151006610
chr16	88978180	88978780		chr15	101496280	101496710		chr15	101168560	101168840		chr1	151060220	151060470
chr16	89613060	89613390		chr15	101613300	101613910		chr15	101294960	101295180		chr1	151070530	151071360
chr17	798280	798530		chr15	101618760	101619320		chr15	101496280	101496710		chr1	151141950	151143580
chr17	800580	801070		chr15_KI270727v1_random	84970	85290		chr15	101613300	101613910		chr1	151145700	151147410
chr17	804480	804690		chr15_KI270727v1_random	85580	85950		chr15	101618760	101619320		chr1	151156210	151156850
chr17	864420	864840		chr15_KI270727v1_random	391020	391450		chr15_KI270727v1_random	84970	85290		chr1	151157080	151157340
chr17	1628510	1628760		chr15_KI270727v1_random	446760	447040		chr15_KI270727v1_random	85580	85950		chr1	151166160	151166550
chr17	1717040	1717370		chr16	53480	53770		chr15_KI270727v1_random	391020	391450		chr1	151189730	151190180
chr17	1783660	1784170		chr16	411970	412260		chr15_KI270727v1_random	446760	447040		chr1	151281230	151282440
chr17	2137730	2137980		chr16	724010	724230		chr15_KI270727v1_random	447290	447490		chr1	151292610	151293160
chr17	2138720	2139010		chr16	825700	826130		chr16	53480	53770		chr1	151327070	151327330
chr17	2181220	2181420		chr16	1420930	1421160		chr16	411970	412260		chr1	151327570	151327770
chr17	2240020	2240270		chr16	1471680	1471980		chr16	724010	724230		chr1	151346840	151347770
chr17	2814800	2815120		chr16	2128570	2128830		chr16	825700	826130		chr1	151511000	151512000
chr17	2849160	2849550		chr16	2161440	2161730		chr16	1420930	1421160		chr1	151611940	151612140
chr17	2931210	2931410		chr16	2953990	2954280		chr16	1445190	1445420		chr1	151612360	151612620
chr17	3004650	3004850		chr16	8891220	8891460		chr16	1471680	1471980		chr1	151790200	151791210
chr17	3640220	3640530		chr16	9061450	9061670		chr16	2128570	2128830		chr1	151817490	151817930
chr17	3964100	3964370		chr16	10868520	10868780		chr16	2158890	2159170		chr1	151821050	151821390
chr17	6443870	6444430		chr16	10876860	10877140		chr16	2161440	2161730		chr1	152047810	152048550
chr17	7836680	7836980		chr16	10878270	10878830		chr16	2953990	2954280		chr1	152961090	152961770
chr17	10033840	10034070		chr16	11297890	11298130		chr16	9061450	9061670		chr1	153292930	153293400
chr17	14297620	14297930		chr16	11308480	11308840		chr16	10868520	10868780		chr1	153495290	153495520
chr17	14301060	14301340		chr16	11310030	11310260		chr16	10876860	10877140		chr1	153545110	153545940
chr17	14458570	14458810		chr16	11354950	11355330		chr16	10878270	10878830		chr1	153598710	153599210
chr17	14790770	14791000		chr16	11506480	11507090		chr16	11297890	11298130		chr1	153633800	153634590
chr17	15236480	15236700		chr16	11622290	11622710		chr16	11308480	11308840		chr1	153658570	153659000
chr17	17108170	17108470		chr16	11682080	11682370		chr16	11310030	11310260		chr1	153727450	153728290
chr17	17403380	17403650		chr16	14436250	14436500		chr16	11354950	11355330		chr1	153770320	153772070
chr17	17420500	17420770		chr16	15094040	15094270		chr16	11506480	11507090		chr1	153775240	153775710
chr17	17757060	17757540		chr16	16007370	16007590		chr16	11622290	11622710		chr1	153775890	153776240
chr17	17766400	17766610		chr16	16015650	16015990		chr16	11682080	11682370		chr1	153783360	153783860
chr17	17782170	17782450		chr16	17354330	17354580		chr16	16007370	16007590		chr1	153805380	153805640
chr17	17783190	17783890		chr16	17414520	17414730		chr16	16015650	16015990		chr1	153921970	153923560
chr17	17823980	17824300		chr16	17469440	17469670		chr16	17354330	17354580		chr1	153945150	153945990
chr17	17886160	17886410		chr16	19766490	19766840		chr16	17414520	17414730		chr1	153946210	153947000
chr17	17886690	17886890		chr16	20763650	20763990		chr16	17469440	17469670		chr1	153958510	153959000
chr17	19042760	19043140		chr16	21358230	21358530		chr16	19766490	19766840		chr1	153963340	153964090
chr17	19648570	19649030		chr16	21359610	21360330		chr16	20763650	20763990		chr1	153967110	153968200
chr17	21284540	21284760		chr16	21506870	21507360		chr16	21358230	21358530		chr1	153977310	153977870
chr17	21288450	21288860		chr16	21509410	21509660		chr16	21359610	21360330		chr1	153986040	153987210
chr17	21739770	21740020		chr16	23132000	23132350		chr16	21506870	21507360		chr1	154182350	154183140
chr17	28812610	28812820		chr16	25256850	25257120		chr16	21509410	21509660		chr1	154220170	154220630
chr17	29112410	29112760		chr16	27203530	27203730		chr16	23132000	23132350		chr1	154220950	154221570
chr17	29113180	29113450		chr16	27221960	27222390		chr16	27203530	27203730		chr1	154324760	154325370
chr17	29560100	29560350		chr16	27229070	27229270		chr16	27229070	27229270		chr1	154325610	154326420
chr17	29561620	29561980		chr16	27229560	27230200		chr16	27229560	27230200		chr1	154327020	154328000
chr17	29760500	29760750		chr16	27231870	27232210		chr16	27231870	27232210		chr1	154328180	154328990
chr17	29929530	29929820		chr16	27234990	27235390		chr16	27234990	27235390		chr1	154407080	154407540
chr17	38486080	38486290		chr16	27237230	27237560		chr16	27237230	27237560		chr1	154497060	154497330
chr17	38591440	38591710		chr16	28491700	28491980		chr16	28491700	28491980		chr1	154558760	154559690
chr17	38728430	38728680		chr16	29594330	29594600		chr16	29594330	29594600		chr1	154627280	154628160
chr17	38898560	38898860		chr16	29636020	29636310		chr16	29636020	29636310		chr1	154746580	154746790
chr17	39618660	39619050		chr16	29664180	29664380		chr16	29664180	29664380		chr1	154747820	154748310
chr17	40191670	40191970		chr16	29676040	29676250		chr16	29676040	29676250		chr1	154785050	154785450
chr17	40318220	40318460		chr16	29721430	29721730		chr16	29721430	29721730		chr1	154818960	154820400
chr17	40339110	40339410		chr16	30185730	30186100		chr16	29745600	29745830		chr1	154837410	154837760
chr17	40345140	40345420		chr16	30650640	30650880		chr16	30185730	30186100		chr1	154859880	154860210
chr17	43239880	43240100		chr16	30699060	30699260		chr16	30650640	30650880		chr1	154860600	154861000
chr17	43272720	43273010		chr16	30949150	30949490		chr16	30699060	30699260		chr1	154870140	154870450
chr17	44385650	44385950		chr16	31034010	31034240		chr16	30949150	30949490		chr1	154936510	154937780
chr17	44601910	44602140		chr16	32052390	32052590		chr16	31034010	31034240		chr1	154942500	154942910
chr17	44849890	44850090		chr16	34085170	34085410		chr16	32052390	32052590		chr1	154943640	154944460
chr17	45227230	45227690		chr16	46689280	46689570		chr16	46689280	46689570		chr1	154946500	154946820
chr17	45380560	45380760		chr16	46830770	46831060		chr16	46830770	46831060		chr1	154955000	154956410
chr17	45584330	45584970		chr16	48426490	48426850		chr16	48426490	48426850		chr1	154962080	154962350
chr17	46628950	46629170		chr16	49801050	49801310		chr16	49801050	49801310		chr1	154973650	154975800
chr17	47205260	47205970		chr16	50684200	50684450		chr16	51184700	51185160		chr1	154982890	154983550
chr17	47219130	47219480		chr16	51184700	51185160		chr16	53054630	53054850		chr1	154999340	155002540
chr17	47323400	47323740		chr16	53054630	53054850		chr16	53090690	53091140		chr1	155016950	155017920
chr17	47502700	47502930		chr16	53090690	53091140		chr16	53099250	53099520		chr1	155051030	155051900
chr17	48107490	48107750		chr16	53099250	53099520		chr16	53208110	53208710		chr1	155062400	155063950
chr17	49414690	49414960		chr16	53208110	53208710		chr16	54373940	54374300		chr1	155069590	155071550
chr17	49739710	49740310		chr16	54373940	54374300		chr16	55126770	55126970		chr1	155084850	155086180
chr17	49748990	49749230		chr16	55126770	55126970		chr16	56018740	56018940		chr1	155094310	155094630
chr17	50867310	50867820		chr16	56018740	56018940		chr16	56019130	56019330		chr1	155135600	155136420
chr17	51650040	51650410		chr16	56019130	56019330		chr16	56951230	56951640		chr1	155165910	155168030
chr17	56977790	56978010		chr16	57735430	57735730		chr16	57039810	57040200		chr1	155184760	155185940
chr17	57441240	57441910		chr16	58418780	58419160		chr16	57165840	57166060		chr1	155193200	155193970
chr17	57443450	57444950		chr16	58438480	58438680		chr16	57735430	57735730		chr1	155194570	155195040
chr17	57446220	57446590		chr16	58438980	58439230		chr16	58418780	58419160		chr1	155208230	155209300
chr17	57447590	57447900		chr16	58628990	58629220		chr16	58438480	58438680		chr1	155226620	155227050
chr17	57471760	57472070		chr16	66400310	66400530		chr16	58438980	58439230		chr1	155227400	155228060
chr17	57518920	57519710		chr16	66549460	66549790		chr16	58628990	58629220		chr1	155244230	155245350
chr17	57525420	57525630		chr16	66606190	66606480		chr16	66400310	66400530		chr1	155250500	155250990
chr17	57548220	57548500		chr16	66713270	66713480		chr16	66549460	66549790		chr1	155262130	155262340
chr17	57550880	57551490		chr16	67489240	67489450		chr16	66606190	66606480		chr1	155273010	155274070
chr17	57551770	57552440		chr16	68074430	68074740		chr16	67489240	67489450		chr1	155277070	155277720
chr17	57554260	57554470		chr16	68084800	68085030		chr16	68074430	68074740		chr1	155308410	155309490
chr17	57554710	57554910		chr16	68257150	68257390		chr16	68084800	68085030		chr1	155323040	155324430
chr17	57811000	57811300		chr16	68356600	68356840		chr16	68257150	68257390		chr1	155562520	155563430
chr17	57868650	57868860		chr16	68490960	68491380		chr16	68356600	68356840		chr1	155609800	155610470
chr17	57874090	57874670		chr16	69385790	69386000		chr16	68490960	68491380		chr1	155688340	155689260
chr17	57915870	57916120		chr16	69953440	69953680		chr16	70166240	70166590		chr1	155745260	155745940
chr17	57925440	57925760		chr16	70166240	70166590		chr16	70167100	70167400		chr1	155934150	155935150
chr17	57927190	57927490		chr16	70167100	70167400		chr16	70433260	70433460		chr1	155946060	155946680
chr17	57940300	57940640		chr16	70433260	70433460		chr16	71894980	71895280		chr1	155970500	155971150
chr17	58333600	58334050		chr16	71894980	71895280		chr16	73143360	73143590		chr1	155976040	155978100
chr17	58335700	58335990		chr16	72094120	72094440		chr16	73396640	73397030		chr1	156053230	156055200
chr17	58518040	58518240		chr16	73396640	73397030		chr16	74409650	74410370		chr1	156082290	156082690
chr17	59155320	59155580		chr16	74409650	74410370		chr16	74427990	74428630		chr1	156089690	156090280
chr17	59620760	59621110		chr16	74427990	74428630		chr16	74606670	74607050		chr1	156096730	156097500
chr17	59641980	59642390		chr16	74606670	74607050		chr16	75075570	75075810		chr1	156123470	156124200
chr17	60391870	60392370		chr16	75075570	75075810		chr16	79845160	79845450		chr1	156126150	156127470
chr17	61863060	61863350		chr16	79845160	79845450		chr16	81730420	81730640		chr1	156193810	156194290
chr17	62470960	62471310		chr16	81730420	81730640		chr16	81822840	81823640		chr1	156212920	156213470
chr17	63841780	63842090		chr16	81822840	81823640		chr16	81837050	81837470		chr1	156281390	156282810
chr17	63843260	63843540		chr16	81837050	81837470		chr16	85449010	85449270		chr1	156337880	156338780
chr17	63932120	63932320		chr16	85291600	85291830		chr16	85461390	85461610		chr1	156456450	156457780
chr17	63990460	63990760		chr16	85449010	85449270		chr16	85553870	85554080		chr1	156489030	156489500
chr17	64985880	64986670		chr16	85461390	85461610		chr16	85586540	85586880		chr1	156490570	156493610
chr17	65123140	65123420		chr16	85553870	85554080		chr16	86577110	86577340		chr1	156499790	156501750
chr17	66785960	66786160		chr16	85586540	85586880		chr16	86577740	86578020		chr1	156504260	156505360
chr17	66807480	66807960		chr16	86577110	86577340		chr16	87701380	87701830		chr1	156592010	156592330
chr17	68248120	68248390		chr16	86577740	86578020		chr16	87702260	87702610		chr1	156601120	156601940
chr17	68398610	68399050		chr16	87701380	87701830		chr16	87703650	87704230		chr1	156662350	156663340
chr17	69581490	69581980		chr16	87702260	87702610		chr16	87723570	87723970		chr1	156664110	156665190
chr17	72465480	72465810		chr16	87703650	87704230		chr16	87806200	87806400		chr1	156747290	156748270
chr17	73311250	73311560		chr16	87723570	87723970		chr16	87807060	87807420		chr1	156751790	156752630
chr17	74339790	74340030		chr16	87806200	87806400		chr16	87809390	87809780		chr1	156766990	156767340
chr17	74430020	74430440		chr16	87807060	87807420		chr16	87832980	87833750		chr1	156767620	156768130
chr17	74987710	74987980		chr16	87809390	87809780		chr16	87869890	87870320		chr1	157138550	157139040
chr17	75025670	75026050		chr16	87832980	87833750		chr16	87956510	87956910		chr1	157176990	157177250
chr17	75338660	75338880		chr16	88114780	88115000		chr16	88114780	88115000		chr1	158248330	158248550
chr17	75557790	75558030		chr16	88454870	88455300		chr16	88454870	88455300		chr1	158285540	158286420
chr17	75626260	75626550		chr16	88599570	88599960		chr16	88599570	88599960		chr1	158286950	158287430
chr17	76272050	76272550		chr16	88634580	88634870		chr16	88634580	88634870		chr1	158289680	158290310
chr17	76480800	76481150		chr16	88771080	88771310		chr16	88771080	88771310		chr1	158290470	158290750
chr17	76492000	76492890		chr16	88799400	88799700		chr16	88799400	88799700		chr1	159068000	159068620
chr17	76697440	76697660		chr16	88799940	88800290		chr16	88799940	88800290		chr1	159923190	159924020
chr17	76738270	76738520		chr16	88967440	88967900		chr16	88967440	88967900		chr1	159925110	159925800
chr17	76820450	76820780		chr16	88976200	88976470		chr16	88976200	88976470		chr1	160031730	160031940
chr17	76845830	76846190		chr16	88978180	88978780		chr16	88978180	88978780		chr1	160098240	160098610
chr17	76997640	76998020		chr16	89613060	89613390		chr16	89358900	89359210		chr1	160343080	160343790
chr17	77389560	77389890		chr17	798280	798530		chr16	89613060	89613390		chr1	160446880	160447500
chr17	77400330	77400680		chr17	800580	801070		chr17	798280	798530		chr1	160488470	160489070
chr17	77419980	77420190		chr17	804480	804690		chr17	800580	801070		chr1	160540210	160540860
chr17	77421380	77421830		chr17	864420	864840		chr17	804480	804690		chr1	160548270	160550040
chr17	77444910	77445460		chr17	1628510	1628760		chr17	864420	864840		chr1	160646890	160647330
chr17	77454280	77454490		chr17	1717040	1717370		chr17	1628510	1628760		chr1	160653680	160654130
chr17	77571380	77571830		chr17	1783660	1784170		chr17	1717040	1717370		chr1	160777650	160777920
chr17	77957860	77958480		chr17	2137730	2137980		chr17	1783660	1784170		chr1	160837600	160838120
chr17	78715350	78715550		chr17	2138720	2139010		chr17	2137730	2137980		chr1	161020760	161021550
chr17	78716840	78717290		chr17	2181220	2181420		chr17	2138720	2139010		chr1	161044780	161046450
chr17	80036000	80036260		chr17	2240020	2240270		chr17	2181220	2181420		chr1	161069630	161070040
chr17	80886070	80886560		chr17	2814800	2815120		chr17	2240020	2240270		chr1	161117600	161117870
chr17	80914140	80914430		chr17	2849160	2849550		chr17	2814800	2815120		chr1	161132120	161133330
chr17	80987770	80987990		chr17	2931210	2931410		chr17	2849160	2849550		chr1	161165890	161166630
chr17	81397390	81397680		chr17	3004650	3004850		chr17	2931210	2931410		chr1	161177270	161177910
chr17	81398390	81399080		chr17	3640220	3640530		chr17	3004650	3004850		chr1	161185240	161186420
chr17	81401830	81402120		chr17	3964100	3964370		chr17	3640220	3640530		chr1	161201990	161202720
chr17	81409610	81409840		chr17	6443870	6444430		chr17	3964100	3964370		chr1	161217420	161217920
chr17	81430050	81430340		chr17	6651340	6651660		chr17	6443870	6444430		chr1	161225500	161226250
chr17	81440030	81440370		chr17	7836680	7836980		chr17	7836680	7836980		chr1	161227340	161227800
chr17	81448760	81449130		chr17	10033840	10034070		chr17	10033840	10034070		chr1	161261270	161261620
chr17	81450900	81451250		chr17	14297620	14297930		chr17	14297620	14297930		chr1	161350720	161351100
chr17	81703100	81703390		chr17	14301060	14301340		chr17	14301060	14301340		chr1	161658650	161658870
chr17	82400130	82400350		chr17	14458570	14458810		chr17	14458570	14458810		chr1	161705570	161705880
chr17	82490220	82490780		chr17	14790770	14791000		chr17	14790770	14791000		chr1	161718770	161719250
chr17	83156050	83156460		chr17	15236480	15236700		chr17	15236480	15236700		chr1	161725830	161727860
chr18	332640	332990		chr17	16975350	16975750		chr17	17108170	17108470		chr1	161749620	161750220
chr18	456400	456660		chr17	17108170	17108470		chr17	17403380	17403650		chr1	161766330	161766680
chr18	456900	457260		chr17	17403380	17403650		chr17	17420500	17420770		chr1	162497570	162498050
chr18	2913830	2914160		chr17	17420500	17420770		chr17	17757060	17757540		chr1	162561140	162561720
chr18	3247480	3248120		chr17	17757060	17757540		chr17	17766400	17766610		chr1	162790780	162791090
chr18	8607950	8608180		chr17	17766400	17766610		chr17	17782170	17782450		chr1	163321950	163322220
chr18	8944760	8945200		chr17	17782170	17782450		chr17	17783190	17783890		chr1	165630760	165631430
chr18	9475910	9476110		chr17	17783190	17783890		chr17	17823980	17824300		chr1	165698000	165698970
chr18	9797170	9797410		chr17	17823980	17824300		chr17	17886160	17886410		chr1	165768660	165769230
chr18	10475880	10476140		chr17	17886160	17886410		chr17	17886690	17886890		chr1	165827570	165827990
chr18	13137690	13137980		chr17	17886690	17886890		chr17	19042760	19043140		chr1	165850960	165851530
chr18	13301330	13301600		chr17	19042760	19043140		chr17	19648570	19649030		chr1	165862400	165862670
chr18	13611900	13612310		chr17	19648570	19649030		chr17	21284540	21284760		chr1	165870570	165871610
chr18	14701100	14702070		chr17	21284540	21284760		chr17	21288450	21288860		chr1	165900640	165901080
chr18	23231500	23231980		chr17	21288450	21288860		chr17	21739770	21740020		chr1	166490170	166490480
chr18	23862860	23863360		chr17	21739770	21740020		chr17	28812610	28812820		chr1	166839010	166839480
chr18	32803250	32803580		chr17	22142010	22142230		chr17	29112410	29112760		chr1	166875820	166876700
chr18	35466830	35467200		chr17	28812610	28812820		chr17	29113180	29113450		chr1	167219980	167221540
chr18	35467400	35467730		chr17	29112410	29112760		chr17	29560100	29560350		chr1	167222080	167222560
chr18	36083640	36084000		chr17	29113180	29113450		chr17	29561620	29561980		chr1	167329000	167329440
chr18	44759270	44759760		chr17	29560100	29560350		chr17	29566440	29566640		chr1	167430180	167430920
chr18	47931300	47931790		chr17	29561620	29561980		chr17	29760500	29760750		chr1	167455220	167455540
chr18	48539810	48540020		chr17	29760500	29760750		chr17	29929530	29929820		chr1	167553580	167553980
chr18	48801290	48801620		chr17	29929530	29929820		chr17	35540620	35541180		chr1	167601090	167603450
chr18	48933250	48933470		chr17	31565320	31565540		chr17	37828420	37828680		chr1	167616670	167618340
chr18	48948390	48948890		chr17	37829590	37829840		chr17	38486080	38486290		chr1	167618510	167619050
chr18	48949140	48949480		chr17	38486080	38486290		chr17	38591440	38591710		chr1	167626990	167627370
chr18	49022340	49022660		chr17	38591440	38591710		chr17	38728430	38728680		chr1	167627630	167628570
chr18	49023040	49023500		chr17	38728430	38728680		chr17	38898560	38898860		chr1	167628960	167629370
chr18	49023720	49025540		chr17	38898560	38898860		chr17	39618660	39619050		chr1	167709190	167709480
chr18	49052910	49053940		chr17	39618660	39619050		chr17	40191670	40191970		chr1	167720950	167722750
chr18	49055820	49056280		chr17	40191670	40191970		chr17	40318220	40318460		chr1	167753010	167753690
chr18	49059220	49059630		chr17	40318220	40318460		chr17	40339110	40339410		chr1	167935380	167935900
chr18	49061790	49062420		chr17	40339110	40339410		chr17	40345140	40345420		chr1	167936090	167937540
chr18	50266340	50266550		chr17	40345140	40345420		chr17	43239880	43240100		chr1	168178750	168179320
chr18	51154170	51154550		chr17	43239880	43240100		chr17	43272720	43273010		chr1	168225540	168226550
chr18	54269570	54269960		chr17	43272720	43273010		chr17	44385650	44385950		chr1	169045020	169045500
chr18	55321630	55321850		chr17	43467840	43468040		chr17	44601910	44602140		chr1	169106300	169106550
chr18	55421620	55422980		chr17	44385650	44385950		chr17	44849890	44850090		chr1	169368000	169368210
chr18	55423340	55424070		chr17	44601910	44602140		chr17	45227230	45227690		chr1	169893720	169893940
chr18	56208160	56208520		chr17	44604320	44604890		chr17	45380560	45380760		chr1	170074400	170074940
chr18	56210140	56210930		chr17	44849890	44850090		chr17	45584330	45584970		chr1	170531820	170532570
chr18	57077780	57077980		chr17	45227230	45227690		chr17	46628950	46629170		chr1	171485610	171486430
chr18	58195420	58195710		chr17	45380560	45380760		chr17	47205260	47205970		chr1	171742130	171742410
chr18	58400270	58400680		chr17	45584330	45584970		chr17	47219130	47219480		chr1	171781150	171781640
chr18	58405710	58405920		chr17	46628950	46629170		chr17	47323400	47323740		chr1	172443740	172444380
chr18	58671320	58671630		chr17	47205260	47205970		chr17	47502700	47502930		chr1	172532260	172533350
chr18	59923540	59923890		chr17	47219130	47219480		chr17	48107490	48107750		chr1	172639310	172640930
chr18	62186700	62186980		chr17	47323400	47323740		chr17	49414690	49414960		chr1	172647010	172647560
chr18	63098080	63098610		chr17	47502700	47502930		chr17	49739710	49740310		chr1	172662510	172663150
chr18	63099990	63100490		chr17	48107490	48107750		chr17	49748990	49749230		chr1	172746140	172746450
chr18	63553080	63553290		chr17	49414690	49414960		chr17	50867310	50867820		chr1	172818750	172819300
chr18	75658140	75658430		chr17	49739710	49740310		chr17	51650040	51650410		chr1	173190600	173190850
chr18	77023290	77023650		chr17	49748990	49749230		chr17	56977790	56978010		chr1	173195660	173195930
chr18	77107930	77108240		chr17	50867310	50867820		chr17	57441240	57441910		chr1	173205630	173205950
chr18	77133500	77133960		chr17	51650040	51650410		chr17	57443450	57444950		chr1	173415250	173415750
chr18	79283360	79283840		chr17	55437030	55437250		chr17	57446220	57446590		chr1	173415960	173416380
chr18	79442700	79442930		chr17	56977790	56978010		chr17	57447590	57447900		chr1	173429720	173430340
chr18	79465700	79466110		chr17	57441240	57441910		chr17	57471760	57472070		chr1	173476670	173477550
chr18	79506660	79506930		chr17	57443450	57444950		chr17	57518920	57519710		chr1	173714950	173715840
chr18	79507390	79507620		chr17	57446220	57446590		chr17	57525420	57525630		chr1	173824180	173825160
chr18	79819910	79820140		chr17	57447590	57447900		chr17	57548220	57548500		chr1	173867640	173869020
chr19	1648650	1648860		chr17	57471760	57472070		chr17	57549260	57549520		chr1	174021700	174022500
chr19	1841480	1841780		chr17	57518920	57519710		chr17	57550880	57551490		chr1	174159080	174159960
chr19	1843160	1843690		chr17	57525420	57525630		chr17	57551770	57552440		chr1	174799460	174800070
chr19	2076460	2076780		chr17	57548220	57548500		chr17	57554260	57554470		chr1	174998700	175000200
chr19	2089800	2090010		chr17	57550880	57551490		chr17	57554710	57554910		chr1	175188830	175189560
chr19	2224230	2224440		chr17	57551770	57552440		chr17	57811000	57811300		chr1	175191670	175192070
chr19	2525460	2525670		chr17	57554260	57554470		chr17	57868650	57868860		chr1	175192640	175193190
chr19	2544520	2544870		chr17	57554710	57554910		chr17	57874090	57874670		chr1	175208840	175209790
chr19	2624240	2624580		chr17	57558040	57558310		chr17	57915870	57916120		chr1	175514260	175514470
chr19	3154860	3155090		chr17	57811000	57811300		chr17	57925440	57925760		chr1	175514710	175514980
chr19	3516600	3516880		chr17	57868650	57868860		chr17	57927190	57927490		chr1	175521270	175521750
chr19	4375470	4376300		chr17	57874090	57874670		chr17	57940300	57940640		chr1	175673290	175674160
chr19	4895670	4895890		chr17	57915870	57916120		chr17	58333600	58334050		chr1	175680200	175680760
chr19	4977270	4977520		chr17	57925440	57925760		chr17	58334990	58335320		chr1	176207420	176207830
chr19	6372750	6373170		chr17	57927190	57927490		chr17	58335700	58335990		chr1	178485510	178487320
chr19	6502150	6502460		chr17	57940300	57940640		chr17	58336670	58337110		chr1	178605940	178606400
chr19	6577460	6577910		chr17	57993660	57993930		chr17	58518040	58518240		chr1	178725300	178725830
chr19	6801660	6801940		chr17	58333600	58334050		chr17	59155320	59155580		chr1	179026240	179026920
chr19	6802200	6802520		chr17	58335700	58335990		chr17	59620760	59621110		chr1	179081670	179082240
chr19	7179840	7180070		chr17	58518040	58518240		chr17	59641980	59642390		chr1	179293320	179294130
chr19	7348970	7349320		chr17	59155320	59155580		chr17	59643550	59643790		chr1	179365710	179366240
chr19	10236330	10236720		chr17	59620760	59621110		chr17	60391870	60392370		chr1	179882070	179882680
chr19	10419850	10420120		chr17	59641980	59642390		chr17	61863060	61863350		chr1	179882840	179883360
chr19	10502970	10503390		chr17	60391870	60392370		chr17	62470960	62471310		chr1	179953990	179954650
chr19	10968520	10969060		chr17	61863060	61863350		chr17	63841780	63842090		chr1	179955240	179955510
chr19	11021240	11021490		chr17	62470960	62471310		chr17	63843260	63843540		chr1	180154600	180155020
chr19	11035760	11036030		chr17	63841780	63842090		chr17	63932120	63932320		chr1	180502190	180503190
chr19	11738190	11738480		chr17	63843260	63843540		chr17	63990460	63990760		chr1	180631840	180632620
chr19	11738770	11739150		chr17	63932120	63932320		chr17	64985880	64986670		chr1	180918480	180918950
chr19	12793620	12793880		chr17	63990460	63990760		chr17	65123140	65123420		chr1	180925670	180925990
chr19	13164420	13164640		chr17	64505620	64505920		chr17	66785960	66786160		chr1	180926170	180928360
chr19	13172600	13172950		chr17	64985880	64986670		chr17	66789520	66790150		chr1	180930530	180931260
chr19	14375570	14376060		chr17	65123140	65123420		chr17	66807480	66807960		chr1	180934640	180934980
chr19	14545550	14545970		chr17	66785960	66786160		chr17	68248120	68248390		chr1	180945450	180946890
chr19	15197500	15197710		chr17	66807480	66807960		chr17	68398610	68399050		chr1	180981720	180982310
chr19	16118760	16118960		chr17	68248120	68248390		chr17	69581490	69581980		chr1	181022180	181022960
chr19	16366740	16367030		chr17	68398610	68399050		chr17	72465480	72465810		chr1	181062100	181063180
chr19	16587990	16588500		chr17	69581490	69581980		chr17	73311250	73311560		chr1	181077760	181078220
chr19	16834280	16834480		chr17	72465480	72465810		chr17	74339790	74340030		chr1	181088350	181089080
chr19	16895860	16896630		chr17	73311250	73311560		chr17	74430020	74430440		chr1	181089270	181090210
chr19	17405400	17405680		chr17	74339790	74340030		chr17	74987710	74987980		chr1	181104760	181106070
chr19	17527080	17527280		chr17	74430020	74430440		chr17	75025670	75026050		chr1	181128840	181129950
chr19	18001560	18001790		chr17	74987710	74987980		chr17	75338660	75338880		chr1	181131250	181132300
chr19	18023460	18023720		chr17	75025670	75026050		chr17	75487970	75488290		chr1	181134670	181135650
chr19	18024100	18024380		chr17	75338660	75338880		chr17	75557790	75558030		chr1	181149670	181150480
chr19	18173530	18173780		chr17	75557790	75558030		chr17	75626260	75626550		chr1	181152950	181153520
chr19	18649580	18649920		chr17	75626260	75626550		chr17	76272050	76272550		chr1	182029470	182030240
chr19	18700650	18701080		chr17	76272050	76272550		chr17	76480800	76481150		chr1	182084640	182085060
chr19	19138090	19138420		chr17	76480800	76481150		chr17	76492000	76492890		chr1	182390910	182392440
chr19	19385440	19385730		chr17	76492000	76492890		chr17	76697440	76697660		chr1	182484220	182485350
chr19	19901090	19901290		chr17	76697440	76697660		chr17	76738270	76738520		chr1	182594590	182595200
chr19	20776330	20776550		chr17	76738270	76738520		chr17	76820450	76820780		chr1	182603940	182604900
chr19	20923190	20923450		chr17	76820450	76820780		chr17	76845830	76846190		chr1	182611800	182612410
chr19	28394370	28394620		chr17	76845830	76846190		chr17	76997640	76998020		chr1	182614910	182617030
chr19	34270070	34270280		chr17	76997640	76998020		chr17	77389560	77389890		chr1	182633480	182634220
chr19	35045620	35046210		chr17	77389560	77389890		chr17	77400330	77400680		chr1	182644840	182645340
chr19	35074830	35075300		chr17	77400330	77400680		chr17	77419980	77420190		chr1	182760920	182761190
chr19	35213620	35213970		chr17	77419980	77420190		chr17	77421380	77421830		chr1	182782120	182782730
chr19	38048360	38048570		chr17	77421380	77421830		chr17	77444910	77445460		chr1	182789750	182789960
chr19	38253170	38253550		chr17	77444910	77445460		chr17	77454280	77454490		chr1	182839120	182840060
chr19	39941520	39941800		chr17	77454280	77454490		chr17	77571380	77571830		chr1	182917550	182918000
chr19	40605370	40605610		chr17	77571380	77571830		chr17	77957860	77958480		chr1	183022350	183023120
chr19	41548880	41549390		chr17	77957860	77958480		chr17	78715350	78715550		chr1	183023330	183024530
chr19	42076050	42076330		chr17	78715350	78715550		chr17	78716840	78717290		chr1	183101960	183102470
chr19	42396930	42397300		chr17	78716840	78717290		chr17	78782500	78782700		chr1	183470910	183472180
chr19	43778000	43778270		chr17	79760100	79760310		chr17	80036000	80036260		chr1	183472350	183473080
chr19	44753210	44753410		chr17	80036000	80036260		chr17	80413670	80413880		chr1	183580000	183580840
chr19	45469060	45469370		chr17	80397750	80398160		chr17	80886070	80886560		chr1	183592980	183593200
chr19	46278030	46278570		chr17	80886070	80886560		chr17	80914140	80914430		chr1	183635430	183636320
chr19	47753110	47753490		chr17	80914140	80914430		chr17	80987770	80987990		chr1	183770210	183770970
chr19	48255670	48255920		chr17	80987770	80987990		chr17	81396930	81397130		chr1	183873680	183874140
chr19	48329780	48330110		chr17	81397390	81397680		chr17	81397390	81397680		chr1	183911050	183911840
chr19	49470520	49470870		chr17	81398390	81399080		chr17	81398390	81399080		chr1	183942950	183943340
chr19	51292760	51293490		chr17	81401830	81402120		chr17	81401830	81402120		chr1	184051750	184052190
chr19	51441650	51441870		chr17	81409610	81409840		chr17	81409610	81409840		chr1	184386960	184387220
chr19	54285800	54286030		chr17	81430050	81430340		chr17	81430050	81430340		chr1	184754060	184755110
chr19	54345480	54345760		chr17	81440030	81440370		chr17	81440030	81440370		chr1	185156470	185157560
chr19	54346000	54346220		chr17	81448760	81449130		chr17	81448760	81449130		chr1	185316410	185316800
chr19	54388430	54388760		chr17	81450900	81451250		chr17	81450900	81451250		chr1	185317390	185317930
chr19	54591910	54592180		chr17	81511290	81511810		chr17	81703100	81703390		chr1	185338680	185339300
chr19	54624550	54624880		chr17	81703100	81703390		chr17	82400130	82400350		chr1	186374930	186375700
chr19	55166310	55166590		chr17	82400130	82400350		chr17	82490220	82490780		chr1	192609230	192609540
chr19	56140880	56141170		chr17	82490220	82490780		chr17	82502710	82502960		chr1	193059450	193060030
chr19	57819810	57820060		chr17	83156050	83156460		chr17	83156050	83156460		chr1	193105160	193105750
chr2	447030	447540		chr18	332640	332990		chr18	332640	332990		chr1	193122020	193122510
chr2	545690	545890		chr18	456400	456660		chr18	456400	456660		chr1	197146060	197146630
chr2	676150	676490		chr18	456900	457260		chr18	456900	457260		chr1	197200960	197201750
chr2	1010620	1010950		chr18	2913830	2914160		chr18	2913830	2914160		chr1	198156990	198158100
chr2	1707990	1708220		chr18	3247480	3248120		chr18	3247480	3248120		chr1	198158680	198159370
chr2	1715530	1715950		chr18	8607950	8608180		chr18	8607950	8608180		chr1	198598750	198599290
chr2	1727040	1727410		chr18	8944760	8945200		chr18	8944760	8945200		chr1	198620860	198621860
chr2	1730400	1731130		chr18	9475910	9476110		chr18	9475910	9476110		chr1	198678320	198678730
chr2	1732200	1732480		chr18	9482550	9482750		chr18	9797170	9797410		chr1	198679020	198679340
chr2	1744070	1744530		chr18	9797170	9797410		chr18	10475880	10476140		chr1	198681880	198682300
chr2	3142380	3142590		chr18	10475880	10476140		chr18	13137690	13137980		chr1	198929980	198930590
chr2	3253990	3255050		chr18	13137690	13137980		chr18	13301330	13301600		chr1	198935530	198935740
chr2	3656870	3657490		chr18	13301330	13301600		chr18	13611900	13612310		chr1	198937410	198937640
chr2	6780640	6780880		chr18	13611900	13612310		chr18	14701100	14702070		chr1	199010620	199011360
chr2	7625470	7625820		chr18	14701100	14702070		chr18	23231500	23231980		chr1	199018580	199019150
chr2	7633870	7634580		chr18	16265800	16266010		chr18	23862860	23863360		chr1	199032170	199033020
chr2	8302040	8302550		chr18	23231500	23231980		chr18	32803250	32803580		chr1	199220650	199222170
chr2	8544000	8544360		chr18	23862860	23863360		chr18	35466830	35467200		chr1	200409690	200410510
chr2	8574810	8575460		chr18	32803250	32803580		chr18	35467400	35467730		chr1	200620450	200621100
chr2	8583260	8583610		chr18	35466830	35467200		chr18	36083640	36084000		chr1	200669330	200670460
chr2	9555310	9555690		chr18	35467400	35467730		chr18	38454950	38455190		chr1	200915390	200915690
chr2	9642850	9643050		chr18	36083640	36084000		chr18	44759270	44759760		chr1	201019370	201020480
chr2	9643240	9643450		chr18	36629340	36629670		chr18	47931300	47931790		chr1	201023660	201024100
chr2	9643670	9643880		chr18	44759270	44759760		chr18	48539810	48540020		chr1	201024340	201024930
chr2	10120460	10120790		chr18	47931300	47931790		chr18	48801290	48801620		chr1	201055930	201056580
chr2	10389420	10389620		chr18	48539810	48540020		chr18	48933250	48933470		chr1	201139840	201140800
chr2	10409310	10409600		chr18	48801290	48801620		chr18	48948390	48948890		chr1	201154060	201154590
chr2	10448030	10448240		chr18	48933250	48933470		chr18	48949140	48949480		chr1	201301820	201303070
chr2	10812090	10812440		chr18	48948390	48948890		chr18	49022340	49022660		chr1	201309730	201311800
chr2	11697730	11697930		chr18	48949140	48949480		chr18	49023040	49023500		chr1	201480080	201481240
chr2	12613490	12613730		chr18	49022340	49022660		chr18	49023720	49025540		chr1	201481740	201482210
chr2	14294150	14294650		chr18	49023040	49023500		chr18	49052910	49053940		chr1	201530980	201531240
chr2	17804310	17805600		chr18	49023720	49025540		chr18	49054820	49055660		chr1	201531530	201532280
chr2	17805900	17806100		chr18	49052910	49053940		chr18	49055820	49056280		chr1	201539920	201540550
chr2	17813290	17813800		chr18	49055820	49056280		chr18	49057160	49057550		chr1	201545760	201546480
chr2	17814010	17814230		chr18	49059220	49059630		chr18	49059220	49059630		chr1	201715480	201716330
chr2	17879120	17879330		chr18	49061790	49062420		chr18	49061790	49062420		chr1	201719610	201720510
chr2	17912080	17912610		chr18	50266340	50266550		chr18	50266340	50266550		chr1	201739380	201739840
chr2	20051790	20052110		chr18	51154170	51154550		chr18	51154170	51154550		chr1	201740200	201741010
chr2	20526460	20526750		chr18	54269570	54269960		chr18	54247020	54247390		chr1	201757000	201757500
chr2	20566060	20566310		chr18	55321630	55321850		chr18	54269570	54269960		chr1	201758180	201758540
chr2	20579170	20579670		chr18	55421620	55422980		chr18	55321630	55321850		chr1	201770680	201771160
chr2	25301670	25301930		chr18	55423340	55424070		chr18	55419810	55420010		chr1	201791120	201792250
chr2	25306160	25306450		chr18	55858840	55859220		chr18	55420340	55421150		chr1	201955220	201955900
chr2	25673370	25673590		chr18	56208160	56208520		chr18	55421620	55422980		chr1	201982380	201983520
chr2	26033270	26033670		chr18	56210140	56210930		chr18	55423340	55424070		chr1	202068660	202068930
chr2	26244820	26245130		chr18	56235500	56236020		chr18	55491080	55491290		chr1	202143610	202143900
chr2	26345610	26345890		chr18	56638460	56638670		chr18	55491460	55492230		chr1	202159570	202161530
chr2	28390740	28390960		chr18	57077780	57077980		chr18	56208160	56208520		chr1	202165090	202165500
chr2	31219470	31219700		chr18	58195420	58195710		chr18	56210140	56210930		chr1	202193340	202195290
chr2	32063690	32063890		chr18	58400270	58400680		chr18	57077780	57077980		chr1	202199110	202199790
chr2	32425580	32425980		chr18	58405710	58405920		chr18	58195420	58195710		chr1	202221910	202222490
chr2	33475920	33476120		chr18	58671320	58671630		chr18	58400270	58400680		chr1	202225110	202225520
chr2	33599450	33599730		chr18	59923540	59923890		chr18	58405710	58405920		chr1	202234900	202235360
chr2	37892700	37892990		chr18	62186700	62186980		chr18	58671320	58671630		chr1	202241390	202242120
chr2	39436540	39436870		chr18	63098080	63098610		chr18	59923540	59923890		chr1	202244190	202245960
chr2	39483770	39484140		chr18	63099990	63100490		chr18	62186700	62186980		chr1	202247520	202249450
chr2	39732450	39732770		chr18	63553080	63553290		chr18	63098080	63098610		chr1	202250890	202252580
chr2	42810210	42810570		chr18	75658140	75658430		chr18	63098790	63099160		chr1	202283430	202284020
chr2	43133040	43133420		chr18	77023290	77023650		chr18	63099990	63100490		chr1	202311710	202312570
chr2	43201370	43201590		chr18	77107930	77108240		chr18	63553080	63553290		chr1	202341740	202342140
chr2	43220890	43221280		chr18	77133500	77133960		chr18	75658140	75658430		chr1	202586230	202586830
chr2	44044510	44044740		chr18	79283360	79283840		chr18	77023290	77023650		chr1	202589220	202589670
chr2	44168080	44168570		chr18	79442700	79442930		chr18	77107930	77108240		chr1	202615340	202616200
chr2	45734780	45735040		chr18	79465700	79466110		chr18	77133500	77133960		chr1	202729140	202729470
chr2	45919210	45919540		chr18	79506660	79506930		chr18	77169340	77169590		chr1	202810700	202811470
chr2	46940020	46940420		chr18	79507390	79507620		chr18	79283360	79283840		chr1	202888450	202889470
chr2	46984370	46985280		chr18	79819910	79820140		chr18	79442700	79442930		chr1	202926920	202927190
chr2	47071230	47071500		chr19	1648650	1648860		chr18	79465700	79466110		chr1	202967290	202968030
chr2	53767610	53767950		chr19	1841480	1841780		chr18	79506660	79506930		chr1	202999470	202999930
chr2	54558610	54559020		chr19	1843160	1843690		chr18	79507390	79507620		chr1	203005400	203005900
chr2	54628000	54628430		chr19	2076460	2076780		chr18	79819910	79820140		chr1	203026060	203026830
chr2	54628620	54628970		chr19	2089800	2090010		chr19	1363340	1363730		chr1	203032710	203033460
chr2	54634700	54634980		chr19	2224230	2224440		chr19	1648650	1648860		chr1	203036270	203037010
chr2	54635140	54635410		chr19	2525460	2525670		chr19	1841480	1841780		chr1	203037660	203038680
chr2	56015590	56016290		chr19	2544520	2544870		chr19	1843160	1843690		chr1	203051510	203052930
chr2	56017930	56018570		chr19	2624240	2624580		chr19	2076460	2076780		chr1	203068740	203069710
chr2	58046910	58047420		chr19	3154860	3155090		chr19	2083740	2084010		chr1	203175310	203176560
chr2	60100070	60100430		chr19	3516600	3516880		chr19	2089800	2090010		chr1	203215470	203215960
chr2	60351150	60351990		chr19	4375470	4376300		chr19	2224230	2224440		chr1	203273140	203273740
chr2	60352630	60353120		chr19	4895670	4895890		chr19	2525460	2525670		chr1	203278200	203279030
chr2	60366050	60366600		chr19	4977270	4977520		chr19	2544520	2544870		chr1	203282650	203283390
chr2	60372110	60372310		chr19	6372750	6373170		chr19	2616920	2617370		chr1	203286380	203288110
chr2	60413430	60413790		chr19	6502150	6502460		chr19	2624240	2624580		chr1	203289250	203290450
chr2	60545190	60545560		chr19	6577460	6577910		chr19	2824050	2824300		chr1	203295530	203297010
chr2	61536590	61536860		chr19	6801660	6801940		chr19	3154860	3155090		chr1	203305020	203305850
chr2	61854200	61854510		chr19	6802200	6802520		chr19	3516600	3516880		chr1	203306380	203306930
chr2	61854670	61854920		chr19	7179840	7180070		chr19	4375470	4376300		chr1	203320530	203321630
chr2	62141070	62141340		chr19	7348970	7349320		chr19	4895670	4895890		chr1	203324580	203326410
chr2	62293600	62294050		chr19	10236330	10236720		chr19	4977270	4977520		chr1	203326600	203328300
chr2	63841200	63841550		chr19	10419850	10420120		chr19	6372750	6373170		chr1	203380850	203381210
chr2	64989020	64989250		chr19	10502970	10503390		chr19	6502150	6502460		chr1	203487380	203487850
chr2	65554900	65555130		chr19	10968520	10969060		chr19	6577460	6577910		chr1	203625700	203626020
chr2	68385460	68385690		chr19	11021240	11021490		chr19	6801660	6801940		chr1	203626370	203627050
chr2	68829660	68829930		chr19	11035760	11036030		chr19	6802200	6802520		chr1	203650280	203650790
chr2	69693280	69693620		chr19	11738190	11738480		chr19	7179840	7180070		chr1	203795480	203795860
chr2	69695640	69695840		chr19	11738770	11739150		chr19	7348970	7349320		chr1	203861630	203861830
chr2	69767190	69767400		chr19	12793620	12793880		chr19	10236330	10236720		chr1	204104380	204105440
chr2	69914440	69914780		chr19	13164420	13164640		chr19	10419850	10420120		chr1	204178290	204178900
chr2	70132410	70132670		chr19	13172600	13172950		chr19	10502970	10503390		chr1	204286740	204287190
chr2	71068740	71068980		chr19	14375570	14376060		chr19	10968520	10969060		chr1	204327390	204327590
chr2	71276550	71276960		chr19	14545550	14545970		chr19	11021240	11021490		chr1	204357490	204358130
chr2	72961430	72962260		chr19	15197500	15197710		chr19	11035760	11036030		chr1	204359090	204360250
chr2	73071460	73071720		chr19	16118760	16118960		chr19	11738190	11738480		chr1	204411560	204411860
chr2	73385450	73385670		chr19	16366740	16367030		chr19	11738770	11739150		chr1	204461110	204462680
chr2	74002150	74002510		chr19	16587990	16588500		chr19	12793620	12793880		chr1	204465710	204466590
chr2	74020920	74021670		chr19	16834280	16834480		chr19	13164420	13164640		chr1	204480410	204481820
chr2	74037560	74037930		chr19	16895860	16896630		chr19	13172600	13172950		chr1	204493650	204494930
chr2	74777600	74778540		chr19	17405400	17405680		chr19	14375570	14376060		chr1	204515930	204516850
chr2	75604490	75605120		chr19	17527080	17527280		chr19	14542410	14542780		chr1	204521410	204521730
chr2	84894480	84894690		chr19	17950630	17950920		chr19	14545550	14545970		chr1	204684130	204684970
chr2	85887940	85888160		chr19	18001560	18001790		chr19	15197500	15197710		chr1	204704280	204704540
chr2	86036990	86037220		chr19	18023460	18023720		chr19	16118760	16118960		chr1	204712060	204712830
chr2	86037450	86037740		chr19	18024100	18024380		chr19	16366740	16367030		chr1	204714900	204715320
chr2	88398410	88398680		chr19	18173530	18173780		chr19	16587990	16588500		chr1	204807160	204807360
chr2	88608330	88608590		chr19	18649580	18649920		chr19	16834280	16834480		chr1	204872730	204873040
chr2	88627980	88628240		chr19	18700650	18701080		chr19	16895860	16896630		chr1	204873540	204874000
chr2	96528240	96528460		chr19	19138090	19138420		chr19	17303240	17303440		chr1	205041100	205041890
chr2	97589560	97589910		chr19	19385440	19385730		chr19	17405400	17405680		chr1	205121790	205122040
chr2	98758000	98758300		chr19	19901090	19901290		chr19	17527080	17527280		chr1	205211390	205211960
chr2	100110860	100111180		chr19	20776330	20776550		chr19	18001560	18001790		chr1	205227410	205228040
chr2	100142030	100142250		chr19	20923190	20923450		chr19	18023460	18023720		chr1	205247490	205247920
chr2	100235250	100235620		chr19	28394370	28394620		chr19	18024100	18024380		chr1	205284550	205285440
chr2	101113520	101113800		chr19	34270070	34270280		chr19	18173530	18173780		chr1	205285700	205286290
chr2	106160040	106160570		chr19	35045620	35046210		chr19	18649580	18649920		chr1	205287890	205288600
chr2	106184280	106184610		chr19	35074830	35075300		chr19	18700650	18701080		chr1	205313410	205314100
chr2	109213830	109214170		chr19	35213620	35213970		chr19	19138090	19138420		chr1	205348710	205349020
chr2	109481040	109481260		chr19	38048360	38048570		chr19	19385440	19385730		chr1	205440570	205441480
chr2	109507560	109507770		chr19	38253170	38253550		chr19	19901090	19901290		chr1	205504260	205505110
chr2	110675080	110675350		chr19	39941520	39941800		chr19	20776330	20776550		chr1	205631140	205631690
chr2	110806250	110806530		chr19	40230320	40230650		chr19	20923190	20923450		chr1	205632050	205632360
chr2	111057580	111057950		chr19	40605370	40605610		chr19	28394370	28394620		chr1	205749260	205749880
chr2	111883810	111884030		chr19	41548880	41549390		chr19	34270070	34270280		chr1	205775270	205775560
chr2	112174340	112174680		chr19	42076050	42076330		chr19	35045620	35046210		chr1	205813050	205813430
chr2	113174150	113174560		chr19	42396930	42397300		chr19	35074830	35075300		chr1	205823240	205823900
chr2	118013860	118014100		chr19	43778000	43778270		chr19	35213620	35213970		chr1	205832130	205832700
chr2	119366840	119367170		chr19	44753210	44753410		chr19	38048360	38048570		chr1	206012090	206012490
chr2	120701900	120702100		chr19	45469060	45469370		chr19	38253170	38253550		chr1	206050650	206051170
chr2	121530710	121531070		chr19	46278030	46278570		chr19	39941520	39941800		chr1	206052730	206053380
chr2	127626350	127626680		chr19	47753110	47753490		chr19	40605370	40605610		chr1	206135260	206135490
chr2	127633920	127634270		chr19	48255670	48255920		chr19	41535130	41535470		chr1	206202480	206204540
chr2	127886180	127886490		chr19	48329780	48330110		chr19	41548880	41549390		chr1	206204790	206205770
chr2	128600820	128601210		chr19	49470520	49470870		chr19	42076050	42076330		chr1	206252700	206253260
chr2	128716390	128716630		chr19	51292760	51293490		chr19	42396930	42397300		chr1	206317820	206318420
chr2	128901400	128902210		chr19	51441650	51441870		chr19	43778000	43778270		chr1	206470180	206470970
chr2	134287560	134287780		chr19	54285800	54286030		chr19	44753210	44753410		chr1	206471220	206471610
chr2	134411600	134412100		chr19	54345480	54345760		chr19	45467720	45467970		chr1	206556880	206557520
chr2	134976150	134976420		chr19	54346000	54346220		chr19	45469060	45469370		chr1	206612150	206612440
chr2	136118960	136119660		chr19	54388430	54388760		chr19	46278030	46278570		chr1	206634270	206636320
chr2	136125650	136127180		chr19	54591910	54592180		chr19	47753110	47753490		chr1	206658010	206658770
chr2	136132780	136134330		chr19	54624550	54624880		chr19	48255670	48255920		chr1	206658950	206659660
chr2	136135740	136136680		chr19	55166310	55166590		chr19	48329780	48330110		chr1	206663580	206664350
chr2	136206240	136207720		chr19	56140880	56141170		chr19	49470520	49470870		chr1	206679570	206680160
chr2	136210160	136211210		chr19	57819810	57820060		chr19	50723630	50723870		chr1	206685440	206686180
chr2	136212790	136213620		chr2	447030	447540		chr19	51292760	51293490		chr1	206706370	206706820
chr2	136238120	136239310		chr2	545690	545890		chr19	51441650	51441870		chr1	206923080	206923570
chr2	136240220	136240600		chr2	676150	676490		chr19	54285800	54286030		chr1	207321010	207322020
chr2	136243650	136244700		chr2	1010620	1010950		chr19	54345480	54345760		chr1	207751690	207751890
chr2	136245960	136246290		chr2	1173530	1173870		chr19	54346000	54346220		chr1	207752090	207752530
chr2	136251510	136252510		chr2	1707990	1708220		chr19	54388430	54388760		chr1	207890150	207891420
chr2	136253500	136254070		chr2	1715530	1715950		chr19	54591910	54592180		chr1	207892840	207893160
chr2	136256060	136256340		chr2	1727040	1727410		chr19	54624550	54624880		chr1	209775500	209775950
chr2	136377460	136377680		chr2	1730400	1731130		chr19	55166310	55166590		chr1	209827880	209828370
chr2	143128580	143129030		chr2	1732200	1732480		chr19	56140880	56141170		chr1	210250560	210252360
chr2	144547260	144547520		chr2	1744070	1744530		chr19	57819810	57820060		chr1	210252710	210253410
chr2	145410980	145412090		chr2	1865020	1865250		chr2	447030	447540		chr1	210328710	210329130
chr2	145412250	145412580		chr2	3142380	3142590		chr2	545690	545890		chr1	210329320	210329770
chr2	151637430	151637630		chr2	3253990	3255050		chr2	674320	674610		chr1	210343100	210343890
chr2	152612220	152612810		chr2	3656870	3657490		chr2	676150	676490		chr1	210625980	210626360
chr2	158456350	158456830		chr2	6780640	6780880		chr2	1010620	1010950		chr1	210631660	210632740
chr2	158656660	158657120		chr2	7625470	7625820		chr2	1707990	1708220		chr1	210647860	210648170
chr2	158795270	158795560		chr2	7633870	7634580		chr2	1712360	1713070		chr1	211258850	211260990
chr2	159615600	159615840		chr2	8302040	8302550		chr2	1715530	1715950		chr1	211416690	211417430
chr2	165573960	165574190		chr2	8544000	8544360		chr2	1727040	1727410		chr1	211468610	211469050
chr2	168521260	168521500		chr2	8574810	8575460		chr2	1729110	1729340		chr1	211578720	211579170
chr2	171433930	171434350		chr2	8583260	8583610		chr2	1730400	1731130		chr1	211579330	211580010
chr2	171687490	171687720		chr2	9555310	9555690		chr2	1732200	1732480		chr1	211675400	211676000
chr2	173075860	173076380		chr2	9642850	9643050		chr2	1744070	1744530		chr1	211697030	211697890
chr2	173572870	173573180		chr2	9643240	9643450		chr2	3142380	3142590		chr1	211829960	211831100
chr2	174593450	174594280		chr2	9643670	9643880		chr2	3253990	3255050		chr1	212034950	212035690
chr2	174624740	174625110		chr2	10120460	10120790		chr2	3656870	3657490		chr1	212225900	212226440
chr2	174633660	174633890		chr2	10389420	10389620		chr2	6780640	6780880		chr1	212284810	212286810
chr2	174634670	174634940		chr2	10409310	10409600		chr2	7625470	7625820		chr1	212414610	212415200
chr2	174764210	174764470		chr2	10448030	10448240		chr2	7633870	7634580		chr1	212432840	212433370
chr2	175004910	175005120		chr2	10812090	10812440		chr2	8302040	8302550		chr1	212608180	212609710
chr2	176002030	176002250		chr2	11697730	11697930		chr2	8544000	8544360		chr1	212630070	212630510
chr2	181410980	181411540		chr2	12613490	12613730		chr2	8574810	8575460		chr1	212635700	212636060
chr2	181458210	181458680		chr2	14294150	14294650		chr2	8583260	8583610		chr1	212636300	212637230
chr2	182715660	182715970		chr2	17804310	17805600		chr2	9555310	9555690		chr1	212667700	212667920
chr2	183124500	183124790		chr2	17805900	17806100		chr2	9642850	9643050		chr1	212699860	212700240
chr2	190881680	190881880		chr2	17813290	17813800		chr2	9643240	9643450		chr1	212700400	212701810
chr2	196170360	196170880		chr2	17814010	17814230		chr2	9643670	9643880		chr1	212857830	212858310
chr2	196171750	196172010		chr2	17879120	17879330		chr2	9768330	9768590		chr1	212950360	212951080
chr2	196413940	196414200		chr2	17912080	17912610		chr2	10120460	10120790		chr1	213015150	213015950
chr2	196415510	196415810		chr2	20051790	20052110		chr2	10389420	10389620		chr1	213051350	213051670
chr2	197453390	197453880		chr2	20526460	20526750		chr2	10409310	10409600		chr1	214280690	214281490
chr2	199310850	199311310		chr2	20566060	20566310		chr2	10448030	10448240		chr1	214603070	214603620
chr2	200526020	200526520		chr2	20579170	20579670		chr2	10812090	10812440		chr1	215567670	215567960
chr2	200695460	200695720		chr2	25301670	25301930		chr2	11697730	11697930		chr1	218473040	218473830
chr2	201257860	201258210		chr2	25306160	25306450		chr2	12613490	12613730		chr1	219173910	219174120
chr2	201258480	201258700		chr2	25673370	25673590		chr2	14294150	14294650		chr1	220094110	220094580
chr2	201642760	201643210		chr2	26033270	26033670		chr2	17798630	17799010		chr1	220272080	220272510
chr2	202911430	202911630		chr2	26244820	26245130		chr2	17800930	17801140		chr1	220462660	220462890
chr2	205706990	205707270		chr2	26345610	26345890		chr2	17804310	17805600		chr1	221741520	221743270
chr2	213151950	213152150		chr2	28390740	28390960		chr2	17805900	17806100		chr1	222643960	222644540
chr2	218017540	218017750		chr2	31219470	31219700		chr2	17813290	17813800		chr1	222711430	222713660
chr2	222655900	222656280		chr2	32063690	32063890		chr2	17814010	17814230		chr1	222772730	222773290
chr2	224938900	224939300		chr2	32425580	32425980		chr2	17821040	17821250		chr1	222815070	222815410
chr2	226705060	226705260		chr2	33475920	33476120		chr2	17822310	17822600		chr1	223081180	223081510
chr2	230870640	230870870		chr2	33599450	33599730		chr2	17879120	17879330		chr1	223611860	223612060
chr2	231391660	231391970		chr2	37892700	37892990		chr2	17912080	17912610		chr1	223617790	223618060
chr2	231614460	231614660		chr2	39436540	39436870		chr2	20051790	20052110		chr1	223772220	223772430
chr2	231665770	231666000		chr2	39483770	39484140		chr2	20526460	20526750		chr1	223845510	223846490
chr2	231667310	231667710		chr2	39732450	39732770		chr2	20566060	20566310		chr1	223992390	223992600
chr2	231672190	231672490		chr2	41241600	41241800		chr2	20579170	20579670		chr1	224182880	224183380
chr2	231674270	231674530		chr2	42810210	42810570		chr2	25301670	25301930		chr1	224183680	224184200
chr2	231682670	231683080		chr2	42811010	42811220		chr2	25306160	25306450		chr1	224203240	224203650
chr2	231748450	231748840		chr2	43133040	43133420		chr2	25673370	25673590		chr1	224329910	224330380
chr2	231961440	231961900		chr2	43201370	43201590		chr2	26033270	26033670		chr1	224356810	224357370
chr2	232315340	232315600		chr2	43220890	43221280		chr2	26244820	26245130		chr1	224434800	224435080
chr2	232400180	232400430		chr2	44044510	44044740		chr2	26345610	26345890		chr1	224503310	224503980
chr2	233059930	233060200		chr2	44168080	44168570		chr2	28390740	28390960		chr1	225250490	225250940
chr2	234164490	234164750		chr2	45734780	45735040		chr2	31219470	31219700		chr1	225426810	225428870
chr2	234292100	234292310		chr2	45919210	45919540		chr2	32063690	32063890		chr1	225467190	225468090
chr2	235433140	235433380		chr2	46548290	46548500		chr2	32425580	32425980		chr1	225777580	225778390
chr2	235648050	235648350		chr2	46940020	46940420		chr2	33475920	33476120		chr1	225809970	225810550
chr2	236753900	236754120		chr2	46984370	46985280		chr2	33599450	33599730		chr1	225847870	225848650
chr2	236754400	236754780		chr2	47071230	47071500		chr2	37892700	37892990		chr1	225879980	225880580
chr2	237558870	237559210		chr2	47176610	47176820		chr2	39436540	39436870		chr1	225923940	225924710
chr2	237617580	237617980		chr2	53767610	53767950		chr2	39483770	39484140		chr1	225999150	226000290
chr2	237943530	237943820		chr2	54558610	54559020		chr2	39732450	39732770		chr1	226061990	226063700
chr2	239267320	239267790		chr2	54628000	54628430		chr2	42810210	42810570		chr1	226083160	226084040
chr2	239369740	239369950		chr2	54628620	54628970		chr2	43133040	43133420		chr1	226109620	226112150
chr2	239945120	239945450		chr2	54634700	54634980		chr2	43201370	43201590		chr1	226121730	226122970
chr2	241315310	241315550		chr2	54635140	54635410		chr2	43220890	43221280		chr1	226127790	226128240
chr2	241618680	241619020		chr2	56015590	56016290		chr2	44044510	44044740		chr1	226186250	226187280
chr20	1803810	1804140		chr2	56017930	56018570		chr2	44168080	44168570		chr1	226308950	226309210
chr20	2178550	2179050		chr2	58046910	58047420		chr2	45734780	45735040		chr1	226369040	226369560
chr20	3046080	3046410		chr2	60100070	60100430		chr2	45919210	45919540		chr1	226369780	226371630
chr20	4082640	4082950		chr2	60351150	60351990		chr2	46940020	46940420		chr1	226403560	226404350
chr20	5119330	5119680		chr2	60352630	60353120		chr2	46984370	46985280		chr1	226407510	226408480
chr20	12201310	12201640		chr2	60366050	60366600		chr2	47071230	47071500		chr1	226433030	226433640
chr20	13223750	13224000		chr2	60372110	60372310		chr2	53767610	53767950		chr1	226436770	226437060
chr20	15886080	15886520		chr2	60413430	60413790		chr2	54558610	54559020		chr1	226609930	226610410
chr20	16041260	16041580		chr2	60545190	60545560		chr2	54574530	54574760		chr1	226662770	226663460
chr20	16050340	16050680		chr2	61536590	61536860		chr2	54628000	54628430		chr1	226674810	226675690
chr20	17650730	17650930		chr2	61854200	61854510		chr2	54628620	54628970		chr1	226697660	226697870
chr20	17916670	17917070		chr2	61854670	61854920		chr2	54634700	54634980		chr1	226737990	226739270
chr20	19706380	19706620		chr2	62141070	62141340		chr2	54635140	54635410		chr1	226939450	226940480
chr20	20052540	20052780		chr2	62293600	62294050		chr2	55859840	55860400		chr1	227318210	227318930
chr20	20466430	20466640		chr2	63841200	63841550		chr2	56015590	56016290		chr1	227563420	227564130
chr20	21632290	21632820		chr2	64989020	64989250		chr2	56017930	56018570		chr1	227787770	227788650
chr20	23125300	23125720		chr2	65554900	65555130		chr2	58046910	58047420		chr1	227869650	227870210
chr20	23361650	23361910		chr2	68385460	68385690		chr2	60100070	60100430		chr1	227937650	227938090
chr20	23488780	23489110		chr2	68829660	68829930		chr2	60351150	60351990		chr1	227945960	227947230
chr20	23622990	23623200		chr2	69693280	69693620		chr2	60352630	60353120		chr1	227947390	227948260
chr20	23655740	23656140		chr2	69695640	69695840		chr2	60353390	60353780		chr1	227953430	227953790
chr20	24784920	24785330		chr2	69767190	69767400		chr2	60366050	60366600		chr1	227961200	227962260
chr20	24872840	24873220		chr2	69914440	69914780		chr2	60372110	60372310		chr1	228008830	228011350
chr20	25036420	25036770		chr2	70132410	70132670		chr2	60413430	60413790		chr1	228049300	228049760
chr20	25058470	25058880		chr2	71068740	71068980		chr2	60545190	60545560		chr1	228103030	228103340
chr20	25281990	25282490		chr2	71276550	71276960		chr2	61536590	61536860		chr1	228109370	228109690
chr20	25685440	25685800		chr2	72961430	72962260		chr2	61854200	61854510		chr1	228139730	228142050
chr20	25686650	25686890		chr2	73071460	73071720		chr2	61854670	61854920		chr1	228165280	228166520
chr20	25696580	25696930		chr2	73385450	73385670		chr2	62141070	62141340		chr1	228275970	228276320
chr20	31684140	31684560		chr2	74002150	74002510		chr2	62293600	62294050		chr1	228406950	228407410
chr20	31739020	31739480		chr2	74020920	74021670		chr2	63841200	63841550		chr1	228486530	228488170
chr20	31868870	31869260		chr2	74037560	74037930		chr2	64989020	64989250		chr1	228646870	228647210
chr20	31975140	31975380		chr2	74777600	74778540		chr2	65554900	65555130		chr1	228792760	228793500
chr20	32109740	32110200		chr2	75604490	75605120		chr2	68385460	68385690		chr1	228794010	228794440
chr20	32792440	32792720		chr2	84894480	84894690		chr2	68829660	68829930		chr1	228990050	228990890
chr20	32796820	32797100		chr2	85887940	85888160		chr2	69693280	69693620		chr1	229035520	229035940
chr20	33778770	33779240		chr2	86036990	86037220		chr2	69695640	69695840		chr1	229108940	229109820
chr20	35619260	35619630		chr2	86037450	86037740		chr2	69767190	69767400		chr1	229129920	229130640
chr20	35664340	35664590		chr2	88398410	88398680		chr2	69914440	69914780		chr1	229136800	229137310
chr20	36098430	36098670		chr2	88608330	88608590		chr2	70132410	70132670		chr1	229258430	229258740
chr20	36845540	36845750		chr2	88627980	88628240		chr2	71068740	71068980		chr1	229342020	229343330
chr20	37968680	37968910		chr2	90210350	90210610		chr2	71276550	71276960		chr1	229370560	229371080
chr20	38806820	38807030		chr2	91485530	91485850		chr2	72961430	72962260		chr1	229380810	229381180
chr20	38875130	38875490		chr2	95165400	95165600		chr2	73071460	73071720		chr1	229508050	229508320
chr20	41011450	41011680		chr2	96241890	96242240		chr2	73385450	73385670		chr1	229558480	229559350
chr20	43667770	43668070		chr2	96528240	96528460		chr2	74002150	74002510		chr1	229579220	229579510
chr20	43710510	43710740		chr2	97589560	97589910		chr2	74020920	74021670		chr1	229692930	229694820
chr20	43751430	43751780		chr2	98758000	98758300		chr2	74037560	74037930		chr1	229696430	229696810
chr20	44646430	44646960		chr2	100110860	100111180		chr2	74777600	74778540		chr1	229856240	229856490
chr20	45363160	45363480		chr2	100142030	100142250		chr2	75604490	75605120		chr1	230066620	230067290
chr20	45684190	45684440		chr2	100235250	100235620		chr2	84894480	84894690		chr1	230084320	230084850
chr20	47262410	47262700		chr2	101113520	101113800		chr2	85887940	85888160		chr1	230086620	230087770
chr20	48398350	48398650		chr2	106160040	106160570		chr2	86036990	86037220		chr1	230104950	230105250
chr20	48398980	48399210		chr2	106184280	106184610		chr2	86037450	86037740		chr1	230112100	230112690
chr20	48722080	48722280		chr2	109213830	109214170		chr2	88398410	88398680		chr1	230117720	230119050
chr20	48738270	48738510		chr2	109481040	109481260		chr2	88606620	88607120		chr1	230119260	230120490
chr20	48738860	48739140		chr2	109507560	109507770		chr2	88607500	88607900		chr1	230120780	230121280
chr20	48788480	48788750		chr2	110675080	110675350		chr2	88608330	88608590		chr1	230122840	230124100
chr20	48846410	48846640		chr2	110806250	110806530		chr2	88627980	88628240		chr1	230130160	230130680
chr20	50510680	50510940		chr2	111057580	111057950		chr2	96528240	96528460		chr1	230149870	230150450
chr20	53839430	53839980		chr2	111705390	111705800		chr2	96857090	96857440		chr1	230176940	230177290
chr20	53872800	53873090		chr2	111883810	111884030		chr2	97589560	97589910		chr1	230211740	230212860
chr20	53899590	53899940		chr2	112174340	112174680		chr2	98758000	98758300		chr1	230278730	230279200
chr20	53926790	53926990		chr2	113174150	113174560		chr2	100110860	100111180		chr1	230300770	230301250
chr20	57198350	57198700		chr2	118013860	118014100		chr2	100142030	100142250		chr1	230301480	230301760
chr20	57316620	57317070		chr2	119366840	119367170		chr2	100235250	100235620		chr1	230363520	230363930
chr20	57317630	57317830		chr2	120701900	120702100		chr2	101113520	101113800		chr1	230364100	230364500
chr20	57318160	57318510		chr2	121530710	121531070		chr2	101223670	101223880		chr1	230392120	230392970
chr20	57401020	57401270		chr2	127626350	127626680		chr2	106160040	106160570		chr1	230422340	230422870
chr20	57680310	57680550		chr2	127633920	127634270		chr2	106184280	106184610		chr1	230424420	230425180
chr20	57680710	57681100		chr2	127886180	127886490		chr2	109213830	109214170		chr1	230425970	230426720
chr20	57710230	57710580		chr2	128600820	128601210		chr2	109481040	109481260		chr1	230642500	230642900
chr20	57762320	57762520		chr2	128716390	128716630		chr2	109507560	109507770		chr1	230978670	230979300
chr20	59004980	59005260		chr2	128901400	128902210		chr2	110675080	110675350		chr1	231195530	231195900
chr20	59122940	59123160		chr2	130263470	130264020		chr2	110806250	110806530		chr1	231240790	231241510
chr20	59385700	59385970		chr2	134287560	134287780		chr2	111057580	111057950		chr1	231338060	231338580
chr20	59469670	59470980		chr2	134411600	134412100		chr2	111883810	111884030		chr1	231421810	231422880
chr20	59473220	59473530		chr2	134976150	134976420		chr2	112174340	112174680		chr1	231528190	231528860
chr20	60058590	60059150		chr2	136118960	136119660		chr2	113174150	113174560		chr1	231613420	231613720
chr20	60266150	60266490		chr2	136125650	136127180		chr2	118013860	118014100		chr1	231626450	231627770
chr20	60362430	60362850		chr2	136132780	136134330		chr2	119366840	119367170		chr1	231724170	231724650
chr20	60403160	60403390		chr2	136135740	136136680		chr2	120701900	120702100		chr1	232445600	232445920
chr20	61083180	61083720		chr2	136206240	136207720		chr2	121530710	121531070		chr1	232630280	232631060
chr20	61090680	61090940		chr2	136210160	136211210		chr2	127626350	127626680		chr1	232655020	232655510
chr20	61745640	61746260		chr2	136212790	136213620		chr2	127633920	127634270		chr1	232935060	232935610
chr20	62826320	62826550		chr2	136238120	136239310		chr2	127886180	127886490		chr1	232950240	232950820
chr20	62831270	62832040		chr2	136240220	136240600		chr2	128555790	128556120		chr1	234373120	234373410
chr20	63148860	63149190		chr2	136243650	136244700		chr2	128600820	128601210		chr1	234373650	234373900
chr20	63149390	63149600		chr2	136245960	136246290		chr2	128716390	128716630		chr1	234478880	234479210
chr20	63149910	63150660		chr2	136251510	136252510		chr2	128901400	128902210		chr1	234495330	234495580
chr20	63151020	63151430		chr2	136253500	136254070		chr2	134287560	134287780		chr1	234519120	234519970
chr20	63283920	63284180		chr2	136256060	136256340		chr2	134411600	134412100		chr1	234522470	234522950
chr20	63635580	63635900		chr2	136377460	136377680		chr2	134976150	134976420		chr1	234536970	234537970
chr21	15513950	15514260		chr2	143128580	143129030		chr2	136118960	136119660		chr1	234538990	234539830
chr21	16194590	16194980		chr2	144547260	144547520		chr2	136125650	136127180		chr1	234599620	234600740
chr21	23968880	23969480		chr2	145410980	145412090		chr2	136127360	136128490		chr1	234602880	234603110
chr21	28516990	28517240		chr2	145412250	145412580		chr2	136129520	136130020		chr1	234606100	234606400
chr21	29024600	29024880		chr2	151637430	151637630		chr2	136131330	136132270		chr1	234607250	234607500
chr21	29079120	29079320		chr2	152612220	152612810		chr2	136132780	136134330		chr1	234608080	234609140
chr21	31133090	31133630		chr2	158456350	158456830		chr2	136135740	136136680		chr1	234610370	234611880
chr21	33230780	33231020		chr2	158656660	158657120		chr2	136206240	136207720		chr1	234612310	234613140
chr21	33301210	33301490		chr2	158795270	158795560		chr2	136210160	136211210		chr1	234723400	234724920
chr21	33308580	33309450		chr2	159615600	159615840		chr2	136211800	136212260		chr1	234772450	234773140
chr21	33541980	33542400		chr2	165573960	165574190		chr2	136212790	136213620		chr1	234811900	234812300
chr21	34020230	34020550		chr2	168521260	168521500		chr2	136213820	136214100		chr1	234842530	234843490
chr21	34887810	34888190		chr2	171433930	171434350		chr2	136238120	136239310		chr1	234844440	234844880
chr21	35205120	35205490		chr2	171687490	171687720		chr2	136239620	136240020		chr1	234954900	234956010
chr21	35528670	35529100		chr2	173075860	173076380		chr2	136240220	136240600		chr1	234963430	234963640
chr21	36150400	36150750		chr2	173572870	173573180		chr2	136243070	136243450		chr1	234976890	234977570
chr21	38439410	38439730		chr2	174593450	174594280		chr2	136243650	136244700		chr1	234977970	234979380
chr21	38440140	38440380		chr2	174624740	174625110		chr2	136245960	136246290		chr1	234980440	234981390
chr21	38475360	38477280		chr2	174633660	174633890		chr2	136250460	136250780		chr1	235083140	235084050
chr21	38487770	38488510		chr2	174634670	174634940		chr2	136251510	136252510		chr1	235160870	235161570
chr21	38495680	38496610		chr2	174764210	174764470		chr2	136253500	136254070		chr1	235327780	235329290
chr21	38498500	38499110		chr2	175004910	175005120		chr2	136256060	136256340		chr1	235367170	235367620
chr21	38772980	38773580		chr2	176002030	176002250		chr2	136377460	136377680		chr1	235423130	235423630
chr21	38984620	38985700		chr2	179206830	179207130		chr2	143128580	143129030		chr1	235503340	235505240
chr21	38985900	38986450		chr2	181410980	181411540		chr2	144547260	144547520		chr1	235866270	235867350
chr21	38988440	38989330		chr2	181458210	181458680		chr2	145410980	145412090		chr1	235931390	235931620
chr21	38997370	38997920		chr2	182715660	182715970		chr2	145412250	145412580		chr1	235932350	235932630
chr21	39183470	39183720		chr2	183124500	183124790		chr2	151637430	151637630		chr1	235954520	235955330
chr21	41368910	41369110		chr2	190881680	190881880		chr2	152612220	152612810		chr1	236142540	236142770
chr21	41926430	41926670		chr2	196170360	196170880		chr2	158456350	158456830		chr1	236282100	236282590
chr21	42011870	42012150		chr2	196171750	196172010		chr2	158656660	158657120		chr1	236284140	236285370
chr21	42061670	42061930		chr2	196413940	196414200		chr2	158795270	158795560		chr1	236394840	236395440
chr21	42063220	42064140		chr2	196415510	196415810		chr2	159615600	159615840		chr1	236425140	236425410
chr21	42107780	42108600		chr2	197453390	197453880		chr2	165573960	165574190		chr1	236524040	236524280
chr21	42117030	42117400		chr2	199310850	199311310		chr2	168521260	168521500		chr1	236604360	236604820
chr21	42219360	42219630		chr2	200526020	200526520		chr2	171433930	171434350		chr1	236795080	236795960
chr21	42232610	42232980		chr2	200695460	200695720		chr2	171687490	171687720		chr1	236941670	236942010
chr21	42234210	42234690		chr2	201257860	201258210		chr2	172442130	172442470		chr1	241519470	241520030
chr21	42384320	42384660		chr2	201258480	201258700		chr2	172457990	172458200		chr1	241531560	241532070
chr21	42397310	42397530		chr2	201642760	201643210		chr2	173075860	173076380		chr1	241552070	241552330
chr21	42424760	42425120		chr2	202911430	202911630		chr2	173572870	173573180		chr1	241640100	241640480
chr21	42431000	42431280		chr2	205706990	205707270		chr2	174593450	174594280		chr1	241847770	241848390
chr21	42557300	42557730		chr2	205914690	205914890		chr2	174624740	174625110		chr1	243254220	243256290
chr21	43362630	43362910		chr2	207136160	207136410		chr2	174633660	174633890		chr1	243268860	243269840
chr21	44207260	44207660		chr2	213151950	213152150		chr2	174634670	174634940		chr1	243505870	243507800
chr21	44297780	44298060		chr2	218017540	218017750		chr2	174764210	174764470		chr1	243508130	243508590
chr21	44346100	44346460		chr2	222655900	222656280		chr2	175004910	175005120		chr1	244047760	244048520
chr21	44952490	44952760		chr2	224938900	224939300		chr2	176002030	176002250		chr1	244451630	244452160
chr21	44955840	44956100		chr2	226705060	226705260		chr2	176753880	176754190		chr1	244461240	244461870
chr21	44988950	44989620		chr2	229416260	229416480		chr2	180006760	180007180		chr1	244652750	244653370
chr21	44994420	44994800		chr2	230870640	230870870		chr2	181410980	181411540		chr1	244834860	244835290
chr21	44999070	44999700		chr2	230953730	230953950		chr2	181458210	181458680		chr1	244835470	244836030
chr21	44999910	45000330		chr2	231391660	231391970		chr2	182715660	182715970		chr1	244864610	244864850
chr21	45122530	45122890		chr2	231614460	231614660		chr2	183124500	183124790		chr1	244952780	244953260
chr21	46635170	46635560		chr2	231665770	231666000		chr2	190881680	190881880		chr1	244969690	244971520
chr22	17944510	17944830		chr2	231667310	231667710		chr2	196170360	196170880		chr1	246365670	246366110
chr22	18114030	18114520		chr2	231672190	231672490		chr2	196171750	196172010		chr1	246506930	246507540
chr22	18163970	18164180		chr2	231674270	231674530		chr2	196176210	196176490		chr1	246566110	246566910
chr22	18164400	18164950		chr2	231682670	231683080		chr2	196413940	196414200		chr1	246689720	246689980
chr22	19854530	19854950		chr2	231748450	231748840		chr2	196415510	196415810		chr1	246698770	246699290
chr22	19891780	19892010		chr2	231961440	231961900		chr2	197453390	197453880		chr1	246724050	246724800
chr22	20034430	20034780		chr2	232315340	232315600		chr2	199310850	199311310		chr1	246782350	246782910
chr22	20181810	20182140		chr2	232400180	232400430		chr2	200526020	200526520		chr1	246784960	246785490
chr22	20783980	20784410		chr2	233059930	233060200		chr2	200695460	200695720		chr1	246931500	246932230
chr22	21735600	21735880		chr2	234164490	234164750		chr2	201257860	201258210		chr1	247078580	247078940
chr22	22022770	22023050		chr2	234189360	234189600		chr2	201258480	201258700		chr1	247210680	247211020
chr22	22201520	22202090		chr2	234292100	234292310		chr2	201642760	201643210		chr1	247331370	247331610
chr22	22244660	22245130		chr2	235433140	235433380		chr2	202911430	202911630		chr1	247415890	247416090
chr22	22248700	22248980		chr2	235648050	235648350		chr2	205706990	205707270		chr1	248837840	248839250
chr22	22249560	22249760		chr2	236318210	236318440		chr2	213151950	213152150		chr1	248858250	248859350
chr22	22298330	22298550		chr2	236753900	236754120		chr2	218017540	218017750		chr1	248873090	248873720
chr22	22357080	22357350		chr2	236754400	236754780		chr2	222655900	222656280		chr1	248873900	248874160
chr22	22357560	22357780		chr2	237159410	237159790		chr2	223816290	223816670		chr1	248906270	248907040
chr22	22375580	22375860		chr2	237558870	237559210		chr2	224938900	224939300		chr10	76220	76640
chr22	22720320	22720580		chr2	237617580	237617980		chr2	226705060	226705260		chr10	306710	307360
chr22	22858180	22858600		chr2	237943530	237943820		chr2	230870640	230870870		chr10	312020	312590
chr22	22928610	22929280		chr2	239267320	239267790		chr2	231391660	231391970		chr10	317190	317750
chr22	22931370	22931850		chr2	239369740	239369950		chr2	231614460	231614660		chr10	329320	329870
chr22	22934750	22935580		chr2	239945120	239945450		chr2	231665770	231666000		chr10	359110	359430
chr22	22935910	22936800		chr2	241315310	241315550		chr2	231667310	231667710		chr10	450610	451370
chr22	22942160	22942680		chr2	241618680	241619020		chr2	231672190	231672490		chr10	457940	458240
chr22	22942980	22943800		chr20	844160	844380		chr2	231674270	231674530		chr10	515770	516140
chr22	23182960	23183470		chr20	1803810	1804140		chr2	231682670	231683080		chr10	541960	542300
chr22	23185040	23185290		chr20	2178550	2179050		chr2	231748450	231748840		chr10	561360	562310
chr22	23220640	23220850		chr20	3046080	3046410		chr2	231961440	231961900		chr10	588480	588800
chr22	23578240	23581650		chr20	4082640	4082950		chr2	232315340	232315600		chr10	589010	589220
chr22	23582760	23584140		chr20	5119330	5119680		chr2	232400180	232400430		chr10	619930	620800
chr22	23751540	23751930		chr20	9616450	9616660		chr2	233059930	233060200		chr10	624780	625420
chr22	23752590	23752980		chr20	12201310	12201640		chr2	234164490	234164750		chr10	628430	629110
chr22	23801140	23801350		chr20	13223750	13224000		chr2	234292100	234292310		chr10	629440	629990
chr22	23838460	23838780		chr20	15886080	15886520		chr2	235433140	235433380		chr10	687980	689250
chr22	24068550	24069010		chr20	16041260	16041580		chr2	235648050	235648350		chr10	804200	805040
chr22	24432510	24432980		chr20	16050340	16050680		chr2	236753900	236754120		chr10	987820	988310
chr22	24510740	24511190		chr20	17650730	17650930		chr2	236754400	236754780		chr10	1043480	1043920
chr22	24634930	24635560		chr20	17916670	17917070		chr2	237558870	237559210		chr10	1049000	1049580
chr22	24643960	24644300		chr20	17969120	17969470		chr2	237617580	237617980		chr10	1056010	1056680
chr22	24697430	24697690		chr20	19706380	19706620		chr2	237943530	237943820		chr10	1117630	1118070
chr22	25086120	25086560		chr20	20052540	20052780		chr2	239267320	239267790		chr10	1120520	1121780
chr22	25373880	25374280		chr20	20466430	20466640		chr2	239369740	239369950		chr10	1149590	1150280
chr22	26479640	26480320		chr20	21632290	21632820		chr2	239945120	239945450		chr10	1150560	1151130
chr22	26487490	26487950		chr20	23125300	23125720		chr2	241315310	241315550		chr10	1240460	1241930
chr22	26546250	26546640		chr20	23361650	23361910		chr2	241374570	241374890		chr10	1242380	1242740
chr22	28792120	28792320		chr20	23488780	23489110		chr2	241618680	241619020		chr10	1410490	1411420
chr22	28800560	28801100		chr20	23622990	23623200		chr2	241870700	241870980		chr10	1412620	1413670
chr22	28802120	28802480		chr20	23655740	23656140		chr20	1803810	1804140		chr10	1416410	1417600
chr22	28818290	28818670		chr20	24183540	24183980		chr20	2178550	2179050		chr10	1420750	1421560
chr22	29364390	29365060		chr20	24769310	24769510		chr20	3046080	3046410		chr10	1424160	1427020
chr22	29738340	29738560		chr20	24784920	24785330		chr20	3796600	3796850		chr10	1454000	1455230
chr22	30020780	30021030		chr20	24872840	24873220		chr20	4082640	4082950		chr10	1464950	1466730
chr22	30021750	30022310		chr20	24992020	24992220		chr20	5119330	5119680		chr10	1488540	1489240
chr22	30305510	30305910		chr20	25036420	25036770		chr20	12201310	12201640		chr10	1546380	1546680
chr22	30310130	30310440		chr20	25058470	25058880		chr20	13223750	13224000		chr10	1548510	1549170
chr22	31344820	31345080		chr20	25281990	25282490		chr20	15886080	15886520		chr10	1553440	1554400
chr22	33568170	33569280		chr20	25485060	25485260		chr20	16041260	16041580		chr10	1561180	1562250
chr22	35349590	35349800		chr20	25685440	25685800		chr20	16050340	16050680		chr10	1570290	1571200
chr22	36156760	36157170		chr20	25686650	25686890		chr20	17650730	17650930		chr10	1572240	1575070
chr22	36386680	36387000		chr20	25696580	25696930		chr20	17916670	17917070		chr10	1575240	1578160
chr22	36862900	36863190		chr20	31684140	31684560		chr20	19706380	19706620		chr10	1737340	1737930
chr22	37053860	37054390		chr20	31739020	31739480		chr20	20052540	20052780		chr10	1858750	1859230
chr22	37054590	37055130		chr20	31868870	31869260		chr20	20466430	20466640		chr10	1935920	1936300
chr22	37080640	37080850		chr20	31975140	31975380		chr20	21632290	21632820		chr10	2392750	2393150
chr22	37484030	37484270		chr20	32109740	32110200		chr20	23125300	23125720		chr10	2885760	2886660
chr22	38373800	38374310		chr20	32792440	32792720		chr20	23361650	23361910		chr10	2887460	2887970
chr22	38761060	38761340		chr20	32796820	32797100		chr20	23488780	23489110		chr10	3036380	3036630
chr22	39003400	39003720		chr20	33778770	33779240		chr20	23622990	23623200		chr10	3064020	3064860
chr22	39351550	39351970		chr20	35619260	35619630		chr20	23642440	23642650		chr10	3068140	3068660
chr22	39950040	39950370		chr20	35664340	35664590		chr20	23655740	23656140		chr10	3172380	3173390
chr22	40436210	40436410		chr20	36098430	36098670		chr20	24784920	24785330		chr10	3782600	3783040
chr22	40436570	40436770		chr20	36845540	36845750		chr20	24872840	24873220		chr10	3785080	3785360
chr22	41952410	41952720		chr20	37968680	37968910		chr20	25036420	25036770		chr10	3806050	3806490
chr22	43119000	43119260		chr20	38806820	38807030		chr20	25058470	25058880		chr10	5645440	5646660
chr22	43130010	43130230		chr20	38873060	38873380		chr20	25281990	25282490		chr10	5684320	5684970
chr22	45263630	45263860		chr20	38875130	38875490		chr20	25685440	25685800		chr10	5685140	5685610
chr22	45948400	45948600		chr20	41011450	41011680		chr20	25686650	25686890		chr10	5812420	5812950
chr22	46036140	46036460		chr20	43667770	43668070		chr20	25696580	25696930		chr10	5813190	5813520
chr22	46296450	46296680		chr20	43710510	43710740		chr20	31684140	31684560		chr10	5813720	5814370
chr22	46506320	46506610		chr20	43751430	43751780		chr20	31739020	31739480		chr10	5817480	5817950
chr22	46774970	46775200		chr20	44211240	44211440		chr20	31868870	31869260		chr10	5830700	5831280
chr22	48577910	48578940		chr20	44646430	44646960		chr20	31975140	31975380		chr10	5840080	5841420
chr22	48580300	48580740		chr20	45363160	45363480		chr20	32109740	32110200		chr10	5889730	5889960
chr22	48581440	48581730		chr20	45684190	45684440		chr20	32792440	32792720		chr10	5977390	5978370
chr22	48587480	48587980		chr20	47262410	47262700		chr20	32796820	32797100		chr10	6050720	6051300
chr22	48588390	48588850		chr20	48398350	48398650		chr20	33778770	33779240		chr10	6068590	6069810
chr22	48589440	48590130		chr20	48398980	48399210		chr20	35619260	35619630		chr10	6089110	6089410
chr22	48635490	48635950		chr20	48722080	48722280		chr20	35664340	35664590		chr10	6163440	6163730
chr22	50189970	50190700		chr20	48738270	48738510		chr20	36098430	36098670		chr10	6200760	6201070
chr22	50620700	50621170		chr20	48738860	48739140		chr20	36845540	36845750		chr10	6201480	6202020
chr3	4979020	4979250		chr20	48788480	48788750		chr20	37968680	37968910		chr10	6202360	6203780
chr3	4983980	4984440		chr20	48846410	48846640		chr20	38806820	38807030		chr10	6211370	6211600
chr3	5011760	5012110		chr20	50510680	50510940		chr20	38875130	38875490		chr10	6300120	6300890
chr3	5181700	5181930		chr20	53839430	53839980		chr20	41011450	41011680		chr10	6381750	6382310
chr3	8658360	8658680		chr20	53872800	53873090		chr20	43667770	43668070		chr10	6580120	6580880
chr3	10352260	10352510		chr20	53899590	53899940		chr20	43710510	43710740		chr10	6927490	6928690
chr3	10357870	10358260		chr20	53926790	53926990		chr20	43751430	43751780		chr10	7408730	7409660
chr3	10457050	10457250		chr20	57198350	57198700		chr20	44646430	44646960		chr10	7410900	7411810
chr3	11642620	11642840		chr20	57316620	57317070		chr20	45363160	45363480		chr10	7471630	7472630
chr3	13015070	13015320		chr20	57317630	57317830		chr20	45684190	45684440		chr10	7474350	7476390
chr3	13046520	13047030		chr20	57318160	57318510		chr20	47262410	47262700		chr10	7480750	7481930
chr3	13071840	13072310		chr20	57401020	57401270		chr20	48398350	48398650		chr10	7492640	7493130
chr3	13072790	13073090		chr20	57680310	57680550		chr20	48398980	48399210		chr10	7773940	7774390
chr3	13077890	13078130		chr20	57680710	57681100		chr20	48722080	48722280		chr10	7788390	7788770
chr3	13088220	13088470		chr20	57710230	57710580		chr20	48738270	48738510		chr10	7818050	7818400
chr3	14287020	14287290		chr20	57762320	57762520		chr20	48738860	48739140		chr10	8053470	8054210
chr3	14336560	14336800		chr20	59004980	59005260		chr20	48788480	48788750		chr10	8054400	8054680
chr3	14352060	14352470		chr20	59122940	59123160		chr20	48846410	48846640		chr10	8061330	8061670
chr3	15797770	15798050		chr20	59385700	59385970		chr20	50510680	50510940		chr10	11164890	11165410
chr3	16512050	16512460		chr20	59469670	59470980		chr20	53839430	53839980		chr10	11165660	11166240
chr3	17195820	17196350		chr20	59473220	59473530		chr20	53872800	53873090		chr10	11242310	11243040
chr3	17741930	17742200		chr20	60058590	60059150		chr20	53899590	53899940		chr10	11244980	11245210
chr3	20040690	20040940		chr20	60266150	60266490		chr20	53926790	53926990		chr10	11403070	11403540
chr3	23071180	23072010		chr20	60362430	60362850		chr20	57198350	57198700		chr10	11611510	11611750
chr3	25665470	25665840		chr20	60403160	60403390		chr20	57316620	57317070		chr10	11684530	11685530
chr3	25903350	25904010		chr20	61083180	61083720		chr20	57317630	57317830		chr10	11823140	11823630
chr3	25977790	25978910		chr20	61090680	61090940		chr20	57318160	57318510		chr10	12068540	12069190
chr3	26104650	26106790		chr20	61101060	61101370		chr20	57401020	57401270		chr10	12195640	12196620
chr3	30602680	30602950		chr20	61745640	61746260		chr20	57680310	57680550		chr10	12264380	12264910
chr3	30606230	30606490		chr20	62826320	62826550		chr20	57680710	57681100		chr10	12333630	12334160
chr3	30607370	30607730		chr20	62831270	62832040		chr20	57710230	57710580		chr10	12348760	12349880
chr3	30643120	30643410		chr20	63148860	63149190		chr20	57762320	57762520		chr10	12350240	12350930
chr3	30658650	30659040		chr20	63149390	63149600		chr20	59004980	59005260		chr10	12387700	12388250
chr3	30891220	30891480		chr20	63149910	63150660		chr20	59122940	59123160		chr10	12389200	12389510
chr3	31004260	31004580		chr20	63151020	63151430		chr20	59385700	59385970		chr10	12605500	12606640
chr3	31226080	31227190		chr20	63283920	63284180		chr20	59469670	59470980		chr10	12848980	12849830
chr3	32401290	32401530		chr20	63635580	63635900		chr20	59473220	59473530		chr10	12980090	12980650
chr3	32420300	32420650		chr21	15513950	15514260		chr20	60058590	60059150		chr10	13099110	13100210
chr3	32423910	32424170		chr21	16194590	16194980		chr20	60266150	60266490		chr10	13271760	13272530
chr3	32466640	32467460		chr21	23968880	23969480		chr20	60362430	60362850		chr10	13299260	13300330
chr3	32571040	32571260		chr21	28516990	28517240		chr20	60403160	60403390		chr10	13302130	13302760
chr3	34198490	34198860		chr21	29024600	29024880		chr20	61083180	61083720		chr10	13348060	13348360
chr3	35394100	35394530		chr21	29079120	29079320		chr20	61090680	61090940		chr10	13717790	13718830
chr3	35639660	35640140		chr21	31133090	31133630		chr20	61745640	61746260		chr10	13743260	13743620
chr3	35664280	35664720		chr21	33230780	33231020		chr20	62826320	62826550		chr10	13820080	13820500
chr3	38137190	38137560		chr21	33301210	33301490		chr20	62831270	62832040		chr10	14608420	14608910
chr3	41962000	41962530		chr21	33308580	33309450		chr20	63148860	63149190		chr10	14740320	14741610
chr3	42582030	42582290		chr21	33541980	33542400		chr20	63149390	63149600		chr10	14750640	14752050
chr3	43246060	43246420		chr21	34020230	34020550		chr20	63149910	63150660		chr10	14837390	14837610
chr3	44184460	44184660		chr21	34886590	34886800		chr20	63151020	63151430		chr10	14837810	14838530
chr3	46090310	46091160		chr21	34887810	34888190		chr20	63283920	63284180		chr10	14877930	14879250
chr3	46092270	46092830		chr21	35205120	35205490		chr20	63635580	63635900		chr10	14951540	14951900
chr3	46095160	46095370		chr21	35505380	35505680		chr21	15513950	15514260		chr10	14953450	14953650
chr3	46383350	46383750		chr21	35528670	35529100		chr21	16194590	16194980		chr10	14953830	14954630
chr3	46384120	46384360		chr21	36150400	36150750		chr21	23968880	23969480		chr10	14959090	14960280
chr3	46407200	46407530		chr21	38439410	38439730		chr21	28516990	28517240		chr10	15088490	15089000
chr3	46538990	46539310		chr21	38440140	38440380		chr21	29024600	29024880		chr10	15097470	15097760
chr3	46545920	46546460		chr21	38475360	38477280		chr21	29079120	29079320		chr10	15140750	15141000
chr3	46549970	46550270		chr21	38487770	38488510		chr21	31133090	31133630		chr10	15141160	15141390
chr3	46660590	46661030		chr21	38495680	38496610		chr21	33230780	33231020		chr10	15167980	15169070
chr3	46927220	46927480		chr21	38498500	38499110		chr21	33301210	33301490		chr10	15254610	15254820
chr3	48465700	48466060		chr21	38772980	38773580		chr21	33308580	33309450		chr10	15859860	15860760
chr3	48507460	48507850		chr21	38984620	38985700		chr21	33541980	33542400		chr10	16436850	16437440
chr3	49345380	49345760		chr21	38985900	38986450		chr21	34020230	34020550		chr10	16817120	16817920
chr3	49443990	49444240		chr21	38988440	38989330		chr21	34887810	34888190		chr10	17201030	17201690
chr3	49659630	49660000		chr21	38997370	38997920		chr21	35205120	35205490		chr10	17228190	17229030
chr3	49805740	49806120		chr21	39183470	39183720		chr21	35528670	35529100		chr10	17229680	17230820
chr3	50246010	50246240		chr21	41368910	41369110		chr21	36150400	36150750		chr10	17428380	17429020
chr3	51968770	51968970		chr21	41926430	41926670		chr21	38384980	38385210		chr10	17616680	17618060
chr3	52022570	52022820		chr21	42011870	42012150		chr21	38439410	38439730		chr10	17618220	17618550
chr3	52023750	52024280		chr21	42061670	42061930		chr21	38440140	38440380		chr10	17644220	17644590
chr3	52290240	52290590		chr21	42063220	42064140		chr21	38475360	38477280		chr10	18455650	18456230
chr3	53073240	53073450		chr21	42107780	42108600		chr21	38487770	38488510		chr10	18456860	18457410
chr3	53160710	53161070		chr21	42117030	42117400		chr21	38494750	38495080		chr10	18582720	18583230
chr3	53249720	53249930		chr21	42219360	42219630		chr21	38495680	38496610		chr10	18627570	18627890
chr3	53881770	53882070		chr21	42232610	42232980		chr21	38498500	38499110		chr10	18659030	18659690
chr3	53989060	53990360		chr21	42234210	42234690		chr21	38772980	38773580		chr10	21083730	21083950
chr3	54014190	54014620		chr21	42384320	42384660		chr21	38773840	38774140		chr10	21084830	21085160
chr3	54048080	54048930		chr21	42397310	42397530		chr21	38984620	38985700		chr10	21496400	21496820
chr3	54121930	54122140		chr21	42424760	42425120		chr21	38985900	38986450		chr10	21517060	21517880
chr3	54262480	54262680		chr21	42431000	42431280		chr21	38987010	38988220		chr10	21533410	21534690
chr3	57048690	57049180		chr21	42557300	42557730		chr21	38988440	38989330		chr10	21753680	21754030
chr3	57556760	57557010		chr21	43016030	43016250		chr21	38990180	38990550		chr10	22002990	22004080
chr3	57597720	57597930		chr21	43362630	43362910		chr21	38991510	38991990		chr10	22005600	22006110
chr3	58041510	58041880		chr21	44207260	44207660		chr21	38997370	38997920		chr10	22229260	22229530
chr3	58356120	58356410		chr21	44297780	44298060		chr21	39006490	39007240		chr10	22316420	22317140
chr3	58433680	58434000		chr21	44346100	44346460		chr21	39183470	39183720		chr10	22340420	22341670
chr3	58585320	58585520		chr21	44952490	44952760		chr21	41368910	41369110		chr10	22344140	22344560
chr3	66386370	66386590		chr21	44955840	44956100		chr21	41926430	41926670		chr10	22436840	22437660
chr3	66398580	66398790		chr21	44956390	44956590		chr21	42011870	42012150		chr10	22714210	22714610
[truncated: 16,414 more rows]
