# Supplementary material for: Leukemia risk factor ARID5B coordinates HDAC-mediated transcriptional repression
Source: Nucleic Acids Res. 2026 Jun 22;54(12):gkag628. doi: 10.1093/nar/gkag628 (PMC13284713; doi:10.1093/nar/gkag628)
Supplement: gkag628_Supplemental_Files [file gkag628_supplemental_files.zip › Table_S7.xlsx]

## Sheet: Diffbind_HDAC1_WT_KO
Table S7. Differential binding of HDAC1 and HDAC2 in NALM6 WT and ARID5B KO cells
Diffbind table of HDAC1 in WT vs ARID5B KO NALM6 cells
Chr	Start	End	Conc	Conc_NALM6_KO	Conc_NALM6_WT	Fold	p-value	FDR
chr2	238042945	238043345	3.93065	0	4.90677	-5.65103	1.02053e-12	1.47488e-08
chr22	24542126	24542526	4.63176	1.80909	5.52601	-3.7376	1.23081e-12	1.47488e-08
chr11	2089635	2090035	5.39259	3.45708	6.19049	-2.78779	4.2872e-12	3.4249e-08
chr19	22265914	22266314	3.4904	0	4.4904	-7.53295	3.78967e-11	2.27058e-07
chr19	49128159	49128559	4.26686	1.583	5.14999	-3.58033	8.74393e-11	4.19114e-07
chr9	136326457	136326857	5.79906	4.27559	6.52341	-2.30894	1.0694e-10	4.27156e-07
chr1	12038169	12038569	3.92924	0.581152	4.85661	-4.23205	1.30145e-10	4.45578e-07
chr8	37829531	37829931	3.88799	0.586617	4.8129	-4.1831	2.69196e-10	8.06445e-07
chr2	105438176	105438576	3.32238	0	4.32238	-7.3659	4.63825e-10	1.23511e-06
chr18	7568128	7568528	3.7049	0.000199011	4.64848	-4.55023	5.51786e-10	1.32241e-06
chr16	81650960	81651360	4.33846	2.003	5.18795	-3.21301	6.13612e-10	1.33689e-06
chr10	6211314	6211714	4.64197	2.57916	5.45808	-2.92112	6.80407e-10	1.35889e-06
chr16	54286387	54286787	4.76512	2.79971	5.56746	-2.81396	8.06509e-10	1.48683e-06
chr16	709850	710250	5.63776	4.2042	6.34244	-2.19912	1.1702e-09	2.00322e-06
chr14	105212753	105213153	5.35451	3.80197	6.0849	-2.34105	1.25946e-09	2.01227e-06
chr11	114139533	114139933	3.64694	0	4.58829	-4.49339	1.47285e-09	2.20615e-06
chr11	77204405	77204805	5.12035	3.4513	5.87357	-2.47723	1.67615e-09	2.36298e-06
chr17	75266976	75267376	5.23465	3.64263	5.97302	-2.38715	1.77552e-09	2.36401e-06
chr19	52527193	52527593	4.34359	2.16945	5.17419	-3.03782	2.22236e-09	2.71317e-06
chr6	30883570	30883970	5.18055	3.58273	5.92007	-2.39361	2.26418e-09	2.71317e-06
chr19	7982259	7983049	4.04084	1.58293	4.90318	-3.33451	3.63909e-09	4.15307e-06
chr12	113161581	113161981	5.29436	3.80723	6.01094	-2.26198	4.57293e-09	4.59059e-06
chr14	52951074	52951474	4.3791	2.32269	5.19433	-2.90865	4.7207e-09	4.59059e-06
chr19	18893847	18894247	3.55467	0.000212419	4.49193	-4.39445	5.00438e-09	4.59059e-06
chr3	98732863	98733263	4.02171	1.58802	4.88161	-3.30796	5.03377e-09	4.59059e-06
chr14	89040495	89040895	4.46122	2.45004	5.27016	-2.86013	5.2635e-09	4.59059e-06
chr6	132948731	132949131	4.11072	1.80916	4.95644	-3.1698	5.34808e-09	4.59059e-06
chr8	141401430	141401830	4.52562	2.5769	5.3255	-2.79119	5.36328e-09	4.59059e-06
chr12	118549631	118550031	3.90601	1.3237	4.78024	-3.45957	6.17841e-09	5.10593e-06
chr17	27346274	27346674	3.67614	0.583764	4.58898	-3.96307	6.85926e-09	5.44559e-06
chr4	101790616	101791016	4.85998	3.165	5.61798	-2.50485	7.21699e-09	5.44559e-06
chr2	148978567	148978967	3.99906	1.58804	4.85662	-3.28306	7.27109e-09	5.44559e-06
chr7	39811571	39811971	3.3564	0	4.3207	-5.06748	9.11329e-09	6.61846e-06
chr19	37655036	37655436	3.78423	0.994732	4.67593	-3.66724	1.00776e-08	6.92283e-06
chr16	19874671	19875071	3.52121	0.00346955	4.45681	-4.35628	1.03984e-08	6.92283e-06
chr3	127405000	127405400	3.97587	1.58032	4.83182	-3.26604	1.0399e-08	6.92283e-06
chr3	125920615	125921015	4.41253	2.46597	5.21209	-2.78636	1.10283e-08	7.14337e-06
chr16	69942311	69942711	4.12848	1.99822	4.95351	-2.98419	1.53435e-08	9.22889e-06
chr9	92715778	92716178	4.40641	2.46826	5.2047	-2.77671	1.54938e-08	9.22889e-06
chr11	776750	777541	4.3868	2.46141	5.18317	-2.76208	1.63652e-08	9.22889e-06
chr19	56393236	56393636	5.24506	3.81255	5.94951	-2.19535	1.64105e-08	9.22889e-06
chr20	57400894	57401294	6.24636	5.12068	6.8709	-1.8151	1.65091e-08	9.22889e-06
chr1	94237571	94237971	3.85265	1.32102	4.72217	-3.40443	1.65586e-08	9.22889e-06
chr2	241899297	241899697	4.51143	2.69807	5.29004	-2.637	1.85896e-08	1.01254e-05
chr16	88886847	88887247	3.93092	1.58548	4.78151	-3.21082	1.97453e-08	1.05159e-05
chr16	26614280	26614680	4.19099	2.17182	5.00106	-2.86294	2.30781e-08	1.20237e-05
chr12	6210117	6210517	5.52331	4.24675	6.18981	-2.00445	2.6482e-08	1.35035e-05
chr15	40928120	40928520	5.73946	4.51986	6.39077	-1.93366	2.83965e-08	1.41321e-05
chr16	66400205	66400605	4.47673	2.69807	5.2495	-2.59658	2.88939e-08	1.41321e-05
chr16	81778876	81779276	3.8102	1.31825	4.67591	-3.36116	3.04101e-08	1.4562e-05
chr17	1649109	1649509	4.7372	3.07503	5.48912	-2.46507	3.09882e-08	1.4562e-05
chr17	77425210	77425610	5.42607	4.13201	6.09709	-2.02581	3.56611e-08	1.62508e-05
chr2	178194320	178194720	3.59356	0.586821	4.5009	-3.87242	3.5938e-08	1.62508e-05
chr9	92749534	92749934	4.34009	2.46829	5.12816	-2.7004	3.85239e-08	1.70975e-05
chr2	120855045	120855445	4.06579	2.00065	4.88222	-2.91076	4.20253e-08	1.8279e-05
chr16	382596	382996	4.75527	3.16702	5.49289	-2.37807	4.30699e-08	1.8279e-05
chr1	44660198	44660598	4.06468	1.99574	4.88162	-2.91505	4.36787e-08	1.8279e-05
chr7	1025763	1026163	5.71275	4.52435	6.35541	-1.89387	4.42368e-08	1.8279e-05
chr11	77081735	77082135	4.37657	2.58135	5.15215	-2.61395	4.71272e-08	1.91432e-05
chr4	3851060	3851460	5.03093	3.58647	5.73807	-2.20826	4.92023e-08	1.9653e-05
chr3	115254738	115255138	4.69862	3.07709	5.44278	-2.41681	5.09094e-08	2.00016e-05
chr7	69175270	69175670	3.78591	1.32656	4.6484	-3.32551	5.24685e-08	2.02816e-05
chr3	124032989	124033389	4.58868	2.91555	5.34265	-2.47572	5.71439e-08	2.17382e-05
chr10	43090049	43090449	3.6681	0.994483	4.55036	-3.54253	5.95628e-08	2.23044e-05
chr2	238254358	238254758	3.21171	0	4.17219	-4.91979	6.63208e-08	2.4453e-05
chr16	85258926	85259326	5.97446	4.87232	6.59192	-1.78382	7.21338e-08	2.61933e-05
chr16	2148147	2148547	4.78355	3.25229	5.50954	-2.31048	7.50676e-08	2.68518e-05
chr7	50947137	50947537	5.07435	3.69465	5.76651	-2.1296	8.75482e-08	3.05986e-05
chr11	70186526	70186926	4.59838	2.99686	5.33864	-2.39188	8.85643e-08	3.05986e-05
chr16	86576011	86576411	4.99728	3.58457	5.69718	-2.16935	8.93724e-08	3.05986e-05
chr1	32248219	32248619	4.41275	2.70474	5.17312	-2.5138	9.38424e-08	3.14076e-05
chr7	6504263	6504663	5.1805	3.85526	5.85939	-2.06315	9.46933e-08	3.14076e-05
chr20	47682519	47682919	3.35983	0	4.28796	-4.19514	9.56669e-08	3.14076e-05
chr7	44123223	44123623	5.88795	4.7608	6.51292	-1.81598	1.04147e-07	3.37296e-05
chr2	37830043	37830443	4.32134	2.58134	5.08741	-2.54945	1.07108e-07	3.42207e-05
chr3	101848995	101849395	4.17045	2.32271	4.95468	-2.66985	1.08705e-07	3.42207e-05
chr13	49936023	49936423	4.08859	2.16944	4.88402	-2.74874	1.09947e-07	3.42207e-05
chr22	45413726	45414126	3.16814	0	4.12739	-4.87524	1.14233e-07	3.44789e-05
chr12	131928747	131929147	4.39329	2.69361	5.15215	-2.504	1.14896e-07	3.44789e-05
chr4	9691477	9691877	6.31676	5.30393	6.90597	-1.66751	1.15093e-07	3.44789e-05
chr5	176647168	176647568	5.01894	3.6351	5.71208	-2.13427	1.23948e-07	3.66734e-05
chr19	18861174	18861574	4.00298	2.00316	4.81031	-2.83666	1.26389e-07	3.69218e-05
chr16	26651332	26651732	3.72187	1.32098	4.57838	-3.26137	1.29164e-07	3.69218e-05
chr3	52290114	52290514	5.63418	4.47982	6.26714	-1.85006	1.29409e-07	3.69218e-05
chr6	19838665	19839065	4.744	3.24409	5.46334	-2.27259	1.36066e-07	3.83643e-05
chr3	40999139	40999539	4.30316	2.58586	5.0652	-2.5228	1.45944e-07	4.06709e-05
chr11	77205392	77205792	4.88669	3.46086	5.58961	-2.18438	1.53846e-07	4.22188e-05
chr16	79600518	79600918	4.56618	2.99686	5.3	-2.35336	1.56681e-07	4.22188e-05
chr5	177446903	177447303	3.80509	1.58823	4.64092	-3.06814	1.56783e-07	4.22188e-05
chr11	2109110	2109510	3.99537	2.00316	4.80161	-2.82797	1.59616e-07	4.22732e-05
chr6	150322748	150323148	4.15155	2.31564	4.93386	-2.65616	1.61125e-07	4.22732e-05
chr10	133309216	133309616	4.91906	3.5202	5.61574	-2.15182	1.62464e-07	4.22732e-05
chr6	168415777	168416177	4.73802	3.25025	5.45474	-2.25786	1.65223e-07	4.22732e-05
chr8	143942362	143942762	5.62171	4.48583	6.24926	-1.82622	1.65805e-07	4.22732e-05
chr17	81967305	81967705	6.29542	5.2954	6.88039	-1.65047	1.73269e-07	4.3523e-05
chr8	141129760	141130160	3.97961	1.99565	4.78465	-2.8186	1.74339e-07	4.3523e-05
chr12	6352643	6353043	4.42731	2.80838	5.17098	-2.41001	1.85741e-07	4.58913e-05
chr9	129610893	129611293	3.97819	1.99315	4.7834	-2.81984	1.88738e-07	4.61561e-05
chr13	114109551	114109951	5.03258	3.69462	5.71463	-2.07788	1.91974e-07	4.64732e-05
chr14	77320823	77321223	6.25372	5.25701	6.83758	-1.64598	2.03558e-07	4.86089e-05
chr16	728235	728635	4.12879	2.32271	4.90618	-2.62153	2.06628e-07	4.86089e-05
chr17	37358845	37359245	5.03775	3.69833	5.72016	-2.07969	2.06881e-07	4.86089e-05
chr10	80078881	80079281	6.28736	5.29784	6.86882	-1.63648	2.17664e-07	4.98814e-05
chr22	38762213	38762613	4.49316	2.9134	5.22908	-2.36464	2.18209e-07	4.98814e-05
chr13	27960898	27961298	5.08845	3.76657	5.76651	-2.05825	2.18541e-07	4.98814e-05
chr19	41328683	41329083	3.7846	1.58002	4.61895	-3.05446	2.22666e-07	5.03434e-05
chr3	47522217	47522617	3.55371	0.997309	4.42555	-3.41559	2.44642e-07	5.44476e-05
chr17	81909346	81909746	4.33932	2.70029	5.08686	-2.43228	2.45362e-07	5.44476e-05
chr22	44195319	44195719	5.81356	4.75318	6.4181	-1.72881	2.59069e-07	5.59715e-05
chr10	70561890	70562290	3.95778	2.00319	4.75853	-2.78507	2.59595e-07	5.59715e-05
chr10	11012837	11013237	3.42352	0.583624	4.31908	-3.69478	2.61425e-07	5.59715e-05
chr11	9765569	9765969	3.85917	1.80665	4.67388	-2.89097	2.61571e-07	5.59715e-05
chr1	10398851	10399251	5.83081	4.77481	6.43397	-1.72314	2.69597e-07	5.71784e-05
chr1	27602138	27602538	5.38139	4.19931	6.02227	-1.88437	2.76491e-07	5.79571e-05
chr16	2159580	2159980	5.77328	4.70433	6.38051	-1.73988	2.78105e-07	5.79571e-05
chr5	43603639	43604039	4.79534	3.38871	5.49383	-2.16021	2.91896e-07	6.03068e-05
chr21	41601220	41601620	4.18709	2.46144	4.95062	-2.53034	3.00442e-07	6.15418e-05
chr9	136711818	136712218	5.43525	4.28349	6.06745	-1.84581	3.03538e-07	6.1649e-05
chr9	133574402	133574802	4.404	2.80617	5.14353	-2.38484	3.06565e-07	6.17407e-05
chr16	56981378	56981778	5.32441	4.13368	5.96773	-1.89502	3.09807e-07	6.18698e-05
chr6	169018103	169018503	5.19166	3.94644	5.84989	-1.96329	3.14307e-07	6.18698e-05
chr4	3950989	3951389	3.08451	0	4.04141	-4.79381	3.14951e-07	6.18698e-05
chr7	1059364	1059764	5.78013	4.72403	6.38331	-1.7231	3.19978e-07	6.23462e-05
chr1	22717239	22717639	5.04305	3.75011	5.71378	-2.02206	3.23241e-07	6.24741e-05
chr22	48352827	48353227	4.24944	2.58587	5.00163	-2.45947	3.37021e-07	6.46164e-05
chr21	41368746	41369146	5.40059	4.23874	6.03571	-1.85861	3.4119e-07	6.48965e-05
chr11	131463174	131463574	3.92982	2.00067	4.72677	-2.75596	3.49023e-07	6.58173e-05
chr22	49531118	49531518	4.24536	2.58131	4.99764	-2.46003	3.51523e-07	6.58173e-05
chr21	41599114	41599514	4.17351	2.45912	4.93502	-2.51714	3.69687e-07	6.86816e-05
chr20	48668646	48669046	4.62958	3.16074	5.34215	-2.23401	3.74195e-07	6.89843e-05
chr3	72245443	72245843	4.19455	2.46841	4.95816	-2.53092	3.80478e-07	6.96071e-05
chr21	46394439	46394839	4.72709	3.31718	5.42634	-2.16356	3.93271e-07	7.14025e-05
chr19	1842694	1843094	4.6826	3.2482	5.38747	-2.19283	3.96853e-07	7.15111e-05
chr9	134456019	134456419	6.09366	5.09283	6.6789	-1.65108	4.03248e-07	7.21213e-05
chr14	73760017	73760417	4.0873	2.32511	4.85724	-2.57041	4.13645e-07	7.2996e-05
chr12	122861325	122861725	4.16649	2.45215	4.92799	-2.51707	4.14231e-07	7.2996e-05
chr20	63955777	63956177	5.93964	4.9274	6.52866	-1.66579	4.28032e-07	7.48774e-05
chr2	231666272	231666672	5.99036	4.98739	6.57631	-1.65359	4.36741e-07	7.58473e-05
chr1	44661473	44661873	3.73026	1.58272	4.55752	-2.99065	4.47836e-07	7.69326e-05
chr7	140727783	140728183	3.51998	1.00357	4.38805	-3.37205	4.54524e-07	7.69326e-05
chr9	128333466	128333866	4.56418	3.07914	5.28031	-2.25276	4.55966e-07	7.69326e-05
chr15	31353161	31353561	6.06252	5.07359	6.64377	-1.63516	4.57487e-07	7.69326e-05
chr15	31300140	31300540	5.06494	3.79637	5.72937	-1.99183	4.59041e-07	7.69326e-05
chr17	44324857	44325257	4.55412	3.08125	5.26758	-2.23798	4.63942e-07	7.72142e-05
chr10	84328510	84328910	4.67269	3.25232	5.37435	-2.17564	4.67968e-07	7.73471e-05
chr11	46380413	46380813	4.14924	2.45678	4.90678	-2.49132	4.79104e-07	7.78753e-05
chr8	23015481	23015881	4.49292	3.00114	5.2105	-2.25989	4.88471e-07	7.78753e-05
chr16	24255736	24256136	3.72492	1.58552	4.55113	-2.98149	4.90943e-07	7.78753e-05
chr3	139539360	139539760	4.23348	2.58587	4.98265	-2.44057	4.9207e-07	7.78753e-05
chr5	124912734	124913134	4.56326	3.08337	5.27826	-2.24651	4.92663e-07	7.78753e-05
chr5	177592244	177592644	4.85947	3.52407	5.54089	-2.07329	4.93008e-07	7.78753e-05
chrX	103464292	103464692	3.04669	0	4.00243	-4.75518	4.94779e-07	7.78753e-05
chr16	10280018	10280418	4.14774	2.45678	4.905	-2.48955	4.97159e-07	7.78753e-05
chr9	138015063	138015463	4.36966	2.80397	5.10274	-2.3464	5.00423e-07	7.78776e-05
chr10	26215949	26216349	3.61501	1.32093	4.45987	-3.14356	5.06903e-07	7.83112e-05
chr21	44910580	44910980	4.71712	3.32328	5.41263	-2.1438	5.15394e-07	7.83112e-05
chr1	28552943	28553343	4.49595	3.00114	5.21419	-2.26356	5.1682e-07	7.83112e-05
chr5	143322	143722	4.55146	3.0876	5.26294	-2.22702	5.18583e-07	7.83112e-05
chr17	81255290	81255690	4.55027	3.08336	5.26242	-2.23073	5.22505e-07	7.83112e-05
chr19	6502103	6502503	4.65791	3.24613	5.3576	-2.16511	5.24202e-07	7.83112e-05
chr15	63157112	63157512	5.73258	4.69006	6.33145	-1.70513	5.29587e-07	7.83112e-05
chr7	105673334	105673734	4.8092	3.45494	5.49524	-2.09617	5.31473e-07	7.83112e-05
chr11	64226406	64226806	5.98416	4.99355	6.56598	-1.63719	5.33238e-07	7.83112e-05
chr20	2178487	2178887	5.0569	3.80722	5.71633	-1.96799	5.35886e-07	7.83112e-05
chr2	234164590	234164990	5.25611	4.08432	5.89408	-1.87055	5.54452e-07	8.05332e-05
chr2	196068463	196068863	4.28481	2.6958	5.02258	-2.37271	5.59391e-07	8.07613e-05
chr17	77421333	77421733	5.1589	3.95337	5.80634	-1.91291	5.64618e-07	8.10278e-05
chr9	124421240	124421640	3.49338	1.00042	4.35919	-3.34651	5.74013e-07	8.18857e-05
chr22	39576592	39576992	3.99378	2.16696	4.77461	-2.64225	5.81235e-07	8.24253e-05
chr10	588531	588931	5.2206	4.04031	5.86097	-1.88121	6.15552e-07	8.63323e-05
chr1	27605835	27606235	4.28583	2.70478	5.02201	-2.36319	6.16639e-07	8.63323e-05
chr16	31202170	31202570	4.70115	3.32124	5.39336	-2.12662	6.19593e-07	8.63323e-05
chr3	13621876	13622276	4.69917	3.3192	5.3914	-2.12669	6.24929e-07	8.65725e-05
chr16	72961231	72961631	4.20695	2.57902	4.95236	-2.41721	6.42572e-07	8.83875e-05
chr17	81258301	81258701	5.42544	4.31143	6.04649	-1.79716	6.45406e-07	8.83875e-05
chr21	42155121	42155521	3.69962	1.58553	4.52257	-2.95308	6.79139e-07	9.24786e-05
chr17	81479876	81480276	4.79421	3.46088	5.47512	-2.07017	6.92769e-07	9.38018e-05
chr20	23776366	23776766	4.74198	3.38468	5.42876	-2.09933	7.3345e-07	9.8752e-05
chr7	43749923	43750323	3.69769	1.57986	4.52112	-2.95728	7.44818e-07	9.97224e-05
chr7	76359077	76359477	5.67062	4.64047	6.2655	-1.68861	7.68857e-07	0.000102369
chr19	44845707	44846107	5.65207	4.61781	6.24827	-1.69393	7.81733e-07	0.000103508
chr11	995729	996129	4.52125	3.0876	5.22595	-2.19015	8.05955e-07	0.000105919
chr1	158290191	158290591	4.45792	2.99899	5.1683	-2.21996	8.11695e-07	0.000105919
chr1	11617133	11617533	4.04177	2.32273	4.80411	-2.51987	8.15139e-07	0.000105919
chr17	44006687	44007087	4.46225	3.00114	5.17311	-2.22262	8.17614e-07	0.000105919
chr5	140547637	140548037	4.92167	3.64828	5.58735	-1.99671	8.25934e-07	0.000106421
chr1	26500442	26500842	5.26796	4.12373	5.89797	-1.83533	8.30581e-07	0.000106448
chr4	103076016	103076416	4.95206	3.69644	5.61307	-1.97475	8.46818e-07	0.000107951
chrX	12951015	12951415	3.58939	1.31791	4.43167	-3.11853	8.60064e-07	0.000107986
chr16	85260706	85261106	4.19002	2.58817	4.93034	-2.38616	8.61115e-07	0.000107986
chr22	38066660	38067060	4.83068	3.52603	5.50439	-2.03494	8.6517e-07	0.000107986
chr5	151447507	151447907	4.45578	2.99684	5.16617	-2.21997	8.68282e-07	0.000107986
chr17	77439392	77439792	3.78079	1.80934	4.58402	-2.79887	8.69619e-07	0.000107986
chr7	50336884	50337284	3.46209	1.00043	4.32481	-3.31233	9.02185e-07	0.000111452
chr21	46324488	46324888	5.40733	4.30985	6.02337	-1.77567	9.30118e-07	0.000114314
chr4	4541910	4542310	4.57197	3.17327	5.26861	-2.1482	9.50782e-07	0.000116128
chr19	46714122	46714522	5.31933	4.19926	5.94219	-1.80449	9.56405e-07	0.000116128
chr17	27456076	27456476	4.5728	3.17327	5.26964	-2.14923	9.59413e-07	0.000116128
chr13	49300943	49301343	3.9504	2.16942	4.72356	-2.58898	9.80507e-07	0.000116511
chr1	2440037	2440437	4.67233	3.32124	5.3576	-2.09097	9.80674e-07	0.000116511
chr1	205030701	205031101	3.17035	0.000252825	4.08789	-3.99289	9.82305e-07	0.000116511
chr18	36298290	36298690	3.32182	0.583561	4.20945	-3.58592	9.85996e-07	0.000116511
chr11	68890859	68891259	4.8169	3.51625	5.4896	-2.02994	9.86883e-07	0.000116511
chr19	3479240	3479640	3.85868	1.99809	4.64498	-2.67713	1.00385e-06	0.000117208
chr12	89160515	89160915	3.58223	1.31489	4.42403	-3.11393	1.00481e-06	0.000117208
chr2	237558950	237559350	4.94341	3.69831	5.60161	-1.96146	1.00746e-06	0.000117208
chr1	6127496	6127896	5.12839	3.94289	5.77024	-1.88735	1.02583e-06	0.000118769
chr21	41885349	41885749	3.85637	1.99809	4.64229	-2.67446	1.0396e-06	0.000119176
chr11	95089760	95090160	5.15955	3.99148	5.79645	-1.86529	1.04065e-06	0.000119176
chr19	3519419	3519819	4.85713	3.57686	5.5246	-2.0049	1.05017e-06	0.000119176
chr1	164558632	164559032	3.17281	0	4.09072	-3.9995	1.0715e-06	0.000119176
chr9	88880445	88880845	4.24931	2.70479	4.97805	-2.31939	1.07181e-06	0.000119176
chr10	97817309	97817709	4.02103	2.32273	4.77964	-2.4955	1.07734e-06	0.000119176
chr7	149771657	149772057	4.24435	2.69803	4.97346	-2.32154	1.08415e-06	0.000119176
chr19	3180187	3180587	5.19071	4.03859	5.82301	-1.84503	1.08424e-06	0.000119176
chr3	13046631	13047031	6.58686	5.70526	7.1301	-1.49126	1.08656e-06	0.000119176
chr9	133578825	133579225	5.05314	3.85521	5.69847	-1.90262	1.08934e-06	0.000119176
chr4	52861902	52862302	3.95368	2.17691	4.72613	-2.58409	1.09247e-06	0.000119176
chr19	11381000	11381400	3.78571	1.81475	4.58887	-2.79832	1.09387e-06	0.000119176
chr11	84549316	84549716	4.02309	2.31548	4.78338	-2.50647	1.094e-06	0.000119176
chr19	5951816	5952216	4.17031	2.57899	4.90855	-2.37361	1.11697e-06	0.000121128
chr1	231422233	231422633	5.42434	4.35265	6.03242	-1.74214	1.12289e-06	0.000121144
chr3	18223799	18224199	4.99364	3.76301	5.64795	-1.94353	1.12723e-06	0.000121144
chr1	9943075	9943475	3.85681	1.99289	4.64364	-2.68098	1.13869e-06	0.000121589
chr22	32881114	32881514	3.77499	1.80663	4.57777	-2.79532	1.14151e-06	0.000121589
chr1	20208106	20208506	3.85593	2.00329	4.64095	-2.66793	1.15743e-06	0.000122739
chr22	29328790	29329190	5.11981	3.95162	5.75674	-1.86517	1.17771e-06	0.00012284
chr11	73307698	73308098	5.64805	4.63324	6.23792	-1.66829	1.18048e-06	0.00012284
chr17	6495943	6496343	4.71791	3.39271	5.39679	-2.05945	1.18122e-06	0.00012284
chr5	139740874	139741274	5.96584	5.01929	6.53254	-1.57814	1.18198e-06	0.00012284
chr1	3821123	3821523	4.37156	2.90035	5.08466	-2.23372	1.19473e-06	0.00012284
chr10	34623981	34624381	4.76801	3.46486	5.44134	-2.03252	1.19878e-06	0.00012284
chr11	122984444	122984844	3.93105	2.16942	4.70089	-2.56644	1.20866e-06	0.00012284
chr17	797451	797851	3.93271	2.16942	4.70284	-2.56838	1.21341e-06	0.00012284
chr17	56977721	56978121	5.18525	4.03518	5.81696	-1.8424	1.2148e-06	0.00012284
chr3	73509233	73509633	3.85745	2.0059	4.6423	-2.66668	1.2208e-06	0.00012284
chrX	103629561	103629961	3.9329	2.16691	4.70349	-2.57153	1.22765e-06	0.00012284
chr20	33036340	33036740	3.55279	1.32091	4.39042	-3.07452	1.22908e-06	0.00012284
chr17	82001114	82001514	5.98366	5.04203	6.54863	-1.57156	1.22946e-06	0.00012284
chr2	240933946	240934346	3.75575	1.80389	4.55609	-2.77651	1.23134e-06	0.00012284
chr2	218406298	218406698	5.18692	4.03007	5.82059	-1.85112	1.23526e-06	0.00012284
chr3	129603571	129603971	4.30638	2.8106	5.02483	-2.26217	1.26416e-06	0.000124673
chr10	80464902	80465302	4.80431	3.52212	5.47227	-2.00681	1.2653e-06	0.000124673
chr17	82866698	82867098	4.08793	2.46147	4.83305	-2.41323	1.27255e-06	0.000124673
chr13	48975967	48976367	5.86161	4.89876	6.43397	-1.59974	1.27451e-06	0.000124673
chr17	80914056	80914456	5.3019	4.2025	5.91853	-1.77764	1.3298e-06	0.000129553
chr12	3300125	3300525	5.30489	4.20901	5.92045	-1.77306	1.3433e-06	0.000130338
chr9	132733108	132733508	4.4959	3.09185	5.19379	-2.15387	1.36789e-06	0.00013209
chr2	68943629	68944029	4.09139	2.45441	4.83853	-2.42575	1.37238e-06	0.00013209
chr2	3042069	3042469	4.84611	3.58843	5.50766	-1.97646	1.39148e-06	0.000133393
chr3	195542989	195543389	4.79605	3.52016	5.46238	-1.9989	1.42483e-06	0.00013559
chr1	154864377	154864777	4.23093	2.7048	4.95584	-2.29725	1.42571e-06	0.00013559
chr1	41671240	41671640	4.00211	2.32273	4.75724	-2.47321	1.45727e-06	0.000138043
chr12	56116232	56116632	5.29979	4.19599	5.91776	-1.78336	1.46702e-06	0.00013842
chr13	42271390	42271790	5.56577	4.54283	6.1583	-1.67873	1.48284e-06	0.00013879
chr20	50628583	50628983	5.36078	4.28188	5.97111	-1.75126	1.48465e-06	0.00013879
chr2	9800811	9801211	3.64431	1.58554	4.45987	-2.89071	1.49917e-06	0.00013879
chr8	140169306	140169706	4.55729	3.17957	5.24898	-2.12235	1.49969e-06	0.00013879
chr16	21301327	21301727	6.07803	5.15657	6.63584	-1.54457	1.4999e-06	0.00013879
chr17	27332942	27333342	5.5417	4.50942	6.13726	-1.69096	1.51646e-06	0.000139783
chr22	29330409	29330809	5.11008	3.95688	5.7427	-1.84591	1.53117e-06	0.000140598
chr19	18428990	18429390	4.88422	3.6483	5.53996	-1.94943	1.5533e-06	0.000142085
chr10	98080462	98080862	4.08167	2.4544	4.82695	-2.4142	1.58268e-06	0.00014375
chr10	70479121	70479521	4.64173	3.3192	5.31995	-2.05546	1.5835e-06	0.00014375
chr11	14643722	14644122	5.27076	4.16695	5.88873	-1.7832	1.61209e-06	0.000145794
chr1	6490259	6490659	4.64173	3.32124	5.31944	-2.05292	1.62767e-06	0.000146649
chr13	32430168	32430568	3.8292	1.99807	4.61073	-2.64306	1.63902e-06	0.000147119
chr5	138465058	138465458	6.31511	5.43643	6.85726	-1.48677	1.64558e-06	0.000147156
chr14	95489141	95489541	5.06463	3.89977	5.70061	-1.86061	1.6617e-06	0.000148045
chr9	128420688	128421088	4.8705	3.64067	5.5246	-1.94171	1.72536e-06	0.000153148
chr16	81096308	81096708	5.37422	4.31297	5.97903	-1.72829	1.76377e-06	0.000155979
chr17	28711172	28711572	5.76652	4.79053	6.3434	-1.61709	1.78215e-06	0.000156625
chr12	10722267	10722667	4.79849	3.53193	5.46238	-1.98716	1.78414e-06	0.000156625
chr4	3239707	3240107	3.90486	2.16689	4.67057	-2.53877	1.79573e-06	0.000157067
chr10	7306291	7306691	4.06307	2.45438	4.80474	-2.3921	1.83616e-06	0.000159901
chr19	9785790	9786190	5.31691	4.23707	5.92754	-1.75232	1.84148e-06	0.000159901
chr20	3173450	3173850	5.94283	5.01536	6.50278	-1.55234	1.8817e-06	0.000161734
chr10	5570421	5570821	3.52315	1.3178	4.35759	-3.04498	1.88226e-06	0.000161734
chr9	127711811	127712211	3.72598	1.80385	4.52186	-2.74249	1.88422e-06	0.000161734
chr6	911745	912145	4.33904	2.90034	5.04489	-2.19411	1.88958e-06	0.000161734
chr20	38731157	38731557	4.48085	3.09398	5.17471	-2.13273	1.90525e-06	0.000162495
chr1	7783826	7784226	4.23715	2.70479	4.96336	-2.30476	1.92499e-06	0.000163172
chr8	79767880	79768280	5.13204	3.99318	5.76048	-1.8277	1.9268e-06	0.000163172
chr2	86195098	86195498	5.42909	4.38828	6.0274	-1.70171	1.94181e-06	0.000163743
chr2	226798458	226798858	4.69021	3.39675	5.36108	-2.01981	1.95427e-06	0.000163743
chr20	46221209	46221609	4.40459	2.99469	5.10384	-2.16001	1.95456e-06	0.000163743
chr2	70767527	70767927	5.16011	4.03515	5.78443	-1.80997	1.96087e-06	0.000163743
chr11	77151731	77152131	5.39737	4.35264	5.99693	-1.70672	1.97503e-06	0.000163847
chr7	5531788	5532188	5.58046	4.58142	6.1651	-1.64712	1.9758e-06	0.000163847
chr16	67246142	67246542	4.20661	2.70255	4.92683	-2.2706	2.01698e-06	0.000166686
chr22	50469853	50470253	6.27982	5.40859	6.81917	-1.47646	2.04105e-06	0.000168096
chr12	121797941	121798341	5.53702	4.52883	6.1247	-1.65906	2.08531e-06	0.00017072
chr22	30289403	30289803	5.77646	4.81966	6.34673	-1.59141	2.08716e-06	0.00017072
chr13	46052400	46052800	4.94243	3.75562	5.58464	-1.88774	2.12478e-06	0.000173206
chr19	5127880	5128280	4.85902	3.64066	5.51	-1.92715	2.1322e-06	0.000173222
chr21	46064826	46065226	3.51891	1.31779	4.35283	-3.04024	2.15115e-06	0.00017417
chr6	168837472	168837872	4.99976	3.8182	5.6405	-1.88138	2.15992e-06	0.000174291
chr7	24572783	24573183	5.54492	4.54579	6.12959	-1.64713	2.221e-06	0.000178619
chr14	74763301	74763701	4.5277	3.16071	5.21682	-2.10911	2.23634e-06	0.000179251
chr1	156501029	156501429	5.95353	5.04073	6.50822	-1.5325	2.25587e-06	0.000179978
chr1	32771682	32772082	4.12544	2.58357	4.85363	-2.31434	2.26042e-06	0.000179978
chr6	34031148	34031548	5.11785	3.9897	5.74311	-1.81384	2.28778e-06	0.000180305
chr5	139688412	139688812	3.6178	1.58262	4.43011	-2.86404	2.29064e-06	0.000180305
chr2	101252325	101252725	5.01201	3.8534	5.6462	-1.85229	2.29991e-06	0.000180305
chr9	78236013	78236413	5.41769	4.39138	6.01131	-1.68256	2.30013e-06	0.000180305
chr1	109483425	109483825	3.61816	1.58554	4.43011	-2.86112	2.30382e-06	0.000180305
chr11	64036758	64037158	4.85519	3.63303	5.5072	-1.93197	2.31021e-06	0.000180305
chr20	62826058	62826458	5.79582	4.85514	6.36045	-1.56976	2.31719e-06	0.000180305
chr2	238046757	238047157	4.04498	2.45911	4.78213	-2.36489	2.33145e-06	0.000180827
chr14	20613833	20614233	5.11591	3.9897	5.7406	-1.81134	2.34626e-06	0.000180899
chr19	10309608	10310008	3.61248	1.58261	4.42405	-2.858	2.34748e-06	0.000180899
chr9	137306769	137307169	4.95707	3.76676	5.60027	-1.89222	2.35848e-06	0.000181165
chr11	59669240	59669640	4.73068	3.46687	5.39385	-1.98316	2.36707e-06	0.000181243
chr8	143210307	143210707	5.18104	4.08429	5.79686	-1.77357	2.41868e-06	0.000184606
chr16	22297321	22297721	5.46488	4.45253	6.05394	-1.66435	2.43628e-06	0.000185193
chr4	55948860	55949260	5.33295	4.28347	5.93404	-1.71267	2.44184e-06	0.000185193
chr11	69675042	69675442	5.00808	3.84798	5.64269	-1.8542	2.45894e-06	0.000185398
chr15	78992238	78992638	3.80918	2.006	4.5861	-2.61067	2.46008e-06	0.000185398
chr16	81648951	81649351	3.61114	1.58261	4.42253	-2.85648	2.47121e-06	0.000185398
chr4	13654262	13654662	3.81036	2.00599	4.58747	-2.61205	2.47549e-06	0.000185398
chr7	24024563	24024963	4.92959	3.75005	5.56975	-1.87845	2.50764e-06	0.000187222
chr22	23752154	23752554	6.16327	5.28003	6.70712	-1.4927	2.51941e-06	0.000187516
chr7	151697507	151697907	4.57573	3.25234	5.25416	-2.05581	2.53776e-06	0.000188297
chr7	70416622	70417022	5.49477	4.48883	6.08171	-1.65595	2.56989e-06	0.000190092
chr9	136886237	136886637	4.33271	2.89816	5.03762	-2.18903	2.61786e-06	0.000193045
chr15	84735250	84735650	3.70292	1.80661	4.49484	-2.71288	2.67747e-06	0.000196835
chr14	105531889	105532289	6.28216	5.42493	6.81621	-1.45722	2.70361e-06	0.000198149
chr15	74857763	74858163	4.43991	3.08547	5.126	-2.09265	2.73752e-06	0.000200023
chr10	359101	359501	4.24993	2.80839	4.95641	-2.19622	2.76962e-06	0.000201287
chr17	17462224	17462624	5.10618	3.99489	5.72641	-1.792	2.78009e-06	0.000201287
chr21	25607183	25607583	4.55527	3.25027	5.22908	-2.03287	2.79335e-06	0.000201287
chr9	95316929	95317329	5.69892	4.75178	6.26582	-1.57817	2.80385e-06	0.000201287
chr21	42011986	42012386	4.37509	2.99468	5.06742	-2.12374	2.81174e-06	0.000201287
chr17	18258432	18258832	4.37464	2.99468	5.06687	-2.12318	2.81429e-06	0.000201287
chr5	1051138	1051538	6.09946	5.21644	6.64322	-1.49226	2.82068e-06	0.000201287
chr20	34111907	34112307	4.99918	3.85158	5.63016	-1.83811	2.82485e-06	0.000201287
chr1	42935087	42935487	4.2471	2.80839	4.95294	-2.19276	2.83042e-06	0.000201287
chr10	15371088	15371488	3.95446	2.31782	4.70154	-2.42266	2.84596e-06	0.000201794
chr19	48110425	48110825	3.49321	1.31775	4.32398	-3.01163	2.86465e-06	0.00020252
chr10	73647638	73648038	2.91623	0	3.86757	-4.6172	2.88353e-06	0.000203255
chr22	46353167	46353567	4.37285	2.99468	5.06465	-2.12097	2.89723e-06	0.000203293
chr10	70561212	70561612	3.8809	2.17451	4.64097	-2.50171	2.90584e-06	0.000203293
chr1	55287989	55288389	5.42091	4.40223	6.01205	-1.67246	2.90952e-06	0.000203293
chr10	13268879	13269279	4.31972	2.91126	5.01863	-2.15705	2.92103e-06	0.000203504
chr7	30848279	30848679	4.75162	3.51425	5.40776	-1.95032	2.93249e-06	0.00020371
chr16	88730835	88731235	4.39062	3.00762	5.08356	-2.12691	2.95299e-06	0.000204541
chr6	152301872	152302272	5.87986	4.96614	6.43488	-1.53357	2.9853e-06	0.000206183
chr1	205749347	205749747	4.60161	3.31919	5.26964	-2.00532	3.03025e-06	0.000208687
chr22	19844816	19845216	5.60492	4.64191	6.17733	-1.59914	3.06037e-06	0.000210157
chr1	1615068	1615468	4.55361	3.25235	5.22647	-2.02819	3.07092e-06	0.000210279
chr2	218261356	218261756	3.49425	1.32715	4.32397	-3.00226	3.14038e-06	0.000214423
chr3	194356591	194356991	4.16873	2.69574	4.88222	-2.23296	3.16444e-06	0.000214728
chr3	127252062	127252462	3.78077	1.99537	4.55468	-2.59	3.17064e-06	0.000214728
chr22	25970295	25971064	4.79149	3.58068	5.44039	-1.9171	3.17173e-06	0.000214728
chr10	75234304	75234704	4.30371	2.90688	4.99992	-2.14278	3.18922e-06	0.000215304
chr1	3581125	3581525	4.60327	3.32329	5.27066	-2.00226	3.19944e-06	0.000215387
chr1	39105604	39106004	4.02334	2.45672	4.7566	-2.34186	3.2119e-06	0.00021562
chr17	7589510	7589910	4.02322	2.45911	4.75597	-2.33885	3.22602e-06	0.000215963
chr16	9441139	9441539	3.69536	1.80661	4.4861	-2.70417	3.24262e-06	0.00021647
chr20	31956577	31956977	5.09681	3.99489	5.71421	-1.77983	3.28189e-06	0.000218483
chr5	80105923	80106323	5.6944	4.756	6.25823	-1.56637	3.31387e-06	0.00021958
chr2	173965516	173965916	5.44938	4.45404	6.03279	-1.64172	3.32544e-06	0.00021958
chr5	151703168	151703568	4.02112	2.45911	4.75345	-2.33634	3.32585e-06	0.00021958
chr1	201024034	201024434	4.74117	3.52014	5.39287	-1.9296	3.38213e-06	0.000222681
chr16	514813	515213	4.79584	3.59039	5.44326	-1.91029	3.40739e-06	0.00022373
chr7	74275381	74275781	3.70028	1.81499	4.49048	-2.70018	3.43745e-06	0.000225087
chr19	18700086	18700486	4.53879	3.2482	5.20892	-2.01484	3.45249e-06	0.000225397
chr7	44768219	44768619	3.58407	1.58555	4.39121	-2.82242	3.46213e-06	0.000225397
chr9	128688752	128689152	3.88367	2.15924	4.64698	-2.52293	3.4704e-06	0.000225397
chr15	63122051	63122451	5.10014	4.00359	5.7159	-1.77284	3.54868e-06	0.000229859
chr16	11851190	11851590	5.15776	4.08259	5.76693	-1.7454	3.61679e-06	0.000232495
chr13	43787012	43787412	4.35868	2.99683	5.04657	-2.10082	3.61729e-06	0.000232495
chr5	1139072	1139472	5.60292	4.6477	6.17264	-1.58868	3.61849e-06	0.000232495
chr19	17235329	17235729	4.74474	3.52605	5.39581	-1.92665	3.6345e-06	0.0002329
chr22	46149460	46149860	5.4711	4.48279	6.05214	-1.63246	3.6613e-06	0.000233991
chr1	204704349	204704749	3.95428	2.33014	4.69895	-2.4078	3.71343e-06	0.000236692
chr11	65525031	65525431	4.24969	2.81731	4.9541	-2.18502	3.73121e-06	0.000236877
chr4	924373	924773	4.35772	3.00114	5.04433	-2.09428	3.74468e-06	0.000236877
chr6	37687863	37688263	4.47576	3.16908	5.14999	-2.03416	3.75478e-06	0.000236877
chr8	98402730	98403130	4.08972	2.58124	4.81089	-2.27413	3.75588e-06	0.000236877
chr3	183563109	183563509	4.08678	2.57891	4.80782	-2.27338	3.79468e-06	0.000238696
chr6	36678921	36679321	5.21674	4.16362	5.81898	-1.7169	3.85118e-06	0.000241616
chrX	40267430	40267830	5.22221	4.16859	5.82461	-1.71757	3.88876e-06	0.000243178
chr16	70700479	70700879	4.22679	2.80839	4.92801	-2.16791	3.90518e-06	0.000243178
chr2	241702180	241702580	5.72532	4.79192	6.28738	-1.55977	3.9179e-06	0.000243178
chr16	22206864	22207264	5.9971	5.11826	6.5393	-1.48632	3.93592e-06	0.000243178
chr15	72474482	72474882	3.85456	2.16941	4.61075	-2.47673	3.93696e-06	0.000243178
chr22	17266532	17266932	3.85456	2.16941	4.61075	-2.47673	3.93696e-06	0.000243178
chr19	15432912	15433312	5.44069	4.45404	6.02118	-1.63013	3.95614e-06	0.000243251
chr18	77056441	77056841	4.58525	3.32329	5.24794	-1.9796	3.95844e-06	0.000243251
chr17	7843639	7844039	5.86763	4.97144	6.41626	-1.50968	3.98563e-06	0.000243711
chr2	120253022	120253422	5.36418	4.35733	5.95142	-1.65662	3.98643e-06	0.000243711
chr8	143531158	143531558	3.2123	0.583491	4.09069	-3.46805	4.00166e-06	0.000243711
chr19	44500511	44500911	5.21732	4.16859	5.81817	-1.71114	4.0066e-06	0.000243711
chr9	105138337	105138737	3.67372	1.80942	4.46061	-2.67603	4.04154e-06	0.000245214
chr2	20185596	20185996	3.675	1.80942	4.46209	-2.6775	4.06782e-06	0.000246185
chr4	1208106	1208506	4.16787	2.70711	4.87865	-2.21807	4.11637e-06	0.000247735
chr11	75352013	75352413	4.82245	3.63874	5.4638	-1.88301	4.1224e-06	0.000247735
chr15	40694692	40695092	5.72561	4.80577	6.28283	-1.5414	4.12444e-06	0.000247735
chr9	137549958	137550358	5.74602	4.81555	6.30705	-1.55589	4.14084e-06	0.000248098
chr18	48410075	48410475	3.36494	1.00382	4.21722	-3.20207	4.18808e-06	0.000249967
chr15	44728992	44729392	5.11955	4.0437	5.72894	-1.74608	4.19288e-06	0.000249967
chr4	705462	705862	3.92783	2.32027	4.66927	-2.38809	4.2949e-06	0.000255413
chr1	25743339	25743739	4.85903	3.69829	5.49383	-1.85397	4.34738e-06	0.000257323
chr10	87505078	87505478	3.46298	1.32087	4.28954	-2.9743	4.35438e-06	0.000257323
chr8	123274321	123274721	5.8242	4.92607	6.37355	-1.51221	4.35922e-06	0.000257323
chr20	36573636	36574036	4.15312	2.69801	4.86265	-2.21122	4.37445e-06	0.000257587
chr2	24083919	24084319	5.35481	4.34636	5.94257	-1.65873	4.39402e-06	0.000258106
chr20	38728700	38729100	3.46261	1.32404	4.28871	-2.97031	4.42826e-06	0.000259481
chr2	135255427	135255827	3.99964	2.4567	4.72806	-2.31345	4.47749e-06	0.000261726
chr13	39602593	39602993	5.51216	4.55022	6.0842	-1.59739	4.50605e-06	0.000262754
chr17	29141153	29141553	5.97586	5.1057	6.51481	-1.47435	4.56383e-06	0.000265478
chr2	240586305	240586705	5.75909	4.84285	6.31501	-1.53666	4.63653e-06	0.000269053
chr14	59188107	59188507	6.0441	5.18348	6.57945	-1.46141	4.65119e-06	0.000269252
chr12	113208282	113208682	5.73667	4.81967	6.29287	-1.53762	4.67286e-06	0.000269855
chr19	5580318	5580718	3.75275	1.99532	4.52187	-2.5574	4.75187e-06	0.000273611
chr17	74736476	74736876	3.75577	2.00341	4.524	-2.55146	4.76237e-06	0.000273611
chr6	31681060	31681460	4.62788	3.39474	5.28287	-1.94384	4.77215e-06	0.000273611
chr17	77372977	77373377	4.57033	3.32124	5.22961	-1.96337	4.8314e-06	0.000275628
chr2	203328231	203328631	4.41242	3.09399	5.08961	-2.04791	4.87137e-06	0.000275628
chr20	23920841	23921241	3.45932	1.32723	4.2846	-2.96303	4.87356e-06	0.000275628
chr19	40690742	40691142	5.17501	4.11865	5.77827	-1.72096	4.87758e-06	0.000275628
chr1	173868268	173868668	5.27309	4.24997	5.86568	-1.6777	4.88288e-06	0.000275628
chr17	81514914	81515314	5.04083	3.9463	5.65598	-1.76995	4.89877e-06	0.000275628
chr11	506919	507319	5.3221	4.3161	5.90906	-1.65533	4.90459e-06	0.000275628
chr22	28742010	28742410	5.85631	4.96879	6.40174	-1.49782	4.90571e-06	0.000275628
chr4	7013191	7013591	4.28064	2.89812	4.97347	-2.12516	4.91083e-06	0.000275628
chr4	140252409	140252809	4.56784	3.31919	5.22699	-1.96281	4.95167e-06	0.000277271
chr18	46173619	46174019	5.18486	4.13375	5.78647	-1.71408	5.03098e-06	0.000280771
chr20	33465611	33466011	3.83376	2.1694	4.58609	-2.45221	5.03761e-06	0.000280771
chr7	2508593	2508993	6.52369	5.72636	7.03423	-1.3744	5.05796e-06	0.000281251
chr6	43990682	43991082	3.45934	1.31451	4.28625	-2.97735	5.09131e-06	0.000282094
chr1	22163646	22164046	4.20998	2.81063	4.90678	-2.14454	5.09667e-06	0.000282094
chr9	137169203	137169603	5.37533	4.38827	5.95596	-1.63042	5.12769e-06	0.000283157
chr1	41662392	41662792	5.13876	4.08428	5.74144	-1.71829	5.18439e-06	0.00028563
chr1	6265005	6265405	3.83301	2.17199	4.58472	-2.44826	5.24129e-06	0.000288103
chr16	66585687	66586087	3.55226	1.58255	4.35523	-2.78964	5.32423e-06	0.000290734
chr19	47274200	47274600	5.77659	4.86156	6.33208	-1.53509	5.33381e-06	0.000290734
chr13	51453520	51453920	4.84477	3.6945	5.47653	-1.8405	5.33778e-06	0.000290734
chr17	67366306	67366706	4.0668	2.58823	4.78151	-2.23789	5.34554e-06	0.000290734
chr2	219176354	219176754	5.40082	4.41539	5.9809	-1.62838	5.34982e-06	0.000290734
chr6	43502955	43503355	3.32361	0.997022	4.17212	-3.16401	5.36221e-06	0.000290748
chr6	13487268	13487668	5.19874	4.16361	5.79523	-1.69322	5.39235e-06	0.000291652
chr16	27230493	27230893	4.99961	3.9033	5.61529	-1.77198	5.40322e-06	0.000291652
chr22	37807484	37807884	5.40104	4.42615	5.97754	-1.61428	5.465e-06	0.000293828
chr11	47553228	47553628	4.50868	3.2482	5.17097	-1.97702	5.46805e-06	0.000293828
chr6	31729537	31729937	5.82139	4.93546	6.36623	-1.49554	5.51805e-06	0.000295623
chr17	17758236	17758636	4.71599	3.52605	5.35909	-1.89003	5.53256e-06	0.000295623
chr1	115771717	115772117	3.31997	1.00046	4.1677	-3.15618	5.55503e-06	0.000295623
chr10	67884465	67884865	4.92602	3.8017	5.55015	-1.80772	5.55919e-06	0.000295623
chr1	94802114	94802514	5.16781	4.12703	5.76611	-1.70045	5.58929e-06	0.000295623
chr2	9555496	9555896	5.47498	4.51986	6.04467	-1.58813	5.59117e-06	0.000295623
chr8	100722391	100722791	5.47317	4.51387	6.04431	-1.59374	5.60997e-06	0.000295623
chr12	113241362	113241762	4.50571	3.24612	5.16777	-1.97589	5.62369e-06	0.000295623
chr11	131430629	131431029	3.83284	2.17458	4.58403	-2.44499	5.63002e-06	0.000295623
chr17	4142465	4142865	4.06972	2.57889	4.78709	-2.25278	5.63009e-06	0.000295623
chr1	43974532	43974932	5.22639	4.20081	5.81978	-1.68079	5.64414e-06	0.000295623
chr10	13299599	13299999	4.96324	3.857	5.58194	-1.7846	5.64948e-06	0.000295623
chr16	425202	425602	5.68342	4.77205	6.23758	-1.52982	5.68568e-06	0.000296869
chr11	47987693	47988093	4.1284	2.70028	4.83184	-2.17826	5.79177e-06	0.000301241
chr20	32796730	32797130	6.09675	5.25348	6.62545	-1.43758	5.80535e-06	0.000301241
chr1	36094039	36094439	5.47364	4.50939	6.04649	-1.60039	5.80712e-06	0.000301241
chr4	54942610	54943010	4.06188	2.58355	4.77654	-2.2376	5.8411e-06	0.00030235
chr1	32351290	32351690	5.9782	5.11193	6.51569	-1.46905	5.89315e-06	0.000304386
chr22	40856637	40857037	5.06475	3.99661	5.67172	-1.73572	5.93705e-06	0.000305994
chr1	117121830	117122230	6.13512	5.30151	6.66006	-1.42428	5.97911e-06	0.000307027
chr6	169701727	169702127	4.91895	3.80354	5.54042	-1.79619	5.9827e-06	0.000307027
chr1	81681090	81681490	4.26392	2.90688	4.95063	-2.09368	5.99793e-06	0.00030715
chr19	17527049	17527449	5.25821	4.24997	5.8459	-1.65798	6.04534e-06	0.000308918
chr7	69738470	69738870	4.91683	3.80354	5.53767	-1.79344	6.1928e-06	0.000314939
chr1	224434757	224435157	4.91662	3.79801	5.53904	-1.80033	6.19397e-06	0.000314939
chr8	42331203	42331603	3.97824	2.45669	4.70218	-2.28771	6.20258e-06	0.000314939
chr14	92106206	92106606	5.59238	4.67126	6.15006	-1.54272	6.24594e-06	0.00031647
chr5	133149217	133149617	4.31989	2.99466	4.99878	-2.05537	6.30557e-06	0.000318458
chr5	139688871	139689271	3.64559	1.80089	4.42933	-2.65343	6.31175e-06	0.000318458
chr21	46065550	46065950	3.16975	0.583464	4.04434	-3.42205	6.37213e-06	0.000320679
chr20	38806797	38807197	5.41634	4.44794	5.99062	-1.60572	6.38648e-06	0.000320679
chr11	35944005	35944405	5.15833	4.12367	5.75466	-1.69239	6.39592e-06	0.000320679
chr1	45583685	45584085	6.14432	5.31191	6.6688	-1.42266	6.41316e-06	0.000320778
chr12	122065078	122065478	5.19708	4.17191	5.79034	-1.68005	6.45213e-06	0.000320778
chr11	59754962	59755362	5.69128	4.786	6.24323	-1.52153	6.45432e-06	0.000320778
chr5	473180	473580	4.1916	2.80839	4.8846	-2.12469	6.47871e-06	0.000320778
chr21	45859676	45860076	4.44426	3.17328	5.1093	-1.98942	6.49308e-06	0.000320778
chr17	40345040	40345440	5.38847	4.41538	5.96435	-1.61187	6.50424e-06	0.000320778
chr21	45287982	45288382	3.64962	1.80659	4.43309	-2.6515	6.51367e-06	0.000320778
chr3	81816767	81817167	3.17413	0.583467	4.04911	-3.4268	6.51376e-06	0.000320778
chr4	8040918	8041318	5.18882	4.16526	5.78155	-1.67792	6.51835e-06	0.000320778
chr8	38901282	38901682	4.9186	3.79434	5.54272	-1.80766	6.59982e-06	0.000324122
chr12	3224704	3225104	5.44518	4.49184	6.01425	-1.58562	6.6315e-06	0.000325011
chr14	102928079	102928479	4.70195	3.52408	5.34164	-1.8746	6.67402e-06	0.000326428
chr5	112921207	112921607	4.8329	3.70018	5.45952	-1.81787	6.76589e-06	0.000330247
chr9	34458407	34458807	4.65413	3.44692	5.30204	-1.91152	6.84993e-06	0.000333463
chr10	32122907	32123307	3.32305	1.00733	4.17035	-3.15198	6.8638e-06	0.000333463
chr22	20299570	20299970	5.9173	5.06056	6.45117	-1.45577	6.88007e-06	0.000333463
chr11	2265527	2265927	4.31762	2.99466	4.99595	-2.05253	6.88959e-06	0.000333463
chr2	131672357	131672757	4.04408	2.5812	4.75534	-2.21885	6.90146e-06	0.000333463
chr19	13151889	13152289	5.41337	4.45251	5.98504	-1.59559	6.91525e-06	0.000333463
chr5	16616730	16617130	4.04348	2.58355	4.75409	-2.21526	6.97908e-06	0.000335865
chr6	806732	807132	4.49078	3.2399	5.15053	-1.96491	7.00757e-06	0.000336026
chr17	75779564	75779964	4.04494	2.5859	4.75534	-2.21417	7.01047e-06	0.000336026
chr17	64975453	64975853	5.65616	4.75459	6.20676	-1.51639	7.07521e-06	0.000338263
chr12	124567213	124567613	4.24858	2.90469	4.93209	-2.07741	7.08538e-06	0.000338263
chr15	68054353	68054753	5.55939	4.63757	6.11732	-1.54357	7.13142e-06	0.000339785
chr10	73246887	73247287	5.79884	4.92474	6.33927	-1.47932	7.16363e-06	0.000340642
chr3	10141726	10142126	4.86866	3.75188	5.49054	-1.79761	7.19046e-06	0.000341241
chr13	50339756	50340156	2.99749	0.00027268	3.90419	-3.81055	7.29672e-06	0.000345306
chr16	56425503	56425903	4.12395	2.70028	4.82638	-2.17281	7.30495e-06	0.000345306
chr10	133261288	133261688	5.48851	4.55171	6.05178	-1.56355	7.32325e-06	0.00034549
chr16	412069	412469	4.24912	2.90029	4.93384	-2.08353	7.37913e-06	0.000346817
chr9	97696878	97697278	5.63193	4.72404	6.18483	-1.52492	7.38032e-06	0.000346817
chr9	38069483	38069883	5.46986	4.52884	6.03461	-1.56912	7.39484e-06	0.00034682
chr3	129577076	129577476	6.03643	5.19762	6.5634	-1.43131	7.42489e-06	0.000347254
chr19	18388089	18388489	4.18633	2.80839	4.87806	-2.11816	7.43308e-06	0.000347254
chr17	7394537	7394937	4.90494	3.80169	5.52275	-1.78041	7.48043e-06	0.000348786
chr10	17617349	17617749	5.79613	4.92072	6.33705	-1.48111	7.51502e-06	0.000349718
chr21	41071566	41071966	5.15374	4.1203	5.74968	-1.69077	7.54428e-06	0.0003504
chr10	46228274	46228674	6.06963	5.2363	6.59447	-1.42378	7.58047e-06	0.000351399
chr2	100262674	100263074	4.04331	2.58825	4.75283	-2.20932	7.61862e-06	0.000352486
chr4	1151857	1152257	4.10837	2.70028	4.8072	-2.15373	7.72478e-06	0.000356709
chr17	29163457	29163857	4.78325	3.64449	5.41165	-1.82526	7.83801e-06	0.000361242
chr7	5530238	5530638	3.5271	1.58253	4.32636	-2.76099	7.88205e-06	0.000362574
chr12	54498406	54498806	4.10645	2.69799	4.80536	-2.15418	7.91666e-06	0.000363222
chr17	68205205	68205605	5.30587	4.32721	5.88365	-1.61889	7.92643e-06	0.000363222
chr10	31697420	31697820	5.08298	4.03679	5.68302	-1.70715	7.97637e-06	0.000364812
chr10	72335238	72335638	6.24238	5.43761	6.75591	-1.38435	8.03233e-06	0.000366285
chr3	194364640	194365040	5.14864	4.12871	5.74019	-1.67292	8.06515e-06	0.000366285
chr1	226433173	226433573	4.30328	2.99898	4.97691	-2.02927	8.08156e-06	0.000366285
chr20	48682843	48683243	4.68728	3.51816	5.32448	-1.8634	8.0828e-06	0.000366285
chr15	77578820	77579220	5.21188	4.20572	5.79889	-1.65504	8.08932e-06	0.000366285
chr22	21642062	21642462	4.97662	3.8979	5.58689	-1.74904	8.10716e-06	0.000366285
chr4	87890674	87891074	3.52083	1.58252	4.31915	-2.75381	8.11556e-06	0.000366285
chr22	29742535	29742935	4.10552	2.6957	4.80475	-2.15585	8.14602e-06	0.000366781
chr14	103542893	103543293	4.30194	2.99466	4.97633	-2.03301	8.17246e-06	0.000366781
chr16	10727921	10728321	4.30194	2.99466	4.97633	-2.03301	8.17246e-06	0.000366781
chr17	43907488	43907888	4.4256	3.16068	5.08906	-1.98182	8.19007e-06	0.000366885
chr19	18023646	18024046	5.21024	4.19915	5.79889	-1.6616	8.217e-06	0.000367404
chr5	142770146	142770546	4.8211	3.70018	5.44422	-1.80262	8.27119e-06	0.000368732
chr22	44711924	44712324	4.42299	3.16277	5.08522	-1.97589	8.28654e-06	0.000368732
chr19	3608917	3609317	4.42386	3.16068	5.08687	-1.97963	8.30387e-06	0.000368732
chr8	143939499	143939899	5.5767	4.66982	6.12924	-1.52337	8.32223e-06	0.000368732
chr22	37050430	37050830	3.28624	1.00046	4.13016	-3.11891	8.32362e-06	0.000368732
chr3	179071401	179071801	5.00961	3.94981	5.61396	-1.72453	8.44159e-06	0.000371697
chr1	112707119	112707519	4.77912	3.64449	5.4063	-1.81992	8.44349e-06	0.000371697
chr4	153344706	153345106	4.58522	3.39069	5.22961	-1.89479	8.44879e-06	0.000371697
chr15	68342090	68342490	3.88553	2.32527	4.61751	-2.33161	8.46075e-06	0.000371697
chr2	240560260	240560660	5.60244	4.69862	6.15386	-1.51929	8.46809e-06	0.000371697
chr3	44761733	44762133	4.85775	3.74814	5.47748	-1.78832	8.56961e-06	0.000374119
chr9	89604753	89605153	3.2838	1.00046	4.12745	-3.1162	8.59749e-06	0.000374119
chr7	30284378	30284778	5.64463	4.75319	6.19151	-1.50257	8.60823e-06	0.000374119
chr1	234608257	234608657	4.47658	3.24404	5.13142	-1.94174	8.6252e-06	0.000374119
chr11	64247003	64247403	5.557	4.64626	6.11094	-1.52853	8.63327e-06	0.000374119
chr9	113580511	113580911	4.81671	3.69069	5.44135	-1.80921	8.63653e-06	0.000374119
chr1	228735312	228735712	3.16186	0.58346	4.03573	-3.41347	8.64448e-06	0.000374119
chr16	89686812	89687212	5.17513	4.15695	5.76611	-1.67081	8.64817e-06	0.000374119
chr16	88066476	88066876	3.95596	2.45667	4.67516	-2.26084	8.71127e-06	0.000375501
chr10	132915107	132915507	5.39941	4.4525	5.96623	-1.57682	8.71145e-06	0.000375501
chr16	31476851	31477251	4.47444	3.24197	5.12925	-1.94164	8.74168e-06	0.000376128
chr1	156053452	156053852	4.47401	3.24197	5.12871	-1.9411	8.80012e-06	0.00037755
chr22	44710277	44710677	4.90832	3.81461	5.52321	-1.76797	8.80624e-06	0.00037755
chr9	90801422	90801822	4.81698	3.69828	5.43943	-1.79973	8.90331e-06	0.00038034
chr14	103056574	103056974	4.16973	2.79943	4.85965	-2.10878	8.92451e-06	0.00038034
chr13	109786959	109787359	5.04118	3.9931	5.64182	-1.70939	8.9587e-06	0.00038034
chr1	231627142	231627542	5.37409	4.42461	5.94181	-1.58017	8.9625e-06	0.00038034
chr14	69481999	69482399	5.34561	4.3867	5.91661	-1.5927	8.96355e-06	0.00038034
chr16	2009812	2010212	5.55867	4.64771	6.11269	-1.52884	8.97686e-06	0.00038034
chr2	158726864	158727264	4.35954	3.08547	5.02539	-1.99243	8.99821e-06	0.00038034
chr9	122931251	122931651	5.43788	4.4994	6.00174	-1.56558	8.99829e-06	0.00038034
chr2	128282918	128283318	3.61259	1.80369	4.39045	-2.61197	9.04455e-06	0.000381623
chr15	45522240	45522640	4.35866	3.0812	5.02539	-1.99668	9.11524e-06	0.000383929
chr17	36534716	36535116	6.18687	5.3815	6.70065	-1.3851	9.37845e-06	0.000393782
chr22	43127599	43127999	4.23017	2.90468	4.90913	-2.05455	9.38202e-06	0.000393782
chr7	100675708	100676108	4.22832	2.90248	4.90736	-2.05498	9.40676e-06	0.00039413
chr10	43044198	43044598	5.75004	4.88326	6.28771	-1.46912	9.44082e-06	0.000394867
chr7	73893689	73894089	4.02222	2.58354	4.72805	-2.18935	9.47761e-06	0.000395658
chr3	30891071	30891471	4.22782	2.90468	4.90619	-2.05161	9.49275e-06	0.000395658
chr1	46466545	46466945	3.95725	2.46396	4.67515	-2.25357	9.51373e-06	0.000395844
chr3	115784061	115784461	5.54688	4.63178	6.10239	-1.53445	9.54145e-06	0.000396309
chr14	24195652	24196052	5.22804	4.24184	5.80837	-1.62863	9.60164e-06	0.000398119
chr19	4692557	4692957	5.61427	4.72404	6.1607	-1.50083	9.68466e-06	0.000400806
chr18	7566890	7567290	4.53531	3.30692	5.18902	-1.9372	9.70593e-06	0.000400806
chr15	23854605	23855005	4.58411	3.39677	5.22647	-1.88559	9.71662e-06	0.000400806
chr17	38702368	38702768	5.23203	4.23211	5.81697	-1.64692	9.74825e-06	0.000401324
chr16	17470887	17471287	3.70007	1.99523	4.45987	-2.49583	9.77461e-06	0.000401324
chr18	48784949	48785349	4.5259	3.32124	5.17311	-1.90707	9.79255e-06	0.000401324
chr3	11643253	11643653	4.47782	3.23783	5.13466	-1.95118	9.79615e-06	0.000401324
chr1	116570695	116571095	5.63639	4.75178	6.18074	-1.49322	9.84979e-06	0.000402833
chr22	46619697	46620097	4.40893	3.16487	5.06686	-1.95552	9.93039e-06	0.000405437
chr8	144254575	144254975	4.80788	3.69448	5.42875	-1.79287	9.97516e-06	0.000406573
chr1	179954917	179955317	4.22685	2.90688	4.90443	-2.04766	1.00124e-05	0.000407397
chr22	20080155	20080555	4.80707	3.69258	5.42827	-1.79429	1.00578e-05	0.000408253
chr10	1241149	1241549	5.28285	4.31132	5.8582	-1.60936	1.00957e-05	0.000408253
chr20	47727740	47728140	4.52677	3.32329	5.17364	-1.90555	1.01134e-05	0.000408253
chr17	803831	804231	3.12954	0.583438	4.00042	-3.37848	1.01234e-05	0.000408253
chr14	104200770	104201170	5.52121	4.61343	6.07407	-1.5244	1.01404e-05	0.000408253
chr8	81156711	81157111	4.76567	3.64256	5.38944	-1.80504	1.01451e-05	0.000408253
chr17	68020066	68020466	4.40805	3.16277	5.06631	-1.95706	1.01527e-05	0.000408253
chr12	54259268	54259668	3.9536	2.44939	4.67385	-2.26679	1.01754e-05	0.000408481
chrX	9533753	9534153	3.39333	1.32411	4.21031	-2.89233	1.02998e-05	0.000412786
chr5	1129200	1129600	4.08755	2.70028	4.78151	-2.12815	1.0438e-05	0.000417624
chr2	133710984	133711384	3.69948	2.00349	4.45766	-2.48541	1.04563e-05	0.000417661
chr7	128409913	128410313	5.71688	4.84559	6.25625	-1.47526	1.04794e-05	0.000417885
chr10	78302974	78303374	5.4411	4.51686	5.9999	-1.54644	1.05112e-05	0.000418166
chr17	17746272	17746672	4.57068	3.38866	5.21155	-1.87882	1.05213e-05	0.000418166
chr13	97224006	97224406	4.29959	3.00332	4.97118	-2.01923	1.05427e-05	0.000418323
chr11	1127207	1127607	4.41028	3.17329	5.06631	-1.94657	1.06575e-05	0.000421884
chr8	1914649	1915049	4.80705	3.70208	5.42537	-1.78192	1.06677e-05	0.000421884
chr5	1638663	1639063	4.28556	3.00115	4.9541	-2.00439	1.0756e-05	0.000423517
chr6	36360606	36361006	4.08605	2.70028	4.77965	-2.1263	1.07588e-05	0.000423517
chrX	71096145	71096545	4.08517	2.69568	4.77965	-2.13088	1.0762e-05	0.000423517
chr16	53650	54050	5.06637	4.03505	5.66162	-1.68755	1.08161e-05	0.000424949
chr13	20525862	20526262	5.51297	4.60467	6.06602	-1.5251	1.08513e-05	0.000425635
chr17	11178810	11179210	4.62367	3.45089	5.26191	-1.86755	1.08701e-05	0.000425674
chr1	27527660	27528060	5.44147	4.52135	5.99879	-1.54084	1.09435e-05	0.00042771
chr16	2968998	2969398	5.13996	4.13546	5.72642	-1.65245	1.09578e-05	0.00042771
chr14	22886905	22887305	5.6075	4.72121	6.15248	-1.49545	1.10034e-05	0.000428794
chr18	58671228	58671628	5.46375	4.54131	6.02191	-1.54411	1.10615e-05	0.000430356
chr19	9768693	9769093	5.53885	4.64191	6.08776	-1.50973	1.11233e-05	0.00043184
chr19	6110491	6110891	4.99531	3.94625	5.59625	-1.71042	1.11402e-05	0.00043184
chr5	960930	961330	5.51243	4.60759	6.06422	-1.5204	1.11537e-05	0.00043184
chr5	990072	990472	5.41789	4.49335	5.97679	-1.54672	1.1182e-05	0.000432238
chr22	46768670	46769070	4.45967	3.2482	5.10876	-1.91501	1.12526e-05	0.000434268
chr17	3914006	3914406	4.56998	3.39474	5.20892	-1.87013	1.12748e-05	0.000434424
chr13	77326594	77326994	4.71521	3.58652	5.34064	-1.81183	1.13276e-05	0.0004352
chr13	97976043	97976443	4.67163	3.51027	5.3066	-1.85345	1.13312e-05	0.0004352
chr1	8878750	8879150	5.83517	4.99228	6.36372	-1.43647	1.13881e-05	0.000436683
chr8	1909477	1909877	3.78427	2.17466	4.52612	-2.38731	1.14123e-05	0.000436913
chr8	144409369	144409769	5.16014	4.16858	5.74227	-1.63542	1.145e-05	0.000437657
chr1	20342934	20343334	5.1902	4.20736	5.7694	-1.62399	1.15095e-05	0.000438845
chr20	31720747	31721147	4.91898	3.85517	5.52459	-1.72922	1.15309e-05	0.000438845
chr2	63050274	63050674	4.75469	3.63871	5.37633	-1.79581	1.15509e-05	0.000438845
chr9	120886218	120886618	5.30911	4.35576	5.87819	-1.5851	1.15543e-05	0.000438845
chr20	31694195	31694595	5.13017	4.1304	5.71505	-1.64616	1.15891e-05	0.000439469
chr20	19708979	19709379	4.28417	3.00332	4.95179	-1.99992	1.16828e-05	0.00044232
chr12	29380847	29381247	5.19262	4.19913	5.77541	-1.63818	1.17676e-05	0.000443919
chr19	40614676	40615076	5.73387	4.87783	6.26746	-1.45433	1.17712e-05	0.000443919
chr2	20647694	20648094	5.30374	4.34946	5.87314	-1.58635	1.17991e-05	0.000443919
chr12	7970707	7971107	4.91626	3.8497	5.52275	-1.73284	1.1816e-05	0.000443919
chr7	104931179	104931579	4.08643	2.70489	4.77903	-2.12109	1.18225e-05	0.000443919
chr11	131378915	131379315	4.66884	3.52408	5.29899	-1.83207	1.18407e-05	0.000443919
chr9	69121650	69122050	5.71286	4.85378	6.24761	-1.45845	1.18546e-05	0.000443919
chr6	109483267	109483667	4.28151	2.99032	4.95179	-2.01288	1.18762e-05	0.000444032
chr6	12012935	12013335	4.92127	3.85152	5.52875	-1.73701	1.18977e-05	0.000444143
chr16	2153448	2153848	4.57478	3.38866	5.21681	-1.88406	1.19216e-05	0.000444345
chr12	52081200	52081600	5.21753	4.24509	5.79319	-1.61024	1.19498e-05	0.000444399
chr1	1919270	1919670	5.8328	4.98703	6.36246	-1.44046	1.1964e-05	0.000444399
chr21	26170538	26170938	4.33892	3.0876	4.99879	-1.96379	1.19787e-05	0.000444399
chr1	3610239	3610639	4.88436	3.79613	5.49757	-1.76085	1.2117e-05	0.000448835
chr6	7590136	7590536	4.79363	3.69447	5.41019	-1.77437	1.22906e-05	0.000454561
chr1	201719738	201720138	5.03511	4.00712	5.62928	-1.6829	1.2324e-05	0.000454694
chr1	1179121	1179521	4.50993	3.32124	5.15268	-1.8867	1.23321e-05	0.000454694
chr9	113593730	113594130	4.79356	3.69257	5.41067	-1.77675	1.23854e-05	0.000455958
chr17	78258302	78258702	3.92962	2.45421	4.64364	-2.23192	1.24169e-05	0.000456193
chr4	4406633	4407033	5.66689	4.79608	6.20608	-1.47445	1.2451e-05	0.000456193
chr15	39920263	39920663	4.65818	3.51815	5.28696	-1.826	1.24555e-05	0.000456193
chr3	127697556	127697956	5.30037	4.35103	5.86804	-1.57969	1.24679e-05	0.000456193
chr9	136714474	136714874	5.49241	4.59026	6.04323	-1.51664	1.24977e-05	0.000456263
chr16	5033599	5033999	4.85069	3.76126	5.46427	-1.76207	1.25079e-05	0.000456263
chr17	45317040	45317440	5.68908	4.82655	6.22515	-1.46314	1.26304e-05	0.000460031
chr15	65530410	65530810	4.15146	2.81291	4.83366	-2.06946	1.26939e-05	0.000461641
chr16	69186718	69187118	5.53107	4.64046	6.07764	-1.50108	1.27133e-05	0.000461646
chr20	19512069	19512469	3.49608	1.57941	4.29113	-2.72908	1.27785e-05	0.000463311
chr11	77195600	77196000	3.58688	1.80657	4.35993	-2.57877	1.28393e-05	0.000464813
chr4	8199009	8199409	5.45858	4.55319	6.01058	-1.52094	1.28922e-05	0.000465612
chr2	199851107	199851507	4.39075	3.16487	5.04377	-1.93251	1.29002e-05	0.000465612
chr2	238240129	238240529	4.83352	3.75187	5.4447	-1.75191	1.29409e-05	0.000466379
chr17	77429075	77429475	3.24918	1.00047	4.08881	-3.07784	1.29908e-05	0.0004668
chr6	35452251	35452651	5.70044	4.84031	6.23559	-1.45983	1.29915e-05	0.0004668
chr4	7042865	7043265	4.39293	3.16276	5.04712	-1.93795	1.30391e-05	0.000467412
chr2	134160510	134160910	4.20957	2.90909	4.88222	-2.02335	1.30476e-05	0.000467412
chr15	92079737	92080137	4.02035	2.593	4.72361	-2.17549	1.30903e-05	0.000468242
chr7	23570707	23571107	3.24753	1.00047	4.08696	-3.076	1.31464e-05	0.000469549
chr7	2495356	2495756	4.00174	2.58116	4.70346	-2.16725	1.3171e-05	0.000469698
chr8	60734416	60734816	4.08588	2.70719	4.77779	-2.11755	1.31898e-05	0.000469698
chr7	381811	382211	4.61515	3.4649	5.2469	-1.83862	1.32424e-05	0.00047087
chr10	98301833	98302233	3.61662	1.81814	4.39275	-2.59986	1.32829e-05	0.000471611
chr4	1723059	1723459	4.00226	2.58116	4.7041	-2.16789	1.33056e-05	0.00047172
chr14	77238165	77238565	3.24633	0.99692	4.08604	-3.07861	1.3383e-05	0.000473762
chr19	934987	935387	3.48883	1.58867	4.28134	-2.71009	1.34738e-05	0.000475308
chr17	8189864	8190264	5.11935	4.12027	5.70401	-1.64525	1.34743e-05	0.000475308
chr5	10441545	10441945	4.00279	2.58117	4.70474	-2.16853	1.34862e-05	0.000475308
chr17	75904924	75905324	3.99816	2.57879	4.6996	-2.16577	1.36109e-05	0.000479
chr22	19891926	19892326	5.70804	4.85651	6.23991	-1.44804	1.36782e-05	0.000480662
chr4	10018906	10019306	3.58222	1.80657	4.35447	-2.57332	1.37143e-05	0.000481058
chr14	49634495	49634895	6.02958	5.22634	6.5425	-1.3818	1.37296e-05	0.000481058
chr5	154755247	154755647	3.85265	2.31516	4.57993	-2.30428	1.37705e-05	0.000481454
chr10	2887680	2888080	4.20954	2.91131	4.88163	-2.02055	1.37811e-05	0.000481454
chr12	110124413	110124813	4.95939	3.91229	5.55971	-1.70758	1.3853e-05	0.000483262
chr7	76291734	76292134	4.38897	3.16066	5.04266	-1.93559	1.38769e-05	0.000483393
chr6	5260956	5261356	5.76511	4.92341	6.2932	-1.43465	1.39622e-05	0.000485657
chr12	51820626	51821026	5.08634	4.08768	5.67086	-1.64448	1.40351e-05	0.000487219
chr11	47214751	47215151	5.88096	5.05799	6.40174	-1.40897	1.40571e-05	0.000487219
chr4	26857435	26857835	4.65368	3.51223	5.28287	-1.82783	1.40681e-05	0.000487219
chr11	2388584	2388984	4.44376	3.24196	5.09016	-1.90271	1.41239e-05	0.000488446
chr17	10888676	10889076	4.55451	3.39474	5.18902	-1.85029	1.42119e-05	0.000490009
chr9	136372730	136373130	4.38991	3.17118	5.04098	-1.92343	1.42506e-05	0.000490009
chr3	53160900	53161300	4.82817	3.74624	5.43943	-1.75227	1.4291e-05	0.000490009
chr11	44634604	44635004	3.58507	1.81242	4.35681	-2.56983	1.42916e-05	0.000490009
chrX	69024290	69024690	3.58507	1.81242	4.35681	-2.56983	1.42916e-05	0.000490009
chr10	88951647	88952047	5.20729	4.23532	5.78278	-1.60961	1.42918e-05	0.000490009
chr14	104196596	104196996	3.67089	1.99795	4.42483	-2.45827	1.4314e-05	0.000490071
chr17	21295137	21295537	4.20813	2.91131	4.87985	-2.01877	1.43944e-05	0.000492119
chr7	150444777	150445177	5.47538	4.57994	6.02374	-1.50749	1.44567e-05	0.000493547
chr8	37695311	37695711	5.49905	4.60905	6.0454	-1.50015	1.45215e-05	0.000494813
chr1	182604029	182604429	4.74335	3.6387	5.36157	-1.7811	1.45351e-05	0.000494813
chr10	17850679	17851079	4.06559	2.69336	4.75597	-2.10963	1.45725e-05	0.000495382
chr6	157021764	157022164	5.47327	4.57405	6.02301	-1.51263	1.46291e-05	0.000496602
chr14	52313897	52314297	5.42334	4.51086	5.97791	-1.53048	1.47774e-05	0.000500925
chr19	54464069	54464469	6.50946	5.7652	6.998	-1.29946	1.49665e-05	0.000506435
chr22	41381419	41381819	5.91367	5.09424	6.43305	-1.40414	1.49822e-05	0.000506435
chr16	46918914	46919314	3.75442	2.16673	4.49193	-2.3612	1.50825e-05	0.000509109
chr17	39754601	39755001	4.97584	3.94446	5.57111	-1.68713	1.5145e-05	0.000509259
chr20	33993253	33993653	6.37152	5.6128	6.86617	-1.31978	1.51466e-05	0.000509259
chr3	194134829	194135229	4.70212	3.59043	5.32247	-1.78981	1.51507e-05	0.000509259
chr5	36690192	36690592	4.9787	3.95335	5.57201	-1.67916	1.51764e-05	0.00050941
chr15	90101913	90102313	4.4929	3.31918	5.13142	-1.86756	1.52994e-05	0.000512475
chr9	33239656	33240056	4.78007	3.69637	5.39189	-1.75423	1.53105e-05	0.000512475
chr1	37859816	37860216	5.63508	4.77763	6.16922	-1.456	1.54536e-05	0.000515985
chr9	121638127	121638527	3.58003	1.80071	4.35291	-2.5776	1.54621e-05	0.000515985
chr12	131349721	131350121	4.60211	3.4629	5.23065	-1.82442	1.54885e-05	0.000515985
chr9	4984876	4985276	6.0539	5.26198	6.56225	-1.366	1.55015e-05	0.000515985
chr2	201451493	201451893	4.26716	3.0055	4.92976	-1.97581	1.55512e-05	0.000516561
chr3	43246633	43247033	4.73975	3.64449	5.35512	-1.76889	1.55807e-05	0.000516561
chr20	41005433	41005833	4.12753	2.80163	4.80659	-2.05375	1.55999e-05	0.000516561
chr7	35037695	35038095	5.3994	4.49184	5.95218	-1.52366	1.5605e-05	0.000516561
chr10	70481965	70482365	3.75306	2.16939	4.48977	-2.3564	1.56483e-05	0.000517278
chr1	40862385	40862785	3.57912	1.80364	4.35135	-2.57313	1.57745e-05	0.000520732
chr4	8410837	8411237	6.10509	5.31911	6.61103	-1.35776	1.58724e-05	0.000523243
chr6	18359370	18359770	4.82618	3.74249	5.438	-1.75457	1.59143e-05	0.000523904
chr2	128091237	128091637	4.82082	3.74811	5.42923	-1.74024	1.59553e-05	0.000524532
chr16	16014742	16015142	4.12651	2.80389	4.80476	-2.04967	1.60093e-05	0.000525588
chr7	102303812	102304212	4.77903	3.69827	5.38993	-1.75038	1.60458e-05	0.000525902
chr10	69461471	69461871	4.13129	2.81066	4.80904	-2.04718	1.60628e-05	0.000525902
chr6	20403097	20403497	5.10716	4.12025	5.68773	-1.62902	1.61022e-05	0.000526472
chr6	30556506	30556906	5.14084	4.16524	5.71758	-1.61413	1.62128e-05	0.000529366
chr10	6202817	6203217	5.16945	4.20405	5.74269	-1.60063	1.62651e-05	0.000530354
chr6	30647040	30647440	4.37589	3.16697	5.02426	-1.91099	1.62952e-05	0.000530457
chr17	81656892	81657292	4.12602	2.80389	4.80415	-2.04906	1.63292e-05	0.000530457
chr14	70809371	70809771	5.07909	4.08768	5.66118	-1.63483	1.63566e-05	0.000530457
chr11	96464697	96465097	3.08634	0.583409	3.95311	-3.33156	1.63772e-05	0.000530457
chr22	19432083	19432483	5.69997	4.8415	6.23449	-1.45761	1.6379e-05	0.000530457
chr14	22589411	22589811	5.20126	4.24346	5.77187	-1.59061	1.6531e-05	0.000534509
chr16	22436722	22437122	4.85784	3.80351	5.46047	-1.71648	1.65487e-05	0.000534509
chr1	1260024	1260424	5.10578	4.12363	5.68474	-1.62266	1.66116e-05	0.00053582
chr16	1763062	1763462	5.54836	4.67702	6.08776	-1.47478	1.66676e-05	0.000536903
chr1	58783472	58783872	5.13653	4.16189	5.71294	-1.61282	1.66927e-05	0.000536989
chr17	44628477	44628877	5.19893	4.24509	5.76817	-1.58528	1.67335e-05	0.000537582
chr3	197026450	197026850	3.35512	1.32414	4.16685	-2.84911	1.67945e-05	0.000538818
chr2	74147564	74147964	4.68637	3.57675	5.30609	-1.78713	1.68781e-05	0.0005407
chr7	139714369	139714769	4.37277	3.16276	5.02145	-1.91238	1.69283e-05	0.0005407
chr8	38787106	38787506	4.54076	3.38663	5.17364	-1.84306	1.69314e-05	0.0005407
chr16	67842507	67842907	5.36423	4.45249	5.91853	-1.52923	1.69486e-05	0.0005407
chr10	118755232	118755632	4.53947	3.38461	5.17257	-1.84401	1.6966e-05	0.0005407
chr11	14381141	14381541	4.85559	3.80166	5.45809	-1.71596	1.69969e-05	0.000540966
chr7	149826619	149827019	4.0713	2.70721	4.75972	-2.09956	1.70801e-05	0.000542893
chr20	310223	310623	4.89411	3.85333	5.49242	-1.69897	1.71629e-05	0.000544802
chr14	76151836	76152236	5.67234	4.82518	6.20254	-1.44194	1.72e-05	0.000545222
chr16	88069756	88070156	5.41758	4.52135	5.96623	-1.50835	1.72216e-05	0.000545222
chr12	111359387	111359787	5.43968	4.54427	5.98802	-1.50733	1.72801e-05	0.000546253
chr17	7435583	7435983	5.87073	5.05413	6.38898	-1.40009	1.7317e-05	0.000546253
chr12	112108547	112108947	5.34099	4.42615	5.89641	-1.53331	1.73226e-05	0.000546253
chr14	104881745	104882145	4.89642	3.85699	5.49429	-1.69718	1.74458e-05	0.000549415
chr10	121526902	121527302	3.45874	1.58245	4.24752	-2.68269	1.75789e-05	0.000552882
chr9	95510937	95511337	4.72693	3.6387	5.34014	-1.75974	1.77248e-05	0.000556501
chr9	136363315	136363715	5.11186	4.13378	5.68944	-1.61723	1.77461e-05	0.000556501
chr17	62715695	62716095	3.9101	2.46156	4.61816	-2.19925	1.77636e-05	0.000556501
chr17	75835540	75835940	4.77844	3.70208	5.38798	-1.74462	1.78024e-05	0.000556987
chr15	40307463	40307863	3.45845	1.58559	4.24669	-2.67874	1.79154e-05	0.000558622
chr16	88936631	88937031	4.64312	3.52805	5.26449	-1.79372	1.7922e-05	0.000558622
chr9	120868585	120868985	5.25457	4.30651	5.82179	-1.57782	1.79417e-05	0.000558622
chr16	547267	547667	4.58473	3.45488	5.2105	-1.81233	1.79479e-05	0.000558622
chr1	1305464	1305864	5.69537	4.85651	6.22235	-1.43051	1.79742e-05	0.000558717
chr15	101651942	101652342	4.58519	3.45688	5.2105	-1.81034	1.80227e-05	0.000559497
chr1	182839403	182839803	5.73646	4.89745	6.2635	-1.43085	1.80582e-05	0.000559874
chr11	128291640	128292040	3.90573	2.46156	4.61281	-2.1939	1.8168e-05	0.00056255
chr14	105691382	105691782	4.64945	3.52804	5.27272	-1.80194	1.82049e-05	0.000562965
chr14	104924789	104925189	5.69122	4.85378	6.21766	-1.42855	1.82408e-05	0.00056335
chr19	41531040	41531440	4.58686	3.45889	5.21208	-1.80991	1.83458e-05	0.000565862
chr1	145824024	145824424	5.25676	4.32404	5.81858	-1.55712	1.8384e-05	0.000566314
chr2	28392354	28392754	5.36129	4.45096	5.91508	-1.52731	1.85165e-05	0.00056966
chr12	124551685	124552085	4.72593	3.64256	5.33764	-1.7534	1.87499e-05	0.000574903
chr19	14551497	14551897	4.42342	3.24404	5.06354	-1.8741	1.87512e-05	0.000574903
chr16	56519551	56519951	4.7299	3.64642	5.34164	-1.75353	1.87588e-05	0.000574903
chr15	89088103	89088503	5.4371	4.54278	5.98505	-1.50585	1.88305e-05	0.000575304
chr12	111355409	111355809	4.6813	3.57675	5.2995	-1.78055	1.88538e-05	0.000575304
chr17	8288580	8288980	4.72875	3.64642	5.34014	-1.75204	1.88666e-05	0.000575304
chr11	66334921	66335321	4.42911	3.25028	5.06908	-1.87341	1.8868e-05	0.000575304
chr2	213923620	213924020	3.4639	1.58871	4.25251	-2.68143	1.89312e-05	0.000576498
chr17	82751874	82752274	5.06636	4.08425	5.64531	-1.62242	1.91097e-05	0.000581197
chr1	25905736	25906136	5.25207	4.30492	5.81898	-1.57661	1.91642e-05	0.000582002
chr6	5003692	5004092	5.81047	4.98048	6.334	-1.41857	1.9192e-05	0.000582002
chr14	24368678	24369078	3.97749	2.5883	4.6719	-2.12871	1.92091e-05	0.000582002
chr19	50415383	50415783	4.89917	3.86249	5.49616	-1.69357	1.92612e-05	0.000582002
chr9	130333158	130333558	3.55642	1.8036	4.32474	-2.54674	1.92819e-05	0.000582002
chrX	129688578	129688978	3.55642	1.8036	4.32474	-2.54674	1.92819e-05	0.000582002
chr8	141265845	141266245	5.96503	5.17291	6.47346	-1.36607	1.93666e-05	0.000583258
chr11	64996983	64997383	4.47653	3.31713	5.11094	-1.84921	1.93722e-05	0.000583258
chr14	58427658	58428058	5.0065	4.00011	5.59358	-1.65428	1.93977e-05	0.000583293
chr7	27161077	27161477	4.47441	3.31713	5.10821	-1.84648	1.95094e-05	0.000585916
chr22	30634975	30635375	4.80596	3.74811	5.4097	-1.72077	1.96185e-05	0.00058624
chr22	49936010	49936410	5.55336	4.69149	6.08918	-1.46184	1.9645e-05	0.00058624
chr4	3484283	3484683	4.62903	3.5221	5.24794	-1.78316	1.96458e-05	0.00058624
chr8	141116927	141117327	4.30464	3.0876	4.95525	-1.92043	1.96484e-05	0.00058624
chr1	227728127	227728527	2.90701	0	3.80777	-3.71918	1.9654e-05	0.00058624
chr7	100604457	100604857	5.50758	4.63466	6.04757	-1.47685	1.96848e-05	0.00058624
chr19	38336618	38337018	6.18029	5.40986	6.67982	-1.33603	1.97174e-05	0.00058624
chr6	41705985	41706385	4.62777	3.52012	5.2469	-1.7841	1.97205e-05	0.00058624
chr17	42154913	42155313	4.4848	3.31303	5.12275	-1.86505	1.9763e-05	0.00058624
chr12	32679289	32679689	5.30232	4.38512	5.8586	-1.53639	1.97647e-05	0.00058624
chr16	68843692	68844092	6.18077	5.40754	6.68146	-1.33998	1.98112e-05	0.000586891
chr2	68467456	68467856	5.48194	4.6032	6.0241	-1.48473	1.9874e-05	0.00058784
chr16	58392446	58392846	4.63028	3.52408	5.24897	-1.78222	1.98923e-05	0.00058784
chr7	72099587	72099987	5.06593	4.08768	5.64357	-1.61725	1.99681e-05	0.000588806
chr4	145098205	145098605	5.62774	4.78321	6.15692	-1.43815	2.00089e-05	0.000588806
chr7	6530946	6531346	5.20341	4.25651	5.77023	-1.57593	2.00188e-05	0.000588806
chr1	9422867	9423267	4.04198	2.69796	4.72552	-2.07473	2.00232e-05	0.000588806
chr19	12793565	12793965	5.063	4.08253	5.64139	-1.62021	2.01326e-05	0.000590441
chr2	121649663	121650063	5.27889	4.34944	5.83955	-1.55285	2.01375e-05	0.000590441
chr19	3172338	3172738	5.2188	4.28345	5.78155	-1.56052	2.01585e-05	0.000590441
chr3	31532310	31532710	6.33845	5.59193	6.82796	-1.30243	2.01774e-05	0.000590441
chr14	23482905	23483305	3.97342	2.58352	4.66799	-2.12958	2.03146e-05	0.000593731
chr20	34209121	34209521	3.21198	1.00048	4.04717	-3.0365	2.03591e-05	0.000593867
chr14	73785643	73786043	4.73005	3.65029	5.34064	-1.74868	2.03688e-05	0.000593867
chr2	2164363	2164763	5.188	4.24508	5.75342	-1.57057	2.04891e-05	0.000596648
chr11	64924081	64924481	5.19079	4.23693	5.76004	-1.58532	2.05456e-05	0.000597569
chr19	16588227	16588627	5.27622	4.35733	5.8331	-1.53854	2.05965e-05	0.000597971
chr1	228938379	228938779	3.21244	0.996874	4.04812	-3.04103	2.06094e-05	0.000597971
chr1	17011264	17011664	3.64644	1.99793	4.39578	-2.42942	2.06354e-05	0.000597973
chr3	25783533	25783933	4.24581	2.98813	4.90736	-1.97083	2.06593e-05	0.000597973
chr11	126163172	126163572	5.80806	4.99753	6.3239	-1.39146	2.07256e-05	0.000599168
chr6	30326296	30326696	5.53464	4.67126	6.07103	-1.46383	2.07827e-05	0.000600095
chr17	65560983	65561383	5.50957	4.64481	6.04648	-1.46564	2.08474e-05	0.000600676
chr6	82247467	82247867	5.10227	4.12532	5.67947	-1.61573	2.0853e-05	0.000600676
chr2	217905674	217906074	4.63313	3.52606	5.25208	-1.78334	2.09107e-05	0.000601003
chr19	55476879	55477279	5.37948	4.48275	5.92831	-1.50891	2.0921e-05	0.000601003
chr5	37248974	37249374	5.33204	4.4277	5.88365	-1.51904	2.09396e-05	0.000601003
chr17	40362703	40363103	4.11044	2.80162	4.78521	-2.03249	2.11026e-05	0.000604957
chr16	87704793	87705193	4.35863	3.16907	5.00162	-1.88633	2.1152e-05	0.000605649
chr16	30526994	30527394	6.01995	5.24	6.52341	-1.34912	2.1192e-05	0.000605706
chr4	152779416	152779816	5.16074	4.21231	5.7281	-1.57783	2.12045e-05	0.000605706
chr6	30719825	30720225	5.98636	5.20259	6.49138	-1.35442	2.12463e-05	0.000606176
chr17	81467852	81468252	3.55437	1.81249	4.32077	-2.53393	2.12976e-05	0.000606918
chr15	27167161	27167561	3.45717	1.57619	4.24669	-2.6881	2.13349e-05	0.00060726
chr17	67378532	67378932	4.58668	3.46692	5.20945	-1.79928	2.14491e-05	0.000609207
chr1	63955958	63956358	4.35686	3.16907	4.99935	-1.88406	2.14542e-05	0.000609207
chr15	56534124	56534524	3.97433	2.5883	4.66799	-2.12482	2.14806e-05	0.000609234
chr1	203795556	203795956	3.64152	1.99512	4.39046	-2.42693	2.1534e-05	0.000610029
chr10	31133623	31134023	3.7294	2.16938	4.46132	-2.32812	2.16231e-05	0.000611829
chr15	77097475	77097875	4.52343	3.39272	5.14945	-1.81288	2.16581e-05	0.000612096
chr16	50152945	50153345	4.42397	3.25236	5.06188	-1.86414	2.17489e-05	0.00061394
chr10	31745937	31746337	4.17009	2.90245	4.83426	-1.98221	2.17829e-05	0.000614174
chr21	39348257	39348657	4.52195	3.38258	5.15053	-1.82406	2.18384e-05	0.000615016
chr7	44767286	44767686	3.73016	2.1667	4.46278	-2.33225	2.18788e-05	0.000615048
chr19	38930435	38930835	5.19531	4.24998	5.76158	-1.57382	2.1908e-05	0.000615048
chr10	98134587	98134987	5.00155	4.00715	5.58464	-1.63834	2.19419e-05	0.000615048
chr1	34113045	34113445	4.77093	3.70781	5.37633	-1.7273	2.19422e-05	0.000615048
chr16	9091251	9091651	4.71351	3.64063	5.32197	-1.7397	2.20176e-05	0.000616325
chr19	40444403	40444803	6.03349	5.25347	6.53698	-1.34925	2.20535e-05	0.000616325
chr8	133147075	133147475	4.92146	3.90507	5.51185	-1.66704	2.20649e-05	0.000616325
chr16	88628305	88628705	6.23672	5.48502	6.72841	-1.30961	2.21187e-05	0.00061711
chr19	18749645	18750045	3.9019	2.46157	4.60811	-2.18922	2.2178e-05	0.000618044
chr22	37244096	37244496	5.37829	4.47518	5.92946	-1.51761	2.22064e-05	0.000618116
chr3	9650137	9650537	4.52218	3.39272	5.14784	-1.81127	2.22704e-05	0.000618275
chr19	4503870	4504270	4.989	3.99482	5.57201	-1.63805	2.23114e-05	0.000618275
chr4	139015668	139016068	4.88432	3.84784	5.48124	-1.69331	2.23226e-05	0.000618275
chr19	12777768	12778168	5.10262	4.13548	5.67646	-1.60258	2.23363e-05	0.000618275
chr5	154813	155213	4.98933	3.99482	5.57246	-1.6385	2.23411e-05	0.000618275
chr10	113952056	113952456	4.71182	3.63676	5.32096	-1.74254	2.23706e-05	0.000618377
chr5	1523886	1524286	4.16819	2.90023	4.83245	-1.98261	2.24876e-05	0.000620884
chr7	354952	355352	4.95311	3.95157	5.53859	-1.6476	2.25131e-05	0.000620884
chr1	202068536	202068936	3.72743	2.17207	4.4584	-2.32253	2.26705e-05	0.000624507
chr6	13814037	13814437	5.7006	4.87513	6.22235	-1.41199	2.27185e-05	0.000625111
chr11	65419985	65420385	4.3537	3.16275	4.99709	-1.88811	2.27823e-05	0.000626146
chr10	73910649	73911049	4.57115	3.45889	5.19167	-1.78957	2.2864e-05	0.000626958
chr7	39566330	39566730	4.80556	3.73872	5.41213	-1.73255	2.28894e-05	0.000626958
chr3	129575162	129575562	3.80695	2.31763	4.524	-2.24619	2.28903e-05	0.000626958
chr3	17181991	17182391	3.6396	1.99511	4.38818	-2.42465	2.30391e-05	0.000630314
chr20	49278143	49278543	5.80188	4.99491	6.3163	-1.3865	2.30878e-05	0.000630629
chr2	152175412	152175812	5.63107	4.79158	6.1583	-1.43116	2.31401e-05	0.000630629
chr16	23915061	23915461	4.75658	3.69636	5.36107	-1.72352	2.31492e-05	0.000630629
chr2	239945755	239946155	5.19178	4.25489	5.75507	-1.56244	2.31559e-05	0.000630629
chr9	89749941	89750341	4.75357	3.69636	5.35711	-1.71956	2.32315e-05	0.000631518
chr9	136309301	136309701	5.11927	4.16523	5.68859	-1.58521	2.32412e-05	0.000631518
chr3	66386266	66386666	5.1505	4.20404	5.71716	-1.57517	2.33511e-05	0.000633784
chr5	72108395	72108795	4.9572	3.95692	5.54225	-1.64591	2.35854e-05	0.000639328
chr1	201302149	201302549	5.31956	4.41841	5.87	-1.51468	2.36249e-05	0.000639328
chr12	119988880	119989280	5.15155	4.20569	5.718	-1.57437	2.36353e-05	0.000639328
chr4	55546960	55547360	5.57188	4.71838	6.10451	-1.45039	2.3928e-05	0.000645793
chr7	69256841	69257241	3.32098	1.3208	4.12836	-2.81423	2.39282e-05	0.000645793
chr17	17766022	17766422	5.02256	4.04543	5.59982	-1.61554	2.39793e-05	0.000646443
chr7	1367023	1367423	4.56702	3.45688	5.1869	-1.78681	2.40453e-05	0.000647494
chr3	142723951	142724351	4.6141	3.52012	5.22908	-1.76634	2.41587e-05	0.000649819
chr7	490771	491171	6.02849	5.25348	6.52992	-1.3422	2.42351e-05	0.000651142
chr4	751667	752067	4.79456	3.75375	5.39287	-1.69836	2.44029e-05	0.000654917
chr14	23095444	23095844	5.35188	4.45554	5.90057	-1.50826	2.44772e-05	0.000656174
chr10	79068878	79069278	5.15159	4.21066	5.71632	-1.56773	2.4518e-05	0.000656535
chr11	19240647	19241047	5.2116	4.28668	5.77064	-1.54641	2.46658e-05	0.000659755
chr9	113401019	113401419	4.46009	3.32123	5.08851	-1.82276	2.48064e-05	0.000662775
chr3	16885007	16885407	4.79752	3.75375	5.39678	-1.70226	2.48713e-05	0.000663769
chr17	80845729	80846129	5.87655	5.08779	6.38362	-1.36119	2.49628e-05	0.00066547
chr2	69307125	69307525	3.88211	2.45166	4.58608	-2.17719	2.51907e-05	0.000670802
chr17	72465402	72465802	3.8044	2.32278	4.51978	-2.23684	2.52408e-05	0.000671388
chr5	69217898	69218298	6.00181	5.23003	6.5019	-1.33756	2.5318e-05	0.000672423
chr6	17600223	17600623	4.28419	3.08331	4.93034	-1.89988	2.53501e-05	0.000672423
chr11	126355314	126355714	4.28463	3.08117	4.9315	-1.90318	2.54199e-05	0.000672423
chr19	8320967	8321367	3.881	2.45165	4.58472	-2.17584	2.542e-05	0.000672423
chr19	51366051	51366451	3.881	2.45165	4.58472	-2.17584	2.542e-05	0.000672423
chr22	35352309	35352709	3.95335	2.57872	4.6443	-2.1108	2.55105e-05	0.000674074
chr20	21265713	21266113	4.86882	3.85149	5.45952	-1.668	2.57368e-05	0.000679174
chr17	17694398	17694798	3.81109	2.32793	4.5268	-2.23872	2.5766e-05	0.000679174
chr1	16367174	16367574	5.88709	5.09807	6.39426	-1.36158	2.57885e-05	0.000679174
chr19	40403495	40403895	4.28327	3.08117	4.92976	-1.90144	2.58842e-05	0.000680946
chr10	124231246	124231646	4.35197	3.16696	4.99368	-1.88051	2.59144e-05	0.000680993
chr12	124863637	124864037	4.45754	3.32123	5.08522	-1.81947	2.59618e-05	0.00068149
chr17	40351474	40351874	5.67187	4.84832	6.19287	-1.40925	2.60054e-05	0.000681761
chr17	75046656	75047056	5.11677	4.17025	5.68346	-1.57507	2.6029e-05	0.000681761
chr9	135725886	135726286	4.23106	3.00552	4.884	-1.93022	2.61015e-05	0.000682914
chr2	231663233	231663633	3.95175	2.57872	4.64232	-2.10883	2.6211e-05	0.000685031
chr20	36849932	36850332	3.95679	2.58832	4.64627	-2.1032	2.62835e-05	0.000686176
chr2	128503665	128504065	5.77398	4.97277	6.28608	-1.37837	2.64782e-05	0.000690507
chr17	65156299	65156699	3.72487	2.17476	4.45476	-2.31621	2.66436e-05	0.000693661
chr22	25374120	25374520	4.94172	3.94799	5.52459	-1.63721	2.6681e-05	0.000693661
chr21	44301944	44302344	4.50739	3.39068	5.12925	-1.79477	2.6686e-05	0.000693661
chr16	87556982	87557382	4.57382	3.46692	5.19272	-1.78261	2.67349e-05	0.000694179
chr22	22410068	22410468	4.34024	3.16696	4.97862	-1.86552	2.69507e-05	0.000699027
chr9	77177094	77177494	5.77566	4.96486	6.29161	-1.3918	2.69896e-05	0.000699278
chr3	123006928	123007328	4.02018	2.69795	4.69833	-2.04767	2.70796e-05	0.000700853
chr14	103520843	103521243	3.72181	2.164	4.45329	-2.32547	2.71277e-05	0.000701339
chr1	37292935	37293335	3.42693	1.57925	4.21115	-2.64976	2.72477e-05	0.000703685
chr12	3139420	3139820	4.46234	3.32741	5.08961	-1.8177	2.7475e-05	0.00070879
chr8	123416589	123416989	5.67088	4.85514	6.18879	-1.39837	2.7513e-05	0.000709008
chr19	49560378	49560778	3.88543	2.46654	4.58676	-2.16303	2.76207e-05	0.000711018
chr16	81837213	81837613	5.51342	4.65689	6.04721	-1.4544	2.7834e-05	0.000715739
chr8	11456851	11457251	5.36862	4.48729	5.91175	-1.48786	2.78671e-05	0.000715744
chr9	96449633	96450033	4.90395	3.90326	5.48914	-1.6462	2.78939e-05	0.000715744
chr19	29811501	29811901	4.50833	3.39475	5.12925	-1.79072	2.79578e-05	0.000715834
chr8	141182563	141182963	4.50833	3.39475	5.12925	-1.79072	2.79578e-05	0.000715834
chr1	12143426	12143826	5.31035	4.41841	5.85741	-1.50212	2.7987e-05	0.000715834
chr3	46090812	46091212	4.33757	3.16696	4.97519	-1.8621	2.81077e-05	0.000717354
chr19	1249397	1249797	5.46838	4.61489	6.001	-1.45001	2.81174e-05	0.000717354
chr11	535284	535684	4.16391	2.8958	4.82821	-1.98281	2.81362e-05	0.000717354
chr22	37996313	37996713	5.39522	4.51834	5.93669	-1.48188	2.82431e-05	0.000718782
chr17	81652991	81653391	3.52414	1.80655	4.28623	-2.50553	2.82756e-05	0.000718782
chr16	70289147	70289547	5.22955	4.31286	5.78564	-1.53542	2.82822e-05	0.000718782
chr14	73753837	73754237	5.69429	4.88462	6.20979	-1.38997	2.85888e-05	0.00072431
chr2	109474378	109474778	4.6534	3.57869	5.26243	-1.74166	2.86028e-05	0.00072431
chr3	52239208	52239608	5.26001	4.35575	5.81159	-1.51866	2.86364e-05	0.00072431
chr17	44348334	44348734	4.70281	3.64643	5.30609	-1.71809	2.86511e-05	0.00072431
chr1	93814242	93814642	4.74205	3.69254	5.34314	-1.70945	2.86538e-05	0.00072431
chr3	32570770	32571170	5.56662	4.7297	6.09285	-1.42744	2.86811e-05	0.00072431
chr1	220094140	220094540	4.55299	3.45087	5.17044	-1.77641	2.88159e-05	0.000726949
chr8	22142145	22142545	4.08462	2.80386	4.75222	-1.99738	2.89504e-05	0.000729574
chr17	2084569	2084969	3.52208	1.80655	4.2838	-2.50311	2.9081e-05	0.000731358
chr14	99272467	99272867	4.50537	3.39272	5.126	-1.7895	2.90822e-05	0.000731358
chr3	50567472	50567872	4.39207	3.24611	5.02258	-1.83122	2.92246e-05	0.000734169
chr17	58007311	58007711	5.25689	4.35733	5.80675	-1.51225	2.93202e-05	0.000735799
chr10	101066334	101066734	5.10472	4.15852	5.67129	-1.57465	2.94139e-05	0.000737379
chr16	11225222	11225622	5.41369	4.54872	5.95068	-1.46562	2.95359e-05	0.000739663
chr19	1856371	1856771	5.97071	5.20383	6.46877	-1.3306	2.96048e-05	0.000740614
chr11	208413	208813	4.3911	3.23987	5.02314	-1.83801	2.97303e-05	0.00074298
chr12	122980731	122981131	4.39472	3.2482	5.02539	-1.83195	2.98482e-05	0.000745147
chr3	49940057	49940457	5.84531	5.06187	6.35021	-1.35366	2.98918e-05	0.00074546
chr11	65859347	65859747	6.14425	5.39346	6.63556	-1.30817	3.01679e-05	0.000750623
chr6	89352389	89352789	3.52529	1.80056	4.28866	-2.51392	3.01901e-05	0.000750623
chr1	27365916	27366316	6.44347	5.7295	6.91892	-1.25606	3.01928e-05	0.000750623
chr8	143369264	143369664	4.78244	3.74621	5.37928	-1.69233	3.02708e-05	0.000751061
chr3	71063094	71063494	4.02358	2.70728	4.70025	-2.04028	3.02731e-05	0.000751061
chr16	79324931	79325331	2.64535	0	3.58661	-4.34335	3.0485e-05	0.000755109
chr12	105107869	105108269	5.49405	4.64917	6.02337	-1.43822	3.04993e-05	0.000755109
chr6	143060266	143060666	4.02056	2.70495	4.69705	-2.03941	3.05582e-05	0.00075549
chr7	129773780	129774180	4.94522	3.96051	5.52505	-1.62518	3.05777e-05	0.00075549
chr11	59565880	59566280	4.55498	3.46291	5.16937	-1.76334	3.06751e-05	0.000757115
chr1	23593676	23594076	3.61329	1.99506	4.35682	-2.39353	3.08246e-05	0.000760024
chr4	3414229	3414629	5.41532	4.55468	5.95068	-1.45967	3.08941e-05	0.000760513
chr7	129224498	129224898	5.62066	4.803	6.13934	-1.40091	3.09388e-05	0.000760513
chr19	1864089	1864489	5.50711	4.66694	6.03461	-1.43178	3.09397e-05	0.000760513
chr20	32792434	32792834	5.19967	4.2883	5.75383	-1.52802	3.09732e-05	0.000760557
chr1	27603858	27604258	4.44291	3.31918	5.06686	-1.80324	3.10948e-05	0.000761595
chr1	26036122	26036522	3.52711	1.81255	4.28865	-2.50198	3.11362e-05	0.000761595
chr5	178123828	178124228	3.70115	2.16666	4.42781	-2.2975	3.11369e-05	0.000761595
chr7	7969995	7970395	4.17046	2.918	4.83063	-1.96309	3.11426e-05	0.000761595
chr3	160755114	160755514	5.45898	4.60904	5.99024	-1.44511	3.11885e-05	0.000761942
chr19	48492947	48493347	6.99249	6.32092	7.44895	-1.1954	3.12908e-05	0.000763662
chr12	89709167	89709567	5.45737	4.60611	5.98913	-1.44692	3.13315e-05	0.000763876
chr1	14674844	14675244	5.00569	4.03672	5.58016	-1.60461	3.13758e-05	0.000764179
chr16	27232146	27232546	5.45818	4.60904	5.98913	-1.444	3.14275e-05	0.000764662
chr2	173354985	173355385	5.45844	4.60319	5.99173	-1.45243	3.14719e-05	0.000764966
chr9	83062811	83063211	3.61292	2.00076	4.35527	-2.38632	3.15309e-05	0.000765623
chr3	50154902	50155302	4.20866	2.99243	4.85904	-1.91841	3.1613e-05	0.00076661
chr1	230120855	230121255	3.70346	2.16938	4.43003	-2.29701	3.1726e-05	0.00076661
chr3	37752176	37752576	5.16394	4.23526	5.72432	-1.55134	3.1728e-05	0.00076661
chr11	64317643	64318043	5.608	4.78739	6.12785	-1.40494	3.17362e-05	0.00076661
chr9	93095962	93096362	5.66159	4.84014	6.18177	-1.40633	3.18496e-05	0.00076661
chr6	42050465	42050865	5.64608	4.83343	6.16277	-1.394	3.1852e-05	0.00076661
chr16	26705253	26705653	4.44073	3.31712	5.06465	-1.80308	3.1874e-05	0.00076661
chr16	56657540	56657940	4.82194	3.80908	5.41116	-1.66175	3.18923e-05	0.00076661
chr16	48525182	48525582	3.61468	2.0036	4.35682	-2.38502	3.19176e-05	0.00076661
chr17	3964677	3965077	5.37351	4.49943	5.91393	-1.47791	3.19207e-05	0.00076661
chr11	65083891	65084291	4.15345	2.91134	4.81086	-1.95006	3.19234e-05	0.00076661
chr7	151877200	151877600	4.55545	3.46492	5.16937	-1.76133	3.1978e-05	0.000766996
chr7	2519286	2519686	5.55963	4.7297	6.08314	-1.41775	3.20183e-05	0.000766996
chr16	30378273	30378673	6.2331	5.49935	6.71715	-1.28407	3.20566e-05	0.000766996
chr8	23457335	23457735	4.77677	3.74432	5.37239	-1.68733	3.20828e-05	0.000766996
chr7	6374500	6374900	4.21053	2.99244	4.86144	-1.9208	3.20995e-05	0.000766996
chr16	57447250	57447650	4.55504	3.46492	5.16884	-1.7608	3.22351e-05	0.000768921
chr9	33408192	33408592	3.69945	2.16395	4.42632	-2.29873	3.22442e-05	0.000768921
chr8	42896165	42896565	4.93045	3.94798	5.50952	-1.62219	3.23484e-05	0.000770639
chr6	160741846	160742246	4.64416	3.58456	5.24846	-1.72188	3.24333e-05	0.000771056
chr6	33271683	33272083	4.14582	2.89799	4.80476	-1.95728	3.24392e-05	0.000771056
chr17	38427980	38428758	4.59716	3.5221	5.2063	-1.74165	3.24625e-05	0.000771056
chr12	47740933	47741333	6.31727	5.59413	6.79673	-1.26904	3.24991e-05	0.000771162
chr11	61294681	61295081	5.38468	4.51383	5.92389	-1.4736	3.2541e-05	0.000771392
chr22	23113276	23113676	4.85807	3.85883	5.44278	-1.64399	3.2785e-05	0.000776373
chr22	37633744	37634144	5.32987	4.45553	5.87039	-1.47815	3.28368e-05	0.000776373
chr10	44352283	44352683	3.78158	2.32279	4.49193	-2.20915	3.28483e-05	0.000776373
chr12	89525943	89526343	4.93032	3.95156	5.50813	-1.61723	3.28889e-05	0.000776483
chr8	9150725	9151125	5.2748	4.38197	5.82219	-1.50321	3.29177e-05	0.000776483
chr11	2382943	2383343	4.64125	3.58064	5.24587	-1.7232	3.29727e-05	0.000777016
chr1	97138090	97138490	3.61218	1.99221	4.35604	-2.3956	3.31312e-05	0.000779982
chr1	40316381	40316781	4.44518	3.32535	5.06797	-1.79819	3.32666e-05	0.000782402
chr15	44711552	44711952	3.85752	2.45659	4.55468	-2.14103	3.33796e-05	0.000783791
chr18	13726228	13726628	5.5436	4.71004	6.06853	-1.4227	3.33911e-05	0.000783791
chr15	64863886	64864286	5.18829	4.27859	5.74186	-1.52577	3.34335e-05	0.000784018
chr8	140511672	140512072	5.85885	5.08267	6.36077	-1.34348	3.35497e-05	0.000785975
chr17	45225949	45226349	5.27792	4.39137	5.82299	-1.49463	3.3649e-05	0.000787531
chr16	89358018	89358418	5.5026	4.65544	6.03279	-1.44144	3.37273e-05	0.000788595
chr11	10735519	10735919	4.26851	3.08117	4.91088	-1.88265	3.3819e-05	0.000788999
chr16	48522047	48522447	3.61644	2.00645	4.35836	-2.38373	3.38389e-05	0.000788999
chr2	131042148	131042548	5.03173	4.07736	5.60116	-1.58525	3.38434e-05	0.000788999
chr12	120237738	120238138	4.48992	3.38865	5.10712	-1.77474	3.40041e-05	0.000791828
chr1	27600139	27600539	5.21678	4.30965	5.7694	-1.52242	3.40308e-05	0.000791828
chr9	128340442	128340842	3.85648	2.45409	4.55399	-2.14284	3.4202e-05	0.000794435
chr1	31617827	31618227	4.68582	3.64256	5.28492	-1.70083	3.42092e-05	0.000794435
chr20	23331796	23332196	3.93113	2.58109	4.61615	-2.08043	3.43465e-05	0.000796089
chr15	44536734	44537134	5.12966	4.19906	5.69072	-1.55377	3.43468e-05	0.000796089
chr19	29664960	29665360	3.77829	2.31759	4.48907	-2.21148	3.44169e-05	0.000796797
chr17	16352893	16353293	4.21429	3.00334	4.86323	-1.91171	3.44499e-05	0.000796797
chr7	151631948	151632348	3.69899	2.16124	4.42632	-2.30143	3.44966e-05	0.000796797
chr17	2819608	2820008	3.85584	2.45659	4.55261	-2.13897	3.45151e-05	0.000796797
chr10	68955780	68956180	5.67731	4.87513	6.18981	-1.3795	3.45436e-05	0.000796797
chr11	10750900	10751300	4.68372	3.63869	5.28338	-1.70317	3.4628e-05	0.000797976
chr17	17663693	17664093	3.93	2.58351	4.61415	-2.07602	3.47439e-05	0.000799878
chr1	67832791	67833191	3.69671	2.16938	4.42187	-2.28888	3.48911e-05	0.000801878
chr11	19346410	19346810	3.93208	2.58592	4.61615	-2.07561	3.48977e-05	0.000801878
chr22	18110290	18110690	5.83899	5.06444	6.34022	-1.34111	3.49657e-05	0.000802248
chr1	203215694	203216094	4.72753	3.69253	5.32398	-1.69035	3.50049e-05	0.000802248
chr4	999347	999747	4.32295	3.16485	4.95698	-1.84608	3.50584e-05	0.000802248
chr11	121655594	121655994	5.56796	4.74476	6.08882	-1.40847	3.50724e-05	0.000802248
chr2	239122613	239123013	4.72817	3.69826	5.32297	-1.68363	3.50812e-05	0.000802248
chr3	52025422	52025822	4.72779	3.69826	5.32247	-1.68313	3.51778e-05	0.000803595
chr8	8346411	8346811	5.30019	4.4215	5.84234	-1.48399	3.52071e-05	0.000803595
chr11	65333759	65334159	4.49218	3.39475	5.10821	-1.76975	3.53042e-05	0.000805043
chr11	64028797	64029197	3.93048	2.58592	4.61415	-2.07361	3.53625e-05	0.000805606
chr4	5051107	5051507	4.5378	3.45287	5.14999	-1.75403	3.55524e-05	0.000808369
chrX	48475938	48476338	4.20914	3.00553	4.85606	-1.90237	3.55532e-05	0.000808369
chr19	48502111	48502511	4.32029	3.16696	4.95295	-1.83995	3.5585e-05	0.000808369
chr6	37499728	37500128	4.72864	3.70018	5.32297	-1.68172	3.56413e-05	0.000808881
chr11	1005848	1006248	3.7776	2.32019	4.48764	-2.20747	3.58081e-05	0.000811899
chr7	6536140	6536540	4.54086	3.45889	5.15214	-1.75017	3.5921e-05	0.000813689
chr7	1055626	1056026	5.25023	4.34626	5.80171	-1.51828	3.61004e-05	0.000816325
chr9	36830461	36830861	3.77712	2.31759	4.48764	-2.21006	3.61055e-05	0.000816325
chr5	72816413	72816813	5.67562	4.87513	6.18743	-1.37712	3.6145e-05	0.000816449
chr22	42070607	42071007	6.05214	5.30633	6.54134	-1.3009	3.62015e-05	0.000816585
chr10	124347801	124348201	5.54574	4.72403	6.06602	-1.40632	3.62192e-05	0.000816585
chr22	46013557	46013957	4.76654	3.74808	5.3576	-1.66884	3.63849e-05	0.000819209
chr3	72630394	72630794	4.32169	3.17119	4.95352	-1.8363	3.64066e-05	0.000819209
chr16	11256218	11256618	5.12486	4.20236	5.68303	-1.54279	3.64382e-05	0.000819209
chr9	127865234	127865634	5.54351	4.71979	6.06458	-1.40912	3.65442e-05	0.000820823
chr2	235639203	235639603	5.1633	4.25163	5.71758	-1.52828	3.66365e-05	0.000821491
chr12	132433725	132434125	3.93095	2.58834	4.61415	-2.0712	3.66698e-05	0.000821491
chr16	23131698	23132098	4.43869	3.32123	5.06078	-1.79511	3.66768e-05	0.000821491
chr11	568175	568575	4.00019	2.69325	4.67449	-2.02863	3.68098e-05	0.000823701
chr12	49033114	49033514	4.37496	3.24403	5.00105	-1.81186	3.69906e-05	0.000826932
chr4	67700850	67701250	4.7247	3.68872	5.32146	-1.69164	3.70232e-05	0.000826932
chr12	49809659	49810059	4.76589	3.74997	5.35611	-1.66548	3.70997e-05	0.000827868
chr17	3668194	3668594	4.0281	2.71194	4.70472	-2.0401	3.74298e-05	0.000834457
chr1	160782040	160782440	3.92833	2.58592	4.61148	-2.07095	3.76071e-05	0.000837631
chr10	1572818	1573218	5.42586	4.58288	5.95445	-1.43539	3.78365e-05	0.000841958
chr8	141001543	141001943	5.3975	4.54275	5.9306	-1.45153	3.79627e-05	0.000843984
chr8	65644649	65645049	5.79405	5.0167	6.29644	-1.34496	3.8115e-05	0.000846476
chr2	161308363	161308763	4.72927	3.68872	5.3275	-1.69767	3.81865e-05	0.000846476
chr6	99515521	99515921	4.8092	3.80722	5.39482	-1.64732	3.82223e-05	0.000846476
chr7	128343567	128343967	4.06444	2.80613	4.72616	-1.96919	3.82308e-05	0.000846476
chr4	866581	866981	4.01997	2.70963	4.69513	-2.03283	3.82514e-05	0.000846476
chr14	54488685	54489085	4.84643	3.85147	5.42971	-1.63829	3.83241e-05	0.000846649
chr17	75525150	75525550	4.9689	4.00718	5.54087	-1.59466	3.83388e-05	0.000846649
chr9	108933657	108934057	5.33253	4.46628	5.87	-1.46704	3.83652e-05	0.000846649
chr13	52012047	52012447	5.29394	4.41685	5.83549	-1.48181	3.84049e-05	0.000846745
chr10	131759417	131759817	4.3723	3.24195	4.99822	-1.81111	3.85022e-05	0.000848111
chr19	51108084	51108484	4.76412	3.74431	5.35562	-1.67062	3.86413e-05	0.000850392
chr22	22201455	22201855	5.45293	4.61636	5.97903	-1.42661	3.88385e-05	0.000853174
chr9	124941193	124941593	5.34866	4.47969	5.88715	-1.47089	3.88389e-05	0.000853174
chr1	40665696	40666096	5.3189	4.45093	5.85702	-1.46941	3.89576e-05	0.00085454
chr12	1837121	1837521	5.29207	4.4153	5.8335	-1.48137	3.89724e-05	0.00085454
chr12	32755641	32756041	5.83218	5.06315	6.33113	-1.33332	3.91117e-05	0.000856812
chr3	155101342	155101742	4.3719	3.24403	4.99709	-1.8079	3.9385e-05	0.00086201
chr2	60881246	60881646	4.84236	3.84963	5.42489	-1.63532	3.94538e-05	0.000862139
chr22	30022039	30022439	5.20804	4.31284	5.75631	-1.50617	3.94628e-05	0.000862139
chr17	76480846	76481246	5.26889	4.3898	5.81119	-1.48442	3.95609e-05	0.000862825
chr5	131263736	131264136	4.84293	3.85331	5.42441	-1.63117	3.95662e-05	0.000862825
chr16	70693052	70693452	4.64613	3.59438	5.24794	-1.71157	3.96814e-05	0.000864549
chr3	49470192	49470592	6.20441	5.47597	6.68617	-1.27645	3.98798e-05	0.000867957
chr12	6723923	6724323	5.34979	4.47969	5.88871	-1.47245	3.99102e-05	0.000867957
chr22	27726975	27727375	3.39156	1.58238	4.16948	-2.60523	3.99546e-05	0.000868133
chr8	96645375	96645775	4.84257	3.85331	5.42393	-1.63069	4.0006e-05	0.000868463
chr16	88472897	88473297	4.68061	3.62903	5.28236	-1.71178	4.02202e-05	0.000871116
chr8	24927809	24928209	3.28119	1.31735	4.0833	-2.77291	4.02235e-05	0.000871116
chr2	20566096	20566496	4.12988	2.90912	4.78151	-1.92304	4.02372e-05	0.000871116
chr10	132397759	132398159	4.95259	3.9948	5.52321	-1.58939	4.03151e-05	0.000872014
chr4	6909420	6909820	4.95556	3.99834	5.52597	-1.58862	4.04214e-05	0.000872817
chr17	2936667	2937067	4.1265	2.90242	4.77904	-1.92725	4.04251e-05	0.000872817
chr21	34886798	34887198	4.6316	3.57868	5.23378	-1.71311	4.06947e-05	0.000876617
chr7	143380951	143381351	3.39128	1.5856	4.16861	-2.60116	4.07356e-05	0.000876617
chr19	40662969	40663369	5.08709	4.16689	5.64444	-1.53951	4.0754e-05	0.000876617
chr5	177311912	177312312	6.48411	5.78745	6.95191	-1.23122	4.07862e-05	0.000876617
chrX	39065230	39065630	4.18877	2.9946	4.83305	-1.89037	4.08187e-05	0.000876617
chr2	111670725	111671125	4.19161	2.99897	4.83546	-1.88842	4.08205e-05	0.000876617
chr16	3059343	3059743	3.28491	1.32765	4.08605	-2.7654	4.088e-05	0.000877108
chr15	74783323	74783723	6.19554	5.47283	6.67482	-1.26823	4.09225e-05	0.000877236
chr16	27110136	27110536	4.91598	3.94261	5.49195	-1.61003	4.10343e-05	0.000878846
chr11	30584140	30584540	4.07088	2.8107	4.7331	-1.97156	4.10919e-05	0.000879293
chr1	202221906	202222306	5.71197	4.92742	6.21732	-1.35488	4.133e-05	0.000883598
chr16	88480605	88481005	5.79691	5.02192	6.29833	-1.34164	4.14156e-05	0.000883684
chr9	83707628	83708028	5.05549	4.1185	5.61882	-1.56203	4.14495e-05	0.000883684
chr14	93184496	93184896	4.19115	3.00116	4.83426	-1.88503	4.14631e-05	0.000883684
chr5	56909780	56910180	6.03408	5.28591	6.52429	-1.30426	4.15058e-05	0.000883684
chr16	2183541	2183941	5.15154	4.24835	5.70273	-1.51673	4.15183e-05	0.000883684
chr4	10033557	10033957	5.20662	4.31764	5.75259	-1.49766	4.1671e-05	0.000886147
chr16	24471824	24472224	4.42296	3.31712	5.04154	-1.78006	4.18117e-05	0.000887319
chr18	79949685	79950085	4.42296	3.31712	5.04154	-1.78006	4.18117e-05	0.000887319
chr1	89632868	89633268	5.77512	5.00147	6.27599	-1.3397	4.18493e-05	0.000887319
chr17	68180607	68181007	4.42344	3.31918	5.04154	-1.77801	4.18845e-05	0.000887319
chr1	230868522	230868922	3.49278	1.80654	4.24917	-2.46872	4.19335e-05	0.000887319
chr15	27589033	27589433	4.84056	3.84963	5.42249	-1.63292	4.19726e-05	0.000887319
chr1	9910389	9910789	5.60492	4.803	6.11732	-1.37893	4.19853e-05	0.000887319
chr13	111046714	111047114	4.47657	3.39068	5.08906	-1.75473	4.20679e-05	0.000887834
chr21	28745364	28745764	5.08472	4.16521	5.64183	-1.53857	4.21294e-05	0.000887834
chr6	106510393	106510793	6.00552	5.25956	6.49479	-1.30104	4.21516e-05	0.000887834
chr18	54269506	54269906	5.08766	4.17025	5.64401	-1.53572	4.21578e-05	0.000887834
chr10	130885303	130885703	4.84479	3.86067	5.42441	-1.62383	4.22408e-05	0.000888799
chr9	93120015	93120415	3.70106	2.18024	4.42484	-2.28101	4.23332e-05	0.000889963
chr22	31211980	31212380	4.67356	3.64449	5.26809	-1.68213	4.25122e-05	0.000892942
chr19	35909213	35909613	4.47388	3.38459	5.08742	-1.75916	4.26562e-05	0.000894435
chr5	178113474	178113874	4.47489	3.39068	5.08687	-1.75254	4.26579e-05	0.000894435
chr3	149129791	149130191	4.95054	3.9948	5.52044	-1.58663	4.27322e-05	0.00089521
chr3	12869152	12869552	3.38859	1.58238	4.16601	-2.60177	4.2963e-05	0.000898705
chr14	24463604	24464004	4.24667	3.0833	4.88222	-1.85197	4.29741e-05	0.000898705
chr1	155250473	155250873	5.41593	4.57697	5.94295	-1.42982	4.30151e-05	0.000898779
chr4	36427681	36428081	4.1289	2.91135	4.77966	-1.91897	4.31214e-05	0.000900216
chr19	48993465	48993865	6.32537	5.61504	6.79923	-1.25068	4.34185e-05	0.000904845
chr10	100998295	100998695	5.34229	4.4812	5.8778	-1.46005	4.34187e-05	0.000904845
chr1	52637208	52637608	5.4158	4.57845	5.94219	-1.42759	4.34603e-05	0.000904927
chr16	88599933	88600333	5.44222	4.61196	5.96585	-1.41785	4.36433e-05	0.000907571
chr8	143405987	143406387	4.0634	2.8107	4.72364	-1.96211	4.36631e-05	0.000907571
chr17	7887787	7888187	5.05438	4.13041	5.61308	-1.54442	4.37812e-05	0.000908956
chr4	102501240	102501640	4.9201	3.95873	5.49195	-1.59394	4.38056e-05	0.000908956
chr17	31562513	31562913	3.99442	2.69793	4.66606	-2.01556	4.39158e-05	0.000909679
chr10	102669622	102670022	4.24623	3.08545	4.88104	-1.84865	4.39163e-05	0.000909679
chr22	17158860	17159260	5.61347	4.8127	6.1254	-1.37732	4.40706e-05	0.000912086
chr5	83027175	83027575	3.5861	2.00076	4.32314	-2.35438	4.41155e-05	0.000912229
chr22	44192962	44193362	2.99726	0.587378	3.8547	-3.22999	4.41932e-05	0.000912762
chr12	122909814	122910214	4.47453	3.39272	5.08577	-1.74941	4.42462e-05	0.000912762
chr16	68084833	68085233	5.79549	5.02713	6.29417	-1.33228	4.42556e-05	0.000912762
chr1	203278402	203278802	4.67085	3.64449	5.26449	-1.67854	4.45475e-05	0.000917367
chr7	5634211	5634611	4.97026	4.01249	5.54087	-1.58936	4.45554e-05	0.000917367
chr12	120077544	120077944	4.5219	3.45086	5.12979	-1.7359	4.51465e-05	0.000928367
chr10	71850966	71851366	4.75256	3.74619	5.33964	-1.65283	4.52101e-05	0.000928367
chr3	37782194	37782594	4.37739	3.25655	5.00049	-1.79881	4.52232e-05	0.000928367
chr12	3049834	3050234	5.32184	4.46474	5.85584	-1.45444	4.52446e-05	0.000928367
chr9	68779965	68780365	4.75707	3.75374	5.34314	-1.64878	4.53182e-05	0.000929081
chr1	227787924	227788324	4.47172	3.38256	5.08522	-1.75899	4.5361e-05	0.000929164
chr6	7166828	7167228	4.08059	2.81069	4.74535	-1.98372	4.54137e-05	0.00092945
chr18	50266256	50266656	4.523	3.45889	5.12871	-1.72682	4.55331e-05	0.000931098
chr19	7920287	7920687	6.03288	5.29792	6.51745	-1.28544	4.56242e-05	0.000932165
chr10	89087070	89087470	3.49372	1.81262	4.24917	-2.46266	4.56897e-05	0.000932707
chr21	44994467	44994867	5.25776	4.38509	5.79766	-1.47562	4.58028e-05	0.00093422
chr20	38725736	38726136	4.75191	3.74808	5.33815	-1.64945	4.58505e-05	0.000934399
chr1	226436655	226437055	4.52471	3.4609	5.13033	-1.72644	4.59727e-05	0.000935694
chr4	169270523	169270923	4.52553	3.4609	5.13141	-1.72752	4.59921e-05	0.000935694
chr6	107489699	107490099	4.24486	3.08545	4.87927	-1.84688	4.60488e-05	0.000936053
chr19	29844748	29845148	5.94545	5.19767	6.43549	-1.30352	4.61111e-05	0.000936524
chr1	155970673	155971073	3.49233	1.81262	4.24752	-2.46102	4.61822e-05	0.000937175
chr9	35116117	35116517	6.12856	5.40627	6.60765	-1.2675	4.63194e-05	0.000939163
chr4	5186455	5186855	4.56974	3.51813	5.17151	-1.71094	4.6442e-05	0.000940854
chr4	4247973	4248373	4.19539	3.00335	4.83908	-1.88766	4.659e-05	0.000943054
chr8	74984261	74984661	3.75373	2.32017	4.45841	-2.17842	4.66606e-05	0.000943654
chr16	67530540	67530940	4.8341	3.85331	5.41261	-1.61941	4.66984e-05	0.000943654
chr5	139635928	139636328	5.84007	5.07884	6.33577	-1.32234	4.69053e-05	0.000947037
chr16	20900475	20900875	5.28803	4.41994	5.8262	-1.46945	4.70869e-05	0.000949903
chr2	73225796	73226196	4.3572	3.24194	4.97862	-1.7916	4.76015e-05	0.000959477
chr13	113855000	113855400	4.30559	3.17331	4.93208	-1.81284	4.78469e-05	0.000963612
chr11	43942187	43942587	5.48321	4.66406	6.00248	-1.40259	4.80525e-05	0.000966042
chr12	68808400	68808800	5.1706	4.28344	5.71589	-1.49502	4.80729e-05	0.000966042
chr19	47048324	47048724	3.75255	2.32017	4.45696	-2.17697	4.80885e-05	0.000966042
chr11	9614079	9614479	5.59592	4.79885	6.10636	-1.37214	4.81895e-05	0.000967262
chr10	97781277	97781677	4.51957	3.45487	5.12546	-1.72759	4.82502e-05	0.000967272
chr2	171523092	171523492	4.30242	3.17119	4.9286	-1.81147	4.82905e-05	0.000967272
chr19	47257213	47257613	5.39185	4.53531	5.92564	-1.45402	4.83225e-05	0.000967272
chr11	68212492	68212892	3.75588	2.32542	4.45986	-2.17463	4.8378e-05	0.000967272
chr11	66257918	66258318	5.79973	5.03687	6.29611	-1.32455	4.83918e-05	0.000967272
chr2	229922281	229922681	4.90472	3.94617	5.47559	-1.59015	4.84932e-05	0.000968489
chr16	88968333	88968733	5.50784	4.69719	6.02374	-1.39083	4.85613e-05	0.000968795
chr22	23565432	23565832	5.01217	4.08251	5.57291	-1.55193	4.85893e-05	0.000968795
chr17	40219252	40219652	3.75529	2.32542	4.45914	-2.17391	4.86931e-05	0.000969477
chr3	12810050	12810450	5.68762	4.90284	6.19307	-1.35515	4.87729e-05	0.000969477
chr1	12185749	12186149	3.67551	2.17486	4.395	-2.25673	4.87988e-05	0.000969477
chr11	61967652	61968052	5.25278	4.38195	5.79198	-1.47308	4.88346e-05	0.000969477
chr8	55919687	55920087	3.83051	2.45405	4.5219	-2.11095	4.88362e-05	0.000969477
chr11	64234794	64235194	3.90532	2.5835	4.58337	-2.04541	4.8985e-05	0.000969477
chr14	67359501	67359901	3.90532	2.5835	4.58337	-2.04541	4.8985e-05	0.000969477
chr12	54419388	54419788	3.97819	2.69557	4.64626	-1.99824	4.89859e-05	0.000969477
chr17	48023440	48023840	5.46009	4.6361	5.98127	-1.40924	4.89929e-05	0.000969477
chr2	241903134	241903534	5.53062	4.72545	6.04431	-1.38324	4.9028e-05	0.000969477
chr19	9025991	9026391	3.97968	2.70028	4.64692	-1.9942	4.93886e-05	0.000975802
chr2	219253950	219254350	5.85565	5.10317	6.34768	-1.30998	4.94639e-05	0.000976213
chr19	18444086	18444486	2.81098	0.000295155	3.70432	-3.61242	4.94909e-05	0.000976213
chr1	206685701	206686101	3.90868	2.57864	4.58878	-2.05564	4.95974e-05	0.000976706
chr2	172392631	172393031	3.13147	0.996764	3.95709	-2.95079	4.95974e-05	0.000976706
chr17	81448996	81449396	6.03305	5.30392	6.5151	-1.2771	4.9685e-05	0.000977627
chr19	48738780	48739180	4.79518	3.81096	5.37485	-1.62368	4.97615e-05	0.00097833
chr12	57602932	57603332	3.83615	2.45406	4.52888	-2.11791	4.98025e-05	0.000978333
chr11	47269188	47269588	5.73911	4.96882	6.23858	-1.33489	4.98944e-05	0.000979336
chr19	45001727	45002127	5.19549	4.31443	5.73853	-1.48684	5.00899e-05	0.000982369
chr11	64300712	64301112	4.40842	3.31712	5.02258	-1.76117	5.02179e-05	0.000984074
chr11	57668330	57668730	4.0465	2.80613	4.70344	-1.94658	5.03361e-05	0.000985185
chr7	6008795	6009195	5.4357	4.60318	5.96022	-1.42099	5.03568e-05	0.000985185
chr1	22572977	22573377	4.40837	3.31506	5.02314	-1.76378	5.0505e-05	0.000987278
chr15	77017464	77017864	4.30448	3.15851	4.93499	-1.8305	5.05606e-05	0.000987554
chr10	86711113	86711513	4.29911	3.16061	4.92744	-1.82086	5.06015e-05	0.000987554
chr17	4538127	4538527	3.75352	2.32543	4.45696	-2.17174	5.06732e-05	0.000988149
chr1	147242666	147243066	5.46225	4.639	5.98313	-1.4082	5.07382e-05	0.000988611
chr16	29863215	29863615	5.38277	4.54871	5.9079	-1.42294	5.08093e-05	0.000989191
chr10	70493358	70493758	5.66765	4.88733	6.17127	-1.34881	5.08972e-05	0.0009901
chr8	19742424	19742824	4.4734	3.39679	5.08302	-1.74261	5.1121e-05	0.000993616
chr8	101297034	101297434	3.67117	2.17486	4.38973	-2.25146	5.11609e-05	0.000993616
chr2	85539480	85539880	4.90262	3.94617	5.47276	-1.58733	5.12524e-05	0.000993966
chr11	118908954	118909354	4.10937	2.90465	4.75658	-1.90269	5.1317e-05	0.000993966
chr10	13271860	13272260	5.38194	4.54871	5.90674	-1.42178	5.13878e-05	0.000993966
chr22	23769407	23769807	4.65655	3.63868	5.24742	-1.66732	5.14447e-05	0.000993966
chr1	64965879	64966279	4.40761	3.31917	5.02089	-1.75744	5.14715e-05	0.000993966
chr18	13300020	13300420	5.35709	4.51833	5.88404	-1.42934	5.1473e-05	0.000993966
chr9	137430381	137430781	5.10709	4.209	5.65642	-1.50962	5.15099e-05	0.000993966
chr11	119317179	119317579	6.29053	5.58758	6.76113	-1.24003	5.15179e-05	0.000993966
chr17	4947671	4948071	4.19307	3.00993	4.83426	-1.87629	5.15522e-05	0.000993966
chr17	8630795	8631195	5.65886	4.87784	6.16277	-1.3498	5.16804e-05	0.000995637
chr2	121530311	121530711	5.73933	4.97278	6.23725	-1.32961	5.17964e-05	0.000997071
chr7	91264405	91264805	5.33094	4.48423	5.86096	-1.44022	5.19307e-05	0.000998854
chr2	190534441	190534841	5.14176	4.25164	5.68816	-1.49892	5.20109e-05	0.000999593
chr8	106269880	106270280	3.13145	1.00423	3.95609	-2.94238	5.21007e-05	0.00100052
chr9	127396761	127397161	5.87324	5.1259	6.36309	-1.30272	5.25559e-05	0.00100805
chr11	125625999	125626399	5.65667	4.87784	6.15967	-1.3467	5.25771e-05	0.00100805
chr20	1393155	1393555	4.45957	3.38865	5.06742	-1.73519	5.26397e-05	0.00100844
chr7	75559825	75560225	3.82889	2.45152	4.5205	-2.11207	5.26876e-05	0.00100856
chr13	112689093	112689493	4.56537	3.52011	5.16511	-1.70258	5.27879e-05	0.0010091
chr17	44105640	44106040	4.10644	2.90241	4.75347	-1.90181	5.28004e-05	0.0010091
chr4	22515617	22516017	5.30299	4.45399	5.8339	-1.44328	5.29407e-05	0.00101098
chr12	4133806	4134206	4.3547	3.2482	4.97348	-1.78023	5.29842e-05	0.001011
chr13	20567123	20567523	4.9061	3.95694	5.47371	-1.57753	5.33807e-05	0.00101706
chr1	158203664	158204064	4.041	2.80154	4.69769	-1.94542	5.34137e-05	0.00101706
chr22	20702832	20703232	5.3315	4.49032	5.85938	-1.43257	5.34292e-05	0.00101706
chr5	159097988	159098388	4.11132	2.90241	4.7597	-1.90802	5.35508e-05	0.00101857
chr13	36552255	36552655	4.29924	3.16907	4.92511	-1.81011	5.36172e-05	0.00101903
chr9	114197147	114197547	4.47862	3.4029	5.08796	-1.74144	5.4159e-05	0.00102851
chr6	108559139	108559539	4.69781	3.69443	5.2839	-1.64849	5.42498e-05	0.00102941
chr9	129809526	129809926	5.30028	4.44938	5.83191	-1.44589	5.43584e-05	0.00103066
chr8	94895438	94895838	6.80258	6.13885	7.25544	-1.1838	5.44219e-05	0.00103105
chr19	14375422	14375822	5.79343	5.03558	6.28771	-1.31745	5.45007e-05	0.00103173
chr17	6443794	6444194	5.86201	5.11334	6.35243	-1.30457	5.45502e-05	0.00103185
chr7	379733	380133	5.3027	4.45706	5.8323	-1.43862	5.47917e-05	0.00103484
chr6	47309669	47310069	5.27509	4.42304	5.80715	-1.44735	5.48692e-05	0.00103484
chr20	25496864	25497264	5.24551	4.38194	5.78196	-1.46309	5.48769e-05	0.00103484
chr16	11629228	11629628	5.45503	4.639	5.97306	-1.39815	5.48866e-05	0.00103484
chr17	77571266	77571666	4.16766	2.99458	4.80599	-1.86343	5.49243e-05	0.00103484
chr2	32165792	32166192	4.69695	3.69252	5.28339	-1.64989	5.51871e-05	0.00103897
chr14	58638648	58639048	3.97294	2.69792	4.63905	-1.98869	5.53218e-05	0.00103998
chrX	7147290	7147690	3.25016	1.32076	4.04714	-2.73364	5.53271e-05	0.00103998
chr7	105521908	105522308	5.11412	4.21399	5.6642	-1.51242	5.54116e-05	0.00104075
chr8	51962068	51962468	4.46144	3.39475	5.06797	-1.72965	5.55236e-05	0.00104181
chr7	93921856	93922256	4.17097	2.9924	4.81086	-1.87047	5.5555e-05	0.00104181
chr12	57459247	57459647	4.73893	3.74618	5.32146	-1.63471	5.56233e-05	0.00104227
chr8	66439205	66439605	3.9801	2.70735	4.64561	-1.98584	5.56957e-05	0.00104265
chr6	33929945	33930345	3.97597	2.705	4.64102	-1.9836	5.57304e-05	0.00104265
chr16	57245051	57245451	4.70355	3.70209	5.289	-1.64594	5.57951e-05	0.00104288
chr2	69386973	69387373	5.57017	4.78041	6.07764	-1.3618	5.58298e-05	0.00104288
chr14	96104429	96104829	5.54581	4.75178	6.05503	-1.36773	5.59329e-05	0.00104399
chr20	44326618	44327018	4.10936	2.91137	4.75472	-1.89413	5.60271e-05	0.00104434
chr11	66466400	66466800	6.54526	5.86873	7.00398	-1.20215	5.60385e-05	0.00104434
chr19	5090995	5091395	4.4045	3.31506	5.01808	-1.75874	5.61201e-05	0.00104505
chr15	70504357	70504757	4.97851	4.05068	5.53859	-1.54922	5.62795e-05	0.0010472
chr19	6516152	6516552	5.81339	5.06316	6.30447	-1.30669	5.63665e-05	0.00104801
chr11	65890516	65890916	5.4995	4.69719	6.01205	-1.37916	5.64983e-05	0.00104898
chr10	104338147	104338547	6.40461	5.718	6.86791	-1.21659	5.65064e-05	0.00104898
chr12	121799980	121800380	4.23149	3.08545	4.86203	-1.82973	5.6925e-05	0.00105593
chr16	88633848	88634248	5.73503	4.97278	6.23116	-1.32353	5.69978e-05	0.00105632
chr2	40452193	40452593	3.24819	1.32425	4.04434	-2.72737	5.70367e-05	0.00105632
chr1	110634661	110635061	4.78052	3.80535	5.35711	-1.61157	5.70972e-05	0.00105632
chr2	15591920	15592320	5.02371	4.09977	5.58241	-1.54418	5.71224e-05	0.00105632
chr17	82399813	82400213	5.59058	4.80577	6.09603	-1.35491	5.73422e-05	0.00105957
chr11	2092854	2093254	4.696	3.6887	5.28339	-1.6537	5.74059e-05	0.00105993
chr8	85245652	85246052	5.42632	4.60903	5.94484	-1.39981	5.76021e-05	0.00106274
chr22	41447958	41448358	4.50874	3.4609	5.1093	-1.70548	5.7688e-05	0.0010635
chr1	92485223	92485623	5.33405	4.49641	5.86056	-1.42768	5.80014e-05	0.00106846
chr8	789015	789415	4.73798	3.74241	5.32146	-1.63847	5.81046e-05	0.00106953
chr15	27958974	27959374	4.8942	3.94617	5.46141	-1.57602	5.81681e-05	0.00106988
chr20	58112103	58112503	4.50425	3.45086	5.10658	-1.71277	5.85201e-05	0.00107553
chr1	29830372	29830772	6.22551	5.52586	6.69465	-1.23515	5.86769e-05	0.00107759
chr22	45918659	45919059	5.43883	4.62222	5.95708	-1.39886	5.87458e-05	0.00107803
chr12	124480068	124480468	4.99819	4.07904	5.55516	-1.53768	5.88479e-05	0.00107907
chr17	43024568	43024968	4.82153	3.85883	5.39384	-1.59519	5.89909e-05	0.00108056
chr6	11044128	11044528	4.04744	2.8153	4.70216	-1.93616	5.90191e-05	0.00108056
chr7	25094100	25094500	3.12312	1.0005	3.94717	-2.9372	5.92636e-05	0.00108392
chr16	57536021	57536421	4.41514	3.32742	5.0282	-1.75651	5.93325e-05	0.00108392
chr11	95151257	95151657	4.9321	3.99833	5.49428	-1.55702	5.93382e-05	0.00108392
chr17	66785952	66786352	4.22831	3.08976	4.85666	-1.82007	5.94002e-05	0.00108422
chr18	48608732	48609132	4.28324	3.16483	4.9056	-1.79491	5.94828e-05	0.00108428
chr8	80487034	80487434	4.55669	3.51813	5.15428	-1.69378	5.94937e-05	0.00108428
chr10	74151063	74151463	5.63334	4.85651	6.13552	-1.34382	5.9636e-05	0.00108605
chr5	139649065	139649465	5.09585	4.20567	5.64226	-1.49883	5.98476e-05	0.00108907
chr1	116372855	116373255	4.77768	3.79416	5.35711	-1.62274	6.00306e-05	0.00109157
chr8	143952554	143952954	4.22785	3.08976	4.85606	-1.81948	6.01225e-05	0.00109214
chr1	32072898	32073298	6.4493	5.77139	6.90866	-1.20402	6.01825e-05	0.00109214
chr1	107739165	107739565	4.28786	3.17119	4.90971	-1.79267	6.01983e-05	0.00109214
chr16	566898	567298	4.59983	3.58064	5.19114	-1.66866	6.0426e-05	0.00109544
chr5	170633140	170633540	3.131	1.00797	3.9551	-2.93767	6.05195e-05	0.0010963
chr5	103367069	103367469	4.28362	3.1606	4.90736	-1.80089	6.081e-05	0.00110031
chr1	44029975	44030375	6.06566	5.34777	6.54284	-1.2611	6.08327e-05	0.00110031
chr4	77158017	77158417	4.89197	3.94975	5.45715	-1.56818	6.10009e-05	0.00110252
chr12	43836013	43836413	4.59864	3.58064	5.18955	-1.66708	6.10582e-05	0.00110273
chr4	153433177	153433577	4.34151	3.24402	4.95755	-1.76854	6.13668e-05	0.00110747
chr15	43826539	43827307	4.89162	3.94975	5.45667	-1.56771	6.17224e-05	0.00111305
chr5	87412791	87413191	4.89443	3.95514	5.45857	-1.56423	6.18276e-05	0.00111324
chr19	1360823	1361223	4.6016	3.58456	5.19219	-1.6658	6.18423e-05	0.00111324
chr22	36902373	36902773	4.33891	3.24611	4.95352	-1.76244	6.18724e-05	0.00111324
chr18	12750228	12750628	4.59736	3.57868	5.18849	-1.66798	6.208e-05	0.00111614
chr19	13163165	13163565	5.32065	4.48727	5.84551	-1.42177	6.2211e-05	0.00111728
chr8	143398406	143398806	6.52329	5.85384	6.97879	-1.19182	6.23115e-05	0.00111728
chr18	48949204	48949604	5.86048	5.12085	6.34705	-1.29174	6.23153e-05	0.00111728
chr7	50269136	50269536	4.34009	3.23985	4.95698	-1.77213	6.24125e-05	0.00111728
chr9	105114497	105114897	5.62582	4.85105	6.12715	-1.34091	6.24228e-05	0.00111728
chr19	17292546	17292946	4.8232	3.86252	5.39482	-1.59248	6.24627e-05	0.00111728
chr20	48754186	48754586	4.33984	3.2482	4.9541	-1.76093	6.24701e-05	0.00111728
chr19	18594479	18594879	4.22405	3.08114	4.85367	-1.82568	6.25456e-05	0.0011178
chr18	457362	457762	4.3394	3.2482	4.95352	-1.76036	6.28964e-05	0.00112296
chr1	204465940	204466340	5.8242	5.0814	6.31212	-1.29617	6.29283e-05	0.00112296
chr1	16206716	16207116	5.66928	4.90284	6.16716	-1.32929	6.30249e-05	0.00112385
chr6	31204024	31204424	4.16724	3.00336	4.80294	-1.85164	6.3356e-05	0.00112891
chr3	51967996	51968396	4.60049	3.58652	5.19008	-1.66173	6.34963e-05	0.00113057
chr10	45594557	45594957	4.45378	3.3785	5.06299	-1.74089	6.38e-05	0.00113359
chr11	64831487	64831887	3.55491	1.99786	4.28622	-2.32059	6.38073e-05	0.00113359
chr13	110771931	110772331	3.55491	1.99786	4.28622	-2.32059	6.38073e-05	0.00113359
chr3	48635552	48635952	5.92936	5.19397	6.4141	-1.28585	6.41626e-05	0.00113905
chr1	65066856	65067256	4.59969	3.58652	5.18902	-1.66068	6.42578e-05	0.0011399
chr17	17840012	17840412	4.90424	3.96053	5.46994	-1.57018	6.45608e-05	0.00114357
chr2	96208504	96208904	5.53495	4.74054	6.04431	-1.36826	6.4629e-05	0.00114357
chr11	63918753	63919153	3.55673	2.00077	4.28783	-2.31928	6.46452e-05	0.00114357
chr5	34915218	34915618	5.37496	4.55617	5.89408	-1.4017	6.46556e-05	0.00114357
chr6	44133486	44133886	5.0004	4.09114	5.5538	-1.52426	6.48657e-05	0.00114644
chr21	25410065	25410465	4.18633	4.85342	2.90752	1.86031	6.49546e-05	0.00114649
chr13	30465706	30466106	4.59568	3.57672	5.1869	-1.66835	6.49644e-05	0.00114649
chr14	96501962	96502362	5.67601	4.91092	6.17333	-1.32738	6.51442e-05	0.00114874
chr14	34875051	34875451	3.72823	2.32016	4.42706	-2.14726	6.52112e-05	0.00114874
chr1	54475028	54475428	3.64581	2.16659	4.36066	-2.23082	6.52498e-05	0.00114874
chr2	11746589	11746989	4.64171	3.63287	5.2296	-1.65536	6.52918e-05	0.00114874
chr13	113445641	113446041	5.95035	5.22113	6.43244	-1.27705	6.53314e-05	0.00114874
chr17	9204883	9205283	3.80742	2.45655	4.49264	-2.07936	6.55323e-05	0.00115143
chr20	63951479	63951879	4.89069	3.95155	5.45478	-1.56403	6.60705e-05	0.00115922
chr3	38649335	38650111	3.88356	2.58104	4.55673	-2.02137	6.60728e-05	0.00115922
chr10	102713989	102714389	6.16432	5.45804	6.63639	-1.24462	6.61234e-05	0.00115926
chr11	64250864	64251264	4.5042	3.4609	5.10331	-1.69949	6.63879e-05	0.00116305
chr19	41310098	41310498	4.68817	3.70017	5.26912	-1.62803	6.6537e-05	0.00116481
chr1	234478760	234479160	5.26638	4.41217	5.79928	-1.45035	6.67082e-05	0.00116692
chr1	84944802	84945202	5.72411	4.96882	6.21732	-1.31367	6.67893e-05	0.00116692
chr21	33301160	33301560	3.80635	2.454	4.49193	-2.08119	6.68034e-05	0.00116692
chr17	77427741	77428141	3.8102	2.45909	4.49547	-2.07966	6.68604e-05	0.00116706
chr11	78188337	78188737	5.20961	4.34621	5.74601	-1.46275	6.6931e-05	0.00116744
chr17	17108590	17108990	5.36851	4.53826	5.89214	-1.41764	6.70428e-05	0.00116854
chr1	226308890	226309290	4.33524	3.23985	4.95064	-1.76581	6.72559e-05	0.00117141
chr1	44799837	44800237	6.26312	5.57089	6.72895	-1.22452	6.73959e-05	0.00117191
chr3	5122185	5122585	3.88306	2.57859	4.55674	-2.02381	6.74632e-05	0.00117191
chr2	230864810	230865210	4.02321	2.80612	4.67384	-1.91712	6.74682e-05	0.00117191
chr16	23641009	23641409	4.63975	3.63287	5.227	-1.65276	6.74802e-05	0.00117191
chr17	73118461	73118861	3.6414	2.16659	4.35529	-2.22546	6.75823e-05	0.00117283
chr11	96220135	96220535	4.28057	3.16695	4.9015	-1.78871	6.76557e-05	0.00117325
chr17	81651112	81651512	3.4624	1.81269	4.21197	-2.42564	6.77454e-05	0.00117396
chr14	103921207	103921607	4.72935	3.75374	5.30609	-1.61184	6.78703e-05	0.00117469
chr13	96771820	96772220	3.9527	2.6979	4.61349	-1.96328	6.78853e-05	0.00117469
chr22	20035227	20035627	5.14752	4.27856	5.68602	-1.47009	6.80863e-05	0.00117731
chr19	33373263	33373663	5.10091	4.21733	5.64488	-1.4898	6.8179e-05	0.00117807
chr15	31326080	31326480	6.25088	5.56064	6.71581	-1.22161	6.82797e-05	0.00117896
chr4	3238757	3239157	3.36085	1.59215	4.13191	-2.55821	6.83775e-05	0.00117979
chr7	2641562	2641962	5.90724	5.17236	6.39178	-1.2851	6.85057e-05	0.00118077
chr14	31207941	31208341	5.44065	4.639	5.95294	-1.37807	6.86068e-05	0.00118077
chr18	13222570	13222970	5.09823	4.21566	5.64183	-1.48842	6.86213e-05	0.00118077
chr9	129413418	129413818	4.08756	2.90464	4.72868	-1.87492	6.86311e-05	0.00118077
chr1	39408914	39409314	4.76937	3.80535	5.34214	-1.59666	6.89329e-05	0.00118363
chr16	87701473	87701873	6.25085	5.56174	6.71527	-1.21997	6.89476e-05	0.00118363
chr22	44181669	44182069	3.5539	2.00369	4.28382	-2.31237	6.89881e-05	0.00118363
chr13	49791490	49791890	3.64127	2.16936	4.35452	-2.22193	6.90169e-05	0.00118363
chr9	129126849	129127249	4.02472	2.80842	4.67513	-1.91611	6.91247e-05	0.00118363
chr15	52790376	52790776	4.80699	3.85145	5.37682	-1.58557	6.91393e-05	0.00118363
chr14	24310725	24311125	5.20877	4.35733	5.74061	-1.44626	6.91543e-05	0.00118363
chr16	56018672	56019072	5.36578	4.54721	5.88482	-1.4014	6.91923e-05	0.00118363
chr10	70468798	70469198	3.80457	2.45654	4.48909	-2.07583	6.92747e-05	0.00118419
chr9	121121662	121122062	4.08952	2.90464	4.7312	-1.87743	6.93568e-05	0.00118475
chr19	14418005	14418405	4.39678	3.31917	5.00672	-1.74333	6.9639e-05	0.00118872
chr20	35454893	35455293	6.20513	5.50793	6.67317	-1.2316	6.98165e-05	0.00119091
chr1	53390199	53390599	4.8449	3.89959	5.41115	-1.57208	6.99945e-05	0.00119309
chr8	26577644	26578044	4.76715	3.80535	5.33915	-1.59367	7.01155e-05	0.00119431
chr1	36149134	36149534	4.76523	3.79788	5.33915	-1.60112	7.02332e-05	0.00119517
chr9	137605357	137605757	5.08484	4.20233	5.62841	-1.48833	7.0266e-05	0.00119517
chr17	18314841	18315241	5.17687	4.31763	5.71168	-1.45686	7.04116e-05	0.001196
chr4	139453400	139453800	6.52644	5.86281	6.97926	-1.18335	7.04338e-05	0.001196
chr16	20806565	20806965	4.74589	3.74242	5.33202	-1.649	7.04645e-05	0.001196
chr16	30075656	30076056	3.72464	2.32015	4.42264	-2.14285	7.06394e-05	0.00119694
chr10	63712117	63712517	4.80878	3.85699	5.37731	-1.58054	7.06434e-05	0.00119694
chr19	2187906	2188306	3.80948	2.46417	4.49334	-2.07247	7.06698e-05	0.00119694
chr10	93199243	93199643	3.45816	1.8127	4.20693	-2.4206	7.07783e-05	0.00119793
chr10	131203251	131203651	5.76048	5.01411	6.24993	-1.30111	7.08884e-05	0.00119822
chr17	44604956	44605356	4.08658	2.90688	4.7268	-1.8708	7.08952e-05	0.00119822
chr12	48183147	48183547	4.14866	2.99677	4.78089	-1.83627	7.10319e-05	0.00119968
chr4	4408019	4408419	5.02398	4.12699	5.57291	-1.50776	7.10902e-05	0.00119979
chr8	93961062	93961462	4.76507	3.80161	5.33765	-1.5959	7.11385e-05	0.00119979
chr15	27864814	27865214	3.73252	2.31752	4.43295	-2.15577	7.1554e-05	0.00120595
chr10	124035971	124036371	4.77033	3.80909	5.34214	-1.59293	7.16123e-05	0.00120609
chr2	37197776	37198176	3.72514	2.32281	4.42264	-2.14021	7.17104e-05	0.00120689
chr3	105869091	105869491	5.85694	5.12716	6.33927	-1.27768	7.18107e-05	0.0012071
chr17	44556596	44556996	4.91644	3.99123	5.47559	-1.54546	7.18233e-05	0.0012071
chr19	3606790	3607190	3.88178	2.58839	4.55262	-2.00994	7.20465e-05	0.00121
chr14	73644511	73644911	4.80539	3.85514	5.37338	-1.57845	7.21151e-05	0.0012103
chr3	143353022	143353422	3.63964	2.16381	4.35375	-2.2267	7.22678e-05	0.00121202
chr22	49657514	49657914	4.495	3.45889	5.09181	-1.69006	7.23736e-05	0.00121294
chr3	48557124	48557524	5.41226	4.60023	5.9287	-1.39247	7.25916e-05	0.00121574
chr10	5889669	5890069	4.88512	3.95335	5.4466	-1.55409	7.26748e-05	0.00121629
chr3	196318013	196318413	5.41823	4.61636	5.9306	-1.37828	7.27941e-05	0.00121743
chr1	182611859	182612259	4.20911	3.08544	4.83305	-1.80087	7.29962e-05	0.00121939
chr7	139230746	139231146	4.1482	2.99897	4.77966	-1.83285	7.30131e-05	0.00121939
chr17	29761126	29761526	4.80707	3.85883	5.37436	-1.57575	7.32615e-05	0.00122269
chr16	660565	660965	4.54113	3.52011	5.13304	-1.67063	7.34075e-05	0.00122284
chr11	61891638	61892038	5.66398	4.90688	6.15795	-1.31606	7.34163e-05	0.00122284
chr2	10812631	10813031	4.84381	3.90506	5.40776	-1.56325	7.34234e-05	0.00122284
chr10	133394058	133394458	4.80466	3.85514	5.37239	-1.57747	7.37147e-05	0.00122623
chr6	163712459	163712859	4.84727	3.9087	5.41115	-1.563	7.37294e-05	0.00122623
chr1	232630342	232630742	6.25325	5.56947	6.71527	-1.21226	7.41261e-05	0.00123099
chr4	10022898	10023298	5.48274	4.6929	5.99024	-1.36168	7.41616e-05	0.00123099
chr1	154326087	154326487	4.98455	4.0773	5.53722	-1.52152	7.4204e-05	0.00123099
chr11	96243029	96243429	5.11353	4.23519	5.65555	-1.4828	7.42213e-05	0.00123099
chr8	143597805	143598205	3.87873	2.57613	4.55193	-2.02147	7.43333e-05	0.001232
chr17	57471703	57472103	4.21193	3.0876	4.83606	-1.80173	7.44502e-05	0.00123309
chr11	118926016	118926416	5.28734	4.45552	5.81159	-1.41949	7.45454e-05	0.00123381
chr7	2496106	2496506	3.72345	2.32015	4.42116	-2.14138	7.46101e-05	0.00123403
chr16	1546491	1546891	3.64981	2.1749	4.36372	-2.22559	7.47478e-05	0.00123534
chr22	44701867	44702267	4.88242	3.95515	5.44231	-1.54801	7.47936e-05	0.00123534
chr16	70416846	70417246	3.46077	1.81578	4.20945	-2.42005	7.4844e-05	0.00123534
chr20	46406276	46406676	6.2448	5.55844	6.70798	-1.21599	7.50994e-05	0.00123808
chr16	81501029	81501429	4.26668	3.16695	4.88341	-1.7707	7.51137e-05	0.00123808
chr2	218877064	218877464	4.26709	3.16483	4.88459	-1.774	7.51846e-05	0.0012384
chr5	115625852	115626252	4.53886	3.52408	5.12871	-1.66235	7.5499e-05	0.00124273
chr20	31605110	31605510	4.80477	3.85699	5.3719	-1.57514	7.56707e-05	0.00124404
chr5	154503307	154503707	4.48758	3.44885	5.08522	-1.69349	7.56827e-05	0.00124404
chr16	87727599	87727999	4.268	3.16483	4.88577	-1.77517	7.58261e-05	0.00124554
chr12	122009031	122009431	3.80885	2.46672	4.49193	-2.06852	7.58891e-05	0.00124572
chr1	112955725	112956125	5.80386	5.0683	6.28869	-1.28581	7.62344e-05	0.00125054
chr11	7512855	7513255	5.72259	4.97674	6.2118	-1.30026	7.66068e-05	0.00125579
chr22	38760751	38761151	5.50351	4.71836	6.00911	-1.35517	7.66707e-05	0.00125597
chr3	140942446	140942846	4.58249	3.57671	5.16937	-1.65088	7.68706e-05	0.00125839
chr19	17391179	17391579	4.84595	3.91053	5.40873	-1.55876	7.71401e-05	0.00126194
chr19	13095212	13095612	4.20624	3.07897	4.83124	-1.80552	7.73415e-05	0.00126437
chr17	80414957	80415357	4.62923	3.63867	5.21102	-1.63106	7.74931e-05	0.00126599
chr22	22935587	22935987	5.63665	4.87784	6.13133	-1.31842	7.75877e-05	0.00126667
chr17	81977532	81977932	4.49101	3.46291	5.08522	-1.67947	7.77742e-05	0.00126885
chr1	41366232	41366632	5.28084	4.44475	5.80675	-1.42541	7.78518e-05	0.00126925
chr3	194689463	194689863	4.53894	3.52607	5.12817	-1.65983	7.81061e-05	0.00127253
chr17	2054999	2055399	4.08411	2.89566	4.72679	-1.88199	7.81797e-05	0.00127286
chr17	47840981	47841381	4.32065	3.24193	4.93092	-1.7441	7.85711e-05	0.00127827
chr11	68010170	68010570	4.3207	3.24402	4.93034	-1.74144	7.86184e-05	0.00127827
chr18	10082695	10083095	3.08609	1.0005	3.90527	-2.89565	7.86914e-05	0.00127834
chr7	30028596	30028996	5.14905	4.26479	5.69327	-1.4909	7.87346e-05	0.00127834
chr16	27374430	27374830	5.00636	4.09979	5.55879	-1.52061	7.87827e-05	0.00127834
chr11	119101827	119102227	6.25574	5.57089	6.71824	-1.21382	7.90057e-05	0.00128003
chr1	1308138	1308538	5.59074	4.8238	6.08882	-1.32979	7.90084e-05	0.00128003
chr13	109705176	109705576	4.98858	4.09115	5.53767	-1.50816	7.90473e-05	0.00128003
chr16	1771906	1772306	4.14824	3.00337	4.77843	-1.82723	7.92942e-05	0.00128316
chr15	40906598	40906998	5.63259	4.87242	6.12785	-1.32034	7.94181e-05	0.0012843
chr10	73769109	73769509	4.88302	3.95875	5.44183	-1.54394	7.95238e-05	0.00128514
chr9	35665019	35665419	4.32258	3.2482	4.9315	-1.73842	7.96211e-05	0.00128585
chr15	74762390	74762790	5.31332	4.49489	5.8323	-1.40099	7.97153e-05	0.0012865
chr7	24980272	24980672	5.02431	4.13554	5.5702	-1.49653	8.03774e-05	0.00129581
chr17	81417707	81418107	5.14023	4.28181	5.67473	-1.45559	8.04007e-05	0.00129581
chr14	96217429	96217829	5.22602	4.38821	5.7526	-1.42753	8.04746e-05	0.00129581
chr2	219294636	219295036	4.32031	3.24611	4.92918	-1.73819	8.05084e-05	0.00129581
chr3	13095329	13095729	4.14776	3.00337	4.77782	-1.82662	8.08162e-05	0.00129989
chr1	39825098	39825498	4.4949	3.46694	5.08906	-1.67928	8.11521e-05	0.00130442
chr1	84298487	84298887	4.58374	3.58653	5.16778	-1.6395	8.17076e-05	0.00131247
chr2	178112399	178112799	4.62873	3.64449	5.2084	-1.62263	8.1927e-05	0.00131315
chr17	60078604	60079004	4.67314	3.70017	5.24897	-1.60795	8.19414e-05	0.00131315
chr13	19959158	19959558	4.32099	3.23776	4.93266	-1.75	8.2014e-05	0.00131315
chr8	144827159	144827559	4.37632	3.32123	4.97919	-1.71385	8.20196e-05	0.00131315
chr1	241640041	241640441	4.62559	3.63673	5.20682	-1.6288	8.20237e-05	0.00131315
chr9	35604287	35604687	5.16598	4.3128	5.69849	-1.44852	8.21817e-05	0.0013148
chr19	48720750	48721150	5.34546	4.52888	5.86371	-1.39852	8.23847e-05	0.00131594
chr1	225879972	225880372	5.19516	4.34301	5.72726	-1.44722	8.24056e-05	0.00131594
chr6	105136487	105136887	6.06417	5.3636	6.53371	-1.23622	8.2418e-05	0.00131594
chr19	40284535	40284935	4.31922	3.23776	4.93034	-1.74768	8.28529e-05	0.00132201
chr1	7554775	7555175	4.71213	3.74806	5.28492	-1.5964	8.29597e-05	0.00132265
chr11	88337393	88337793	5.3573	4.55169	5.87117	-1.38332	8.30038e-05	0.00132265
chr11	73876587	73876987	5.73354	4.99492	6.21967	-1.29001	8.34227e-05	0.00132844
chr1	151346938	151347338	5.33	4.51832	5.8463	-1.39169	8.34898e-05	0.00132863
chr2	97995871	97996271	5.69172	4.94232	6.18245	-1.30525	8.38216e-05	0.00133302
chr2	222655899	222656299	5.33241	4.51983	5.84907	-1.39295	8.40327e-05	0.00133405
chr7	43869055	43869455	4.08461	2.89342	4.72805	-1.88548	8.40362e-05	0.00133405
chr20	62302376	62302776	5.14126	4.28669	5.6743	-1.45028	8.40954e-05	0.00133405
chr9	4741043	4741443	4.42595	3.38864	5.02314	-1.69108	8.41089e-05	0.00133405
chr15	34514658	34515058	4.42673	3.38661	5.02482	-1.69479	8.42903e-05	0.00133517
chr12	46371425	46371825	5.07633	4.20733	5.61485	-1.46982	8.43448e-05	0.00133517
chr20	49505609	49506009	3.21048	1.32074	4.00137	-2.68822	8.43462e-05	0.00133517
chr19	41414892	41415292	4.62755	3.64449	5.20682	-1.62106	8.45807e-05	0.00133799
chr19	58559282	58559682	4.20394	3.08113	4.82763	-1.79976	8.47949e-05	0.0013405
chr7	1843748	1844148	6.03826	5.34007	6.50674	-1.23272	8.49058e-05	0.00134137
chr16	10385937	10386337	4.71321	3.75374	5.28441	-1.59023	8.50129e-05	0.00134142
chr1	26529618	26530018	4.42539	3.38458	5.0237	-1.69569	8.50211e-05	0.00134142
chr19	16224284	16224684	5.43686	4.64772	5.94409	-1.36053	8.50985e-05	0.00134176
chr19	13211005	13211405	4.67208	3.70209	5.2469	-1.60397	8.54674e-05	0.00134669
chr19	2294685	2295085	4.32269	3.25239	4.93034	-1.73309	8.55429e-05	0.00134699
chr3	129558525	129558925	4.79627	3.85514	5.36107	-1.56619	8.56864e-05	0.00134744
chr20	44885715	44886115	4.27224	3.17332	4.88872	-1.76966	8.57331e-05	0.00134744
chr17	8383264	8383664	5.41207	4.61196	5.92374	-1.37582	8.57626e-05	0.00134744
chr12	47758873	47759273	4.83198	3.89776	5.39433	-1.55714	8.5796e-05	0.00134744
chr1	112715273	112715673	4.90544	3.993	5.45999	-1.52814	8.5887e-05	0.00134798
chr13	50909756	50910156	5.33229	4.50325	5.85544	-1.41585	8.60243e-05	0.00134925
chr8	144137688	144138088	5.27617	4.45243	5.79725	-1.40826	8.61042e-05	0.00134962
chr10	113680684	113681084	4.83389	3.90506	5.39433	-1.54986	8.63718e-05	0.00135236
chr16	81774162	81774562	4.14971	3.00778	4.77905	-1.82345	8.6392e-05	0.00135236
chr20	63658139	63658539	5.07505	4.20733	5.61308	-1.46806	8.66147e-05	0.00135497
chr19	15333777	15334177	4.79165	3.85144	5.35612	-1.56494	8.68722e-05	0.00135749
chr17	74339669	74340069	4.75134	3.79787	5.32046	-1.5825	8.68893e-05	0.00135749
chr3	126259441	126259841	2.52659	0	3.46248	-4.21556	8.70163e-05	0.00135859
chr9	124290171	124290571	5.30263	4.48879	5.81979	-1.39459	8.72515e-05	0.00136137
chr15	31457943	31458343	4.37093	3.31505	4.97405	-1.71489	8.73241e-05	0.00136162
chr5	151155805	151156205	4.625	3.64061	5.20472	-1.62283	8.76155e-05	0.00136527
chr14	24213146	24213546	5.69441	4.95294	6.18177	-1.29397	8.7723e-05	0.00136606
chr1	41727122	41727522	5.51856	4.74334	6.02008	-1.34127	8.78928e-05	0.00136722
chr1	202248051	202248451	5.19777	4.35892	5.72475	-1.42884	8.79406e-05	0.00136722
chr12	93592851	93593251	4.37515	3.32536	4.97634	-1.70688	8.79687e-05	0.00136722
chr15	45023055	45023455	4.97809	4.08768	5.52459	-1.49857	8.80956e-05	0.00136831
chr1	230123023	230123423	5.5523	4.7846	6.0507	-1.33072	8.82111e-05	0.00136921
chr12	121490969	121491369	4.42291	3.38661	5.01977	-1.68974	8.85238e-05	0.00137318
chr4	128288177	128288577	4.75253	3.80535	5.31945	-1.57404	8.86833e-05	0.00137476
chr5	157731357	157731757	5.96501	5.25958	6.43671	-1.24303	8.88832e-05	0.00137697
chr10	69479291	69479691	4.32363	3.25448	4.93092	-1.73158	8.90786e-05	0.00137911
chr6	35363026	35363426	5.2306	4.39923	5.75466	-1.4186	8.94921e-05	0.00138406
chr1	39637317	39637717	3.32342	1.58231	4.08969	-2.52608	8.95143e-05	0.00138406
chr1	234599856	234600256	4.8664	3.94434	5.42442	-1.54094	8.9835e-05	0.00138813
chr17	7204948	7205348	4.70948	3.74806	5.28135	-1.59284	8.9921e-05	0.00138856
chr12	47868244	47868644	5.01096	4.13041	5.5538	-1.48529	9.0028e-05	0.00138932
chr1	11496180	11496580	3.32468	1.58562	4.09059	-2.52368	9.0651e-05	0.0013969
chr21	29298793	29299193	3.32468	1.58562	4.09059	-2.52368	9.0651e-05	0.0013969
chr11	66371852	66372252	5.01063	4.13041	5.55335	-1.48483	9.06943e-05	0.0013969
chr11	127859844	127860244	4.23819	4.89379	3.00284	1.80662	9.08025e-05	0.00139767
chr15	75699998	75700398	4.42575	3.39476	5.02089	-1.68274	9.08623e-05	0.00139769
chr16	85524884	85525284	5.29932	4.48421	5.81698	-1.39635	9.10235e-05	0.0013984
chr1	227946403	227946803	4.47253	3.45085	5.06465	-1.671	9.10248e-05	0.0013984
chr2	38498016	38498416	3.99957	2.8038	4.64429	-1.89004	9.13116e-05	0.00140191
chr12	6873277	6873677	5.63211	4.87919	6.12432	-1.31006	9.15429e-05	0.00140374
chr1	201310664	201311064	5.18841	4.34937	5.71547	-1.42912	9.16027e-05	0.00140374
chrX	19343781	19344181	4.06642	2.90463	4.70152	-1.84789	9.17302e-05	0.00140374
chr9	131394545	131394945	3.93001	2.69789	4.58472	-1.93468	9.17565e-05	0.00140374
chr2	112626633	112627033	3.85801	2.58348	4.52399	-1.98636	9.17762e-05	0.00140374
chr6	24495363	24495763	5.61437	4.86197	6.10636	-1.30926	9.17825e-05	0.00140374
chr22	39534901	39535301	3.9321	2.70027	4.58674	-1.93432	9.18506e-05	0.00140388
chr16	23130475	23130875	3.20551	1.32074	3.99562	-2.68249	9.19622e-05	0.00140469
chr3	51941873	51942273	5.44621	4.65829	5.95294	-1.35891	9.25762e-05	0.00141317
chr5	151080672	151081072	5.60872	4.85651	6.10063	-1.30899	9.27063e-05	0.00141426
chr6	63573638	63574038	4.52509	3.52408	5.11039	-1.6441	9.29435e-05	0.00141697
chr3	10377216	10377616	3.92897	2.6955	4.58405	-1.93639	9.31714e-05	0.00141852
chr7	2515641	2516041	3.70113	2.31746	4.39424	-2.11732	9.33275e-05	0.00141852
chr16	229080	229480	4.59011	3.5944	5.17364	-1.6375	9.33466e-05	0.00141852
chr20	4215630	4216030	3.52353	1.99783	4.24834	-2.28297	9.34715e-05	0.00141852
chr17	55577183	55577583	4.12841	2.99676	4.75472	-1.81022	9.36131e-05	0.00141852
chr4	184474744	184475144	5.37425	4.57399	5.88598	-1.37594	9.36413e-05	0.00141852
chr18	49061860	49062260	3.99804	2.80148	4.64299	-1.89104	9.3693e-05	0.00141852
chr17	1793398	1793798	5.00547	4.11502	5.55199	-1.49883	9.37322e-05	0.00141852
chr1	182789438	182789838	4.00262	2.80843	4.64691	-1.88803	9.38447e-05	0.00141852
chr6	43769690	43770090	5.00772	4.12699	5.55063	-1.48553	9.38473e-05	0.00141852
chrX	53082264	53082664	3.61686	2.16936	4.32469	-2.19231	9.39436e-05	0.00141852
chr9	127916996	127917396	5.18645	4.34777	5.71337	-1.42861	9.40462e-05	0.00141852
chr5	10353139	10353539	5.01222	4.13384	5.55425	-1.48232	9.41479e-05	0.00141852
chr1	41371994	41372394	5.72876	4.9923	6.21397	-1.28693	9.42514e-05	0.00141852
chr2	172556104	172556504	5.98323	5.2849	6.45177	-1.23282	9.42651e-05	0.00141852
chr10	110008561	110008961	3.42504	1.80652	4.16862	-2.38871	9.42964e-05	0.00141852
chr4	77268285	77268685	3.85636	2.58347	4.52191	-1.98428	9.43093e-05	0.00141852
chr12	109893329	109893729	4.0689	2.90688	4.70406	-1.84818	9.43195e-05	0.00141852
chr9	112933276	112933676	3.78048	2.45908	4.45842	-2.04279	9.43501e-05	0.00141852
chr3	132660546	132660946	3.85585	2.581	4.5219	-1.98674	9.4358e-05	0.00141852
chr6	24720145	24720545	3.86132	2.58348	4.52816	-1.99052	9.43902e-05	0.00141852
chr17	29622601	29623001	4.97445	4.07038	5.52597	-1.51722	9.44543e-05	0.00141852
chr11	65294024	65294424	3.70276	2.32281	4.39498	-2.11273	9.44561e-05	0.00141852
chr18	24482954	24483354	2.51748	0	3.45318	-4.21139	9.44654e-05	0.00141852
chr17	44221780	44222180	4.90196	3.993	5.45525	-1.52341	9.45289e-05	0.00141858
chr16	68644393	68644793	3.52302	1.99488	4.24834	-2.28592	9.49063e-05	0.00142336
chr8	42051644	42052044	3.52505	1.99488	4.2508	-2.28836	9.49731e-05	0.00142347
chr16	4307702	4308102	5.34915	4.54869	5.86095	-1.37611	9.52451e-05	0.00142487
chr1	5620880	5621280	3.70295	2.31747	4.39648	-2.11955	9.52677e-05	0.00142487
chr5	10534665	10535065	4.12745	2.99676	4.75347	-1.80898	9.52947e-05	0.00142487
chr12	19439488	19439888	3.61316	2.16655	4.32078	-2.19121	9.53044e-05	0.00142487
chr2	130372193	130372593	4.13038	3.00117	4.75596	-1.80706	9.54032e-05	0.00142546
chr13	110771100	110771500	3.92791	2.6955	4.5827	-1.93505	9.56292e-05	0.00142765
chr17	17872516	17872916	3.61814	2.16936	4.32625	-2.19386	9.56692e-05	0.00142765
chr12	50111125	50111525	5.10994	4.25495	5.64314	-1.4507	9.599e-05	0.00143001
chr16	68310942	68311342	5.07249	4.20733	5.60955	-1.46454	9.6023e-05	0.00143001
chr11	65640343	65640743	4.75239	3.80909	5.31795	-1.5688	9.60488e-05	0.00143001
chr13	111153568	111153968	5.47096	4.69432	5.97306	-1.34311	9.61014e-05	0.00143001
chr16	88452746	88453146	5.51557	4.74896	6.01351	-1.32911	9.614e-05	0.00143001
chr1	53376010	53376410	4.56953	3.58456	5.14945	-1.6232	9.62023e-05	0.00143001
chr9	127450984	127451384	4.61466	3.63673	5.19219	-1.61422	9.62452e-05	0.00143001
chr19	36054491	36054891	6.31429	5.64949	6.76764	-1.18477	9.65918e-05	0.00143328
chr16	57645096	57645496	4.19161	3.0876	4.80964	-1.77541	9.66133e-05	0.00143328
chr15	27870974	27871374	3.32672	1.58894	4.09239	-2.52218	9.66443e-05	0.00143328
chr5	172188393	172188793	6.40435	5.74721	6.85416	-1.17371	9.68018e-05	0.00143353
chr13	54029303	54029703	4.36926	3.31711	4.9712	-1.70999	9.68284e-05	0.00143353
chr11	62665444	62665844	4.87057	3.95875	5.4249	-1.52705	9.6841e-05	0.00143353
chr22	50309399	50309799	3.85849	2.58842	4.5233	-1.98074	9.70895e-05	0.00143526
chr7	2403371	2403771	4.06295	2.90237	4.6977	-1.84633	9.71342e-05	0.00143526
chr18	63367231	63367631	6.00782	5.31198	6.47525	-1.22929	9.71844e-05	0.00143526
chr19	1248247	1248647	4.47768	3.46493	5.06686	-1.65917	9.71998e-05	0.00143526
chr2	175005036	175005436	4.61575	3.64255	5.19166	-1.60789	9.73161e-05	0.00143526
chr19	35074655	35075055	4.61614	3.64255	5.19219	-1.60842	9.7441e-05	0.00143526
chr4	146521840	146522240	5.68723	4.95029	6.17264	-1.28751	9.74677e-05	0.00143526
chr17	7835212	7835612	5.83578	5.11833	6.31277	-1.26003	9.75354e-05	0.00143526
chr16	85586573	85586973	5.1574	4.31762	5.68475	-1.43	9.75563e-05	0.00143526
chr9	19102582	19102982	4.87281	3.96055	5.4273	-1.52765	9.75565e-05	0.00143526
chr1	225467295	225467695	5.8354	5.11707	6.31277	-1.26129	9.76393e-05	0.00143553
chr16	89175430	89175830	3.77952	2.45139	4.45914	-2.05118	9.76944e-05	0.00143553
chr22	48352212	48352612	3.32057	1.58895	4.08516	-2.51496	9.77864e-05	0.001436
chr9	38392628	38393028	4.18927	3.0876	4.8066	-1.77238	9.78795e-05	0.00143649
chr11	1001494	1001894	3.52591	2.00374	4.24998	-2.27872	9.79659e-05	0.00143653
chr10	124641514	124641914	5.79739	5.07474	6.27664	-1.26735	9.80024e-05	0.00143653
chr17	76727899	76728299	4.67713	3.70978	5.25104	-1.60044	9.81344e-05	0.00143758
chr2	202033366	202033766	4.97601	4.09115	5.52045	-1.49098	9.87697e-05	0.00144601
chr10	48607182	48607582	3.99956	2.81075	4.64234	-1.88115	9.88503e-05	0.00144627
chr4	42151084	42151484	4.52273	3.52607	5.10658	-1.63831	9.89083e-05	0.00144627
chr7	75914596	75914996	3.52725	2.00373	4.25161	-2.28035	9.91012e-05	0.00144734
chr1	147892253	147892653	3.78323	2.46421	4.46058	-2.03984	9.91576e-05	0.00144734
chr11	64249804	64250204	4.61585	3.64449	5.19114	-1.60543	9.91629e-05	0.00144734
chr17	17591416	17591816	5.58329	4.83205	6.07479	-1.30754	9.96233e-05	0.00145318
chr20	50626098	50626498	4.06942	2.9114	4.70343	-1.84305	9.97452e-05	0.00145347
chr19	18031324	18031724	4.48059	3.46493	5.07073	-1.66304	9.9821e-05	0.00145347
chr3	127254051	127254451	4.30364	3.24401	4.90795	-1.71914	9.99031e-05	0.00145347
chr11	45804936	45805336	5.49769	4.7297	5.99621	-1.33097	9.99273e-05	0.00145347
chr17	17506885	17507285	3.42821	1.81277	4.1712	-2.38505	9.99467e-05	0.00145347
chr19	7915962	7916362	3.42749	1.81277	4.17034	-2.3842	0.000100297	0.00145768
chr12	122022365	122022765	3.70477	2.31747	4.39873	-2.12179	0.000100407	0.0014584
chr13	22642043	22642443	3.77766	2.45652	4.45553	-2.04248	0.000100535	0.00145857
chr1	36088800	36089200	3.32825	1.58893	4.0942	-2.52398	0.000100541	0.00145857
chr1	47313929	47314329	5.32115	4.52133	5.8327	-1.37511	0.000100786	0.00146125
chr5	56815195	56815595	5.10031	4.24836	5.63235	-1.44652	0.000100937	0.00146255
chr1	230300947	230301347	4.70023	3.75184	5.26757	-1.57534	0.000101128	0.00146443
chr20	461797	462197	3.92634	2.69311	4.58135	-1.93608	0.000101782	0.00147267
chr13	113490803	113491203	4.24976	3.1627	4.86262	-1.75425	0.000101835	0.00147267
chr12	71754748	71755148	4.6558	3.69634	5.227	-1.58987	0.000101881	0.00147267
chr20	62121878	62122278	5.15982	4.32407	5.6856	-1.42442	0.000101965	0.001473
chr1	46247077	46247477	3.92838	2.70266	4.58136	-1.92656	0.000102177	0.00147383
chr2	190881717	190882117	4.70111	3.75374	5.26809	-1.57396	0.000102184	0.00147383
chr9	112751355	112751755	4.37262	3.32743	4.97234	-1.70083	0.000102208	0.00147383
chr21	38384173	38384573	3.78093	2.46422	4.4577	-2.03696	0.000102308	0.00147439
chr9	135705508	135705908	3.69905	2.3255	4.38974	-2.10483	0.000102394	0.00147475
chr12	53295273	53295673	4.51969	3.5221	5.10385	-1.63956	0.000102479	0.00147501
chr16	70432872	70433272	4.65757	3.70017	5.22804	-1.58709	0.000102536	0.00147501
chr1	108692387	108692787	5.18344	4.34459	5.71042	-1.42885	0.000102947	0.00148005
chr8	102656010	102656410	5.48729	4.71127	5.98913	-1.34231	0.000103164	0.00148228
chr6	75601767	75602167	4.66077	3.70209	5.23169	-1.58881	0.000103367	0.0014839
chr19	44747853	44748253	4.78047	3.84959	5.34164	-1.55235	0.000103401	0.0014839
chr17	45296104	45296504	4.82075	3.9014	5.3778	-1.53702	0.000103669	0.00148578
chr22	38705553	38705953	5.46453	4.68432	5.9681	-1.34814	0.000103763	0.00148578
chr1	16153844	16154244	5.18912	4.36051	5.7121	-1.41463	0.000103794	0.00148578
chr3	47513399	47513799	4.73894	3.79973	5.30305	-1.56329	0.000103887	0.00148578
chr10	15168503	15168903	4.82111	3.9014	5.37829	-1.53751	0.000103969	0.00148578
chr11	34051620	34052020	5.41643	4.63608	5.92006	-1.34817	0.000104048	0.00148578
chr17	2399694	2400094	6.06843	5.3839	6.53079	-1.21306	0.000104084	0.00148578
chr3	188153755	188154155	4.70236	3.75564	5.26911	-1.57309	0.000104139	0.00148578
chr10	97037486	97037886	3.7044	2.32816	4.39573	-2.10814	0.000104152	0.00148578
chr19	5952309	5952709	3.7044	2.32816	4.39573	-2.10814	0.000104152	0.00148578
chr16	15034698	15035098	3.32184	1.59227	4.08607	-2.51255	0.000104421	0.00148791
chr17	28741675	28742075	5.4659	4.69718	5.96473	-1.33193	0.00010446	0.00148791
chr11	65130151	65130551	4.30287	3.2482	4.90561	-1.71263	0.000104488	0.00148791
chr20	57198349	57198749	4.70084	3.75564	5.26706	-1.57104	0.000104694	0.00148942
chr14	52730140	52730540	4.8933	3.99477	5.44279	-1.50922	0.000104718	0.00148942
chr17	44385416	44385816	4.65806	3.70209	5.22804	-1.58517	0.000104802	0.00148973
chr2	97748570	97748970	4.96259	4.07728	5.5072	-1.49161	0.000104955	0.00149102
chr19	1264608	1265008	4.82136	3.90505	5.37731	-1.53289	0.000105126	0.00149238
chr21	46286197	46286597	4.99976	4.1287	5.53904	-1.47228	0.000105217	0.00149238
chr19	952498	952898	4.35537	3.31504	4.95352	-1.69445	0.000105237	0.00149238
chr1	183635421	183635821	4.96528	4.08595	5.50767	-1.48342	0.000105394	0.00149371
chr16	31459412	31459812	6.26091	5.59742	6.71366	-1.18278	0.000105605	0.00149583
chr6	18264536	18264936	4.89222	3.98943	5.44326	-1.51502	0.000105775	0.00149661
chr5	36875869	36876269	5.26347	4.45243	5.77952	-1.39057	0.000105785	0.00149661
chr1	226407765	226408165	6.06896	5.38623	6.5305	-1.21044	0.000105976	0.00149842
chr17	7561108	7561508	4.61566	3.64838	5.18955	-1.59996	0.000106124	0.00149901
chr4	8044830	8045230	4.35493	3.31504	4.95295	-1.69388	0.000106146	0.00149901
chr17	3904737	3905137	5.57549	4.82655	6.06602	-1.30428	0.000106207	0.00149901
chr12	52119759	52120159	4.4092	3.38661	5.00162	-1.67167	0.000106268	0.00149901
chr19	2269280	2269680	4.61231	3.64449	5.18638	-1.60067	0.000106791	0.0015055
chr1	16948197	16948597	5.32459	4.52738	5.83509	-1.37146	0.000106856	0.00150553
chr10	79177087	79177487	5.85142	5.14204	6.32486	-1.24848	0.000107088	0.00150791
chr8	95214089	95214489	4.41063	3.39068	5.00218	-1.66818	0.000107195	0.0015082
chr9	112487115	112487515	4.41048	3.38661	5.00332	-1.67337	0.000107297	0.0015082
chr1	9399718	9400118	6.03448	5.34661	6.49834	-1.21783	0.0001073	0.0015082
chr9	37800754	37801154	4.8216	3.89776	5.38025	-1.54311	0.000107409	0.0015082
chr12	132687072	132687472	4.96158	4.07728	5.50581	-1.49022	0.000107501	0.0015082
chr9	131524223	131524623	4.8204	3.90688	5.37534	-1.5291	0.000107527	0.0015082
chr8	29262913	29263313	4.40913	3.38457	5.00218	-1.67427	0.000107549	0.0015082
chrX	154136750	154137150	3.20482	1.32785	3.99371	-2.67352	0.000107694	0.00150935
chr6	117602246	117602646	4.99543	4.12014	5.5363	-1.47808	0.000107919	0.00151134
chr1	37989617	37990017	4.70399	3.75753	5.27065	-1.57274	0.000107962	0.00151134
chrX	57592295	57592695	3.69957	2.32818	4.38975	-2.10216	0.000108255	0.00151456
chr3	46976443	46976843	5.63831	4.89746	6.12541	-1.29297	0.000108606	0.00151821
chr17	81428944	81429344	6.60563	5.97174	7.04452	-1.13984	0.000108643	0.00151821
chr17	57927081	57927481	3.99854	2.81307	4.64038	-1.87688	0.000108805	0.00151886
chr2	73284604	73285004	6.50938	5.86678	6.95239	-1.15254	0.000108816	0.00151886
chr13	21140058	21140458	4.30059	3.2461	4.90326	-1.71238	0.000108923	0.0015192
chr17	10198579	10198979	4.41184	3.38864	5.00445	-1.67247	0.000108967	0.0015192
chr19	14518148	14518548	5.23393	4.41524	5.75301	-1.40111	0.000109171	0.00152053
chr3	112293572	112293972	4.61734	3.65033	5.19114	-1.59961	0.000109189	0.00152053
chr1	55260118	55260518	5.39182	4.61195	5.89524	-1.34739	0.000109329	0.001521
chr4	140095768	140096168	4.35557	3.32123	4.9518	-1.68656	0.00010935	0.001521
chr6	90304496	90304896	4.35463	3.31917	4.95122	-1.68804	0.000109667	0.00152403
chr9	133709112	133709512	4.30743	3.25239	4.91029	-1.71312	0.000109747	0.00152403
chr8	140646316	140646716	5.49233	4.73112	5.98802	-1.32139	0.000109758	0.00152403
chr1	109803818	109804218	4.89203	3.99655	5.4404	-1.50506	0.000109857	0.00152451
chr6	158644726	158645126	4.78208	3.8459	5.34513	-1.55952	0.000110025	0.00152596
chr9	135887365	135887765	5.36669	4.58139	5.87235	-1.35495	0.000110137	0.00152639
chr15	85475299	85475699	4.92907	4.04368	5.47371	-1.4915	0.000110242	0.00152639
chr17	30378859	30379259	4.35875	3.32536	4.95468	-1.68531	0.000110247	0.00152639
chr14	95516078	95516478	5.50669	4.74615	6.00211	-1.32053	0.000110358	0.00152705
chr21	42227963	42228363	5.36586	4.58139	5.87117	-1.35377	0.000110743	0.00153149
chr8	144517563	144517963	4.40614	3.38457	4.99822	-1.67031	0.000110974	0.00153379
chr12	126950276	126950676	5.17801	4.35254	5.69976	-1.41028	0.000111082	0.0015344
chr9	89603564	89603964	4.89168	3.99655	5.43992	-1.50459	0.000111181	0.00153488
chr19	12985030	12985430	5.57163	4.81693	6.06458	-1.31245	0.000111503	0.00153763
chr1	6263108	6263508	4.24778	3.17545	4.85606	-1.73498	0.000111571	0.00153763
chr11	64000744	64001144	4.92709	4.04016	5.4723	-1.4936	0.000111572	0.00153763
chr21	42118686	42119086	5.03679	4.17533	5.57245	-1.45928	0.000111757	0.0015393
chr4	1712292	1712692	5.03549	4.17533	5.57065	-1.45748	0.000112184	0.00154428
chr13	98524561	98524961	4.73816	3.80535	5.30002	-1.55466	0.000112249	0.0015443
chr14	35826361	35826761	5.15064	4.31923	5.67473	-1.4184	0.000112404	0.00154554
chr2	127013078	127013478	2.91117	0.579115	3.76029	-3.14466	0.000112603	0.00154739
chr19	8390379	8390779	6.09404	5.41571	6.55358	-1.20411	0.000112691	0.0015477
chr2	16639058	16639458	3.70436	2.31213	4.39948	-2.12786	0.00011289	0.00154817
chr10	103181426	103181826	4.45699	3.45486	5.04266	-1.64509	0.000112901	0.00154817
chr8	141391907	141392307	4.50853	3.52011	5.08961	-1.62736	0.000112918	0.00154817
chr2	70473212	70473612	3.99956	2.81539	4.64103	-1.87522	0.000113449	0.00155455
chr16	88983326	88983726	6.39345	5.74308	6.84011	-1.1638	0.000113715	0.00155659
chr11	59144718	59145118	4.85261	3.94253	5.40631	-1.5247	0.000113727	0.00155659
chr10	80662773	80663173	4.46059	3.45085	5.04879	-1.65521	0.000113882	0.00155781
chr2	64653935	64654335	5.1514	4.32084	5.67516	-1.41722	0.000113959	0.00155798
chr22	29489291	29489691	4.45657	3.45486	5.0421	-1.64453	0.000114234	0.00156085
chr4	102828136	102828536	6.07488	5.39557	6.53488	-1.20549	0.000114361	0.0015617
chr6	35360645	35361045	4.19223	3.09627	4.80781	-1.76495	0.000114693	0.00156534
chr3	198080394	198080794	5.5335	4.78181	6.0252	-1.30806	0.000114782	0.00156567
chr2	231642919	231643319	5.52163	4.76163	6.01682	-1.31976	0.000114967	0.00156729
chr10	60943674	60944074	5.15281	4.31439	5.67962	-1.4281	0.000115297	0.0015709
chr1	145960510	145960910	5.17724	4.35414	5.69807	-1.40699	0.000115611	0.00157429
chr16	48531580	48531980	5.08757	4.2434	5.61661	-1.43577	0.000115762	0.00157544
chr10	1546086	1546486	4.00312	2.8177	4.64495	-1.87683	0.000115857	0.00157584
chr6	34457574	34457974	4.40557	3.38051	4.99879	-1.67493	0.00011606	0.00157608
chr3	129507288	129507688	4.50953	3.52408	5.08961	-1.62339	0.000116117	0.00157608
chr3	197003054	197003454	4.50953	3.52408	5.08961	-1.62339	0.000116117	0.00157608
chr12	6493782	6494182	6.21155	5.54807	6.6643	-1.18269	0.000116138	0.00157608
chr1	44807514	44807914	4.55296	3.57867	5.12925	-1.60895	0.000116693	0.0015827
chr2	1715603	1716003	4.65208	3.68485	5.22596	-1.60029	0.000116789	0.0015827
chr12	94650083	94650483	4.29852	3.23565	4.90385	-1.72338	0.000116824	0.0015827
chr1	153783444	153783844	4.93406	4.05071	5.47794	-1.48871	0.000117097	0.0015855
chr20	48921654	48922054	5.33517	4.5442	5.84313	-1.36281	0.000117674	0.00159139
chr19	14529320	14529720	6.12133	5.44677	6.57916	-1.19869	0.000117717	0.00159139
chr1	15526754	15527154	5.0539	4.20064	5.58643	-1.44816	0.000117731	0.00159139
chr16	50259392	50259792	5.05418	4.20398	5.58554	-1.44393	0.000118234	0.0015958
chr17	40322647	40323047	5.08817	4.2467	5.61617	-1.43203	0.000118385	0.0015958
chr3	112086307	112086707	3.99394	2.80611	4.63645	-1.8799	0.000118422	0.0015958
chr15	30991521	30991921	5.05376	4.19897	5.58688	-1.45027	0.000118484	0.0015958
chr16	88650184	88650584	5.05339	4.20231	5.58509	-1.44515	0.000118493	0.0015958
chr11	61870938	61871338	5.34173	4.55617	5.84748	-1.3552	0.000118547	0.0015958
chrX	153927760	153928160	3.61162	2.15813	4.32078	-2.19959	0.000118561	0.0015958
chr1	155172935	155173335	4.19037	3.09627	4.80538	-1.76252	0.00011859	0.0015958
chr17	39628513	39628913	4.59985	3.64061	5.17097	-1.5892	0.000119085	0.00160157
chr20	31684511	31684911	5.94723	5.24505	6.41748	-1.23833	0.000119226	0.00160197
chr13	112174668	112175068	3.04572	0.996645	3.85995	-2.85455	0.000119294	0.00160197
chr14	95534659	95535059	5.65231	4.91807	6.13656	-1.28359	0.000119371	0.00160197
chr5	61330457	61330857	4.55175	3.57867	5.12763	-1.60733	0.000119383	0.00160197
chr10	5977650	5978050	4.13049	3.01001	4.75348	-1.79577	0.000119648	0.00160463
chr3	121995245	121995645	5.1789	4.35892	5.69849	-1.40264	0.000119774	0.0016048
chr19	12890755	12891155	5.58857	4.84559	6.07657	-1.29587	0.000119794	0.0016048
chr19	45423621	45424021	5.28376	4.4781	5.79765	-1.38317	0.000119917	0.00160555
chr5	113294653	113295053	4.36107	3.3295	4.9564	-1.6829	0.00012014	0.00160728
chr6	36593654	36594054	5.56771	4.8238	6.05611	-1.29713	0.00012018	0.00160728
chr16	27189426	27189826	3.61829	2.18058	4.32391	-2.18035	0.000120344	0.00160775
chr1	29708573	29708973	4.46368	3.45486	5.05157	-1.65399	0.00012035	0.00160775
chr1	175191872	175192272	4.59767	3.63673	5.16937	-1.59148	0.000120461	0.00160809
chr15	68620947	68621347	6.12123	5.4502	6.57745	-1.19355	0.000120509	0.00160809
chr10	102420719	102421119	5.40479	4.62665	5.90751	-1.34497	0.000120756	0.00161011
chr2	73177198	73177598	4.55366	3.58456	5.12817	-1.60199	0.000120795	0.00161011
chr2	128716281	128716681	5.2816	4.48267	5.79279	-1.37375	0.000121148	0.00161383
chr1	230176942	230177342	5.40782	4.63608	5.90789	-1.33603	0.000121209	0.00161383
chr3	50611759	50612159	5.71488	4.98968	6.19524	-1.27085	0.000121373	0.00161492
chr6	125749168	125749568	5.02193	4.16687	5.55516	-1.45047	0.000121426	0.00161492
chr19	55599642	55600042	6.66244	6.03549	7.09802	-1.12967	0.000122094	0.00162291
chr15	66293677	66294077	5.02306	4.16856	5.55607	-1.44969	0.00012231	0.00162488
chr10	69318341	69318741	5.09117	4.24836	5.61969	-1.4339	0.000122732	0.00162958
chr9	88745574	88745974	3.04205	0.996641	3.85578	-2.85041	0.000123245	0.00163549
chr2	217902131	217902531	4.8909	4.00011	5.43754	-1.49865	0.000123599	0.00163927
chr8	143597116	143597516	5.59184	4.85651	6.07657	-1.28498	0.000124131	0.00164488
chr10	97869228	97869628	4.68789	3.74995	5.25156	-1.56127	0.000124159	0.00164488
chr6	46377016	46377416	3.97708	2.80611	4.61481	-1.8584	0.000124552	0.00164918
chr17	76725953	76726353	5.96482	5.28008	6.42728	-1.21317	0.000124654	0.00164923
chr5	5421970	5422370	4.98572	4.12184	5.52229	-1.46241	0.000124694	0.00164923
chr9	4792809	4793209	5.6551	4.90873	6.14454	-1.30089	0.000124881	0.00165003
chr5	1930737	1931137	5.40596	4.6288	5.90828	-1.34367	0.000124919	0.00165003
chr22	20111292	20111692	4.68778	3.74805	5.25207	-1.56368	0.000124961	0.00165003
chr1	202143639	202144039	5.02516	4.17025	5.55833	-1.45026	0.000125071	0.00165058
chr2	136376957	136377357	4.16948	3.0811	4.78273	-1.75511	0.000125256	0.00165164
chr20	44651404	44651804	4.16901	3.0811	4.78212	-1.7545	0.000125442	0.00165164
chr2	64616708	64617108	3.9064	2.69787	4.55468	-1.90481	0.000125463	0.00165164
chr2	156436003	156436403	4.72729	3.80347	5.28594	-1.5425	0.000125469	0.00165164
chr15	74854594	74854994	3.04574	1.00438	3.85891	-2.84582	0.000125555	0.00165164
chr9	108783137	108783537	4.04294	2.90009	4.67254	-1.82358	0.00012559	0.00165164
chr15	55993318	55993718	5.52245	4.77483	6.01241	-1.30227	0.000125634	0.00165164
chr8	22141545	22141945	4.16909	3.08543	4.78089	-1.74895	0.000125887	0.00165406
chr10	79168452	79168852	4.80665	3.9014	5.35859	-1.51788	0.000126091	0.00165584
chr9	127711021	127711421	3.90908	2.69787	4.55809	-1.90821	0.000126321	0.00165707
chr6	27502596	27502996	3.90587	2.69787	4.554	-1.90413	0.000126376	0.00165707
chr4	147732090	147732490	4.68495	3.75184	5.2469	-1.55473	0.000126402	0.00165707
chr1	236142435	236142835	4.9186	4.04192	5.45999	-1.47958	0.000126462	0.00165707
chr13	72851198	72851598	5.26108	4.45705	5.77432	-1.38077	0.000126632	0.00165839
chr13	80338966	80339366	3.9776	2.80844	4.61481	-1.85608	0.000126806	0.00165943
chr20	2873415	2873815	5.05076	4.19395	5.58464	-1.45304	0.00012689	0.00165943
chr17	2138467	2138867	4.98552	4.12355	5.52137	-1.45978	0.000127028	0.00165943
chr19	3338715	3339115	3.90856	2.69547	4.55809	-1.9106	0.000127074	0.00165943
chr16	53071824	53072224	4.84624	3.95154	5.39433	-1.50377	0.000127077	0.00165943
chr1	224183205	224183605	4.76782	3.85513	5.32247	-1.52771	0.000127127	0.00165943
chr13	48304324	48304724	4.54954	3.57474	5.12601	-1.60962	0.000127246	0.00166009
chr9	133335897	133336297	4.11074	2.99454	4.73245	-1.79028	0.000127394	0.00166111
chr22	20131320	20131720	4.11131	3.00117	4.73119	-1.78241	0.000127561	0.00166166
chrX	119871387	119871787	3.90639	2.70027	4.554	-1.90173	0.000127613	0.00166166
chr8	93917444	93917844	4.92061	4.03665	5.46472	-1.48956	0.000127704	0.00166166
chr1	30706568	30706968	3.83211	2.58097	4.49193	-1.95696	0.000127795	0.00166166
chr8	69833968	69834368	4.76561	3.84958	5.32146	-1.53224	0.000127852	0.00166166
chr13	48579195	48579595	4.80799	3.90505	5.35909	-1.51472	0.000127878	0.00166166
chr17	1577310	1577710	4.41598	3.3968	5.00728	-1.66716	0.000127921	0.00166166
chr3	128409391	128409791	4.17288	3.0876	4.78519	-1.75107	0.000128511	0.00166841
chr1	210252876	210253276	4.59719	3.64255	5.16671	-1.58301	0.000128648	0.00166928
chr10	26214688	26215088	3.98069	2.80843	4.61878	-1.86004	0.000128832	0.00167078
chr9	127862275	127862675	5.64703	4.91674	6.12959	-1.27796	0.000129029	0.00167242
chr20	12372099	12372499	4.46419	3.46695	5.04823	-1.6386	0.000129214	0.00167248
chr19	15253316	15253716	3.83483	2.58595	4.49404	-1.95411	0.000129296	0.00167248
chr16	67000687	67001087	3.83371	2.58595	4.49263	-1.9527	0.000129311	0.00167248
chr9	78297182	78297582	5.61925	4.88597	6.1031	-1.28211	0.000129312	0.00167248
chr16	84643385	84643785	4.04443	2.89783	4.67512	-1.8284	0.000129569	0.00167424
chr6	39114746	39115146	5.82911	5.12843	6.29871	-1.23592	0.000129648	0.00167424
chr17	8965769	8966169	4.80435	3.89957	5.35612	-1.51723	0.000129658	0.00167424
chr6	53359342	53359742	5.35942	4.57842	5.86331	-1.34889	0.000129794	0.00167509
chr1	228406842	228407242	4.23062	3.1712	4.83485	-1.71812	0.000129955	0.00167567
chr8	22599556	22599956	4.17246	3.08977	4.78396	-1.74769	0.000129979	0.00167567
chr17	40069149	40069549	4.80811	3.90688	5.35859	-1.51241	0.000130148	0.00167695
chr11	59142728	59143128	4.765	3.85143	5.31996	-1.5289	0.000130396	0.00167924
chr19	9819121	9819521	6.45803	5.81961	6.89908	-1.14635	0.00013052	0.00167946
chr7	50335783	50336183	5.16953	4.35413	5.6873	-1.39626	0.000130573	0.00167946
chr18	26226373	26226773	4.91605	4.04016	5.45715	-1.4785	0.000130696	0.00167946
chr10	1049022	1049422	5.87379	5.17733	6.3415	-1.22993	0.000130723	0.00167946
chr7	151028392	151028792	6.27939	5.62912	6.72601	-1.16349	0.000130939	0.00167946
chr2	10122262	10122662	5.62842	4.90149	6.10953	-1.2731	0.000130956	0.00167946
chr14	65412259	65412659	6.04646	5.37064	6.50486	-1.20037	0.000130989	0.00167946
chr7	75584503	75584903	3.17003	1.31712	3.95509	-2.6459	0.000131102	0.00167946
chr12	104986249	104986649	4.90005	4.0108	5.44612	-1.49656	0.000131111	0.00167946
chrX	49879194	49879594	3.97399	2.80145	4.61217	-1.8604	0.000131114	0.00167946
chr19	3434920	3435320	4.9177	4.04368	5.4581	-1.47593	0.000131277	0.00167973
chr2	219511793	219512193	4.9548	4.08942	5.49195	-1.46429	0.000131404	0.00167973
chr19	4968669	4969069	5.32891	4.54719	5.8331	-1.34982	0.000131416	0.00167973
chr12	124608705	124609105	5.13968	4.316	5.66074	-1.40767	0.000131605	0.00167973
chr15	77015217	77015984	4.22583	3.16268	4.83124	-1.72301	0.000131612	0.00167973
chr18	9913512	9913912	5.87554	5.18229	6.34181	-1.2253	0.000131627	0.00167973
chr3	185363282	185363682	4.40331	3.38864	4.99313	-1.66117	0.000131712	0.00167973
chr12	49031967	49032367	5.19907	4.39136	5.71379	-1.38568	0.000131747	0.00167973
chr19	16585986	16586386	4.76844	3.85884	5.32197	-1.52351	0.000131765	0.00167973
chr7	65770508	65770908	3.16919	1.31712	3.95411	-2.64493	0.000131856	0.00168
chr11	269115	269515	5.32819	4.54569	5.8327	-1.35091	0.000132007	0.00168102
chr3	45547231	45547631	3.67394	2.32012	4.35988	-2.08051	0.000132133	0.00168173
chr10	97292270	97292670	5.13768	4.31438	5.65858	-1.40713	0.000132478	0.00168523
chr11	68978696	68979096	3.6721	2.32012	4.35759	-2.07823	0.000132773	0.00168679
chr1	224356795	224357195	4.22691	3.16907	4.83064	-1.71604	0.000132796	0.00168679
chr9	136118473	136118873	4.95182	4.08595	5.48915	-1.46496	0.000132861	0.00168679
chr22	22248977	22249377	4.92141	4.0472	5.46188	-1.4762	0.000133021	0.00168679
chr11	75143120	75143520	4.34069	3.32123	4.93208	-1.66693	0.00013308	0.00168679
chr17	66302611	66303011	4.04743	2.9001	4.67834	-1.82935	0.000133089	0.00168679
chr2	8477853	8478253	5.54496	4.80577	6.03134	-1.29034	0.000133135	0.00168679
chr13	22454826	22455226	3.90376	2.69306	4.55263	-1.90756	0.000133205	0.00168679
chr10	28302773	28303173	6.0927	5.42609	6.5469	-1.18706	0.000133235	0.00168679
chr3	185937123	185937523	3.75714	2.46167	4.42851	-2.01049	0.000133515	0.00168945
chr5	50441031	50441431	5.89519	5.20631	6.35951	-1.21902	0.000133614	0.00168981
chr5	114449980	114450380	3.67149	2.32012	4.35683	-2.07747	0.000133861	0.00169205
chr10	11164918	11165318	5.33022	4.55168	5.8331	-1.34533	0.000133949	0.00169226
chr1	36150564	36150964	3.75772	2.46167	4.42925	-2.01122	0.000134146	0.00169264
chr17	1490966	1491366	3.75539	2.46167	4.42632	-2.0083	0.000134152	0.00169264
chr21	45320601	45321001	5.64533	4.91674	6.12715	-1.27552	0.000134191	0.00169264
chr2	106164060	106164460	3.90903	2.70508	4.55604	-1.89898	0.000134263	0.00169266
chr16	12062543	12062943	4.16987	3.07677	4.78458	-1.76126	0.000134394	0.00169309
chr22	43129734	43130134	4.88133	4.00011	5.42442	-1.48557	0.000134505	0.00169309
chr22	20748779	20749179	3.28573	1.58226	4.04527	-2.48202	0.000134529	0.00169309
chr1	22025369	22025769	5.97375	5.29195	6.43488	-1.20895	0.000134693	0.00169309
chr14	76368133	76368533	3.58499	2.16651	4.28622	-2.1569	0.000134725	0.00169309
chr15	100861120	100861520	3.67263	2.32282	4.35759	-2.07554	0.000134744	0.00169309
chr10	124086051	124086451	3.58616	2.16935	4.28701	-2.15486	0.000134842	0.00169309
chr19	35767508	35767908	3.83274	2.576	4.49404	-1.96403	0.000134937	0.00169309
chr1	226061819	226062219	4.34244	3.32123	4.9344	-1.66924	0.000134962	0.00169309
chr19	5586150	5586550	4.39155	3.38864	4.97748	-1.64559	0.000135052	0.00169309
chr11	131095003	131095403	4.95345	4.08942	5.49009	-1.46242	0.000135074	0.00169309
chr12	111597267	111597667	4.338	3.31916	4.92918	-1.66609	0.000135254	0.00169359
chr17	56833615	56834015	6.11741	5.45363	6.5703	-1.18299	0.000135256	0.00169359
chr2	240916708	240917108	4.98594	4.1287	5.51999	-1.45327	0.000135486	0.00169471
chr20	24587198	24587969	4.68999	3.75944	5.25104	-1.55129	0.000135487	0.00169471
chr11	64621406	64621806	5.3024	4.5183	5.80756	-1.35304	0.000135563	0.00169478
chr12	130839289	130839689	5.6254	4.8988	6.10636	-1.27262	0.000135726	0.00169503
chr16	2147333	2147733	3.58746	2.16935	4.2886	-2.15645	0.000135807	0.00169503
chr12	107760810	107761210	4.39139	3.38457	4.97862	-1.65079	0.000135828	0.00169503
chr16	11613422	11613822	3.67569	2.32282	4.3614	-2.07933	0.000135904	0.00169503
chr9	133583513	133583913	5.10965	4.2818	5.63234	-1.41332	0.000135991	0.00169503
chr9	124771251	124771651	5.60559	4.87784	6.08705	-1.27421	0.000136072	0.00169503
chr15	33323455	33323855	3.75206	2.4539	4.42412	-2.01386	0.000136078	0.00169503
chr11	47186872	47187272	5.64621	4.92208	6.1261	-1.26915	0.000136285	0.00169673
chr2	230908808	230909208	4.33756	3.31916	4.9286	-1.66551	0.000136843	0.0017028
chr6	33249174	33249574	5.58134	4.84696	6.06566	-1.28362	0.000137096	0.00170442
chr22	24427563	24427963	6.0441	5.37416	6.49983	-1.19183	0.000137116	0.00170442
chr17	82351316	82351716	5.10948	4.28343	5.63147	-1.41081	0.000137263	0.00170536
chr17	30291583	30291983	4.1847	3.09193	4.7993	-1.76077	0.000137817	0.00171085
chr17	40099089	40099489	5.22282	4.41678	5.73687	-1.38346	0.000137847	0.00171085
chr7	105387790	105388190	3.49405	2.00079	4.21195	-2.24387	0.000137938	0.00171109
chr10	83545773	83546173	3.28937	1.58563	4.04896	-2.48235	0.000138092	0.00171211
chr1	155208862	155209262	5.02573	4.17703	5.55652	-1.44169	0.000138213	0.00171231
chr1	205227761	205228161	4.11375	3.00339	4.7337	-1.78271	0.000138251	0.00171231
chr8	133234537	133234937	3.58734	2.17219	4.28781	-2.15283	0.000138426	0.00171275
chr2	235680969	235681369	4.33647	3.31297	4.92918	-1.67227	0.000138429	0.00171275
chr21	32728043	32728443	5.70551	4.99361	6.18006	-1.25177	0.000138593	0.00171389
chr7	2511074	2511474	6.28328	5.6356	6.72868	-1.15969	0.000139079	0.00171726
chr10	100969270	100969670	3.5854	2.17219	4.28542	-2.15045	0.000139107	0.00171726
chr20	57710173	57710573	5.7237	5.01281	6.1978	-1.25037	0.000139144	0.00171726
chr2	47083977	47084377	5.07455	4.24009	5.59983	-1.42233	0.000139152	0.00171726
chr10	114043144	114043544	5.30628	4.52284	5.81118	-1.35213	0.000139227	0.0017173
chr7	143288323	143288723	4.39003	3.38253	4.97748	-1.65168	0.000139393	0.00171776
chr3	12663842	12664242	4.3361	3.31504	4.92802	-1.66905	0.000139408	0.00171776
chr1	26472733	26473133	4.38925	3.38457	4.97577	-1.64795	0.000139571	0.0017186
chr17	2435908	2436308	5.14306	4.32245	5.66289	-1.40338	0.000139684	0.0017186
chr5	177497747	177498147	5.07409	4.23843	5.59983	-1.42398	0.000139691	0.0017186
chr1	204461648	204462048	5.68626	4.97146	6.16208	-1.25588	0.000139778	0.00171879
chr10	44996423	44996823	4.84641	3.95876	5.39189	-1.49413	0.000140275	0.00172401
chr15	68277768	68278168	6.47418	5.8388	6.91378	-1.14189	0.000140625	0.00172743
chrX	57952458	57952858	4.04554	2.91369	4.6719	-1.80938	0.000140855	0.00172916
chr3	10370506	10370906	4.28292	3.2482	4.87927	-1.6864	0.00014091	0.00172916
chr1	93180080	93180480	5.94225	5.262	6.40267	-1.20661	0.000141146	0.00173033
chr16	2039182	2039582	3.17153	1.32793	3.95509	-2.63514	0.00014115	0.00173033
chr11	118928675	118929075	5.24882	4.45396	5.75837	-1.36795	0.000141604	0.00173501
chr22	29342370	29342770	4.80264	3.89045	5.35711	-1.52732	0.000141794	0.00173643
chr22	38315147	38315547	4.28573	3.2524	4.88163	-1.68457	0.000141865	0.00173643
chr12	53626040	53626440	5.24617	4.44778	5.75714	-1.37288	0.000142052	0.00173759
chr1	40450208	40450608	5.81553	5.11708	6.28413	-1.23269	0.000142105	0.00173759
chr19	42242823	42243223	5.80017	5.10318	6.26812	-1.23054	0.000142763	0.00174475
chr8	22553738	22554138	5.30257	4.52284	5.80595	-1.34691	0.000143265	0.00175
chr2	128597646	128598046	4.33625	3.31916	4.92686	-1.66378	0.000143492	0.00175123
chr1	235328561	235328961	5.44869	4.69718	5.9403	-1.30756	0.000143512	0.00175123
chr10	46266235	46266635	5.82496	5.13095	6.29157	-1.22627	0.000143589	0.00175127
chr12	108562161	108562561	4.11093	3.00782	4.72868	-1.77328	0.000143681	0.0017515
chr16	30065275	30065675	6.0548	5.38857	6.50881	-1.18645	0.000144213	0.00175569
chr1	92483996	92484396	5.01245	4.16517	5.54269	-1.43973	0.000144224	0.00175569
chr16	53092074	53092474	4.11044	3.00782	4.72805	-1.77265	0.000144244	0.00175569
chr14	21071280	21071680	5.24766	4.45705	5.75549	-1.36198	0.000144584	0.00175785
chr8	141178801	141179201	5.64391	4.92342	6.12222	-1.26394	0.000144688	0.00175785
chr19	18915303	18915703	5.76635	5.06573	6.23592	-1.23569	0.000144697	0.00175785
chr11	18721351	18721751	5.04696	4.20732	5.57425	-1.42934	0.000144715	0.00175785
chrX	150364625	150365025	3.39037	1.80017	4.12838	-2.35507	0.000144908	0.00175928
chr22	48587268	48587668	5.01259	4.16686	5.54224	-1.43759	0.000144987	0.00175928
chr14	103385539	103385939	5.04092	4.19728	5.56975	-1.43487	0.000145053	0.00175928
chr8	133569746	133570146	4.97646	4.12183	5.50952	-1.44968	0.00014555	0.00176442
chr8	30339615	30340015	5.10402	4.27852	5.62578	-1.41003	0.000146049	0.00176957
chr20	48722735	48723135	5.68882	4.97674	6.16345	-1.25199	0.000146373	0.00177165
chr5	154997763	154998163	3.67431	2.32824	4.35835	-2.0709	0.000146438	0.00177165
chr12	57771868	57772268	5.70942	4.98052	6.19137	-1.27613	0.000146442	0.00177165
chr22	38900839	38901239	4.63652	3.68867	5.20368	-1.57427	0.000146728	0.00177382
chr17	80258165	80258565	5.01307	4.16856	5.54224	-1.4359	0.00014677	0.00177382
chr19	18848987	18849387	3.75025	2.45649	4.42119	-2.00835	0.000146933	0.0017749
chr14	93115348	93115748	4.68253	3.7367	5.24897	-1.57191	0.000147011	0.00177495
chr10	103854496	103854896	4.6887	3.76324	5.24794	-1.5444	0.000147136	0.00177556
chr10	125161075	125161475	5.42219	4.65394	5.92082	-1.33119	0.00014738	0.00177707
chr19	17606244	17606644	5.40348	4.64336	5.89872	-1.31961	0.00014741	0.00177707
chr2	231464037	231464437	5.36082	4.59178	5.85977	-1.33203	0.000147606	0.00177854
chr20	25058292	25058692	6.09349	5.42732	6.54748	-1.18644	0.000147699	0.00177877
chr3	194685865	194686265	5.00883	4.16517	5.53768	-1.43473	0.000148245	0.00178426
chr19	3130903	3131303	4.54165	3.58456	5.11202	-1.58591	0.000148309	0.00178426
chr4	109729727	109730127	4.58398	3.63478	5.1516	-1.57571	0.000148421	0.00178426
chr10	1935785	1936185	4.44179	3.4609	5.02033	-1.61682	0.000148452	0.00178426
chr9	37032636	37033036	5.16526	4.35413	5.68134	-1.3903	0.000149014	0.00178935
chr7	30478745	30479145	5.34738	4.57842	5.8463	-1.33192	0.000149137	0.00178935
chr11	13462856	13463256	4.92588	4.0472	5.46803	-1.48234	0.000149171	0.00178935
[truncated: 21,969 more rows]

## Sheet: Diffbind_HDAC2_WT_KO
Diffbind table of HDAC2 in WT vs ARID5B KO NALM6 cells
Chr	Start	End	Conc	Conc_NALM6_KO	Conc_NALM6_WT	Fold	p-value	FDR
chr19	49128148	49128548	4.76878	2.17103	5.6444	-3.36737	1.98959e-16	5.70434e-12
chr19	11381025	11381425	4.19416	0.582336	5.13391	-4.37296	1.98677e-14	2.84813e-10
chr1	40862261	40862661	4.32634	1.58708	5.21405	-3.50334	5.22585e-13	4.99435e-09
chrX	130170873	130171273	4.48192	2.1669	5.32914	-3.0571	1.63365e-12	1.17096e-08
chr11	2089464	2089864	6.40036	5.39368	6.98753	-1.51999	2.3488e-12	1.34685e-08
chr5	134114303	134114703	3.89409	0.586539	4.81933	-4.05541	4.14257e-11	1.80571e-07
chr22	38927198	38927598	3.62294	0	4.5934	-5.21644	4.40864e-11	1.80571e-07
chr10	131312093	131312493	5.71036	4.58861	6.33372	-1.66896	5.24224e-11	1.87875e-07
chr2	240933790	240934190	3.73486	0.000249938	4.67963	-4.44948	9.54948e-11	3.04215e-07
chr6	3162668	3163068	5.76759	4.69863	6.37482	-1.60053	1.13009e-10	3.24008e-07
chr1	224503448	224503848	5.80293	4.75998	6.40193	-1.5665	1.70411e-10	4.44169e-07
chr19	9785706	9786106	5.92157	4.93026	6.50362	-1.4985	2.27394e-10	4.76914e-07
chr17	75266957	75267357	4.42789	2.45795	5.23089	-2.67509	2.30249e-10	4.76914e-07
chr17	79800523	79800923	3.81674	0.589199	4.73759	-3.97146	2.32877e-10	4.76914e-07
chr10	70335040	70335440	5.30423	4.04088	5.96728	-1.84759	2.95593e-10	5.64996e-07
chr9	127771319	127771719	6.41941	5.55919	6.9546	-1.32202	5.85172e-10	1.04859e-06
chr19	12035700	12036100	3.46304	0	4.42999	-5.05399	7.24143e-10	1.22129e-06
chr19	41414980	41415380	4.83154	3.32519	5.55225	-2.14238	7.76891e-10	1.23746e-06
chr4	52861883	52862283	3.44598	0	4.41246	-5.03345	9.46275e-10	1.42793e-06
chr4	3074243	3074643	6.37213	5.5273	6.90143	-1.30071	1.26995e-09	1.7981e-06
chr5	143238	143638	4.30015	2.31768	5.10499	-2.68676	1.31931e-09	1.7981e-06
chr5	103367063	103367463	4.62553	2.9984	5.37078	-2.28387	1.37973e-09	1.7981e-06
chr3	131381388	131381788	4.67178	3.09024	5.40806	-2.23048	1.58321e-09	1.97357e-06
chr22	19844475	19844875	5.16426	3.90913	5.82514	-1.83645	2.0217e-09	2.36724e-06
chr5	16784199	16784599	4.40417	2.58578	5.18361	-2.50278	2.06414e-09	2.36724e-06
chr3	124033052	124033452	4.6061	2.99454	5.34833	-2.26533	2.14849e-09	2.36921e-06
chr16	81651017	81651417	4.39762	2.58729	5.17573	-2.4934	2.48175e-09	2.55011e-06
chr5	72108241	72108641	4.99126	3.64967	5.6742	-1.94301	2.49043e-09	2.55011e-06
chr19	2900621	2901021	6.12538	5.26478	6.66072	-1.32205	2.92198e-09	2.88883e-06
chr19	53554176	53554576	3.98194	1.58783	4.83774	-3.12777	3.23192e-09	3.08875e-06
chr3	149752443	149752843	4.82063	3.39507	5.52349	-2.04464	3.48702e-09	3.22504e-06
chr14	96240897	96241297	3.36227	0	4.32672	-4.94829	3.67889e-09	3.29617e-06
chr22	37927054	37927454	5.70689	4.73274	6.28312	-1.47499	3.82369e-09	3.32209e-06
chr2	196068435	196068835	4.16846	2.16409	4.97644	-2.70849	6.70116e-09	5.65085e-06
chr1	26500461	26500861	5.50247	4.46717	6.09901	-1.55541	6.94521e-09	5.68932e-06
chr19	49114302	49114702	5.32302	4.20962	5.94388	-1.65665	7.56309e-09	6.02337e-06
chr17	42548386	42548786	5.01585	3.75765	5.67754	-1.83939	9.35372e-09	7.17199e-06
chr1	7783825	7784225	4.3992	2.70058	5.15786	-2.36452	9.50562e-09	7.17199e-06
chr1	94237630	94238030	3.61197	0.583926	4.52071	-3.76092	9.94965e-09	7.18695e-06
chr8	143209991	143210391	5.28833	4.17049	5.91053	-1.66224	1.00268e-08	7.18695e-06
chr20	44033029	44033429	4.49859	2.90438	5.2374	-2.24347	1.03984e-08	7.27156e-06
chr22	46071953	46072353	3.59157	0.589667	4.49858	-3.73323	1.51097e-08	1.03145e-05
chr22	49657605	49658005	4.5818	3.08524	5.30041	-2.12815	1.56868e-08	1.04084e-05
chr17	81656947	81657347	4.58203	3.08653	5.30042	-2.12687	1.59733e-08	1.04084e-05
chr7	5569814	5570214	5.94497	5.09348	6.47683	-1.30912	1.65062e-08	1.05166e-05
chr8	143369773	143370173	5.29703	4.20788	5.91052	-1.6251	1.73268e-08	1.07995e-05
chr16	81730631	81731031	5.47473	4.4641	6.06322	-1.52278	1.77849e-08	1.08492e-05
chr14	76924604	76925004	5.39448	4.35621	5.99198	-1.55896	2.0027e-08	1.19624e-05
chr11	65540672	65541072	6.5598	5.80744	7.05177	-1.17145	2.0477e-08	1.19816e-05
chr20	41028491	41028891	6.12546	5.32503	6.63725	-1.23854	2.2994e-08	1.30059e-05
chr19	14073596	14073996	5.11706	3.957	5.75166	-1.71564	2.33932e-08	1.30059e-05
chr8	144827189	144827589	5.58036	4.62332	6.15071	-1.45169	2.35886e-08	1.30059e-05
chr7	1815231	1815631	6.17964	5.39086	6.68671	-1.22233	2.47291e-08	1.33775e-05
chr7	74283941	74284341	4.23995	2.45944	5.01303	-2.45658	2.74473e-08	1.43332e-05
chr20	3767931	3768331	5.69449	4.78554	6.24778	-1.38715	2.74955e-08	1.43332e-05
chr19	17091759	17092159	4.45568	2.90573	5.18554	-2.19046	3.16591e-08	1.62089e-05
chr19	2290861	2291261	3.54021	0.580987	4.44434	-3.688	3.29559e-08	1.65768e-05
chr1	230426291	230426691	5.22045	4.13028	5.83426	-1.62607	3.69486e-08	1.78107e-05
chr11	507157	507557	6.11641	5.32638	6.62399	-1.22397	3.69837e-08	1.78107e-05
chr1	179882220	179882620	5.73807	4.85569	6.28159	-1.35107	3.72725e-08	1.78107e-05
chr1	81634883	81635283	3.76343	1.32122	4.62419	-3.17064	3.84741e-08	1.7923e-05
chr18	7566969	7567369	4.28444	2.58588	5.04309	-2.36264	3.91679e-08	1.7923e-05
chr2	174328736	174329136	3.37963	0.000280552	4.30859	-4.08044	3.9383e-08	1.7923e-05
chr1	27873190	27873590	4.81066	3.52417	5.47974	-1.87335	4.12612e-08	1.80626e-05
chr1	11847823	11848223	4.73224	3.39864	5.41322	-1.93113	4.14019e-08	1.80626e-05
chr22	26540642	26541042	4.15901	2.32278	4.94138	-2.51873	4.15798e-08	1.80626e-05
chr7	100335742	100336142	5.09287	3.95121	5.72213	-1.69198	4.27207e-08	1.82813e-05
chr17	797389	797789	4.92155	3.70169	5.57294	-1.79052	4.71291e-08	1.98711e-05
chr2	120758229	120758629	3.93401	1.80925	4.75834	-2.83538	4.80987e-08	1.99861e-05
chr20	44696124	44696524	4.87686	3.63918	5.53308	-1.81276	5.10995e-08	2.09296e-05
chr12	53499657	53500057	4.91393	3.69853	5.56409	-1.78487	5.48659e-08	2.21558e-05
chr1	227787945	227788345	6.15792	5.39087	6.65605	-1.19168	5.74381e-08	2.28659e-05
chr22	46971165	46971565	4.87727	3.64562	5.53186	-1.80511	5.82195e-08	2.28659e-05
chr15	78992632	78993032	3.83719	1.58813	4.67686	-2.96735	5.96818e-08	2.28745e-05
chr19	17075374	17075774	5.60945	4.69999	6.16292	-1.38763	6.06334e-08	2.28745e-05
chr5	179155069	179155469	3.34874	0	4.27628	-4.05144	6.0635e-08	2.28745e-05
chr4	9691504	9691904	6.56355	5.84199	7.04232	-1.12752	6.73445e-08	2.50758e-05
chr9	89604792	89605192	3.61277	0.994872	4.49019	-3.34699	7.38118e-08	2.71315e-05
chr17	82698600	82699000	5.25126	4.20785	5.8504	-1.56515	7.56001e-08	2.74371e-05
chr12	6914466	6914866	4.47283	3.00101	5.18606	-2.09721	7.66446e-08	2.74685e-05
chr5	177311946	177312346	6.5563	5.84045	7.03259	-1.11933	7.85049e-08	2.77878e-05
chr17	28711281	28711681	6.12136	5.36004	6.6171	-1.18352	8.62551e-08	2.98923e-05
chr19	40778134	40778534	6.39959	5.67431	6.87998	-1.13266	8.65354e-08	2.98923e-05
chr17	80294325	80294725	5.13205	4.0444	5.74509	-1.62237	8.93983e-08	3.05136e-05
chr1	30758791	30759191	5.87587	5.0658	6.39152	-1.25153	9.50219e-08	3.20514e-05
chr17	66791340	66791740	5.48219	4.5497	6.04392	-1.41843	1.1183e-07	3.72824e-05
chr22	41919782	41920182	6.47908	5.7665	6.95393	-1.11454	1.13752e-07	3.73803e-05
chr17	68450277	68450677	4.03823	2.16341	4.82678	-2.56013	1.14732e-07	3.73803e-05
chr8	95268906	95269306	5.73436	4.89094	6.26311	-1.2975	1.23318e-07	3.89934e-05
chr4	1151754	1152154	4.641	3.32305	5.31808	-1.91103	1.23714e-07	3.89934e-05
chr1	92831930	92832330	4.96168	3.81383	5.59274	-1.69907	1.23763e-07	3.89934e-05
chr17	43024347	43024747	5.28368	4.28129	5.86943	-1.51116	1.35484e-07	4.21991e-05
chr3	13022015	13022415	5.52198	4.613	6.07528	-1.38671	1.3779e-07	4.21991e-05
chr6	19838472	19838872	4.5912	3.24839	5.27445	-1.9413	1.39772e-07	4.21991e-05
chr12	132179543	132179943	5.19925	5.75339	4.28795	1.53039	1.39825e-07	4.21991e-05
chr17	40351322	40351722	6.37056	5.65969	6.84465	-1.11195	1.50508e-07	4.49134e-05
chr15	75738549	75738949	5.52607	4.62127	6.07785	-1.38102	1.51951e-07	4.49134e-05
chr22	49664652	49665052	3.95813	2.00756	4.75829	-2.64311	1.53701e-07	4.49671e-05
chr20	63520348	63520748	4.49174	3.09192	5.18864	-2.01009	1.6644e-07	4.82022e-05
chr19	48308688	48309088	6.165	5.43089	6.6492	-1.14492	1.70658e-07	4.87712e-05
chr1	9717615	9718015	5.04738	3.95411	5.66214	-1.62926	1.72872e-07	4.87712e-05
chr9	136714340	136714740	5.79367	4.98087	6.31042	-1.25516	1.73509e-07	4.87712e-05
chr8	23015419	23015819	4.48484	3.08784	5.18108	-2.00662	1.8173e-07	5.05863e-05
chr16	24255830	24256230	4.08921	2.32484	4.85953	-2.43515	1.89948e-07	5.17562e-05
chr17	45051272	45051672	5.22463	4.21231	5.81367	-1.52404	1.92328e-07	5.17562e-05
chr16	28930645	28931045	7.13621	7.55165	6.55046	1.07131	1.92862e-07	5.17562e-05
chr9	137551335	137551735	4.48415	3.0906	5.17958	-2.00237	1.93154e-07	5.17562e-05
chr17	44324851	44325251	5.04555	3.95905	5.65823	-1.6204	1.96232e-07	5.20942e-05
chr5	96807796	96808196	5.1618	4.12751	5.75801	-1.55275	2.04573e-07	5.38101e-05
chr8	66613193	66613593	5.67734	4.83644	6.20512	-1.29388	2.07146e-07	5.39917e-05
chr1	226083566	226083966	5.65591	4.80845	6.18623	-1.30292	2.10745e-07	5.44349e-05
chr16	2086932	2087332	4.70615	3.4606	5.36448	-1.82133	2.14626e-07	5.49423e-05
chr9	35658328	35658728	5.59645	4.73148	6.13344	-1.32682	2.1971e-07	5.51257e-05
chr1	228165549	228165949	5.79072	4.98488	6.30469	-1.24544	2.21905e-07	5.51257e-05
chr12	57211291	57211691	4.20615	2.58415	4.95041	-2.27205	2.24042e-07	5.51257e-05
chr20	19757986	19758386	5.0971	4.04151	5.70013	-1.5804	2.26783e-07	5.51257e-05
chr19	54393213	54393613	4.56652	3.24325	5.24493	-1.917	2.28674e-07	5.51257e-05
chr15	80152473	80152873	5.39624	4.46106	5.95893	-1.42171	2.2904e-07	5.51257e-05
chr22	45413781	45414181	3.25808	0.00341409	4.18045	-3.95015	2.319e-07	5.51257e-05
chr19	19385383	19385783	6.30906	5.60263	6.78121	-1.1055	2.32005e-07	5.51257e-05
chr22	41951979	41952379	5.87134	5.0895	6.37557	-1.21199	2.3663e-07	5.51257e-05
chr16	234451	234851	5.46814	4.56052	6.02094	-1.38467	2.37711e-07	5.51257e-05
chr21	15729766	15730166	5.1904	4.17509	5.78043	-1.52782	2.41899e-07	5.51257e-05
chr19	47231270	47231670	5.03379	3.95411	5.64436	-1.6115	2.4218e-07	5.51257e-05
chr11	73142182	73142582	5.76733	4.95879	6.28238	-1.24916	2.42322e-07	5.51257e-05
chr9	113150864	113151264	3.84412	1.80445	4.65706	-2.73932	2.44046e-07	5.51257e-05
chr12	113057773	113058173	4.61252	3.32182	5.28268	-1.87697	2.44183e-07	5.51257e-05
chr1	9591644	9592044	5.39343	4.46106	5.95512	-1.41793	2.53718e-07	5.67514e-05
chr9	88880486	88880886	4.00419	2.17189	4.78592	-2.51102	2.55343e-07	5.67514e-05
chr14	93207004	93207404	5.58804	4.72714	6.12349	-1.32124	2.63579e-07	5.81314e-05
chr1	174159384	174159784	5.36521	4.425	5.92968	-1.42841	2.682e-07	5.86989e-05
chr14	68143461	68143861	4.47242	5.12521	3.24741	1.93465	2.7473e-07	5.90282e-05
chr11	3422757	3423157	5.8983	5.12876	6.39746	-1.19473	2.75038e-07	5.90282e-05
chr9	127711882	127712282	3.84236	1.80936	4.65437	-2.73183	2.75881e-07	5.90282e-05
chr1	21909859	21910259	5.98745	5.23596	6.47905	-1.16934	2.78147e-07	5.90722e-05
chr19	16416794	16417194	3.9184	2.00085	4.71358	-2.60526	2.97783e-07	6.26746e-05
chr14	93115559	93115959	4.8913	3.75992	5.51753	-1.67752	3.00795e-07	6.26746e-05
chr19	3403837	3404237	3.52524	0.997629	4.39438	-3.24901	3.01667e-07	6.26746e-05
chr17	57471693	57472093	4.85474	3.70709	5.48574	-1.69819	3.17892e-07	6.51018e-05
chr17	17823754	17824154	5.49959	4.61527	6.04383	-1.35308	3.19026e-07	6.51018e-05
chr17	81927723	81928123	5.84618	5.06843	6.34874	-1.2062	3.20162e-07	6.51018e-05
chr2	48560605	48561005	4.84622	3.69848	5.47725	-1.69831	3.2272e-07	6.51598e-05
chr7	24572976	24573376	4.88501	3.75567	5.51064	-1.67492	3.28933e-07	6.52157e-05
chr2	47057334	47057734	6.04049	5.30581	6.52494	-1.14555	3.29302e-07	6.52157e-05
chr1	184387680	184388080	3.52018	1.00053	4.38857	-3.24031	3.31027e-07	6.52157e-05
chr9	92325528	92325928	5.58783	4.7351	6.12016	-1.30996	3.32387e-07	6.52157e-05
chr19	37655127	37655527	3.02543	0	3.98039	-4.60424	3.3437e-07	6.52157e-05
chr2	20647704	20648104	5.60181	4.75522	6.13179	-1.30156	3.39377e-07	6.57452e-05
chr19	56393319	56393719	4.36268	2.91791	5.06989	-2.06304	3.45523e-07	6.62523e-05
chr11	46380702	46381102	4.98298	3.90218	5.5939	-1.61271	3.46617e-07	6.62523e-05
chr1	19251470	19251870	4.54967	3.2445	5.22352	-1.89441	3.49341e-07	6.63308e-05
chr1	227947337	227947737	4.68568	3.4618	5.33816	-1.79388	3.58623e-07	6.6774e-05
chr16	81796032	81796432	4.80569	3.64457	5.4406	-1.71513	3.59506e-07	6.6774e-05
chr19	21358915	21359315	4.40185	2.99516	5.10035	-2.01758	3.65094e-07	6.6774e-05
chr10	114294510	114294910	4.31703	4.99385	3.00007	2.0475	3.65847e-07	6.6774e-05
chr8	124998186	124998586	6.35057	5.66247	6.81454	-1.0791	3.6701e-07	6.6774e-05
chr16	2223234	2223634	5.892	5.13072	6.38773	-1.18306	3.69097e-07	6.6774e-05
chr8	133297372	133297772	5.90686	5.14893	6.40118	-1.17835	3.69713e-07	6.6774e-05
chr11	45923968	45924368	4.9146	3.8066	5.53384	-1.64757	3.70307e-07	6.6774e-05
chr9	36830535	36830935	4.18486	2.5896	4.92387	-2.24018	3.79871e-07	6.80705e-05
chr8	27363826	27364226	5.74645	4.94936	6.2569	-1.23315	3.82942e-07	6.81947e-05
chr1	20339959	20340359	4.1809	2.58414	4.92021	-2.24204	3.914e-07	6.92706e-05
chr4	70838985	70839385	4.76771	3.59184	5.40684	-1.73363	3.94064e-07	6.93142e-05
chr1	45550654	45551054	5.96083	5.21558	6.44979	-1.16046	3.99935e-07	6.95948e-05
chr4	1712456	1712856	5.20193	4.21507	5.78249	-1.49016	4.00514e-07	6.95948e-05
chr11	2390751	2391151	5.71262	4.9074	6.22634	-1.24443	4.13362e-07	7.13947e-05
chr2	170928778	170929577	5.48965	4.61374	6.03075	-1.34153	4.17557e-07	7.16873e-05
chr2	20225256	20225656	5.90543	5.15284	6.3975	-1.17076	4.30209e-07	7.34118e-05
chr19	43696118	43696518	3.88741	4.64944	2.17019	2.51691	4.32723e-07	7.34118e-05
chr17	81483452	81483852	6.09414	5.3772	6.57089	-1.12026	4.38839e-07	7.40115e-05
chr19	2096447	2096847	6.50285	5.83376	6.95818	-1.05168	4.4968e-07	7.53963e-05
chr10	119346441	119346841	4.90897	3.8087	5.52586	-1.63753	4.5649e-07	7.5924e-05
chr6	292238	292638	6.22769	5.53248	6.69485	-1.08919	4.61209e-07	7.5924e-05
chr1	200738853	200739253	4.58431	3.31929	5.24779	-1.84473	4.61576e-07	7.5924e-05
chr15	52528819	52529219	5.67624	4.86468	6.19249	-1.25314	4.6342e-07	7.5924e-05
chr10	6211294	6211694	4.10981	2.45944	4.85951	-2.30366	4.66769e-07	7.59342e-05
chr10	71240548	71240948	4.34414	2.91031	5.04888	-2.0497	4.68779e-07	7.59342e-05
chr9	121645127	121645527	5.61152	4.78137	6.13511	-1.27884	4.73908e-07	7.63338e-05
chr11	1837879	1838279	5.30141	4.36216	5.86554	-1.42686	4.80188e-07	7.68685e-05
chr17	77127932	77128332	4.44367	3.08785	5.13009	-1.95582	4.8259e-07	7.68685e-05
chr15	34367379	34367779	5.59284	4.75739	6.1185	-1.28613	4.88832e-07	7.74326e-05
chr9	93095874	93096274	6.71109	6.05274	7.16147	-1.03623	4.97481e-07	7.83697e-05
chr7	43750089	43750489	4.86579	3.7514	5.48695	-1.65558	5.00382e-07	7.83959e-05
chr15	67521468	67521868	5.41916	4.52523	5.96696	-1.36594	5.0816e-07	7.91818e-05
chr2	152175384	152175784	5.44202	4.55979	5.98549	-1.35003	5.54583e-07	8.59484e-05
chr18	48541045	48541445	4.03493	2.32498	4.79564	-2.37138	5.612e-07	8.63883e-05
chr8	28411897	28412297	4.62426	3.3941	5.27845	-1.80134	5.64892e-07	8.63883e-05
chr12	11773893	11774293	5.09617	4.08607	5.68448	-1.52055	5.66461e-07	8.63883e-05
chr11	95067503	95067903	5.12712	4.12938	5.71133	-1.50431	5.70902e-07	8.64566e-05
chr11	119317181	119317581	6.40321	5.73413	6.85854	-1.05154	5.7294e-07	8.64566e-05
chr11	32893314	32893714	5.00504	3.95811	5.60532	-1.56856	5.84483e-07	8.77367e-05
chr5	34929217	34929617	5.68506	4.88554	6.19648	-1.23637	5.93457e-07	8.83193e-05
chr7	2403816	2404216	4.21921	2.69884	4.94291	-2.15208	5.94525e-07	8.83193e-05
chr2	202033624	202034024	5.23858	4.28831	5.80657	-1.44143	6.35163e-07	9.38699e-05
chr22	30289440	30289840	6.73075	6.08184	7.17672	-1.02241	6.50132e-07	9.55894e-05
chr7	104931167	104931567	4.78028	3.64346	5.40811	-1.68385	6.64241e-07	9.71656e-05
chr3	33097181	33097581	5.38398	4.49068	5.93155	-1.36496	6.74739e-07	9.82002e-05
chr17	30970924	30971324	5.22974	4.2812	5.79713	-1.43912	6.95592e-07	0.000100724
chr20	36849930	36850330	4.37415	2.99658	5.0658	-1.98176	7.0465e-07	0.000101523
chr19	6233633	6234033	4.65434	3.45823	5.29917	-1.75857	7.11341e-07	0.000101764
chr19	5127696	5128096	5.31425	4.39733	5.87041	-1.39675	7.13965e-07	0.000101764
chr9	133563385	133563785	5.67845	4.88416	6.18777	-1.22905	7.16975e-07	0.000101764
chr3	9809570	9809970	4.37473	2.9996	5.0658	-1.97875	7.27888e-07	0.00010277
chr22	20858937	20859337	3.58872	1.32679	4.42989	-2.97184	7.31233e-07	0.00010277
chr16	3401067	3401467	5.76759	4.99995	6.26597	-1.19179	7.50774e-07	0.000105002
chr11	797401	797801	5.68175	4.88968	6.19016	-1.22593	7.57266e-07	0.000105396
chr7	5634535	5634935	4.2064	2.69705	4.92776	-2.1388	7.66498e-07	0.000106166
chr10	59906586	59906986	5.65661	4.85983	6.16694	-1.23248	7.95433e-07	0.000109644
chr17	63990585	63990985	5.05232	4.0444	5.63991	-1.51744	8.28873e-07	0.000113706
chr12	121327226	121327626	4.47052	3.17382	5.14222	-1.88306	8.34671e-07	0.000113956
chr17	75844356	75844756	4.36801	2.99959	5.05747	-1.97044	8.39618e-07	0.000114088
chr22	23767898	23768298	6.40472	5.74666	6.85497	-1.03548	8.49586e-07	0.000114713
chr9	136701088	136701488	5.96244	5.245	6.43941	-1.12078	8.52219e-07	0.000114713
chr19	3617506	3617906	5.8306	5.0836	6.3203	-1.16272	8.60595e-07	0.0001153
chr15	31300049	31300449	5.49115	4.64559	6.02072	-1.29984	8.84213e-07	0.000117913
chr1	116879091	116879491	4.68472	3.51949	5.32081	-1.71957	8.93178e-07	0.000118557
chr7	2980193	2980593	4.08015	2.4634	4.82339	-2.26379	9.03077e-07	0.000119319
chr3	42655106	42655506	4.64336	3.45702	5.28545	-1.74612	9.09417e-07	0.000119605
chr14	54902234	54902634	5.2524	4.32704	5.8116	-1.40795	9.82094e-07	0.000128574
chr1	11934320	11934720	5.54673	4.72564	6.06676	-1.2661	9.94947e-07	0.000129411
chr15	77017270	77017670	4.41282	3.08931	5.09129	-1.91572	9.97516e-07	0.000129411
chr16	30450969	30451369	4.35917	2.99959	5.0465	-1.95954	1.02985e-06	0.000133004
chr15	40054373	40054773	5.82658	5.08622	6.31346	-1.15326	1.06138e-06	0.000136462
chr1	86396039	86396439	4.72399	3.58853	5.35142	-1.68168	1.06715e-06	0.000136506
chr1	9076172	9076572	4.40521	3.08348	5.08323	-1.9135	1.07329e-06	0.000136506
chr9	36136435	36136835	4.06929	2.46145	4.81079	-2.25315	1.0788e-06	0.000136506
chr13	21298164	21298564	4.68504	3.5301	5.31816	-1.70633	1.08077e-06	0.000136506
chr11	44565216	44565616	7.22832	6.59387	7.66747	-1.00155	1.09591e-06	0.000137604
chr9	93058342	93058742	6.30264	5.64356	6.75335	-1.03685	1.09907e-06	0.000137604
chr2	73177218	73177618	4.45488	3.1683	5.12398	-1.87046	1.11349e-06	0.000138804
chr12	52023477	52023877	5.22147	4.29101	5.78248	-1.4147	1.11857e-06	0.000138833
chr1	6393464	6393864	5.97971	5.27393	6.45157	-1.10404	1.12648e-06	0.000139212
chr17	17557602	17558002	3.84273	1.99846	4.62639	-2.52098	1.17595e-06	0.000144703
chr3	196081981	196082381	5.51402	4.69021	6.03513	-1.26984	1.19866e-06	0.000146867
chr17	28599090	28599490	5.26599	4.35788	5.81897	-1.38467	1.2492e-06	0.000152408
chr10	113273339	113273739	4.67423	3.52421	5.30592	-1.70003	1.26007e-06	0.000153083
chr3	46979438	46979838	5.60313	4.80847	6.11259	-1.22939	1.28249e-06	0.000154946
chr9	127122654	127123054	5.07063	4.0909	5.64877	-1.48012	1.28622e-06	0.000154946
chr1	28437890	28438290	4.53997	3.31922	5.1916	-1.7888	1.30099e-06	0.00015607
chr9	92444767	92445167	5.31359	4.42497	5.85943	-1.35834	1.31843e-06	0.000156877
chr15	55993337	55993737	5.00014	3.99646	5.58633	-1.51162	1.31866e-06	0.000156877
chr7	74083438	74083838	5.43307	4.5859	5.96327	-1.3019	1.34712e-06	0.000159031
chr15	40928282	40928682	6.1075	5.42884	6.56721	-1.0651	1.34786e-06	0.000159031
chr13	20525837	20526237	5.60136	4.80847	6.1101	-1.22691	1.35494e-06	0.000159211
chr4	3238695	3239095	3.74721	1.80948	4.54545	-2.6233	1.37493e-06	0.000160599
chr4	2931799	2932199	6.74423	6.11629	7.18028	-0.991586	1.3786e-06	0.000160599
chr20	33666710	33667110	6.51055	5.87456	6.95044	-1.00322	1.38534e-06	0.000160599
chr5	181217228	181217628	4.23662	2.80503	4.94085	-2.0458	1.38916e-06	0.000160599
chr6	31822047	31822447	4.4456	3.17108	5.11158	-1.8553	1.41614e-06	0.000162304
chr2	238240103	238240503	5.02958	4.04144	5.61057	-1.49114	1.41641e-06	0.000162304
chr1	155278320	155278720	3.98202	2.3164	4.73459	-2.31923	1.42089e-06	0.000162304
chr12	95217458	95217858	6.39276	5.74874	6.83644	-1.0149	1.44912e-06	0.000164871
chr19	10553939	10554339	6.17058	5.50559	6.62403	-1.0453	1.47334e-06	0.000166595
chr1	23484364	23484764	6.54341	5.91386	6.98023	-0.99378	1.47588e-06	0.000166595
chr6	47477731	47478131	5.21035	4.29015	5.76771	-1.40082	1.50019e-06	0.000168644
chr19	21141840	21142240	4.92567	3.90105	5.51875	-1.53889	1.5058e-06	0.000168644
chr9	34646537	34646937	5.59491	4.80489	6.10248	-1.22288	1.52241e-06	0.00016984
chr9	131393576	131393976	4.79024	3.7073	5.40183	-1.61427	1.53492e-06	0.000170573
chr19	40599223	40599623	4.66308	3.52184	5.29221	-1.68874	1.57731e-06	0.000174607
chr1	16206482	16206882	6.49891	5.86538	6.93763	-0.999594	1.58725e-06	0.000175031
chr17	68396961	68397361	5.14857	4.2087	5.71291	-1.42713	1.59642e-06	0.000175368
chr17	79811424	79811824	5.72901	4.97888	6.22004	-1.16693	1.61494e-06	0.000176725
chr21	36156348	36156748	7.04293	6.42266	7.4753	-0.980489	1.62717e-06	0.000176877
chr18	13620509	13620909	4.16751	2.69326	4.88127	-2.0963	1.62867e-06	0.000176877
chr11	61361923	61362323	5.99761	5.30709	6.46267	-1.08209	1.63579e-06	0.00017698
chr3	123329801	123330201	4.92466	3.90416	5.51639	-1.53342	1.64457e-06	0.000177261
chr17	43388406	43388806	5.5327	4.72712	6.04656	-1.24447	1.66161e-06	0.000178427
chr17	63929921	63930321	4.2813	2.90391	4.97291	-1.98045	1.69743e-06	0.000181593
chr1	2112255	2112655	4.70165	3.58507	5.32347	-1.65728	1.71955e-06	0.000183276
chr17	82292661	82293061	5.81362	5.08688	6.29464	-1.13382	1.73363e-06	0.000184093
chr3	49803041	49803441	5.8317	5.11026	6.31042	-1.12626	1.75599e-06	0.00018555
chr16	89410778	89411178	3.52969	1.32688	4.36383	-2.9061	1.76254e-06	0.00018555
chr22	29742454	29742854	4.22445	2.80499	4.92591	-2.03092	1.76677e-06	0.00018555
chr17	27782666	27783066	5.32885	4.45944	5.86752	-1.33212	1.78617e-06	0.000186356
chr12	121839483	121839883	5.63919	4.86754	6.13923	-1.19711	1.7931e-06	0.000186356
chr18	62522900	62523300	5.61376	4.83509	6.1167	-1.20699	1.79395e-06	0.000186356
chr10	73997716	73998116	6.07888	5.40704	6.53547	-1.05514	1.81541e-06	0.000187904
chr17	78883680	78884080	4.61433	3.45821	5.24779	-1.7074	1.82979e-06	0.000188712
chr4	185471111	185471511	5.55047	4.7545	6.06047	-1.2311	1.84786e-06	0.000189842
chr12	57452638	57453038	4.77297	3.69617	5.38266	-1.60628	1.85399e-06	0.000189842
chr7	2631582	2631982	6.83274	6.21684	7.263	-0.973849	1.91491e-06	0.000195382
chr22	42553574	42553974	4.38042	3.08639	5.05143	-1.87893	1.95472e-06	0.000198249
chr17	80147212	80147612	5.14622	4.21615	5.7071	-1.41386	1.95684e-06	0.000198249
chr20	62367846	62368246	5.41752	4.58274	5.94292	-1.28473	1.9864e-06	0.000200535
chr6	17987828	17988228	5.08104	4.12842	5.64986	-1.44398	1.99393e-06	0.000200589
chr10	101060783	101061183	6.12558	5.46272	6.57804	-1.04212	2.00463e-06	0.000200737
chr2	219388067	219388467	6.24027	5.59195	6.68597	-1.02103	2.01546e-06	0.000200737
chr11	66371780	66372180	5.08576	4.13415	5.65423	-1.44261	2.02107e-06	0.000200737
chr3	46704976	46705376	3.89372	2.17204	4.65655	-2.38215	2.0234e-06	0.000200737
chr8	69833846	69834246	4.95173	3.95309	5.53624	-1.50468	2.04468e-06	0.000202148
chr5	60945114	60945514	5.10995	4.17053	5.67414	-1.42635	2.09724e-06	0.000206633
chr14	105473773	105474173	5.30002	4.42837	5.83953	-1.33508	2.1156e-06	0.000207022
chr12	98644706	98645106	6.03916	5.36453	6.49702	-1.05911	2.11847e-06	0.000207022
chr17	17746233	17746633	5.22103	4.32177	5.77078	-1.37249	2.12286e-06	0.000207022
chr17	17724510	17724910	5.13907	4.2115	5.69906	-1.4105	2.15476e-06	0.000209421
chr19	947659	948059	5.36487	4.51791	5.89499	-1.30141	2.21937e-06	0.000214972
chr11	47410480	47410880	3.24125	0.583839	4.12213	-3.36494	2.23261e-06	0.000215526
chr7	2519291	2519691	5.52247	4.72637	6.03252	-1.2312	2.24868e-06	0.000215958
chr9	137114659	137115059	4.85001	3.81408	5.44676	-1.55328	2.25215e-06	0.000215958
chr19	1207376	1207776	3.96088	2.32293	4.70822	-2.28647	2.26113e-06	0.000216038
chr11	68751357	68751757	5.1682	4.25226	5.72402	-1.3949	2.26805e-06	0.000216038
chr16	54930493	54930893	5.64915	4.88974	6.14409	-1.17989	2.28627e-06	0.000217052
chr14	104096907	104097307	6.0648	5.39677	6.51964	-1.04957	2.30184e-06	0.000217809
chr11	65553262	65553662	6.13	5.47349	6.57952	-1.03288	2.34518e-06	0.00022118
chr19	2475437	2475837	5.10749	4.17338	5.6698	-1.41917	2.37244e-06	0.000223017
chr1	153946376	153946776	5.14079	4.21801	5.69907	-1.404	2.39124e-06	0.000223448
chr9	136847589	136847989	4.36954	3.08486	5.03814	-1.86719	2.39261e-06	0.000223448
chr17	40075237	40075637	5.84355	5.13529	6.3165	-1.10737	2.42572e-06	0.000225805
chr2	110806138	110806538	4.94595	3.95411	5.52818	-1.49564	2.45271e-06	0.000227578
chr19	58362469	58362869	5.64532	4.88836	6.13923	-1.1764	2.47595e-06	0.000228993
chr16	84819782	84820182	5.06994	4.12552	5.63589	-1.43293	2.50458e-06	0.000230897
chr20	36064731	36065131	5.16357	4.25228	5.71771	-1.38858	2.54876e-06	0.000234216
chr17	82399901	82400301	5.45725	4.64717	5.97291	-1.25052	2.63856e-06	0.000241694
chr10	28532481	28532881	5.40913	4.58432	5.93062	-1.27088	2.66896e-06	0.000242837
chr9	135725990	135726390	4.15234	2.708	4.85946	-2.05988	2.67219e-06	0.000242837
chr2	207769906	207770306	6.01506	5.34322	6.47164	-1.05504	2.67645e-06	0.000242837
chr15	90145217	90145617	4.42065	3.17676	5.07854	-1.81674	2.70132e-06	0.00024432
chr3	48989808	48990208	5.10322	4.17432	5.66368	-1.41213	2.75491e-06	0.000247786
chr5	139392680	139393080	6.32079	5.69074	6.75785	-0.994264	2.7663e-06	0.000247786
chr3	184261589	184261989	4.20705	2.81199	4.90284	-2.00095	2.76904e-06	0.000247786
chr7	351778	352178	5.21387	4.32445	5.76	-1.35906	2.77444e-06	0.000247786
chr11	74493021	74493421	5.71381	4.97956	6.19807	-1.14432	2.78285e-06	0.000247786
chr20	48782661	48783061	5.2645	4.39398	5.80358	-1.3334	2.81934e-06	0.000250258
chr9	136328630	136329030	5.61612	4.85703	6.11092	-1.17938	2.85045e-06	0.00025165
chr19	11339525	11339925	5.03511	4.08506	5.60302	-1.44031	2.85258e-06	0.00025165
chr1	116373634	116374034	4.79458	3.75348	5.39298	-1.55974	2.86726e-06	0.000252169
chr19	35154886	35155286	5.33955	4.49563	5.8685	-1.29709	2.9266e-06	0.000255893
chr17	80454834	80455234	4.36255	3.08788	5.02856	-1.85467	2.93325e-06	0.000255893
chr4	6938269	6938669	6.36182	5.73613	6.7968	-0.987882	2.93638e-06	0.000255893
chr1	43978668	43979068	3.69354	1.80157	4.48478	-2.57085	2.98583e-06	0.000259414
chr19	966490	966890	5.12268	4.20682	5.67846	-1.39464	3.04563e-06	0.000263811
chr14	104200950	104201350	5.96623	5.29158	6.42411	-1.05903	3.08424e-06	0.000266151
chr16	67936564	67936964	5.51617	4.73085	6.02184	-1.21607	3.09122e-06	0.000266151
chr19	13155841	13156241	6.21001	5.57241	6.65066	-1.00525	3.10205e-06	0.000266284
chr1	153627758	153628158	4.59043	3.45944	5.21655	-1.675	3.17361e-06	0.000270936
chr20	36863822	36864222	4.40972	3.17255	5.0658	-1.80821	3.17514e-06	0.000270936
chr1	6602699	6603099	5.94182	5.26551	6.40044	-1.06141	3.20428e-06	0.000272611
chr10	6202569	6202969	5.14999	4.24676	5.7012	-1.37762	3.22665e-06	0.000273702
chr19	35900001	35900401	6.40437	5.78626	6.8357	-0.976722	3.24942e-06	0.000274821
chr10	124418803	124419203	5.72095	4.9959	6.20124	-1.13122	3.28515e-06	0.000277025
chr1	18481512	18481912	5.57334	4.80776	6.07085	-1.18844	3.31326e-06	0.000278576
chr22	50251626	50252026	4.93671	3.95926	5.51408	-1.4764	3.35464e-06	0.000281231
chr17	11182446	11182846	5.42783	4.61921	5.94291	-1.2484	3.41674e-06	0.000285041
chr7	129824900	129825300	4.588	3.45944	5.21339	-1.67189	3.41997e-06	0.000285041
chr11	62831875	62832275	5.94927	5.27456	6.40717	-1.0591	3.46849e-06	0.000288246
chr17	45430951	45431351	4.30373	3.00276	4.97652	-1.88666	3.52348e-06	0.00029197
chr20	23361417	23361817	4.709	3.64228	5.31554	-1.59273	3.53406e-06	0.000292003
chr1	201481876	201482276	5.0962	4.17816	5.65277	-1.3974	3.54583e-06	0.000292133
chr1	23368771	23369171	6.11938	5.47414	6.56363	-1.01636	3.56001e-06	0.000292303
chr10	63465378	63465778	4.71057	3.6446	5.31687	-1.59175	3.56827e-06	0.000292303
chr22	49935988	49936388	6.00678	5.34386	6.45927	-1.04204	3.59973e-06	0.000294039
chr9	137682439	137682839	4.2493	2.91056	4.93154	-1.93263	3.62585e-06	0.00029484
chr6	131627845	131628245	4.50145	3.32983	5.13936	-1.72613	3.63531e-06	0.00029484
chr9	129890414	129890814	5.22767	4.35612	5.76715	-1.33474	3.64038e-06	0.00029484
chr13	25017960	25018360	5.25589	4.39574	5.79106	-1.31916	3.75101e-06	0.000302944
chr5	37837130	37837530	3.58147	1.58294	4.38862	-2.68585	3.7663e-06	0.000303325
chr11	14892073	14892473	6.10711	5.4627	6.55098	-1.01512	3.78051e-06	0.000303616
chr20	41005976	41006376	4.12961	2.70062	4.83325	-2.04116	3.79113e-06	0.000303619
chr1	230137144	230137544	3.34329	1.00055	4.19358	-3.04651	3.81598e-06	0.000303815
chr13	109734128	109734528	4.6676	3.58626	5.27869	-1.61144	3.82077e-06	0.000303815
chr19	29942449	29942849	4.70625	3.64344	5.31156	-1.5876	3.82537e-06	0.000303815
chr11	796000	796400	4.98916	4.0394	5.55697	-1.43973	3.86785e-06	0.00030634
chr20	64223514	64223914	4.92433	3.95204	5.49993	-1.46951	3.91562e-06	0.000309269
chr17	68200720	68201120	4.39583	3.16675	5.04973	-1.79801	3.93557e-06	0.000309991
chr2	218710901	218711301	5.27101	4.41891	5.8031	-1.30821	3.95247e-06	0.000310469
chr3	48635515	48635915	6.0476	5.39609	6.4948	-1.02543	3.98824e-06	0.000311962
chr10	1935969	1936369	4.24084	2.9055	4.92224	-1.92839	3.99324e-06	0.000311962
chr21	44299585	44299985	6.23045	5.60254	6.66649	-0.991012	4.0153e-06	0.000312834
chr7	519015	519415	5.40017	4.58988	5.91592	-1.25066	4.06168e-06	0.000314081
chr8	143334809	143335209	4.48977	3.32047	5.12703	-1.72321	4.06462e-06	0.000314081
chr11	67421049	67421449	5.5881	4.83511	6.08034	-1.17067	4.08665e-06	0.000314081
chr21	38992217	38992617	4.82318	3.81199	5.41186	-1.52057	4.09501e-06	0.000314081
chr22	36388017	36388417	6.55205	5.95053	6.9753	-0.952238	4.09548e-06	0.000314081
chr11	65487649	65488049	5.08501	4.1715	5.63995	-1.39127	4.09705e-06	0.000314081
chr6	31580944	31581344	4.44506	3.24983	5.08964	-1.7557	4.13582e-06	0.000316208
chr17	44070701	44071101	5.76964	5.06514	6.24092	-1.10185	4.17701e-06	0.000318508
chr2	1713153	1713553	5.4833	4.70148	5.98753	-1.21107	4.23437e-06	0.000322026
chr13	99657835	99658235	4.39388	3.16967	5.04646	-1.79183	4.27494e-06	0.000323576
chr9	129178143	129178543	5.91841	5.24694	6.37482	-1.05435	4.28667e-06	0.000323576
chr1	32291791	32292191	5.42235	4.62157	5.93428	-1.23743	4.29374e-06	0.000323576
chr22	23894037	23894437	5.58895	4.83797	6.08034	-1.16781	4.29991e-06	0.000323576
chr10	1410633	1411033	4.77799	3.75348	5.37103	-1.53789	4.3306e-06	0.000324898
chr19	11964805	11965205	4.29067	2.99796	4.96134	-1.87636	4.34013e-06	0.000324898
chr1	92785073	92785473	6.55685	5.95756	6.979	-0.948933	4.41358e-06	0.000329536
chr10	26214620	26215020	4.39291	3.17113	5.04482	-1.78873	4.45519e-06	0.000331779
chr11	36509951	36510351	4.62111	3.52665	5.23624	-1.62814	4.49862e-06	0.00033362
chr17	29180377	29180777	4.78005	3.75792	5.37231	-1.53474	4.51207e-06	0.00033362
chr6	105136829	105137229	5.2487	4.39487	5.78146	-1.31046	4.51482e-06	0.00033362
chr16	86575723	86576123	3.66959	1.80687	4.45623	-2.5372	4.56269e-06	0.000336138
chr2	236753973	236754373	4.73675	3.69838	5.33428	-1.55586	4.57235e-06	0.000336138
chr16	57486184	57486584	4.53265	3.39552	5.16057	-1.68239	4.58471e-06	0.000336185
chr15	84633454	84633854	5.19269	4.32177	5.73193	-1.33373	4.65604e-06	0.000340544
chrX	2928495	2928895	5.29708	4.46114	5.82293	-1.28595	4.71674e-06	0.000344106
chr11	68839356	68839756	5.81981	5.13137	6.28392	-1.07876	4.74319e-06	0.000345157
chr2	47058252	47058652	4.47742	3.31367	5.11308	-1.71612	4.80047e-06	0.000348441
chr7	100686382	100686782	4.11357	2.69488	4.81485	-2.02859	4.83005e-06	0.000348537
chr12	132560958	132561358	5.62665	4.89049	6.11173	-1.14683	4.83279e-06	0.000348537
chr19	1248510	1248910	4.39096	3.17406	5.04154	-1.78253	4.83826e-06	0.000348537
chr22	23838960	23839360	6.36871	5.76037	6.7953	-0.962205	4.95533e-06	0.000356076
chr16	87829054	87829454	4.69269	3.63996	5.2948	-1.57442	5.03697e-06	0.00035916
chr19	19663721	19664121	6.06286	5.4217	6.50519	-1.0103	5.04391e-06	0.00035916
chr17	7043738	7044138	4.69553	3.64344	5.29744	-1.57357	5.05809e-06	0.00035916
chr3	42600606	42601006	5.29519	4.46199	5.81997	-1.28214	5.05832e-06	0.00035916
chr11	63917134	63917534	4.77197	3.75348	5.36304	-1.52995	5.06174e-06	0.00035916
chr19	2983800	2984200	5.85129	5.17141	6.31154	-1.06645	5.07341e-06	0.00035916
chr8	143942918	143943318	5.62098	4.88559	6.10574	-1.14575	5.08877e-06	0.00035936
chr10	43138114	43138514	5.43413	4.64564	5.94109	-1.2203	5.13786e-06	0.000361093
chr20	25195467	25195867	5.39247	4.59073	5.90479	-1.2387	5.13851e-06	0.000361093
chr20	35664600	35665000	4.98087	4.0434	5.54437	-1.42318	5.21046e-06	0.000365254
chr7	46569158	46569558	4.73153	3.69838	5.32737	-1.54899	5.24683e-06	0.000366907
chr19	50724583	50724983	6.50759	5.91221	6.9278	-0.943034	5.3189e-06	0.000370445
chr1	25239722	25240122	5.96287	5.30643	6.41236	-1.03252	5.32327e-06	0.000370445
chr12	131929980	131930380	4.43751	3.25539	5.0784	-1.73898	5.34512e-06	0.000371065
chr19	46346632	46347032	4.91162	3.95101	5.48321	-1.4539	5.36892e-06	0.000371817
chr16	67984854	67985254	4.22532	2.90549	4.90287	-1.90913	5.46726e-06	0.00037699
chr7	44039145	44039545	3.44371	1.32406	4.26738	-2.81297	5.46991e-06	0.00037699
chr3	183884666	183885066	4.80567	3.80657	5.39033	-1.50451	5.50603e-06	0.000378569
chr10	125057316	125057716	3.90676	2.31839	4.6444	-2.22748	5.52617e-06	0.000379045
chr7	155358211	155358611	4.16974	2.80851	4.85747	-1.95927	5.55449e-06	0.00037997
chr14	105301018	105301418	6.79533	6.21032	7.21039	-0.927789	5.56616e-06	0.00037997
chr19	14032013	14032413	4.97857	4.0444	5.5409	-1.41871	5.59976e-06	0.000381355
chr16	1420854	1421254	4.76991	3.75681	5.35921	-1.52278	5.62888e-06	0.00038173
chr3	150409779	150410179	4.65134	3.58626	5.25736	-1.59022	5.64338e-06	0.00038173
chr3	49470292	49470692	6.19308	5.5737	6.62502	-0.978342	5.65383e-06	0.00038173
chr22	37019156	37019556	4.10995	2.70254	4.80863	-2.01473	5.65851e-06	0.00038173
chr22	50198299	50198699	4.10548	2.69676	4.80446	-2.01634	5.71249e-06	0.000383322
chr7	2511088	2511488	6.39501	5.79481	6.8176	-0.950125	5.7216e-06	0.000383322
chr17	77322625	77323025	6.1468	5.52007	6.58227	-0.989134	5.72222e-06	0.000383322
chr8	10626013	10626413	4.68818	3.64227	5.28813	-1.56543	5.76505e-06	0.000385291
chr8	43093581	43093981	4.73192	3.70405	5.32605	-1.54201	5.77867e-06	0.000385303
chr14	73746420	73746820	5.40079	4.60813	5.90945	-1.22609	5.8091e-06	0.000386433
chr5	113294630	113295030	4.3276	3.08479	4.9852	-1.81456	5.84364e-06	0.000387831
chr5	178204146	178204546	5.07615	4.17627	5.62613	-1.37275	5.87952e-06	0.000389311
chr16	85829894	85830294	4.69003	3.64576	5.28946	-1.56328	5.90839e-06	0.000390321
chr16	75111042	75111442	6.26984	5.6603	6.69702	-0.963878	6.02536e-06	0.000397133
chr9	123395396	123395796	4.16531	2.81034	4.85153	-1.9515	6.16748e-06	0.000405569
chr8	106657646	106658046	3.73871	1.99836	4.50484	-2.40006	6.21133e-06	0.000407517
chr17	77111427	77111827	3.64649	1.80417	4.42984	-2.51369	6.32945e-06	0.000413549
chr11	64887872	64888272	4.21995	2.90895	4.89528	-1.89809	6.33212e-06	0.000413549
chr16	14301315	14301715	3.90427	2.32757	4.63958	-2.2135	6.34829e-06	0.000413663
chr2	195486980	195487380	3.95561	4.64432	2.59034	2.10168	6.38686e-06	0.000415233
chr1	151611836	151612570	4.79975	3.80657	5.38243	-1.49666	6.41977e-06	0.000416095
chr19	14117720	14118120	6.10627	5.4787	6.54214	-0.990338	6.42915e-06	0.000416095
chr16	70289231	70289631	5.4936	4.73238	5.9893	-1.18207	6.4579e-06	0.000417014
chr1	147242564	147242964	5.09524	4.20963	5.63996	-1.35341	6.53935e-06	0.000420919
chr7	74275482	74275882	4.79881	3.80657	5.38117	-1.4954	6.54773e-06	0.000420919
chr14	104681192	104681592	5.84386	5.17271	6.30013	-1.05374	6.60457e-06	0.000423624
chr6	8063943	8064343	4.907	3.95722	5.47483	-1.43931	6.72271e-06	0.000429296
chr1	41696323	41696723	4.27159	3.00286	4.93605	-1.8462	6.72295e-06	0.000429296
chr2	72825741	72826141	4.59817	3.52177	5.20772	-1.60458	6.7903e-06	0.000432633
chr4	4417841	4418241	4.03687	2.58815	4.74498	-2.06352	6.83957e-06	0.000434322
chr19	11570083	11570483	4.46705	3.32181	5.09735	-1.69233	6.85568e-06	0.000434322
chr22	19122351	19122751	6.0888	5.46203	6.5243	-0.989134	6.87196e-06	0.000434322
chr12	25382458	25382858	5.48656	4.72635	5.98183	-1.18064	6.87741e-06	0.000434322
chr2	11746524	11746924	5.28716	4.46629	5.80711	-1.26498	6.9019e-06	0.000434551
chr9	124771104	124771504	5.40289	4.61768	5.90851	-1.21561	6.91134e-06	0.000434551
chr9	137095727	137096127	4.5957	3.52053	5.20488	-1.60299	6.99172e-06	0.000438642
chr1	26838765	26839165	3.42469	1.32113	4.24626	-2.79499	7.02769e-06	0.000439937
chr12	68610498	68610898	5.89752	5.23783	6.34851	-1.03714	7.07565e-06	0.000441974
chr1	16352141	16352915	5.30588	4.49232	5.82292	-1.25493	7.14481e-06	0.000445324
chr1	229380692	229381092	4.93994	4.00559	5.50234	-1.41873	7.16779e-06	0.000445787
chr5	110738976	110739376	4.83245	3.85994	5.40813	-1.46931	7.29351e-06	0.000452624
chr1	23592010	23592410	5.52606	4.77989	6.01541	-1.16086	7.32699e-06	0.00045372
chr2	231640762	231641162	4.21151	2.90721	4.88514	-1.88977	7.37913e-06	0.000455964
chr19	3133143	3133543	5.82555	5.1548	6.28163	-1.05312	7.46572e-06	0.000460322
chr17	850941	851341	3.6376	1.80958	4.41862	-2.49709	7.48392e-06	0.000460454
chr9	134725542	134725942	4.62953	5.18966	3.70157	1.5499	7.5057e-06	0.000460805
chr5	177454198	177454598	5.28184	4.46285	5.80104	-1.2624	7.57045e-06	0.000463787
chr17	81967367	81967767	6.06981	5.44325	6.5052	-0.988814	7.6947e-06	0.000469408
chr11	65040821	65041221	6.04025	5.40964	6.47759	-0.994751	7.69642e-06	0.000469408
chr19	5790787	5791187	4.79397	3.80985	5.37359	-1.48454	7.71132e-06	0.000469408
chr1	27568417	27568817	5.32907	4.52697	5.84154	-1.23902	7.80768e-06	0.00047422
chr3	198080567	198080967	5.51011	4.76116	6.00064	-1.16474	7.8414e-06	0.00047422
chr22	30635233	30635633	4.82995	3.86103	5.4044	-1.46451	7.84949e-06	0.00047422
chr12	76878819	76879219	5.45902	4.69689	5.9551	-1.1833	7.85653e-06	0.00047422
chr11	74592534	74592934	4.83143	3.86317	5.40565	-1.46361	7.93184e-06	0.00047776
chr9	120868579	120868979	6.21984	5.61502	6.6447	-0.956789	8.07659e-06	0.000485459
chr1	154839792	154840192	3.95994	2.46162	4.67893	-2.12176	8.15027e-06	0.000488716
chr16	89217294	89217694	4.20729	2.90896	4.8794	-1.88229	8.16487e-06	0.000488716
chr1	19210134	19210534	4.62992	3.58146	5.23068	-1.56841	8.24893e-06	0.000492719
chr11	73307397	73307797	6.25647	5.65431	6.68003	-0.952872	8.28625e-06	0.000493343
chr12	53054179	53054579	4.30963	3.08472	4.96239	-1.79185	8.29379e-06	0.000493343
chr2	239401067	239401467	6.42029	5.83303	6.83647	-0.930833	8.32643e-06	0.000494259
chr2	195559382	195559782	4.5061	5.08335	3.529	1.61468	8.43148e-06	0.000499461
chr1	37595731	37596131	5.43378	4.66761	5.93154	-1.18893	8.46418e-06	0.000500364
chr15	31301287	31301687	5.95005	5.30771	6.39295	-1.01186	8.48702e-06	0.000500682
chr10	96043469	96043869	5.05848	4.17344	5.603	-1.35249	8.51659e-06	0.000501395
chr20	60292270	60292670	4.67076	3.64343	5.26471	-1.54093	8.64117e-06	0.000507686
chr11	19116812	19117212	5.32499	4.52614	5.83615	-1.23448	8.66369e-06	0.000507968
chr2	235493157	235493557	3.88738	2.32993	4.61878	-2.19048	8.73111e-06	0.000510155
chr2	203238920	203239320	5.60448	4.88704	6.08145	-1.12005	8.73979e-06	0.000510155
chrX	154750476	154750876	4.63108	3.58628	5.23067	-1.56359	8.75436e-06	0.000510155
chrX	46903791	46904191	4.14541	2.80854	4.82719	-1.92908	8.82088e-06	0.000512989
chr6	138403860	138404260	4.71433	3.70638	5.30193	-1.51563	8.90193e-06	0.000516556
chr3	197736825	197737225	5.8007	5.13138	6.25614	-1.05102	8.91825e-06	0.000516556
chr10	70233468	70233868	5.73149	5.04641	6.1941	-1.07376	8.95595e-06	0.000517693
chr15	68277873	68278273	5.96628	5.32814	6.40719	-1.0057	9.03227e-06	0.000521055
chr15	74857752	74858152	4.40572	3.24701	5.03993	-1.70897	9.06949e-06	0.000521348
chr10	102117595	102117995	4.98957	4.08602	5.54089	-1.37739	9.0925e-06	0.000521348
chr17	57443034	57443434	5.45784	4.7015	5.9515	-1.17509	9.09849e-06	0.000521348
chr14	102509907	102510307	5.08828	4.21531	5.62829	-1.33613	9.11339e-06	0.000521348
chr2	74654003	74654403	4.95882	4.0444	5.51409	-1.39198	9.13586e-06	0.000521348
chrX	153743505	153743905	4.25705	3.00285	4.91768	-1.828	9.15864e-06	0.000521348
chr17	3893132	3893532	5.50155	4.75824	5.98968	-1.15669	9.1761e-06	0.000521348
chr10	97714132	97714532	5.37653	4.5956	5.8804	-1.20949	9.19013e-06	0.000521348
chr6	2971760	2972160	3.7998	2.16971	4.54563	-2.27407	9.20101e-06	0.000521348
chr17	7589876	7590276	4.25314	2.99789	4.91405	-1.82933	9.23253e-06	0.000522102
chr20	37095642	37096042	5.27617	4.46544	5.79209	-1.25086	9.29875e-06	0.000524812
chr20	2799511	2799911	4.08281	2.70259	4.7751	-1.98127	9.32588e-06	0.000525309
chr5	56909748	56910148	6.39825	5.81229	6.81379	-0.928873	9.36183e-06	0.0005263
chr20	3846744	3847144	4.89292	3.95828	5.45543	-1.4189	9.54344e-06	0.00053546
chr3	12810225	12810625	6.35143	5.76443	6.76748	-0.930381	9.57587e-06	0.00053623
chr1	2526278	2526678	5.29893	4.49654	5.81152	-1.23934	9.59591e-06	0.000536305
chr1	70354397	70354797	5.16959	4.3263	5.69829	-1.29566	9.6665e-06	0.000539032
chr6	118651062	118651462	4.58899	3.53042	5.19296	-1.58125	9.68232e-06	0.000539032
chr3	195900439	195900839	5.07928	4.20868	5.6184	-1.33286	9.73131e-06	0.00054071
chr9	136221268	136221668	4.14026	2.80854	4.82078	-1.92276	9.85906e-06	0.000546749
chr10	73096640	73097040	5.29847	4.49738	5.81053	-1.23751	9.90148e-06	0.000547738
chr17	66786600	66787000	3.61315	1.8014	4.39149	-2.47831	9.93489e-06	0.000547738
chr1	46198417	46198817	5.19389	4.36058	5.71871	-1.28196	9.96676e-06	0.000547738
chr22	20020815	20021215	4.70579	3.7018	5.29208	-1.5104	1.00198e-05	0.000547738
chr19	14363677	14364077	4.85496	3.90834	5.42168	-1.43486	1.00237e-05	0.000547738
chr3	133805737	133806137	5.43588	4.67696	5.93062	-1.17867	1.00252e-05	0.000547738
chr12	124451463	124451863	3.40044	1.32408	4.21838	-2.7644	1.00282e-05	0.000547738
chr22	49967300	49967700	4.62642	3.58871	5.22374	-1.55423	1.00297e-05	0.000547738
chr17	40072117	40072517	4.88692	3.95307	5.44915	-1.41787	1.00576e-05	0.000548215
chr22	37046867	37047267	5.43501	4.67618	5.92971	-1.17853	1.00778e-05	0.000548275
chr6	27139239	27139639	4.5807	3.523	5.1844	-1.5801	1.01077e-05	0.000548857
chr22	36419150	36419550	4.13668	2.80668	4.81676	-1.92059	1.0274e-05	0.000556078
chr1	5977013	5977413	4.84786	3.90197	5.41432	-1.43387	1.02794e-05	0.000556078
chr2	230068143	230068543	5.07829	4.21155	5.61595	-1.32752	1.03263e-05	0.000557343
chr17	78127716	78128116	4.29527	3.07835	4.94585	-1.78183	1.03417e-05	0.000557343
chr14	104752731	104753131	6.89752	6.33191	7.30279	-0.898715	1.04365e-05	0.000561398
chr2	97113144	97113544	5.08296	4.21629	5.62059	-1.32746	1.0514e-05	0.00056451
chr14	24431597	24431997	5.13618	4.28845	5.66659	-1.30164	1.05953e-05	0.000567809
chr3	37907797	37908197	4.68208	5.22589	3.79894	1.48962	1.06821e-05	0.000570825
chr17	44829353	44829753	4.34786	3.16663	4.9885	-1.73715	1.07113e-05	0.000570825
chr1	41661858	41662258	5.07418	4.20772	5.61174	-1.32717	1.07113e-05	0.000570825
chr21	44817653	44818053	4.30004	3.0895	4.94887	-1.77365	1.08157e-05	0.00057532
chr1	23644601	23645001	4.13342	2.80668	4.8127	-1.91654	1.08841e-05	0.000577423
chr3	123479563	123479963	3.78702	2.16474	4.53134	-2.26488	1.08955e-05	0.000577423
chr11	77081745	77082145	4.58083	3.528	5.18298	-1.5737	1.09543e-05	0.000577545
chr13	110771138	110771538	3.94298	2.46388	4.65781	-2.09842	1.09554e-05	0.000577545
chr16	17449032	17449432	5.29307	4.49572	5.80362	-1.23227	1.09583e-05	0.000577545
chr4	4406631	4407031	5.84526	5.19296	6.29282	-1.02626	1.10179e-05	0.000579622
chr17	75626404	75626804	5.72492	5.04641	6.18454	-1.06422	1.10585e-05	0.00058069
chr16	75555902	75556302	5.98598	5.35995	6.42112	-0.987896	1.11473e-05	0.000584286
chr18	47931070	47931470	6.52783	5.95477	6.93688	-0.909629	1.11733e-05	0.000584577
chr19	53103341	53103741	5.57566	4.86059	6.0516	-1.11661	1.12872e-05	0.000589464
chr7	35694881	35695281	4.48843	3.39293	5.10387	-1.62849	1.14328e-05	0.000595981
chr17	81911367	81911767	4.85124	3.91153	5.41553	-1.42553	1.15197e-05	0.000599422
chr3	52351245	52351645	3.607	1.8096	4.38295	-2.4616	1.15888e-05	0.000601435
chr16	31476880	31477280	5.53686	4.8129	6.01667	-1.12921	1.16067e-05	0.000601435
chr21	37267309	37267709	6.05528	5.44132	6.4846	-0.970165	1.16213e-05	0.000601435
chr1	89763128	89763528	4.57646	3.52549	5.17803	-1.5713	1.17263e-05	0.000605775
chr19	3154918	3155318	5.93366	5.30129	6.37182	-0.997174	1.18284e-05	0.000609785
chr11	62880982	62881382	5.42753	4.67385	5.92006	-1.17124	1.18551e-05	0.000609785
chr19	53867568	53867968	5.66557	4.97617	6.13012	-1.07988	1.18677e-05	0.000609785
chr12	113135882	113136282	5.07133	4.20868	5.60744	-1.32195	1.19499e-05	0.00061291
chr3	195126518	195126918	5.2761	4.48028	5.78603	-1.23014	1.2093e-05	0.000619139
chr17	17664355	17664755	4.84586	3.90835	5.40937	-1.42255	1.21194e-05	0.000619386
chr7	44999737	45000137	6.22223	5.63135	6.64022	-0.936033	1.21999e-05	0.000621621
chr12	6340596	6340996	3.8625	2.323	4.5902	-2.16897	1.22065e-05	0.000621621
chr17	44218888	44219288	4.9112	3.99738	5.46625	-1.39096	1.22514e-05	0.000622799
chr15	53529284	53529684	4.39205	3.24846	5.02187	-1.68954	1.23206e-05	0.000624456
chr20	31723396	31723796	6.12645	5.52369	6.55031	-0.953631	1.23275e-05	0.000624456
chr10	95907821	95908221	5.6145	4.91302	6.08445	-1.09718	1.23857e-05	0.000626299
chr9	92715569	92715969	4.61178	3.58264	5.20632	-1.54295	1.24346e-05	0.000627663
chr2	73214150	73214550	5.49278	4.75974	5.97651	-1.14206	1.25143e-05	0.000628505
chr10	121526836	121527236	3.59641	1.79863	4.37241	-2.46218	1.2528e-05	0.000628505
chr1	161726589	161726989	4.76811	3.80434	5.34079	-1.45735	1.25362e-05	0.000628505
chr7	149771793	149772193	5.18281	4.35789	5.70435	-1.27031	1.2539e-05	0.000628505
chr7	5634031	5634431	4.60904	3.58018	5.20349	-1.54258	1.26042e-05	0.00063067
chr6	20212441	20212841	5.87239	5.23071	6.31498	-1.01077	1.27857e-05	0.000637742
chr1	231195424	231195824	4.48069	3.39023	5.09459	-1.62192	1.27914e-05	0.000637742
chr5	56815180	56815580	4.65152	3.64224	5.23956	-1.51704	1.28122e-05	0.000637742
chr5	79237106	79237506	4.12113	2.80287	4.79828	-1.90595	1.28977e-05	0.000640885
chr12	109714220	109714620	4.80652	3.85888	5.3736	-1.43595	1.29654e-05	0.000643135
chr16	29691768	29692168	4.91229	4.0015	5.46624	-1.38683	1.29886e-05	0.000643172
chr8	96645596	96645996	4.38591	3.24405	5.01522	-1.6873	1.30326e-05	0.000643638
chr12	14769999	14770399	3.37903	1.32706	4.19366	-2.73676	1.30429e-05	0.000643638
chr18	62524363	62524763	4.87935	3.95831	5.43701	-1.40051	1.30672e-05	0.000643727
chr9	78297115	78297515	5.42653	4.67698	5.91731	-1.16537	1.31373e-05	0.000646069
chr19	49929753	49930153	5.68397	5.00267	6.14486	-1.06819	1.32065e-05	0.00064832
chr19	2294581	2294981	5.64256	4.952	6.10763	-1.0815	1.32282e-05	0.00064832
chr4	7042878	7043278	4.97595	4.08902	5.52116	-1.35471	1.33631e-05	0.000653812
chr19	3479139	3479539	5.91166	5.28	6.3495	-0.996115	1.34472e-05	0.000656519
chr3	72446766	72447166	4.43172	3.31761	5.0528	-1.65215	1.34642e-05	0.000656519
chr7	139359869	139360269	4.38693	3.24847	5.01524	-1.68292	1.36163e-05	0.00066238
chr1	155944481	155944881	4.06466	2.7066	4.75162	-1.95392	1.36307e-05	0.00066238
chr1	2446344	2446744	4.68975	3.6995	5.27144	-1.49212	1.36556e-05	0.000662468
chr8	143430870	143431270	4.72969	3.75572	5.30588	-1.47072	1.37015e-05	0.000663576
chr8	11284419	11284819	5.75262	5.08952	6.20519	-1.04186	1.38164e-05	0.00066801
chr14	92793777	92794567	5.5869	4.88421	6.05738	-1.09884	1.38799e-05	0.000669948
chr10	68827227	68827627	5.1522	4.3236	5.67519	-1.2753	1.4091e-05	0.00067821
chr4	155953662	155954062	4.17808	2.90722	4.84309	-1.84793	1.40983e-05	0.00067821
chr17	41648207	41648607	4.72901	3.75685	5.30457	-1.46828	1.41804e-05	0.000681016
chr5	176550317	176550717	4.68644	3.69834	5.26742	-1.48927	1.42968e-05	0.0006848
chr21	41368289	41368689	5.5659	4.85845	6.03849	-1.10567	1.43119e-05	0.0006848
chr1	16499146	16499546	5.46175	4.72633	5.94651	-1.14542	1.43309e-05	0.0006848
chr9	93003811	93004211	4.2325	3.00124	4.88699	-1.79904	1.44036e-05	0.00068713
chr14	96391726	96392126	6.01021	5.39607	6.43962	-0.970368	1.44574e-05	0.00068769
chr8	28401846	28402246	5.42268	4.67619	5.91217	-1.16103	1.45017e-05	0.00068769
chr14	61322737	61323137	3.85256	2.32539	4.57768	-2.1541	1.45022e-05	0.00068769
chr14	103056773	103057173	4.12075	2.81043	4.79591	-1.89612	1.45113e-05	0.00068769
chr2	43227087	43227487	5.37253	4.61288	5.86757	-1.17954	1.46151e-05	0.000691466
chr19	34364930	34365330	4.38862	3.25576	5.01528	-1.67567	1.46392e-05	0.000691468
chr12	124480181	124480581	5.94986	5.3262	6.38387	-0.984358	1.46794e-05	0.000692225
chr13	113423282	113423682	4.97057	4.08802	5.51416	-1.34871	1.47062e-05	0.00069235
chr7	112939736	112940136	5.81801	5.17141	6.2629	-1.01787	1.47677e-05	0.000694108
chrX	48021518	48021918	3.48124	1.58288	4.27347	-2.57144	1.48724e-05	0.000697883
chr1	202888737	202889137	6.06482	5.46073	6.48933	-0.955525	1.49182e-05	0.000698891
chr17	7314673	7315073	4.17617	2.91083	4.83974	-1.84089	1.50007e-05	0.000699463
chr17	82496128	82496528	3.58772	1.80686	4.36086	-2.44244	1.50456e-05	0.000699463
chr5	218512	218912	3.36659	1.32112	4.18033	-2.72958	1.50465e-05	0.000699463
chr12	57110303	57110703	5.09416	4.25147	5.62263	-1.29454	1.505e-05	0.000699463
chr8	73293346	73293746	4.11472	2.80478	4.78978	-1.89564	1.50525e-05	0.000699463
chr1	182782157	182782557	4.64646	3.64462	5.23204	-1.50719	1.51332e-05	0.000700625
chr2	70257747	70258147	5.48241	4.75524	5.96362	-1.13369	1.51367e-05	0.000700625
chr20	48827668	48828068	4.17761	2.91255	4.8411	-1.84062	1.51988e-05	0.000700625
chr15	31326103	31326503	6.32588	5.74989	6.73641	-0.913841	1.52098e-05	0.000700625
chr19	12786402	12786802	4.284	3.09113	4.92792	-1.75116	1.52113e-05	0.000700625
chr4	4290138	4290538	4.47697	3.39563	5.08806	-1.61007	1.52241e-05	0.000700625
chr1	155250495	155250895	5.56619	4.86132	6.03764	-1.10194	1.52736e-05	0.000701194
chr8	143529415	143529815	5.27751	4.49147	5.78346	-1.21641	1.52854e-05	0.000701194
chr2	175181318	175181718	5.42071	4.67701	5.90902	-1.15705	1.53921e-05	0.000704965
chr22	19178876	19179276	5.17569	4.35879	5.69406	-1.25915	1.54721e-05	0.000707495
chr6	145734862	145735262	5.09004	4.24768	5.61838	-1.2941	1.56146e-05	0.000712877
chr19	45506547	45506947	5.20186	4.39403	5.71662	-1.24662	1.57066e-05	0.000715007
chr15	69414161	69414561	4.99961	4.12938	5.53858	-1.33202	1.57112e-05	0.000715007
chr6	168647305	168647705	4.9985	4.12839	5.53743	-1.33185	1.57725e-05	0.000716661
chr1	183472631	183473031	4.47612	3.39698	5.08652	-1.60718	1.5806e-05	0.000717045
chr5	177516888	177517288	5.94588	5.32491	6.37858	-0.980368	1.58625e-05	0.000717701
chr17	81457121	81457521	4.22842	3.00294	4.88134	-1.79169	1.58705e-05	0.000717701
chr12	6950949	6951349	5.58026	4.88135	6.04906	-1.09341	1.59954e-05	0.000722209
chr12	62934668	62935068	5.50849	4.79029	5.98579	-1.12089	1.60684e-05	0.000723767
chr7	101165282	101165682	3.98826	2.58612	4.68571	-2.00663	1.60803e-05	0.000723767
chr19	18860649	18861049	4.05594	2.7066	4.74078	-1.94318	1.61312e-05	0.000724917
chr7	36367117	36367517	4.2247	2.99954	4.87753	-1.79129	1.62546e-05	0.000729321
chr3	69386082	69386482	4.27767	3.0863	4.92117	-1.74931	1.6301e-05	0.000730259
chr14	99546465	99546865	3.58031	1.80686	4.35219	-2.43379	1.64805e-05	0.000737147
chr16	87869310	87869710	5.39481	4.64646	5.88509	-1.1636	1.65071e-05	0.000737187
chr8	144786964	144787364	4.64396	3.647	5.22791	-1.50069	1.65679e-05	0.000738445
chr9	137043456	137043856	4.04447	2.69252	4.72995	-1.94642	1.65868e-05	0.000738445
chr16	57416905	57417305	4.68389	3.70415	5.26204	-1.47808	1.66629e-05	0.000740686
chr14	22836312	22836712	4.37823	3.24993	5.00355	-1.66984	1.67094e-05	0.00074123
chr22	50628204	50628604	4.17102	2.91081	4.83324	-1.8345	1.67269e-05	0.00074123
chr19	35039012	35039412	4.05459	2.7086	4.73861	-1.93901	1.68868e-05	0.000747164
chr22	32474665	32475065	5.5645	4.86349	6.03423	-1.09638	1.69295e-05	0.000747898
chr1	42816953	42817353	5.24863	4.45944	5.75587	-1.22074	1.71061e-05	0.000754214
chr6	36644943	36645343	5.38969	4.6417	5.87981	-1.1631	1.71444e-05	0.000754214
chr12	116418503	116418903	4.89454	3.99529	5.44429	-1.37115	1.71514e-05	0.000754214
chr7	24283697	24284097	5.86666	5.23458	6.30469	-0.996629	1.72573e-05	0.000757711
chr2	96839340	96839740	4.59971	3.58753	5.18871	-1.52051	1.75562e-05	0.000768332
chr2	237612802	237613202	3.98271	2.58613	4.67885	-1.99978	1.75765e-05	0.000768332
chr18	55343552	55343952	4.33425	4.92379	3.32042	1.6619	1.75835e-05	0.000768332
chr7	1533094	1533494	3.91454	2.46169	4.62356	-2.06661	1.76064e-05	0.000768332
chr17	42567197	42567597	5.39219	4.64647	5.88135	-1.15985	1.77042e-05	0.000770193
chr15	30991463	30991863	5.1408	4.32085	5.66039	-1.26329	1.77105e-05	0.000770193
chr19	2785188	2785588	6.26348	5.6873	6.67411	-0.914073	1.77297e-05	0.000770193
chr9	36036721	36037121	4.59389	3.58137	5.183	-1.52096	1.77867e-05	0.000771375
chr2	218257530	218257930	4.75512	3.80767	5.32214	-1.43544	1.78107e-05	0.000771375
chr22	38761082	38761482	5.89386	5.26872	6.32857	-0.986438	1.78691e-05	0.000772739
chr2	26345809	26346209	6.08441	5.48935	6.50447	-0.942112	1.80365e-05	0.000778801
chr11	93784007	93784407	5.36567	4.61369	5.85749	-1.16869	1.80929e-05	0.000780061
chr19	9792015	9792415	5.99771	5.39157	6.42322	-0.958462	1.81508e-05	0.000781171
chr18	55491183	55491583	4.63435	3.63984	5.21748	-1.49747	1.81731e-05	0.000781171
chr22	37079376	37079776	4.82483	3.90407	5.38238	-1.39993	1.82062e-05	0.000781424
chr5	179698535	179698935	5.72965	5.07181	6.1798	-1.03416	1.83238e-05	0.000785294
chr11	57324882	57325282	5.50007	4.78585	5.97563	-1.1152	1.84196e-05	0.000788222
chr22	37080739	37081139	5.92764	5.30962	6.35892	-0.975964	1.84769e-05	0.000788977
chr17	1574572	1574972	4.41753	3.32038	5.03348	-1.63008	1.85056e-05	0.000788977
chr2	18560221	18560621	4.9648	4.09204	5.50472	-1.3353	1.85198e-05	0.000788977
chr1	44799850	44800250	6.35815	5.79096	6.76422	-0.900626	1.85862e-05	0.00079063
chr19	7515782	7516182	3.21392	0.997494	4.04971	-2.90684	1.86845e-05	0.000793637
chr12	64404371	64404771	4.90336	4.01084	5.45064	-1.36192	1.88065e-05	0.000797636
chr19	17235314	17235714	4.96282	4.09104	5.50238	-1.33395	1.89336e-05	0.00080101
chr19	21329179	21329579	4.93005	4.04747	5.47364	-1.34857	1.89614e-05	0.00080101
chr4	109560987	109561387	5.15959	4.34968	5.67519	-1.24943	1.89699e-05	0.00080101
chr10	110567572	110567972	5.5363	4.8337	6.00675	-1.09862	1.90931e-05	0.000805026
chr2	119678847	119679247	4.86356	3.95831	5.41551	-1.37909	1.91516e-05	0.000806306
chr14	102139316	102139716	6.07125	5.4761	6.49135	-0.942227	1.92729e-05	0.000810224
chr2	10447648	10448048	5.24667	4.46203	5.75206	-1.21436	1.93412e-05	0.000811905
chr9	136118390	136118790	5.14365	4.3282	5.66145	-1.257	1.93916e-05	0.000812832
chr2	24084051	24084451	4.89328	4.00048	5.44066	-1.36233	1.94765e-05	0.000815198
chr15	31276892	31277292	5.24381	4.46031	5.74873	-1.21273	1.96395e-05	0.000819687
chr2	218404566	218404966	5.02067	4.16958	5.55238	-1.30585	1.96425e-05	0.000819687
chr12	111369066	111369466	5.19309	4.39403	5.70433	-1.23436	1.97586e-05	0.000819687
chr10	132208369	132208769	4.46656	3.39834	5.07356	-1.59294	1.97884e-05	0.000819687
chr17	17403990	17404390	6.10024	5.5108	6.51751	-0.933723	1.9836e-05	0.000819687
chr1	212630118	212630518	5.55415	4.85773	6.02184	-1.08977	1.98421e-05	0.000819687
chr19	2987151	2987551	4.10257	2.8105	4.77308	-1.87325	1.98665e-05	0.000819687
chr16	28863441	28863841	6.2947	5.72456	6.70227	-0.905009	1.9876e-05	0.000819687
chr16	66549847	66550247	5.32153	4.56008	5.81732	-1.18193	1.99132e-05	0.000819687
chr19	58182933	58183333	5.67011	5.00199	6.125	-1.04903	1.99374e-05	0.000819687
chr17	8158646	8159046	4.27026	3.09116	4.9103	-1.7336	1.99508e-05	0.000819687
chr19	49119000	49119400	6.16108	5.57825	6.57505	-0.923903	1.9954e-05	0.000819687
chr16	70700509	70700909	4.37119	3.25292	4.99352	-1.65684	1.99554e-05	0.000819687
chr19	10701865	10702265	5.28605	4.51682	5.78508	-1.19282	1.99958e-05	0.00082017
chr16	1677957	1678357	5.84832	5.21812	6.28545	-0.993824	2.00559e-05	0.00082146
chr19	57769418	57769818	4.31778	3.16965	4.94893	-1.69468	2.01419e-05	0.000822663
chr19	15288568	15288968	5.93441	5.32107	6.36343	-0.969069	2.01426e-05	0.000822663
chr15	67841140	67841540	4.88835	3.99633	5.43545	-1.36131	2.04483e-05	0.000833959
chr8	94987653	94988053	5.60805	4.92741	6.06864	-1.06707	2.0582e-05	0.000837131
chr10	1570573	1570973	5.669	5.002	6.12338	-1.04741	2.05845e-05	0.000837131
chr9	128641062	128641462	3.90508	2.46399	4.61146	-2.05224	2.08273e-05	0.000845562
chr11	14358846	14359246	4.9604	4.09203	5.49867	-1.32929	2.0867e-05	0.000845562
chr19	35141157	35141557	6.21544	5.64094	6.62522	-0.911494	2.08802e-05	0.000845562
chr17	83051705	83052105	6.40948	5.85015	6.81152	-0.88882	2.09118e-05	0.000845645
chr5	181261777	181262177	5.21773	4.42933	5.72465	-1.21952	2.09726e-05	0.000846911
chr8	103371442	103371842	4.74675	3.80879	5.31043	-1.42261	2.15082e-05	0.000867029
chr12	113055235	113055635	3.45548	1.58575	4.24323	-2.53857	2.15313e-05	0.000867029
chr3	129603595	129603995	4.74569	3.80655	5.30978	-1.42424	2.16515e-05	0.000870647
chr12	48814915	48815315	5.63028	4.95687	6.08759	-1.05662	2.16981e-05	0.000870907
chr8	127694868	127695268	5.04388	4.20577	5.57057	-1.28807	2.17657e-05	0.000870907
chr5	37249015	37249415	4.98753	4.13137	5.52117	-1.31266	2.17671e-05	0.000870907
chr10	46228163	46228563	5.58932	4.90599	6.05114	-1.07093	2.17858e-05	0.000870907
chr3	194364775	194365175	5.07441	4.24577	5.59742	-1.27509	2.18099e-05	0.000870907
chr17	63932102	63932502	6.27664	5.70897	6.68295	-0.90126	2.20093e-05	0.000877649
chr1	1260300	1260700	5.31743	4.56011	5.81149	-1.17607	2.21225e-05	0.000880938
chr16	67226680	67227469	5.53657	4.83953	6.00454	-1.09061	2.21793e-05	0.000881358
chr11	11069774	11070174	4.98194	4.12639	5.51534	-1.31182	2.21946e-05	0.000881358
chr19	46638887	46639287	5.75586	5.1116	6.19966	-1.01435	2.22828e-05	0.000883637
chr5	65722142	65722542	4.66732	3.70066	5.24099	-1.46059	2.23392e-05	0.00088465
chr19	3360646	3361046	5.99954	5.3999	6.42185	-0.948782	2.26156e-05	0.000893839
chr9	100098953	100099353	5.6305	4.95825	6.08728	-1.05494	2.26336e-05	0.000893839
chr17	42609278	42609678	5.90021	5.28512	6.33008	-0.971608	2.2706e-05	0.000895465
chr11	70203067	70203467	4.81907	3.90836	5.373	-1.38631	2.27854e-05	0.000896358
chr1	155194606	155195006	4.74809	3.81212	5.31106	-1.41996	2.28162e-05	0.000896358
chr15	72475065	72475465	5.66525	5.00131	6.11821	-1.04294	2.28224e-05	0.000896358
chr1	117121827	117122227	5.38254	4.64649	5.86758	-1.1461	2.31426e-05	0.00090769
chr12	51820624	51821024	4.62919	3.64823	5.20775	-1.47937	2.31774e-05	0.000907811
chr3	129606862	129607262	4.74309	3.80767	5.30587	-1.41922	2.3264e-05	0.000909961
chr6	87408089	87408489	5.31537	4.56012	5.80856	-1.17313	2.33164e-05	0.000910767
chr15	40307772	40308172	3.55928	1.81242	4.32656	-2.40282	2.34009e-05	0.000911612
chr15	90184504	90184904	5.01649	4.17251	5.54546	-1.29604	2.34016e-05	0.000911612
chr1	110034978	110035378	4.6265	3.64583	5.20496	-1.47897	2.34713e-05	0.000913087
chr11	65130089	65130489	5.18323	4.39045	5.69194	-1.22558	2.35483e-05	0.000914841
chr7	33129170	33129570	5.33028	4.58099	5.82095	-1.16478	2.36802e-05	0.00091872
chr16	57645116	57645516	5.37826	4.64248	5.86318	-1.14571	2.39107e-05	0.00092567
chr8	144901332	144901732	6.04789	5.45816	6.46531	-0.9341	2.39526e-05	0.00092567
chr19	50720893	50721293	6.52449	5.97711	6.92037	-0.870857	2.39562e-05	0.00092567
chr22	29998803	29999203	4.76269	5.27679	3.95651	1.38406	2.4198e-05	0.000933758
chr3	58237584	58237984	5.18601	4.39493	5.69403	-1.22319	2.42816e-05	0.000935723
chr9	86353774	86354174	3.55389	1.80964	4.3207	-2.39974	2.43477e-05	0.000937009
chr2	96233919	96234319	4.65944	3.69596	5.23203	-1.45638	2.46459e-05	0.000947214
chr5	10627753	10628153	4.91998	4.04952	5.45905	-1.33196	2.50027e-05	0.00095879
chr20	64038690	64039090	6.17477	5.60182	6.58376	-0.909097	2.50139e-05	0.00095879
chr19	17420430	17420830	3.55139	1.80964	4.31777	-2.39681	2.50815e-05	0.000960095
chr10	97816453	97816853	5.23256	4.45769	5.73393	-1.2006	2.52436e-05	0.000965013
chr2	174486986	174487386	5.83991	5.21682	6.27364	-0.983338	2.55089e-05	0.000973858
chr12	47773716	47774116	5.30998	4.55763	5.80195	-1.16904	2.56331e-05	0.000977297
chr11	79236616	79237016	4.49346	3.45944	5.08958	-1.54853	2.5882e-05	0.000984933
chr10	69481362	69481762	5.32896	4.58347	5.81803	-1.15938	2.59021e-05	0.000984933
chr16	30378153	30378553	6.5039	5.95748	6.89928	-0.869376	2.59426e-05	0.000985166
chr1	85276514	85276914	6.33511	5.778	6.73602	-0.88539	2.61365e-05	0.000991215
chr12	54418938	54419338	4.13996	2.90166	4.79634	-1.80687	2.61814e-05	0.000991608
chr7	119711896	119712296	3.3485	4.11839	1.58657	2.55269	2.6232e-05	0.000992215
chr10	96513615	96514015	4.87707	3.99734	5.4196	-1.34446	2.63009e-05	0.000992556
chr21	44339001	44339780	5.23563	4.46381	5.73573	-1.19626	2.63369e-05	0.000992556
chr1	151195898	151196298	3.32153	1.32411	4.12852	-2.6751	2.63449e-05	0.000992556
chr13	27826399	27826799	4.66095	3.70183	5.23202	-1.4505	2.64577e-05	0.000994696
chr5	172835770	172836170	4.77518	3.85889	5.33113	-1.39363	2.6498e-05	0.000994696
chr17	17669756	17670156	3.72934	2.16714	4.46171	-2.19322	2.65405e-05	0.000994696
chr4	53701658	53702058	3.72934	2.16714	4.46171	-2.19322	2.65405e-05	0.000994696
chr11	110429777	110430177	4.94517	4.08701	5.47958	-1.31526	2.67067e-05	0.000999617
chr1	156581858	156582258	4.02084	2.69857	4.69899	-1.90956	2.67479e-05	0.000999857
chr1	9129147	9129547	6.16935	5.59791	6.57758	-0.906843	2.68676e-05	0.00100302
chr19	912827	913227	4.25099	3.08626	4.88694	-1.71523	2.7017e-05	0.00100729
chr11	65720486	65720886	5.15086	4.35606	5.66038	-1.22827	2.71702e-05	0.00101032
chr20	4822692	4823092	5.58574	4.91026	6.04399	-1.05954	2.71796e-05	0.00101032
chr12	113130390	113130790	5.28273	4.5262	5.77646	-1.17486	2.72041e-05	0.00101032
chr16	21520147	21520547	6.07744	5.49578	6.49082	-0.922047	2.74918e-05	0.0010194
chr19	2090232	2090632	6.42007	5.87095	6.81685	-0.873404	2.75824e-05	0.0010194
chr21	38493544	38493944	3.88485	2.45944	4.58768	-2.03314	2.76117e-05	0.0010194
chr1	2439479	2439879	6.03041	5.44261	6.44686	-0.931201	2.76224e-05	0.0010194
chr12	110281009	110281409	5.48282	4.78212	5.95241	-1.09575	2.76431e-05	0.0010194
chr3	129576959	129577359	6.50412	5.95959	6.89851	-0.866497	2.76619e-05	0.0010194
chr5	151080915	151081315	5.9097	5.30321	6.33538	-0.958873	2.77116e-05	0.00101943
chr14	93028526	93028926	5.01044	4.17448	5.53629	-1.2849	2.77338e-05	0.00101943
chr13	98543498	98543898	4.25172	3.08957	4.88693	-1.71192	2.78341e-05	0.00102081
chr18	48540281	48540681	4.01681	2.69649	4.69449	-1.90714	2.7863e-05	0.00102081
chr15	78507221	78507621	6.21052	5.64554	6.61547	-0.897157	2.7878e-05	0.00102081
chr16	11508112	11508512	4.39713	3.32037	5.0068	-1.60357	2.82155e-05	0.00103184
chr9	33167134	33167534	6.17098	5.60182	6.57805	-0.9034	2.84417e-05	0.00103879
chr12	132687140	132687540	5.3279	4.58678	5.8151	-1.15315	2.86762e-05	0.00104409
chr2	219294611	219295011	4.08468	2.81443	4.74954	-1.84591	2.86813e-05	0.00104409
chr6	166956920	166957320	4.69517	3.75573	5.25937	-1.42433	2.86959e-05	0.00104409
chr13	113208870	113209270	4.94429	4.09004	5.47721	-1.30986	2.8865e-05	0.00104891
chr18	55337791	55338191	5.18944	5.64503	4.51979	1.19187	2.90677e-05	0.00105494
chr8	144082511	144082911	4.66013	3.70653	5.22928	-1.44307	2.91248e-05	0.00105516
chr11	6473868	6474268	4.61346	3.64221	5.18871	-1.46641	2.91473e-05	0.00105516
chr1	20786881	20787281	5.20453	4.42845	5.7064	-1.2022	2.92412e-05	0.00105722
chr16	2161130	2161530	5.85809	5.24502	6.28698	-0.968569	2.92975e-05	0.00105792
chr22	49937361	49937761	5.61767	4.95338	6.07079	-1.04336	2.94413e-05	0.00106099
chr11	119107047	119107447	5.79777	5.17272	6.23245	-0.986171	2.94564e-05	0.00106099
chr2	219160382	219160782	6.28547	5.72915	6.68597	-0.884159	2.97203e-05	0.00106915
chr19	5340965	5341365	3.17277	0.997485	4.00351	-2.86101	2.9768e-05	0.00106952
chr12	46383293	46383693	5.74175	5.10631	6.18138	-1.00139	2.98396e-05	0.00107075
chr22	48701000	48701400	5.96994	5.3765	6.3892	-0.939527	2.99943e-05	0.00107496
chr16	56657531	56657931	5.17499	4.39315	5.67923	-1.21018	3.026e-05	0.00108201
chr8	144012300	144012700	4.90815	4.04543	5.44429	-1.32134	3.02666e-05	0.00108201
chr11	776774	777570	4.93944	4.08802	5.47127	-1.30595	3.06896e-05	0.00109577
chr19	1257853	1258253	4.24595	3.08959	4.87948	-1.70447	3.08938e-05	0.00110079
chr2	96816137	96816537	5.79547	5.17207	6.22935	-0.983723	3.09071e-05	0.00110079
chr7	33108870	33109270	3.7212	2.17226	4.45085	-2.17728	3.10532e-05	0.00110347
chr2	241903035	241903435	5.5769	4.90528	6.03338	-1.05393	3.10593e-05	0.00110347
chr9	124258620	124259020	4.90871	4.04749	5.44429	-1.31928	3.11248e-05	0.00110394
chr16	10385940	10386340	5.68981	5.0444	6.13415	-1.01592	3.11495e-05	0.00110394
chr1	93846724	93847124	4.57307	3.58881	5.15275	-1.48341	3.14695e-05	0.0011139
chr19	45164483	45164883	4.483	3.45944	5.07573	-1.53469	3.16618e-05	0.00111695
chr11	10808783	10809183	5.97201	5.3797	6.3907	-0.937836	3.16905e-05	0.00111695
chr12	110582587	110582987	5.00068	4.16957	5.52464	-1.2782	3.17093e-05	0.00111695
chr7	99375331	99375731	4.65475	3.70538	5.22243	-1.43737	3.17167e-05	0.00111695
chr2	88691604	88692004	5.09553	4.29227	5.60846	-1.23984	3.17505e-05	0.00111695
chr8	37695278	37695678	5.69024	5.04575	6.13414	-1.01457	3.18847e-05	0.0011203
chr19	1401249	1401649	4.83608	3.95304	5.37985	-1.34881	3.19576e-05	0.00112149
chr16	88783459	88783859	4.38923	3.31889	4.99689	-1.59514	3.2082e-05	0.0011238
chr3	48300884	48301284	3.80153	2.32549	4.51569	-2.09234	3.21019e-05	0.0011238
chr8	98117044	98117444	5.17615	4.39674	5.6794	-1.20678	3.23925e-05	0.00113259
chr1	1907252	1907652	6.74354	6.21147	7.13138	-0.847714	3.24396e-05	0.00113286
chrX	68828863	68829263	4.90841	4.04954	5.44308	-1.31603	3.25829e-05	0.00113648
chr6	26031851	26032251	4.68672	3.75227	5.24915	-1.41762	3.26715e-05	0.00113818
chr1	145960503	145960903	5.70843	5.06915	6.14988	-1.00695	3.27694e-05	0.00114021
chr11	64844281	64844681	4.47953	3.45677	5.072	-1.53369	3.3048e-05	0.00114815
chr2	84971953	84972353	4.34262	3.24848	4.95764	-1.62557	3.30778e-05	0.00114815
chr11	9664066	9664466	5.11779	4.32363	5.62705	-1.22725	3.3121e-05	0.00114826
chr22	37274489	37274889	5.47515	4.78061	5.94201	-1.08688	3.31726e-05	0.00114851
chr6	105620284	105620684	4.13105	2.90723	4.78352	-1.78858	3.32083e-05	0.00114851
chr8	144408981	144409767	5.74292	5.11161	6.18059	-0.995299	3.32883e-05	0.00114989
chr3	42658385	42658785	4.86959	4.00048	5.40815	-1.32991	3.33633e-05	0.0011511
chr16	5071792	5072192	4.61051	3.64707	5.18307	-1.45593	3.34455e-05	0.00115164
chr19	11374651	11375051	6.69061	6.15812	7.07867	-0.848307	3.34594e-05	0.00115164
chr11	111602353	111602753	4.68732	3.75458	5.24915	-1.41531	3.36e-05	0.00115509
chr19	40284770	40285170	4.38866	3.3218	4.99524	-1.59058	3.37961e-05	0.00116044
chr2	200963240	200963640	5.4566	4.75753	5.92548	-1.09336	3.38639e-05	0.00116076
chr17	50178296	50178696	4.93657	4.09006	5.46652	-1.29917	3.38864e-05	0.00116076
chr1	99970074	99970474	4.24017	3.08792	4.87251	-1.69924	3.4046e-05	0.00116484
chr5	177403834	177404234	5.03137	4.21352	5.55012	-1.25991	3.42279e-05	0.00116805
chr19	55647899	55648299	4.43142	3.38874	5.03033	-1.5594	3.42606e-05	0.00116805
chr4	1717746	1718146	3.41814	1.58576	4.19988	-2.49549	3.42844e-05	0.00116805
chr22	37485577	37485977	4.24012	3.08961	4.87196	-1.69693	3.4303e-05	0.00116805
chr7	22854153	22854553	4.83124	3.95197	5.37361	-1.34364	3.45203e-05	0.00117345
chr10	78974642	78975042	5.03273	4.21546	5.55126	-1.25911	3.4562e-05	0.00117345
chr9	129069292	129069692	6.13676	5.57104	6.54208	-0.898182	3.45974e-05	0.00117345
chr7	22481764	22482164	4.93006	4.08294	5.46024	-1.30004	3.46252e-05	0.00117345
chr13	110915199	110915599	6.59383	6.05953	6.98285	-0.850991	3.47138e-05	0.00117453
chr8	95024631	95025031	5.53611	4.85919	5.99502	-1.06153	3.4739e-05	0.00117453
chr2	73225357	73225757	4.48083	3.4621	5.07198	-1.52834	3.49459e-05	0.00117959
chr16	88921631	88922031	6.17504	5.61437	6.57778	-0.890609	3.50023e-05	0.00117959
chr9	98056360	98056760	5.59237	4.92952	6.04483	-1.04121	3.50122e-05	0.00117959
chr5	82551457	82551857	4.00221	2.69642	4.67622	-1.88897	3.50824e-05	0.00118057
chr11	124800570	124800970	4.72445	3.8088	5.28017	-1.39245	3.51711e-05	0.00118217
chr7	76379858	76380258	4.93775	4.09207	5.46737	-1.29805	3.5274e-05	0.00118424
chr2	43225200	43225600	5.14508	4.36249	5.64962	-1.2111	3.55083e-05	0.00118889
chr16	2268125	2268525	5.87379	5.27001	6.29815	-0.954796	3.55242e-05	0.00118889
chr11	2699695	2700461	5.00105	4.17447	5.52324	-1.27194	3.55465e-05	0.00118889
chr12	105107797	105108197	4.79309	3.90294	5.3395	-1.3583	3.55936e-05	0.00118889
chr8	22441071	22441471	5.29681	4.55767	5.78317	-1.15023	3.56381e-05	0.00118889
chr22	39349259	39349659	4.86336	3.99733	5.40075	-1.32568	3.56612e-05	0.00118889
chr8	24927888	24928288	3.29742	1.32412	4.10093	-2.64778	3.57169e-05	0.00118936
chr15	40564908	40565308	5.39041	4.67625	5.86595	-1.11487	3.59205e-05	0.00119475
chr14	58765534	58765934	4.86484	3.99943	5.40199	-1.32481	3.60105e-05	0.00119514
chr16	87350206	87350606	4.75891	3.85668	5.30975	-1.37451	3.60549e-05	0.00119514
chr8	19742370	19742770	4.75487	3.85223	5.30586	-1.37507	3.60572e-05	0.00119514
chr18	79856629	79857029	5.94953	5.3593	6.36719	-0.934701	3.61103e-05	0.00119552
chr1	179882805	179883205	5.36343	4.64328	5.84159	-1.12337	3.61838e-05	0.00119657
chr19	48170027	48170427	5.66803	5.02405	6.1117	-1.01378	3.64211e-05	0.00120303
chr2	70767515	70767915	5.24561	4.49233	5.73798	-1.17019	3.64812e-05	0.00120363
chr11	65112716	65113116	4.99764	4.17352	5.51887	-1.26849	3.65764e-05	0.00120482
chr2	24360427	24360827	4.79368	3.90512	5.3395	-1.35612	3.66015e-05	0.00120482
chr1	20152103	20152503	5.53186	4.85626	5.99016	-1.05961	3.67547e-05	0.00120839
chr6	7051889	7052289	4.64929	3.70655	5.21464	-1.42848	3.67942e-05	0.00120839
chr6	111482165	111482565	4.56895	3.59382	5.14553	-1.4712	3.69106e-05	0.00121083
chr12	12010403	12010803	6.17441	5.61372	6.57715	-0.890661	3.70124e-05	0.0012114
chr5	180494285	180494685	4.8327	3.95731	5.37361	-1.33831	3.70124e-05	0.0012114
chr19	6460319	6460719	6.52044	5.98628	6.90939	-0.850723	3.70807e-05	0.00121225
chr22	49531143	49531543	4.64368	3.70066	5.20914	-1.42886	3.71376e-05	0.00121272
chr12	116881004	116881404	5.0231	4.20769	5.54088	-1.25654	3.71979e-05	0.00121331
chr4	139083873	139084273	4.86305	3.99943	5.39952	-1.32235	3.73354e-05	0.00121508
chr16	67552269	67552669	4.68395	3.75689	5.24375	-1.4076	3.73369e-05	0.00121508
chr1	41361032	41361432	5.57336	4.90885	6.02658	-1.04356	3.74487e-05	0.00121734
chr5	173057037	173057437	6.42314	5.88429	6.81456	-0.857798	3.75112e-05	0.00121799
chr22	37050564	37050964	3.86227	2.45477	4.56097	-2.01125	3.76035e-05	0.00121961
chr1	26529675	26530075	5.14156	4.36065	5.64542	-1.20878	3.77353e-05	0.0012225
chr8	38954190	38954590	3.78845	2.32059	4.50081	-2.0825	3.7819e-05	0.00122383
chr1	150974524	150974924	4.33637	3.25002	4.949	-1.61541	3.79222e-05	0.00122578
chr17	21368793	21369193	5.22015	4.46208	5.71453	-1.17686	3.7993e-05	0.00122669
chr16	88478179	88478579	5.88797	5.28961	6.30967	-0.946743	3.80508e-05	0.00122717
chr15	77578824	77579224	5.80331	5.18972	6.23245	-0.969239	3.82741e-05	0.0012303
chr12	57089687	57090087	4.71935	3.80654	5.27404	-1.38863	3.82759e-05	0.0012303
chr6	42890659	42891059	5.66813	5.02609	6.11089	-1.01093	3.82936e-05	0.0012303
chr9	128771604	128772004	4.33467	3.24849	4.94725	-1.61518	3.83194e-05	0.0012303
chr1	29709208	29709608	4.28553	3.17124	4.90666	-1.65102	3.84083e-05	0.00123177
chr5	141475853	141476253	4.89473	4.04233	5.42693	-1.30713	3.84931e-05	0.0012318
chr9	134053271	134053671	4.4747	3.46078	5.06427	-1.52195	3.8495e-05	0.0012318
chr22	31347266	31347666	5.29111	4.55429	5.77647	-1.14694	3.86256e-05	0.00123438
chr20	38809033	38809433	5.36276	4.64489	5.83992	-1.12011	3.86878e-05	0.00123438
chr7	151232250	151232650	4.47652	3.46346	5.06582	-1.52083	3.8705e-05	0.00123438
chr16	4272799	4273199	5.29542	4.55934	5.78047	-1.14588	3.88328e-05	0.00123708
chr1	155970676	155971076	4.7183	3.80767	5.27219	-1.38561	3.8901e-05	0.0012378
chr19	4503348	4503748	5.75271	5.13007	6.18623	-0.982528	3.89418e-05	0.0012378
chr12	47812887	47813287	5.70588	5.07248	6.14454	-0.998305	3.95385e-05	0.00125245
chr22	38755976	38756376	5.18751	4.42309	5.68454	-1.18573	3.95771e-05	0.00125245
chr20	63949401	63949801	6.19131	5.63526	6.59167	-0.88364	3.95887e-05	0.00125245
chr12	6867153	6867553	4.85941	3.99733	5.39531	-1.32027	3.96133e-05	0.00125245
chr17	6443892	6444292	5.45113	4.75753	5.91756	-1.08546	3.9627e-05	0.00125245
chr2	112054227	112054627	6.32521	5.78138	6.71923	-0.865281	3.96647e-05	0.00125245
chr9	90216108	90216508	3.6974	2.16192	4.42426	-2.16119	3.97278e-05	0.00125307
chr1	25616212	25616612	5.38267	4.67229	5.85655	-1.10942	4.00415e-05	0.00126118
chr10	80453829	80454229	4.75849	3.86221	5.30715	-1.36639	4.01191e-05	0.00126118
chr7	39951514	39951914	5.75929	5.13865	6.19184	-0.979549	4.01345e-05	0.00126118
chr1	32651154	32651554	5.51713	4.84107	5.97565	-1.06022	4.01612e-05	0.00126118
chr5	177507757	177508157	4.42414	3.39015	5.02026	-1.54799	4.07424e-05	0.00127673
chr19	949343	949743	3.85319	2.45002	4.55087	-2.00591	4.07452e-05	0.00127673
chr16	67842515	67842915	5.15853	4.38769	5.65823	-1.1947	4.09166e-05	0.0012807
chr19	7869934	7870334	5.6604	5.01996	6.1024	-1.00859	4.11148e-05	0.00128493
chr22	39576570	39576970	5.04927	4.24767	5.56153	-1.23738	4.11414e-05	0.00128493
chrX	12950794	12951194	4.37988	3.32326	4.98323	-1.5772	4.1247e-05	0.00128597
chr12	132887441	132887841	3.6983	2.1671	4.42426	-2.15602	4.12702e-05	0.00128597
chr14	52950869	52951269	3.85907	2.45944	4.55593	-2.00156	4.13094e-05	0.00128597
chrX	40151026	40151426	4.28349	3.17445	4.90304	-1.6442	4.1573e-05	0.00129217
chr9	129496652	129497052	4.37827	3.3218	4.98157	-1.577	4.16407e-05	0.00129217
chr1	25743425	25743825	4.9889	4.16957	5.50823	-1.26183	4.16437e-05	0.00129217
chr11	122655611	122656011	5.47226	4.78665	5.93511	-1.07397	4.18522e-05	0.00129724
chr5	139764230	139764630	4.59763	3.64464	5.16657	-1.44192	4.20667e-05	0.0013022
chr14	102087476	102087876	5.02093	4.21159	5.5363	-1.24807	4.21031e-05	0.0013022
chr22	37716805	37717205	4.16958	2.99414	4.80858	-1.72805	4.23001e-05	0.00130688
chr16	10580583	10580983	3.99913	2.70691	4.66967	-1.87206	4.23654e-05	0.00130749
chr3	71542601	71543001	5.89527	5.30321	6.31385	-0.937365	4.2592e-05	0.00131307
chr2	98730277	98730677	4.42169	3.39014	5.01701	-1.54475	4.26618e-05	0.00131381
chr3	179562594	179562994	6.31212	5.76985	6.70533	-0.862893	4.3077e-05	0.00132486
chr17	3846092	3846492	4.82824	3.95943	5.36668	-1.32931	4.31482e-05	0.00132486
chr16	642275	642675	3.61132	2.00641	4.35224	-2.24039	4.31593e-05	0.00132486
chr10	44913766	44914166	4.05229	2.80066	4.71223	-1.82258	4.32414e-05	0.00132531
chr3	138834672	138835072	5.19264	4.43292	5.6877	-1.17908	4.32663e-05	0.00132531
chr16	352720	353120	5.97851	5.39924	6.39069	-0.918341	4.361e-05	0.00133351
chr15	63157247	63157647	5.76372	5.14761	6.19408	-0.972912	4.36271e-05	0.00133351
chr3	53160694	53161094	4.67599	3.75574	5.23335	-1.39842	4.371e-05	0.00133462
chr11	45804997	45805397	5.74688	5.12743	6.17885	-0.977818	4.40307e-05	0.00134235
chr19	40598381	40598781	4.4243	3.39577	5.01865	-1.54077	4.40583e-05	0.00134235
chr6	145813854	145814254	4.1139	2.90536	4.76217	-1.76923	4.41037e-05	0.00134235
chr14	58637632	58638032	5.5882	4.93377	6.03676	-1.02892	4.41995e-05	0.00134384
chr6	13288428	13288828	4.32459	3.24542	4.93501	-1.60609	4.48375e-05	0.00135957
chr1	173714904	173715304	5.42851	4.73483	5.89498	-1.0855	4.48778e-05	0.00135957
chr11	62791672	62792072	4.71314	3.80881	5.26475	-1.37709	4.4916e-05	0.00135957
chr14	99572963	99573363	6.51109	5.98273	6.89697	-0.841868	4.50082e-05	0.00135957
chr8	94895674	94896074	6.36554	5.82879	6.75585	-0.854517	4.50458e-05	0.00135957
chr12	6699728	6700128	3.85293	2.45944	4.54836	-1.994	4.50638e-05	0.00135957
chr20	36132657	36133057	4.63477	3.70066	5.19708	-1.41686	4.50843e-05	0.00135957
chr11	2316448	2316848	6.19486	5.64423	6.59242	-0.875459	4.50961e-05	0.00135957
chr1	211830750	211831150	5.10459	4.32364	5.60846	-1.20869	4.53545e-05	0.00136592
chr22	23218829	23219229	6.04605	5.47801	6.45256	-0.90157	4.5436e-05	0.00136694
chr4	1720982	1721382	5.33025	4.61202	5.80758	-1.12055	4.55192e-05	0.00136801
chr1	75724620	75725020	5.50955	4.8374	5.96628	-1.05454	4.56016e-05	0.00136899
chr17	63842973	63843373	5.78481	5.17469	6.21226	-0.964041	4.56606e-05	0.00136899
chr19	40425811	40426211	6.32385	5.78407	6.71575	-0.859111	4.57425e-05	0.00136899
chr11	117181221	117181621	4.62775	3.69347	5.19012	-1.41709	4.5791e-05	0.00136899
chr1	41404388	41404788	5.7537	5.13666	6.18452	-0.974247	4.58351e-05	0.00136899
chr17	78782449	78782849	5.07814	4.28946	5.58518	-1.21944	4.58384e-05	0.00136899
chr6	168607708	168608108	4.4641	3.45809	5.05106	-1.51151	4.59291e-05	0.00137027
chr1	5879186	5879586	3.60318	4.30857	2.16647	2.18169	4.61606e-05	0.00137575
chr14	96104430	96104830	5.74753	5.13073	6.17822	-0.973879	4.6549e-05	0.00138218
chr18	21600348	21600748	5.10694	4.32642	5.61064	-1.20812	4.65504e-05	0.00138218
chr22	24588725	24589125	5.1545	4.3895	5.65178	-1.18644	4.65594e-05	0.00138218
chr10	124347747	124348147	5.35544	4.6449	5.82939	-1.10957	4.65694e-05	0.00138218
chr12	31326023	31326423	5.66203	5.02678	6.10157	-1.00095	4.68137e-05	0.001388
chr8	8228094	8228494	7.43606	6.9086	7.82147	-0.841071	4.7012e-05	0.00139198
chr17	61863281	61863681	5.36175	4.653	5.83491	-1.10698	4.70449e-05	0.00139198
chr17	81523073	81523473	5.18564	4.42937	5.67927	-1.17419	4.71858e-05	0.0013945
chr7	149822398	149822798	6.13942	5.58457	6.53916	-0.881783	4.72276e-05	0.0013945
chr20	38725908	38726308	4.59435	3.64833	5.16087	-1.43254	4.75387e-05	0.00140224
chr15	40926102	40926502	4.71308	3.81222	5.26342	-1.37236	4.77e-05	0.00140556
chr6	42048676	42049076	5.1259	4.35419	5.62596	-1.1958	4.78414e-05	0.00140828
chr9	127980933	127981333	6.00297	5.43069	6.41163	-0.90789	4.79866e-05	0.0014111
chr16	27232151	27232551	6.18366	5.63393	6.58075	-0.874056	4.80389e-05	0.00141119
chr2	136257776	136258176	4.50582	3.52297	5.08502	-1.48112	4.81356e-05	0.00141258
chr19	1875941	1876341	4.81768	3.95411	5.35414	-1.32209	4.82218e-05	0.00141367
chr11	59668984	59669384	5.64252	5.00407	6.08357	-1.00561	4.82796e-05	0.00141392
chr8	140635838	140636238	4.66968	3.75458	5.22519	-1.39143	4.83902e-05	0.00141571
chr3	51671641	51672041	4.85489	4.00365	5.38666	-1.30532	4.87654e-05	0.00142523
chr1	155978539	155978939	5.04764	4.25343	5.55692	-1.22705	4.89223e-05	0.00142836
chr10	119178501	119178901	5.07498	4.28947	5.58072	-1.21497	4.91013e-05	0.00143213
chr1	109483404	109483804	4.2735	3.17285	4.89051	-1.63335	4.93932e-05	0.00143918
chr5	178120886	178121286	6.22844	5.68401	6.62278	-0.866098	4.96702e-05	0.00144526
chr12	57118966	57119366	5.4624	4.78289	5.92248	-1.0651	4.97026e-05	0.00144526
chr9	127734722	127735122	5.48152	4.80702	5.93932	-1.0579	4.99972e-05	0.00145235
chr7	6504102	6504502	5.76066	5.14958	6.18859	-0.965452	5.01349e-05	0.00145488
chr3	51982919	51983319	5.37429	4.67229	5.84446	-1.09737	5.02076e-05	0.00145551
chr1	42766951	42767351	5.90432	5.3198	6.31914	-0.926127	5.03127e-05	0.00145709
chr1	23556287	23556687	4.74586	3.86001	5.29067	-1.35217	5.05685e-05	0.00146302
chr11	64000819	64001219	5.3346	4.62187	5.80952	-1.11265	5.08467e-05	0.00146912
chr16	362306	362706	4.21858	3.08965	4.84408	-1.66912	5.09202e-05	0.00146912
chr1	22717032	22717432	5.04033	4.24767	5.54899	-1.22488	5.09333e-05	0.00146912
chr6	42563862	42564262	5.56376	4.90956	6.0122	-1.02853	5.13092e-05	0.00147848
chr6	170584628	170585028	4.16812	3.00846	4.8026	-1.70779	5.16834e-05	0.00148777
chr5	140107413	140107813	5.65206	5.01994	6.09011	-0.996325	5.18611e-05	0.0014893
chr8	66534800	66535200	4.31652	3.24539	4.92444	-1.59556	5.18953e-05	0.0014893
chr19	16899474	16899874	3.91705	2.58618	4.59734	-1.91866	5.19253e-05	0.0014893
chr9	134456020	134456420	5.99747	5.42749	6.40495	-0.904418	5.19444e-05	0.0014893
chr13	113647181	113647581	4.46376	3.46618	5.04792	-1.50029	5.21033e-05	0.00149236
chr14	21103875	21104275	5.48525	4.81302	5.94201	-1.0546	5.22011e-05	0.00149367
chr22	50186736	50187136	4.09943	2.89957	4.7453	-1.75816	5.22729e-05	0.00149423
chr7	157690971	157691371	5.15002	4.38951	5.64542	-1.18011	5.25068e-05	0.00149943
chr16	54286574	54286974	4.94822	4.12938	5.46736	-1.26101	5.25766e-05	0.00149992
chr19	10870905	10871305	6.15323	5.60375	6.55019	-0.873642	5.29209e-05	0.00150571
chr18	51153979	51154379	5.7467	5.1347	6.17507	-0.966765	5.29436e-05	0.00150571
chr14	95693307	95693707	5.15466	4.39497	5.64971	-1.17894	5.29801e-05	0.00150571
chr1	201480446	201480846	5.65506	5.02406	6.09258	-0.99468	5.29896e-05	0.00150571
chr14	103075652	103076052	4.66464	3.75457	5.21833	-1.38458	5.33016e-05	0.00151283
chr1	36094181	36094581	5.20067	4.45501	5.68981	-1.15927	5.33456e-05	0.00151283
chr19	18291596	18291996	5.43895	4.75679	5.90024	-1.06889	5.35529e-05	0.00151721
chr19	3172289	3172689	5.90847	5.32618	6.32217	-0.922778	5.36701e-05	0.00151903
chr12	122895526	122895926	4.54494	3.58635	5.11583	-1.4491	5.38149e-05	0.00152162
chr16	28291912	28292312	4.26355	3.16636	4.87951	-1.62885	5.41612e-05	0.00152991
chr5	60699765	60700165	5.4188	4.73175	5.88229	-1.0759	5.43929e-05	0.00153494
chr11	6603322	6603722	4.84848	4.00154	5.37859	-1.2994	5.46113e-05	0.00153959
chr22	47213421	47213821	3.76871	2.32801	4.475	-2.04946	5.4891e-05	0.00154595
chr1	201829326	201829726	4.661	3.75107	5.21464	-1.38444	5.50987e-05	0.00155028
chr17	81910268	81910668	3.49082	1.80968	4.24628	-2.32576	5.52573e-05	0.00155244
chr11	64621441	64621841	6.11939	5.56782	6.51743	-0.876789	5.52839e-05	0.00155244
chr14	22871605	22872005	6.27856	5.74172	6.66891	-0.854588	5.5397e-05	0.00155265
chr17	3723490	3723890	4.70653	3.81221	5.25447	-1.36346	5.53996e-05	0.00155265
chr1	23531324	23531724	5.32726	4.6178	5.80074	-1.10795	5.57169e-05	0.00155891
chr19	2426750	2427150	3.68138	2.1723	4.40268	-2.12943	5.57768e-05	0.00155891
chr10	14959357	14959757	5.76186	5.15484	6.1878	-0.959414	5.57861e-05	0.00155891
chr11	65524985	65525385	4.9801	4.17453	5.49396	-1.24266	5.64019e-05	0.00157459
chr11	67288417	67288817	6.24802	5.70953	6.63925	-0.857053	5.64829e-05	0.00157531
chr1	8525829	8526229	5.29924	4.58344	5.77549	-1.11696	5.65724e-05	0.00157578
chr17	29048502	29048902	4.03962	2.80663	4.69457	-1.79899	5.66095e-05	0.00157578
chr22	38243341	38243741	4.21318	3.08964	4.83708	-1.66222	5.67523e-05	0.0015772
chr16	89657715	89658115	4.53991	3.58381	5.10994	-1.44574	5.68658e-05	0.0015772
chr19	10671531	10671931	3.25885	1.32715	4.05618	-2.60034	5.68773e-05	0.0015772
chr1	23790745	23791145	4.35534	3.31281	4.9542	-1.5587	5.68841e-05	0.0015772
chr6	125301710	125302110	4.6603	3.75224	5.21327	-1.3819	5.69358e-05	0.0015772
chr4	1684224	1684624	3.83651	2.45707	4.52861	-1.97677	5.7046e-05	0.00157873
chr19	18023265	18023665	4.61935	3.69587	5.17788	-1.40252	5.71091e-05	0.00157895
chr8	144509653	144510053	4.15793	3.00131	4.79154	-1.70396	5.71998e-05	0.00157994
chr11	9384704	9385104	4.88583	4.05269	5.41059	-1.28049	5.73705e-05	0.00158313
chr12	123712295	123712695	4.04005	2.80864	4.69458	-1.79699	5.75245e-05	0.00158348
chr15	83011258	83011658	4.84579	4.00154	5.37486	-1.29567	5.75896e-05	0.00158348
chr8	43056327	43056727	5.06857	4.28947	5.57168	-1.20597	5.75913e-05	0.00158348
chr1	230112183	230112583	5.71743	5.10362	6.14668	-0.969429	5.76041e-05	0.00158348
chr11	59754973	59755373	5.2037	4.46299	5.69072	-1.15217	5.7872e-05	0.00158932
chr16	31117629	31118029	5.14779	4.39224	5.64111	-1.17307	5.84106e-05	0.00160257
chr8	60516731	60517131	4.90463	4.08084	5.42572	-1.26771	5.86761e-05	0.00160832
chr11	64242301	64242701	3.58411	2.001	4.32071	-2.21447	5.92601e-05	0.00162233
chr2	135590902	135591302	4.22939	4.80677	3.25192	1.61294	5.93003e-05	0.00162233
chr9	125746167	125746567	6.26497	5.7298	6.65445	-0.852028	5.93847e-05	0.00162309
chrX	13763623	13764023	4.65696	3.75105	5.20914	-1.37896	5.94879e-05	0.00162371
chr2	25673252	25673652	3.84037	2.46652	4.53113	-1.96986	5.95207e-05	0.00162371
chr10	102394047	102394447	5.63291	5.00203	6.07037	-0.994463	5.97427e-05	0.00162822
chr17	42388429	42388829	5.93486	5.36121	6.34421	-0.909851	5.98068e-05	0.00162842
chr7	1459472	1459872	6.15646	5.61114	6.55127	-0.867384	5.995e-05	0.00163077
chr19	1026206	1026606	5.00805	4.21354	5.51745	-1.22735	6.00763e-05	0.0016314
chr4	2808107	2808507	3.24638	1.31809	4.04319	-2.59642	6.01229e-05	0.0016314
chr17	81459713	81460113	4.76983	3.904	5.30714	-1.32499	6.01628e-05	0.0016314
chr15	72117554	72117954	5.32163	4.61449	5.79409	-1.10462	6.03021e-05	0.0016314
chr17	21295317	21295717	4.6206	3.70066	5.17786	-1.39771	6.03118e-05	0.0016314
chr17	8383256	8383656	5.59512	4.9562	6.03641	-1.00621	6.03593e-05	0.0016314
chr17	17836279	17836679	4.8794	4.04857	5.40326	-1.27728	6.03718e-05	0.0016314
chr15	99566109	99566509	5.03757	4.25249	5.54314	-1.21425	6.07736e-05	0.00163986
chr7	75649945	75650345	3.89961	2.57713	4.57782	-1.9082	6.0799e-05	0.00163986
chr10	103854490	103854890	5.17428	4.42849	5.66347	-1.15932	6.11094e-05	0.00164668
chr6	5111893	5112293	4.53693	3.58509	5.10548	-1.44002	6.1335e-05	0.00165121
chr12	67648190	67648590	5.06189	4.28567	5.56381	-1.2019	6.15521e-05	0.0016555
chr22	50190300	50190700	6.77976	6.26973	7.15581	-0.813959	6.16192e-05	0.00165575
chr2	127626609	127627009	5.32214	4.61614	5.79409	-1.10297	6.17595e-05	0.00165797
chr22	25106075	25106475	6.15891	5.61631	6.55228	-0.863212	6.20226e-05	0.00166207
chr3	183447372	183447772	5.00283	4.20964	5.5117	-1.2255	6.20285e-05	0.00166207
chr16	409643	410043	4.20263	3.08273	4.82544	-1.65749	6.24167e-05	0.00167068
chr1	181088444	181088844	5.77205	5.17142	6.19486	-0.949948	6.24662e-05	0.00167068
chr17	7352036	7352436	4.26124	3.17454	4.87398	-1.61515	6.27194e-05	0.0016745
chr10	113322793	113323193	4.73281	3.85667	5.274	-1.3389	6.28408e-05	0.0016745
chr1	117929445	117929845	5.65181	5.0268	6.08646	-0.985836	6.28911e-05	0.0016745
chr16	401792	402192	4.90984	4.09007	5.42934	-1.26211	6.28986e-05	0.0016745
chr3	11719137	11719537	4.0961	2.90915	4.73836	-1.74176	6.29012e-05	0.0016745
chr19	48632689	48633089	5.03132	4.24767	5.53631	-1.21224	6.30001e-05	0.00167558
chr20	50628294	50628694	6.21538	5.67882	6.6056	-0.854124	6.32289e-05	0.00168011
chrX	10166317	10166717	4.09156	2.90341	4.73416	-1.74328	6.33266e-05	0.00168115
chr3	186825556	186825956	4.80676	3.95626	5.33824	-1.30409	6.36493e-05	0.00168578
chr2	238426550	238426950	4.69129	3.80195	5.23739	-1.3567	6.36901e-05	0.00168578
chr17	74987369	74987769	4.96948	4.16957	5.48106	-1.23472	6.37244e-05	0.00168578
chr19	2061526	2061926	5.80217	5.2084	6.22159	-0.939777	6.37364e-05	0.00168578
chr10	43455344	43455744	5.57616	4.93449	6.01873	-1.01021	6.38919e-05	0.00168833
chr17	58514492	58514892	4.80948	3.95948	5.34077	-1.30341	6.39632e-05	0.00168866
chr1	229342227	229342627	5.73946	5.13405	6.16462	-0.956989	6.45465e-05	0.00170249
chr12	109880391	109880791	4.61648	3.70066	5.17225	-1.3921	6.51948e-05	0.00171439
chr1	10189710	10190110	4.15012	3.00133	4.78146	-1.69388	6.51978e-05	0.00171439
chr2	25982342	25982742	4.76762	3.9062	5.30326	-1.31892	6.52693e-05	0.00171439
chr9	3526381	3526781	4.87735	4.05066	5.39959	-1.27152	6.53681e-05	0.00171439
chr5	133826989	133827389	4.96558	4.16558	5.4772	-1.23488	6.54278e-05	0.00171439
chr9	93110819	93111219	5.95803	5.39094	6.36405	-0.900029	6.54468e-05	0.00171439
chr9	136757660	136758060	6.54132	6.02817	6.91906	-0.818594	6.54694e-05	0.00171439
chr5	171419024	171419424	5.14687	4.39682	5.63788	-1.16527	6.55039e-05	0.00171439
chr17	2303507	2303907	5.19737	4.46122	5.68245	-1.14571	6.55684e-05	0.00171439
chr2	136127490	136127890	5.14427	4.39315	5.63573	-1.1668	6.55953e-05	0.00171439
chr1	11805831	11806231	5.7894	5.19362	6.20981	-0.942751	6.58197e-05	0.00171742
chr2	86225638	86226038	5.21877	4.48883	5.70118	-1.13696	6.58745e-05	0.00171742
chr16	74452362	74452762	5.50872	4.8533	5.95774	-1.03022	6.58911e-05	0.00171742
chr10	116272537	116272937	4.09032	2.90533	4.73202	-1.73924	6.60662e-05	0.00172042
chr14	100192919	100193319	5.92862	5.35803	6.33641	-0.905248	6.61659e-05	0.00172113
chr19	5031408	5031808	5.87649	5.29603	6.28927	-0.919972	6.62136e-05	0.00172113
chr17	7394662	7395062	5.2953	4.58596	5.76872	-1.10769	6.66695e-05	0.00173141
chr6	69796741	69797141	5.31951	4.61614	5.7903	-1.09921	6.67475e-05	0.00173187
chr19	48741238	48741638	3.8266	2.45944	4.51576	-1.96158	6.69598e-05	0.00173581
chr1	27527599	27527999	5.57363	4.93378	6.01534	-1.00752	6.72321e-05	0.00174129
chr3	72597618	72598018	3.57682	2.001	4.31194	-2.20589	6.73355e-05	0.0017424
chr12	133037521	133037921	4.35028	3.31878	4.94559	-1.54413	6.76721e-05	0.00174953
chr22	20981879	20982279	4.94031	4.13443	5.45429	-1.24291	6.79722e-05	0.0017557
chr19	2728703	2729103	4.72388	3.85214	5.26342	-1.33285	6.89522e-05	0.00177822
chr11	118918232	118918632	4.02994	2.8107	4.68115	-1.78153	6.89679e-05	0.00177822
chr16	382553	382953	5.08627	4.32271	5.58295	-1.18419	6.9078e-05	0.00177865
chr7	50416569	50416969	5.136	4.38584	5.62705	-1.16547	6.91314e-05	0.00177865
chr16	89873964	89874364	6.41525	5.89614	6.7962	-0.827631	6.92064e-05	0.00177865
chr1	201719981	201720381	5.53638	4.88934	5.98148	-1.01797	6.92327e-05	0.00177865
chr4	37686366	37686766	6.79403	6.28768	7.16809	-0.808299	6.9486e-05	0.00178356
chr11	61871987	61872387	4.73241	3.86226	5.27136	-1.33067	6.97453e-05	0.00178766
chr1	32335821	32336221	4.53206	3.58636	5.09846	-1.4318	6.97705e-05	0.00178766
chr20	23362208	23362608	4.49205	3.52956	5.06429	-1.45389	6.99785e-05	0.00179027
chr3	170154752	170155152	4.14051	2.99397	4.77119	-1.69096	6.99974e-05	0.00179027
chr22	50342966	50343366	4.39971	3.39439	4.98644	-1.5101	7.01105e-05	0.00179138
chr15	76323277	76323677	5.10939	4.35325	5.60296	-1.17381	7.02161e-05	0.00179138
chr19	925612	926012	5.68491	5.07118	6.11411	-0.969222	7.02281e-05	0.00179138
chr5	179858742	179859142	6.25586	5.7265	6.64227	-0.843165	7.0311e-05	0.0017919
chr9	136546012	136546412	5.40554	4.72786	5.8648	-1.06234	7.06305e-05	0.00179844
chr12	94713112	94713512	4.2985	3.24377	4.90126	-1.5741	7.10984e-05	0.00180875
chr5	98773471	98773871	6.25249	5.72388	6.6385	-0.842014	7.11969e-05	0.00180965
chr19	55280147	55280547	6.27705	5.74903	6.66276	-0.841125	7.13196e-05	0.00181116
chr16	18801470	18801870	5.60997	4.98103	6.0465	-0.991554	7.14505e-05	0.00181288
chr1	9421390	9421790	4.24592	3.16299	4.8575	-1.6103	7.16643e-05	0.0018167
chr1	1896035	1896435	5.86252	5.28384	6.27441	-0.91732	7.19125e-05	0.00182138
chr21	44304819	44305219	4.86572	4.04231	5.38667	-1.26699	7.2214e-05	0.00182621
chr19	2270795	2271195	4.90291	4.09009	5.41967	-1.25243	7.22304e-05	0.00182621
chr5	177455752	177456152	5.62825	5.00411	6.06248	-0.98451	7.23171e-05	0.00182679
chrX	41085244	41085644	4.61297	3.70308	5.1666	-1.38405	7.24102e-05	0.00182683
chr16	11797376	11797776	5.50975	4.85846	5.95685	-1.02417	7.24463e-05	0.00182683
chr8	37829068	37829468	5.02658	4.24864	5.52922	-1.20422	7.25128e-05	0.0018269
chr12	113056806	113057206	4.53303	3.59016	5.09844	-1.42798	7.26503e-05	0.00182876
chr13	114103033	114103433	3.66044	2.16969	4.3778	-2.10735	7.32748e-05	0.00184226
chr12	120581303	120581703	5.6088	4.98033	6.04512	-0.99089	7.33152e-05	0.00184226
chr19	14072241	14072641	4.86483	4.04231	5.38543	-1.26576	7.34852e-05	0.00184369
chr4	177442110	177442510	5.14335	4.39772	5.63248	-1.159	7.35009e-05	0.00184369
chr20	49812730	49813130	4.48829	3.52827	5.05967	-1.45057	7.35996e-05	0.00184456
chr7	89213	89613	5.76479	5.17011	6.18466	-0.941064	7.38208e-05	0.00184849
chr14	95515207	95515607	6.12679	5.58649	6.51897	-0.859683	7.39966e-05	0.00184987
chr9	37120067	37120467	5.68175	5.06984	6.11007	-0.966521	7.40052e-05	0.00184987
chr2	172555771	172556171	5.83418	5.2521	6.24778	-0.922357	7.47401e-05	0.00186662
chr3	138594261	138594661	5.31169	4.61283	5.78047	-1.09269	7.50848e-05	0.00187359
chr2	43773927	43774327	4.76131	3.9062	5.29455	-1.31025	7.54716e-05	0.00187811
chr17	17752874	17753274	5.07958	4.31894	5.57504	-1.18007	7.54741e-05	0.00187811
chr3	9792434	9792834	6.04086	5.49129	6.43787	-0.873663	7.55233e-05	0.00187811
chr3	50611725	50612125	5.70114	5.09355	6.12736	-0.960158	7.55279e-05	0.00187811
chr16	87765459	87765859	4.90277	4.0911	5.41907	-1.25086	7.56188e-05	0.00187874
chr19	18323018	18323418	5.48826	4.83371	5.93687	-1.02889	7.58672e-05	0.00188285
chr1	11099301	11099701	4.5716	3.64837	5.13003	-1.4018	7.59792e-05	0.00188285
chr11	809240	809640	5.31194	4.61366	5.78047	-1.09186	7.59811e-05	0.00188285
chr8	6708631	6709031	4.65408	3.76281	5.2009	-1.35898	7.63423e-05	0.00188952
chr2	64019165	64019565	4.24342	3.16463	4.85372	-1.60489	7.6408e-05	0.00188952
chr3	53347207	53347607	5.24298	4.52624	5.71966	-1.11817	7.64483e-05	0.00188952
chr9	129641968	129642368	3.81616	2.45944	4.5028	-1.94865	7.71466e-05	0.00190514
chr17	78127129	78127529	4.68625	3.80883	5.22793	-1.34037	7.8683e-05	0.00194141
chr11	77140245	77140645	5.97271	5.41472	6.37407	-0.886303	7.92175e-05	0.00195292
chr17	7835595	7835995	5.69551	5.08955	6.12093	-0.957739	7.95251e-05	0.00195629
chr3	125915903	125916303	6.21425	5.68467	6.60077	-0.843455	7.95675e-05	0.00195629
chr8	38382326	38382726	5.0239	4.25058	5.52464	-1.1977	7.96192e-05	0.00195629
chr10	22437025	22437425	5.79656	5.21035	6.21222	-0.928479	7.96273e-05	0.00195629
chr11	121452048	121452448	4.24685	3.17294	4.85563	-1.5985	8.00457e-05	0.00196489
chr2	32277807	32278207	5.05658	4.29235	5.55354	-1.18499	8.03528e-05	0.00197045
chr12	6470682	6471082	6.75873	6.25591	7.13087	-0.802835	8.04097e-05	0.00197045
chr20	3045560	3045960	4.68396	3.80768	5.22521	-1.33881	8.05853e-05	0.00197307
chr5	10563958	10564358	5.63909	5.022	6.06993	-0.974142	8.07633e-05	0.00197574
chr19	2417639	2418039	5.23889	4.52452	5.71453	-1.11476	8.10792e-05	0.00198178
chr13	22642900	22643300	4.98995	4.20866	5.49396	-1.20879	8.11652e-05	0.00198219
chr22	31288079	31288479	4.897	4.08906	5.41181	-1.24564	8.16024e-05	0.00199117
chr1	42335297	42335697	4.43381	3.45804	5.01061	-1.47121	8.18166e-05	0.0019947
chr20	63253005	63253405	4.63798	3.74743	5.18453	-1.35803	8.20014e-05	0.0019975
chr14	31457181	31457581	5.21482	4.49498	5.69285	-1.12248	8.20912e-05	0.00199799
chr4	1248227	1248627	4.30061	3.25792	4.89953	-1.55825	8.25294e-05	0.00200695
chr17	27893049	27893449	4.24133	3.16796	4.84994	-1.5978	8.2634e-05	0.0020078
chr6	26196973	26197373	4.24358	3.17129	4.85186	-1.59638	8.29301e-05	0.00201328
chr22	41931781	41932181	5.28733	4.58681	5.75686	-1.09502	8.32996e-05	0.00202055
chr16	11613436	11613836	4.02184	2.81478	4.66971	-1.76613	8.35021e-05	0.00202374
chr11	560607	561007	5.44638	4.78595	5.89772	-1.03735	8.35936e-05	0.00202425
chr10	97608895	97609295	3.81239	2.45944	4.49812	-1.94409	8.36847e-05	0.00202475
chr15	75204582	75204982	4.34002	3.32029	4.9315	-1.52863	8.41743e-05	0.00203488
chr11	63918702	63919102	3.88349	2.58393	4.55592	-1.87966	8.43601e-05	0.00203765
chr19	13795119	13795519	6.20647	5.67873	6.59202	-0.840618	8.45089e-05	0.00203952
chr14	104982041	104982762	5.12917	4.38856	5.61616	-1.15187	8.48564e-05	0.00204503
chr22	38317551	38317951	3.8184	2.46899	4.50326	-1.93969	8.4896e-05	0.00204503
chr1	160262367	160262767	4.85666	4.04021	5.37486	-1.25734	8.50077e-05	0.00204503
chr19	17292665	17293065	5.55874	4.92663	5.99678	-0.996133	8.51256e-05	0.00204503
chr1	27872221	27872621	4.24406	3.17291	4.85197	-1.59496	8.51455e-05	0.00204503
chr19	51139471	51139871	3.73001	2.31803	4.42975	-2.01438	8.51652e-05	0.00204503
chr10	628387	628787	5.18483	4.45855	5.66566	-1.13164	8.52887e-05	0.00204629
chr19	35767793	35768193	5.52699	4.88641	5.96905	-1.00852	8.55342e-05	0.0020497
chr2	241508305	241509081	5.13387	4.39407	5.6205	-1.1507	8.56463e-05	0.0020497
chr2	219176264	219176664	5.39973	4.72943	5.85562	-1.05161	8.56992e-05	0.0020497
chr17	62167449	62167849	4.2914	3.24851	4.89038	-1.5585	8.57683e-05	0.0020497
chr17	44079929	44080329	4.18976	3.08969	4.8066	-1.63181	8.58923e-05	0.0020497
chr8	53657605	53658005	4.75753	3.9095	5.28805	-1.30046	8.5917e-05	0.0020497
chr19	17305511	17305911	5.8921	5.32553	6.29785	-0.899128	8.59313e-05	0.0020497
chr4	78776522	78776922	5.08129	4.32741	5.5739	-1.17047	8.61637e-05	0.00205194
chr19	8153523	8153923	3.44785	1.80112	4.19686	-2.28517	8.61877e-05	0.00205194
chr1	9428637	9429037	4.89323	4.08803	5.40694	-1.2418	8.62401e-05	0.00205194
chr1	26921568	26921968	5.62074	5.00273	6.05202	-0.975447	8.66117e-05	0.00205908
chr1	248858632	248859032	5.71174	5.11297	6.13363	-0.947061	8.69696e-05	0.00206421
chr17	81473685	81474085	4.28541	3.24055	4.88503	-1.56118	8.7015e-05	0.00206421
chr1	26110741	26111141	4.07867	2.91309	4.71485	-1.71435	8.70439e-05	0.00206421
chr16	2513786	2514186	4.89846	4.09419	5.4118	-1.24051	8.71938e-05	0.00206606
chr1	24745037	24745437	6.42235	5.91066	6.79931	-0.816256	8.79117e-05	0.00208135
chr16	88926223	88926623	3.54895	1.99549	4.27954	-2.17904	8.83487e-05	0.00208997
chr22	26672665	26673065	5.72582	5.13074	6.1459	-0.941602	8.85685e-05	0.00209296
chr9	131678561	131678961	4.98469	4.20766	5.48695	-1.20278	8.8621e-05	0.00209296
chr18	2846786	2847186	4.18397	3.08443	4.80064	-1.63112	8.8728e-05	0.00209376
chr5	133825800	133826200	5.35806	4.67874	5.81806	-1.06457	8.90492e-05	0.00209823
chr17	57955185	57955585	3.81124	2.46424	4.49551	-1.93669	8.91529e-05	0.00209823
chr16	31105699	31106099	3.34162	1.58577	4.11047	-2.40687	8.9153e-05	0.00209823
chr19	40403856	40404256	5.43806	4.77907	5.88873	-1.03526	8.933e-05	0.00209823
chr19	5686772	5687172	6.3776	5.86497	6.75506	-0.817636	8.9559e-05	0.00209823
chr17	82497517	82497917	5.37652	4.70233	5.83418	-1.0572	8.95781e-05	0.00209823
chr1	69567116	69567516	4.78931	3.95519	5.31445	-1.28143	8.95858e-05	0.00209823
chr19	1028100	1028500	3.4553	1.81542	4.203	-2.27702	8.95928e-05	0.00209823
chr1	16913807	16914207	6.06783	5.52815	6.45968	-0.858659	8.95976e-05	0.00209823
chr1	31764337	31764737	4.24151	3.17462	4.84809	-1.58929	8.9649e-05	0.00209823
chr14	69481733	69482133	5.39765	4.72864	5.85294	-1.04974	8.97595e-05	0.0020991
chr14	72926333	72926733	6.28603	5.76784	6.66649	-0.8261	8.98947e-05	0.00210055
chr16	4327892	4328292	3.64743	2.17498	4.36081	-2.08511	9.00421e-05	0.00210068
chr15	93088754	93089154	4.95466	4.16957	5.46024	-1.21398	9.01374e-05	0.00210068
chr16	12062480	12062880	4.01386	2.81073	4.66064	-1.76111	9.01875e-05	0.00210068
chr4	42151058	42151458	4.71603	3.85778	5.25047	-1.31432	9.01933e-05	0.00210068
chr10	12350453	12350853	4.82486	4.00263	5.34534	-1.26513	9.05222e-05	0.00210584
chr12	132429344	132429744	4.67791	3.80652	5.21732	-1.33212	9.0564e-05	0.00210584
chr17	32007318	32007718	4.33815	3.32331	4.92802	-1.52214	9.06352e-05	0.00210584
chr12	31325163	31325563	4.23543	3.1663	4.84272	-1.59232	9.08247e-05	0.00210853
chr1	28785279	28785679	4.33438	3.31875	4.92451	-1.52319	9.11575e-05	0.00211324
chr10	130885349	130885749	5.57717	4.95195	6.01193	-0.986042	9.1175e-05	0.00211324
chr6	6008374	6008774	6.33254	5.81751	6.7113	-0.821275	9.13064e-05	0.00211458
chr5	134527300	134527700	5.93529	5.37776	6.33641	-0.885559	9.16394e-05	0.00212057
chr13	40664322	40664722	5.48951	4.84337	5.93418	-1.01654	9.19718e-05	0.00212614
chr16	2603217	2603617	4.23582	3.16797	4.84271	-1.59064	9.21347e-05	0.00212614
chr12	4133850	4134250	5.15918	4.43031	5.64112	-1.13521	9.21366e-05	0.00212614
chr1	34126930	34127330	4.55591	3.6409	5.1114	-1.39069	9.21766e-05	0.00212614
chr21	38475446	38475846	5.36808	4.6943	5.82555	-1.0566	9.23574e-05	0.0021286
chr14	73759042	73759442	4.95891	4.17555	5.46378	-1.21154	9.2712e-05	0.00213506
chr5	10760914	10761314	4.07434	2.91112	4.70985	-1.71141	9.28043e-05	0.00213547
chr10	5813758	5814158	4.75532	3.91172	5.28414	-1.29435	9.30899e-05	0.00213871
chr11	46845917	46846317	4.85489	4.04335	5.37114	-1.25047	9.31698e-05	0.00213871
chr3	32106140	32106540	4.92308	4.1304	5.43174	-1.22447	9.32075e-05	0.00213871
chr2	174764263	174764663	5.53894	4.90598	5.97739	-0.997356	9.32929e-05	0.00213871
chr16	27225646	27226046	4.33305	3.31874	4.92275	-1.52144	9.33181e-05	0.00213871
chr13	20161012	20161412	5.03834	4.27989	5.53288	-1.17683	9.4015e-05	0.00215296
chr10	70469171	70469571	4.82308	4.00156	5.34329	-1.2642	9.40925e-05	0.00215301
chr20	24206582	24206982	4.814	3.99191	5.33442	-1.26497	9.43463e-05	0.0021571
chr6	35720089	35720489	6.12996	5.59858	6.51744	-0.846111	9.46748e-05	0.00216288
chr6	13532094	13532494	4.63539	3.75221	5.17921	-1.34801	9.49793e-05	0.00216812
chr11	95089766	95090166	5.2565	4.55429	5.72677	-1.09738	9.51451e-05	0.00217017
chr19	11738828	11739228	5.53662	4.90381	5.975	-0.997143	9.52323e-05	0.00217043
chr10	72260803	72261203	5.671	5.06783	6.09505	-0.953543	9.53976e-05	0.00217247
chr17	17782527	17782927	4.716	3.86117	5.24913	-1.3096	9.55779e-05	0.00217352
chr9	121201768	121202168	5.32858	4.64573	5.79017	-1.06961	9.55951e-05	0.00217352
chr17	81480063	81480463	4.88298	4.08284	5.39466	-1.23472	9.58395e-05	0.00217604
chr15	76931446	76931846	5.44163	4.78674	5.8904	-1.02925	9.60304e-05	0.00217604
chr7	103074680	103075080	5.72661	5.13472	6.1451	-0.936831	9.60358e-05	0.00217604
chr16	58129103	58129503	5.74429	5.15551	6.16124	-0.932231	9.60827e-05	0.00217604
chr9	132729033	132729433	4.38306	3.39442	4.96422	-1.48795	9.61231e-05	0.00217604
chr1	44786372	44786772	4.85816	4.04859	5.37362	-1.24772	9.61614e-05	0.00217604
chr22	23820769	23821169	5.01198	4.2467	5.50938	-1.18637	9.64819e-05	0.00218157
chr9	137086792	137087192	5.96475	5.41344	6.36266	-0.876191	9.67476e-05	0.00218585
chr19	18098946	18099346	6.47154	5.96662	6.84483	-0.805867	9.74482e-05	0.00219995
chr21	44955600	44956000	6.08844	5.55286	6.47813	-0.852479	9.76015e-05	0.00220168
chr11	119205929	119206329	5.37441	4.70393	5.83037	-1.05179	9.77667e-05	0.00220302
chr18	3452305	3452705	4.28459	3.24851	4.88138	-1.54959	9.78903e-05	0.00220302
chr1	161706803	161707203	4.82398	4.00475	5.34328	-1.261	9.7902e-05	0.00220302
chr2	111884045	111884445	5.68751	5.0882	6.10966	-0.94784	9.79684e-05	0.00220302
chr11	64300456	64300856	4.92051	4.1304	5.42813	-1.22087	9.80536e-05	0.00220321
chr17	57593939	57594339	4.42678	3.46083	5.00021	-1.4581	9.81695e-05	0.00220409
chr2	152335083	152335483	5.88776	5.32553	6.29129	-0.892586	9.83853e-05	0.0022072
chr9	121558029	121558429	5.17817	4.45854	5.6561	-1.1221	9.89767e-05	0.00221873
chr7	44078451	44078851	4.55616	3.64591	5.10992	-1.38422	9.91445e-05	0.00222069
chr15	40940023	40940423	4.78619	3.95627	5.30969	-1.27564	9.92189e-05	0.00222069
chr2	202376154	202376554	4.81522	3.99621	5.33443	-1.26069	9.94776e-05	0.00222474
chr10	1412793	1413193	6.02176	5.47864	6.41541	-0.863859	9.9592e-05	0.00222492
chr5	80141232	80141632	5.49592	4.85623	5.93756	-1.00714	9.96951e-05	0.00222492
chr3	180912325	180912725	5.68264	5.08416	6.10439	-0.946602	9.97183e-05	0.00222492
chr2	101114808	101115208	4.66738	3.80069	5.20502	-1.32567	0.000100122	0.0022322
chr7	74051908	74052308	4.17883	3.08619	4.79339	-1.6222	0.000100282	0.00223403
chr6	63572325	63572725	4.55649	3.64716	5.10992	-1.38297	0.000100462	0.00223629
chr14	35404420	35404820	5.04686	4.29237	5.53973	-1.1712	0.000100579	0.00223684
chr1	42935190	42935590	4.67328	3.80768	5.21051	-1.32417	0.000100642	0.00223684
chr1	5887802	5888202	5.68714	5.08955	6.10845	-0.945269	0.000101119	0.00224466
chr2	128437251	128437651	4.81826	4.00049	5.33698	-1.25895	0.000101282	0.00224466
chr4	151015208	151015608	5.13128	4.40055	5.61402	-1.13773	0.000101352	0.00224466
chr1	206490141	206490541	4.51064	3.58379	5.07037	-1.40636	0.000101385	0.00224466
chr19	48390683	48391083	4.59497	3.70067	5.1429	-1.36289	0.000101386	0.00224466
chr9	129028258	129028658	5.95971	5.41027	6.35665	-0.873356	0.000101579	0.00224719
chrX	48911671	48912071	3.93762	2.69628	4.59483	-1.80825	0.000101952	0.00225372
chr4	124712438	124712838	5.01093	4.24864	5.50707	-1.18212	0.000102361	0.00226101
chr6	158644665	158645065	5.09947	4.35975	5.58607	-1.1505	0.00010304	0.00227426
chr1	26864812	26865212	6.10775	5.57618	6.49534	-0.846377	0.000103476	0.00228213
chr19	2331112	2331512	4.63164	3.75338	5.17363	-1.34126	0.000103768	0.0022868
chr3	23203399	23203799	4.63463	3.75694	5.17641	-1.34048	0.000103984	0.00228981
chr1	26279654	26280054	5.20669	4.49676	5.68037	-1.10827	0.000104105	0.0022907
chr8	143928955	143929355	5.27837	4.58681	5.74389	-1.08208	0.000104389	0.00229521
chr2	24049356	24049756	4.06079	2.90331	4.69464	-1.70402	0.00010496	0.00230599
chr6	36197060	36197460	5.70441	5.11163	6.12334	-0.938139	0.000105181	0.0023078
chr21	42313485	42313885	5.2314	4.52799	5.70221	-1.099	0.000105203	0.0023078
chr7	6536162	6536562	4.84871	4.0423	5.36291	-1.24334	0.000105511	0.00231277
chr21	41895835	41896235	5.0093	4.24864	5.50476	-1.1798	0.000105819	0.00231775
chr4	98260976	98261376	5.03907	4.28567	5.53148	-1.16968	0.000105931	0.00231844
chr19	3970705	3971454	5.34852	4.67553	5.80564	-1.05539	0.000106032	0.00231887
chr19	5978040	5978440	6.08953	5.55797	6.4771	-0.846325	0.000106211	0.00232101
chr17	44006817	44007217	5.3455	4.67229	5.80272	-1.05572	0.000106298	0.00232102
chr5	181223274	181223674	5.95082	5.39985	6.34856	-0.87566	0.000106373	0.00232102
chr12	8018743	8019143	4.55008	3.6434	5.10255	-1.37935	0.00010667	0.00232574
chr9	2621399	2621799	5.47472	4.83297	5.91734	-1.01013	0.000106896	0.00232866
chr14	102545407	102545807	4.06383	2.90922	4.69685	-1.70033	0.000107062	0.00232866
chr20	24205492	24205892	4.3283	3.3218	4.91543	-1.51114	0.000107109	0.00232866
chr9	91839932	91840332	4.22941	3.1713	4.83323	-1.57785	0.000107129	0.00232866
chr14	68730662	68731062	4.54865	3.64214	5.10106	-1.37913	0.000107406	0.00233291
chr15	74842633	74843033	5.01098	4.25157	5.50592	-1.17804	0.000108176	0.00234786
chr14	77028653	77029053	5.17907	4.46392	5.65504	-1.11567	0.000108293	0.00234862
chr20	33686021	33686421	4.32867	3.32331	4.91542	-1.50962	0.00010858	0.00235305
chr3	44761709	44762109	4.84812	4.04335	5.36166	-1.24104	0.000108751	0.00235375
chr12	88141782	88142182	5.57285	4.95408	6.0045	-0.976501	0.000108776	0.00235375
chr9	137223322	137223722	5.7187	5.13074	6.13524	-0.930958	0.000108916	0.00235501
chr13	23888735	23889135	4.81736	4.0037	5.33445	-1.25322	0.00010908	0.00235677
chr17	57447514	57447914	5.39106	4.73023	5.84258	-1.03781	0.000109489	0.00236332
chr19	1249492	1249892	6.3965	5.89274	6.76915	-0.804004	0.000109548	0.00236332
chr1	45206415	45206815	4.22796	3.17131	4.83132	-1.57594	0.000109788	0.00236672
chr11	995676	996076	5.63176	5.02614	6.05701	-0.95711	0.00011022	0.00237147
chr16	89277867	89278267	5.66479	5.06647	6.08646	-0.946328	0.000110306	0.00237147
chr11	118572313	118572713	4.7414	3.90508	5.2674	-1.2843	0.0001105	0.00237147
chr2	43595716	43596116	4.88756	4.09421	5.3965	-1.22523	0.000110524	0.00237147
chr2	96324956	96325356	4.84723	4.04335	5.36041	-1.2398	0.000110626	0.00237147
chr1	63593730	63594130	5.15164	4.43032	5.63032	-1.12443	0.000110669	0.00237147
chr10	102660893	102661293	5.80721	5.23589	6.21538	-0.906153	0.000110766	0.00237147
chr17	44840747	44841147	4.91336	4.12938	5.41847	-1.21223	0.000110773	0.00237147
chr6	40719695	40720095	5.53342	4.9067	5.9689	-0.988157	0.000110805	0.00237147
chr17	1770040	1770440	4.63325	3.75931	5.17362	-1.33533	0.000110836	0.00237147
chr3	129626842	129627242	4.22836	3.17298	4.83132	-1.57427	0.000111347	0.00238064
chr14	91417570	91417970	5.57337	4.95621	6.00425	-0.974098	0.000111692	0.00238623
chrX	154516224	154516624	4.54322	3.6371	5.09548	-1.37865	0.000111817	0.00238713
chr5	5347868	5348268	5.45747	4.81307	5.90134	-1.01396	0.000112071	0.00239076
chr17	77465414	77465814	6.11286	5.58521	6.49837	-0.840407	0.000112275	0.00239194
chr7	2107146	2107546	5.03881	4.28953	5.52948	-1.1638	0.000112358	0.00239194
chr1	224183682	224184082	4.51159	3.59292	5.06839	-1.3952	0.000112404	0.00239194
chr1	1032398	1032798	3.9324	2.69845	4.58761	-1.79888	0.000112461	0.00239194
chr1	205505325	205505725	3.62166	2.16169	4.33227	-2.07004	0.000112606	0.00239194
chr7	134986550	134986950	4.3219	3.31719	4.90843	-1.50876	0.000112733	0.00239194
chr15	72686119	72686519	5.94214	5.39348	6.33868	-0.872158	0.000112741	0.00239194
chr1	6359533	6359933	5.14821	4.42668	5.62696	-1.12474	0.000112848	0.00239194
chr7	2066485	2066885	5.83582	5.27065	6.24086	-0.896938	0.000112877	0.00239194
chr17	77437056	77437456	6.003	5.46262	6.39522	-0.859668	0.00011385	0.00241078
chr20	63739243	63739643	4.7788	3.95629	5.2994	-1.26534	0.000114149	0.00241532
chr6	28866375	28866775	5.41296	4.75914	5.86123	-1.02764	0.000114445	0.00241849
chr10	131900549	131900949	5.62907	5.02476	6.05369	-0.955163	0.000114467	0.00241849
chr17	68205168	68205568	5.73014	5.14693	6.1443	-0.923889	0.000114708	0.00242178
chr22	35257434	35257834	4.74234	3.90841	5.2674	-1.28097	0.000114944	0.00242498
chr2	237662671	237663071	4.05873	2.90923	4.69026	-1.69374	0.000115888	0.00244312
chr20	63951608	63952008	5.14438	4.42396	5.62266	-1.12316	0.000116087	0.00244551
chr20	45436740	45437140	4.65926	3.79952	5.19426	-1.31614	0.000116695	0.00245568
chr1	2578314	2578714	4.58937	3.7031	5.13433	-1.35189	0.00011675	0.00245568
chr2	235665294	235665694	4.84336	4.04229	5.35542	-1.23586	0.000116915	0.00245568
chr21	46394619	46395019	3.99485	2.8066	4.63747	-1.7422	0.000117158	0.00245568
chr20	25280170	25280570	5.4947	4.86143	5.9333	-0.997705	0.000117259	0.00245568
chr9	137240923	137241323	6.34577	5.84042	6.71929	-0.8064	0.000117268	0.00245568
chr20	44703026	44703426	5.49093	4.85772	5.9295	-0.997596	0.000117309	0.00245568
chr16	31459525	31459925	5.95495	5.409	6.35007	-0.868078	0.00011741	0.00245568
chr14	76919941	76920341	4.80976	3.99835	5.32595	-1.25011	0.000117418	0.00245568
chr2	42169245	42169645	4.588	3.70189	5.1329	-1.35168	0.000117459	0.00245568
chr22	20239590	20239990	4.3718	3.39445	4.94913	-1.47284	0.000117579	0.00245568
chr17	81400041	81400441	5.60181	4.99363	6.02832	-0.960874	0.000117598	0.00245568
chr7	90595876	90596276	4.97451	4.21063	5.47132	-1.18422	0.000117757	0.00245617
chr10	35822298	35822698	5.08877	4.35509	5.57279	-1.14189	0.000117793	0.00245617
chr7	6104327	6104727	4.90744	4.1253	5.4118	-1.20968	0.000118059	0.00245831
chr15	72230674	72231074	5.36431	4.70074	5.8171	-1.04174	0.000118081	0.00245831
chr3	49673945	49674345	6.48106	5.98266	6.85079	-0.795803	0.000118185	0.00245831
chr2	169694402	169694802	5.00853	4.25253	5.50204	-1.17324	0.000118359	0.00245831
chr16	30893426	30893826	3.85923	2.58159	4.52602	-1.85226	0.000118451	0.00245831
chr12	123383743	123384143	5.94026	5.39285	6.33615	-0.870273	0.000118541	0.00245831
chr18	48538972	48539372	4.97226	4.20865	5.46896	-1.18385	0.000118635	0.00245831
chr10	63466129	63466529	4.1127	2.99763	4.73407	-1.65042	0.000118667	0.00245831
chr9	93072242	93072642	4.1127	2.99763	4.73407	-1.65042	0.000118667	0.00245831
chr17	21214250	21214650	5.22513	4.52626	5.69392	-1.09248	0.00011886	0.00246053
chr15	68578100	68578500	5.71431	5.12941	6.12931	-0.926379	0.000120055	0.00248347
chr16	2135966	2136366	4.81037	4.00049	5.32595	-1.24797	0.000120533	0.00249157
chr17	75633773	75634173	4.77881	3.95956	5.29811	-1.26079	0.000120812	0.00249509
chr17	82037400	82037800	6.25296	5.74238	6.62932	-0.814379	0.000120877	0.00249509
chr20	2873478	2873878	4.80916	3.99942	5.32468	-1.24777	0.000121032	0.00249649
chr22	46739128	46739528	3.9319	2.70503	4.5852	-1.78991	0.000121394	0.00250214
chr12	47758870	47759270	5.64412	5.04577	6.0658	-0.946321	0.000122195	0.00251684
chr5	1318861	1319261	4.41718	3.46362	4.98632	-1.44151	0.000123084	0.00253204
chr20	49278167	49278567	5.98485	5.44578	6.37639	-0.85765	0.000123109	0.00253204
chr13	114132270	114132670	4.81218	4.0037	5.32721	-1.24603	0.000123216	0.00253242
chr2	9630934	9631334	6.0679	5.539	6.45407	-0.842266	0.000123627	0.00253905
chr6	21438599	21438999	4.08131	4.66458	3.08639	1.63465	0.000124095	0.00254684
chr13	48037518	48037918	5.29315	4.61449	5.75286	-1.06348	0.000124238	0.00254795
chr1	205749358	205749758	5.55228	4.93452	5.98344	-0.974949	0.000124337	0.00254815
chr11	355262	355662	5.78062	5.2097	6.18859	-0.905534	0.000124483	0.00254837
chr2	37231257	37231657	5.11567	4.39224	5.59525	-1.12733	0.000124525	0.00254837
chr19	21020439	21020839	5.33844	4.67067	5.79316	-1.04782	0.000124746	0.00254995
chr9	91423914	91424314	4.84215	4.04335	5.35329	-1.23272	0.000124862	0.00254995
chr10	48671494	48671894	5.55147	4.93381	5.98258	-0.974803	0.00012487	0.00254995
chr7	100889644	100890044	6.31016	5.80411	6.68406	-0.807482	0.000125143	0.00255077
chr16	19771740	19772140	4.16266	3.08257	4.77337	-1.60581	0.000125182	0.00255077
chr17	11786848	11787248	4.58346	3.70067	5.12714	-1.34714	0.000125206	0.00255077
chr11	118791331	118791731	4.65954	3.80418	5.19288	-1.31009	0.000125271	0.00255077
chr3	23602971	23603371	3.92477	2.69844	4.57793	-1.78923	0.000125354	0.00255077
chr1	112955825	112956225	5.6448	5.04783	6.0658	-0.944268	0.000126214	0.00256322
chr22	20703046	20703446	5.97709	5.4364	6.36946	-0.86008	0.00012622	0.00256322
chr19	42121694	42122094	5.24892	4.55944	5.7135	-1.07898	0.000126234	0.00256322
chr8	30658078	30658478	5.47259	4.83746	5.91207	-1.00038	0.000126425	0.00256404
chr15	99986234	99986634	4.90777	4.12938	5.41059	-1.20439	0.000126454	0.00256404
chr7	102450789	102451189	3.62172	2.17502	4.32937	-2.05385	0.000126875	0.00256822
chr15	74800002	74800402	4.65986	3.80535	5.19287	-1.30892	0.000126921	0.00256822
chr1	153775194	153775594	4.58689	3.70555	5.13003	-1.34514	0.000126928	0.00256822
chr7	99374603	99375003	4.46219	3.53102	5.02346	-1.41177	0.000127276	0.00257344
chr9	5833105	5833505	5.21804	4.5219	5.68561	-1.08853	0.000127512	0.00257639
chr16	2911601	2912001	5.0617	4.32557	5.54677	-1.14523	0.000127814	0.00258022
chr9	129823852	129824252	4.69748	3.85664	5.22523	-1.29029	0.000127984	0.00258022
chr2	238060704	238061104	5.2228	4.52803	5.68975	-1.08652	0.00012801	0.00258022
chr1	225924031	225924431	5.49192	4.86218	5.92884	-0.9925	0.000128062	0.00258022
chr20	41317015	41317415	3.92811	2.70505	4.58037	-1.78507	0.000128155	0.0025803
chr2	26612422	26612822	4.58413	3.70312	5.12714	-1.34469	0.000128509	0.00258464
chr11	78427805	78428205	3.85318	2.58158	4.51839	-1.84467	0.000128574	0.00258464
chr9	4741154	4741554	4.77067	3.95301	5.28934	-1.25861	0.000128642	0.00258464
chr1	202310243	202310643	4.05309	2.90922	4.68299	-1.68658	0.000128777	0.00258555
chr8	55102973	55103373	4.26935	3.24852	4.86119	-1.52949	0.000128974	0.00258769
chr2	205682336	205682736	4.73411	3.90619	5.25683	-1.27263	0.000129098	0.00258838
chr16	50259390	50259790	5.50619	4.88057	5.94113	-0.986466	0.0001293	0.00258926
chr17	29568183	29568583	6.23915	5.72913	6.6152	-0.813508	0.000129323	0.00258926
chr3	13077972	13078372	4.62485	3.75812	5.1625	-1.32545	0.000129524	0.00259147
chr19	7900386	7900786	4.36586	3.39299	4.94167	-1.46692	0.000129704	0.00259215
chr11	47395189	47395589	5.28654	4.60861	5.7459	-1.06243	0.000129809	0.00259215
chr1	54474936	54475336	4.16832	3.09328	4.77745	-1.5992	0.000129829	0.00259215
chr10	31603585	31603985	3.7784	2.45699	4.45634	-1.90496	0.000131671	0.00262709
chr16	30065426	30065826	6.44375	5.94741	6.81235	-0.79259	0.000132119	0.00263143
chr17	31564315	31564715	4.87273	4.087	5.37856	-1.21456	0.000132164	0.00263143
chr19	13051564	13051964	4.87273	4.087	5.37856	-1.21456	0.000132164	0.00263143
chr5	96934761	96935161	6.22361	5.71146	6.60082	-0.816762	0.000132558	0.00263745
chr12	124388915	124389315	4.49968	3.58903	5.05359	-1.38436	0.00013381	0.00265905
chr19	38387959	38388359	6.49878	6.00478	6.86609	-0.789022	0.000133829	0.00265905
chr10	132418597	132418997	4.36415	3.39448	4.93886	-1.46256	0.000134644	0.00267338
chr16	87833026	87833426	6.02159	5.49129	6.4085	-0.84433	0.000135097	0.00267883
chr20	63653570	63653970	4.69455	3.85664	5.22117	-1.28624	0.000135119	0.00267883
chr4	99950368	99950768	6.3572	5.85818	6.72727	-0.796654	0.000135245	0.00267883
chr17	8176075	8176475	5.24512	4.5586	5.70837	-1.07469	0.000135291	0.00267883
chr5	31638739	31639139	4.16042	3.08616	4.76931	-1.59819	0.000135521	0.00268152
chr6	169701725	169702125	5.40375	4.75603	5.84917	-1.01871	0.000135631	0.00268186
chr1	182029580	182029980	5.95089	5.41027	6.34323	-0.859969	0.000135776	0.00268286
chr10	987969	988369	4.26257	3.24364	4.85378	-1.52696	0.00013605	0.00268642
chr12	122867699	122868099	6.42805	5.93249	6.79621	-0.791359	0.000136203	0.00268759
chr6	133953064	133953464	5.73122	5.15487	6.14193	-0.913578	0.000136432	0.00268899
chr17	2073718	2074118	4.62612	3.76285	5.16247	-1.3207	0.000136461	0.00268899
chr6	30841308	30841708	4.31546	3.32334	4.89779	-1.49199	0.000136753	0.0026929
chr20	62876658	62877058	5.54528	4.93094	5.97479	-0.969883	0.000137022	0.00269633
chr9	129080807	129081207	6.08203	5.5586	6.46529	-0.833899	0.000137382	0.00269989
chr1	211327380	211327780	4.36371	3.39445	4.93828	-1.46207	0.000137391	0.00269989
chr5	180292030	180292430	4.66471	3.81578	5.19559	-1.30122	0.000137593	0.00270139
chr3	50616700	50617100	5.84435	5.28832	6.2447	-0.883168	0.000137707	0.00270139
chr8	66439175	66439575	4.05014	2.91121	4.67859	-1.6802	0.00013775	0.00270139
chr10	1737568	1737968	4.04276	2.90127	4.67196	-1.68351	0.000137922	0.0027019
chr2	131672525	131672925	4.69649	3.86006	5.22254	-1.28418	0.000137964	0.0027019
chr19	12789914	12790314	5.80496	5.24307	6.20833	-0.891985	0.000138535	0.00271121
chr19	44845669	44846069	6.34647	5.84733	6.7166	-0.79683	0.000139105	0.00272052
chr19	940544	940944	5.69371	5.11097	6.10764	-0.923118	0.000139593	0.00272819
chr5	87267846	87268246	4.733	3.90841	5.25441	-1.26803	0.000139921	0.00273275
chr17	4806887	4807287	4.31626	3.32643	4.89781	-1.48893	0.000140467	0.00274154
chr18	13216807	13217207	4.83865	4.04758	5.34665	-1.22183	0.000140596	0.00274219
chr5	65562814	65563214	4.96205	4.20469	5.45613	-1.17505	0.000141083	0.00274874
chr7	108526286	108526686	5.71515	5.13673	6.12691	-0.916668	0.000141193	0.00274874
chr5	43313416	43313816	6.18731	5.67609	6.56401	-0.815291	0.000141298	0.00274874
chr10	101066360	101066760	5.05512	4.32272	5.53859	-1.13994	0.000141315	0.00274874
chr15	43800515	43800915	4.58199	3.70681	5.12282	-1.33668	0.000141535	0.00274921
chr10	70146583	70146983	6.06086	5.5371	6.4443	-0.834398	0.000141679	0.00274921
chr1	1115832	1116232	5.38147	4.73023	5.82854	-1.02381	0.000141692	0.00274921
chr8	73294475	73294875	4.36082	3.39299	4.9349	-1.46015	0.000141722	0.00274921
chr22	20038062	20038462	5.50559	4.88426	5.93847	-0.980123	0.000142936	0.00277087
chr21	45555510	45555910	4.27033	3.25812	4.85934	-1.51805	0.000143352	0.00277706
chr10	104338210	104338610	5.97845	5.44451	6.36729	-0.849836	0.000143688	0.00278072
chr17	77427363	77427763	4.79603	3.99508	5.30804	-1.23548	0.000143809	0.00278072
chr19	18428998	18429398	5.72845	5.15354	6.13843	-0.911427	0.000143832	0.00278072
chr12	122030439	122030839	5.65771	5.06919	6.07453	-0.931692	0.000144163	0.00278523
chr17	35063584	35063984	4.04412	2.90726	4.67196	-1.67753	0.000144445	0.00278881
chr9	129126768	129127168	5.13925	4.42943	5.61289	-1.10794	0.000144647	0.00279084
chr10	87817974	87818374	5.52634	4.91035	5.95664	-0.972262	0.000144878	0.0027934
chr5	131635084	131635484	5.16147	4.45764	5.63247	-1.09944	0.000145101	0.00279432
chr16	89375068	89375468	5.26322	4.58513	5.72267	-1.06258	0.00014512	0.00279432
chr13	99606367	99606767	5.74311	5.17143	6.15146	-0.906619	0.000145397	0.00279778
chr17	57605332	57605732	5.79372	5.23136	6.19732	-0.892653	0.000145695	0.00280162
chr2	64988730	64989130	5.94625	5.40837	6.33717	-0.855807	0.000145994	0.0028055
chr15	69161669	69162069	4.44879	3.52295	5.00816	-1.40461	0.000146258	0.00280868
chr5	72816431	72816831	5.18953	4.49323	5.65717	-1.08866	0.000146594	0.00280944
chr19	1657017	1657417	3.91857	2.70509	4.5682	-1.77288	0.000146712	0.00280944
chr22	35299723	35300123	5.56307	4.9555	5.98928	-0.959887	0.000146787	0.00280944
chr7	2314144	2314896	5.85588	5.30449	6.25384	-0.876178	0.000146861	0.00280944
chr11	27506484	27506884	5.07996	4.35696	5.55937	-1.1266	0.000146878	0.00280944
chrX	48539776	48540176	4.40397	3.45944	4.96996	-1.42934	0.000146885	0.00280944
chr19	13033898	13034298	4.99232	4.24571	5.48186	-1.15992	0.000147179	0.00281318
chr9	99821664	99822064	5.21548	4.52539	5.68035	-1.0798	0.000147303	0.00281367
chr1	40508632	40509032	4.10012	2.99949	4.71712	-1.63164	0.000147849	0.00282087
chr12	56189645	56190045	4.83324	4.04334	5.34076	-1.22021	0.000147877	0.00282087
chr11	60924858	60925258	3.29548	1.58578	4.05614	-2.35289	0.000148127	0.00282377
chr16	31442835	31443235	3.69977	2.33336	4.38875	-1.9583	0.000148352	0.00282619
chr21	42011956	42012356	5.02712	4.28952	5.51281	-1.14721	0.00014873	0.00283151
chr19	40090564	40090964	4.83474	4.04546	5.34202	-1.21936	0.000149199	0.00283601
chr12	104715640	104716040	4.44906	3.52569	5.00755	-1.4012	0.000149214	0.00283601
chr1	150629472	150629872	6.28591	5.78402	6.65754	-0.801015	0.000149264	0.00283601
chr5	177497611	177498011	6.15807	5.64551	6.5355	-0.817334	0.000149525	0.00283909
chr8	62248060	62248460	4.09891	2.99761	4.71612	-1.63261	0.000149991	0.00284605
chr19	13211219	13211619	4.53648	3.64848	5.08209	-1.3539	0.000150206	0.0028471
chr1	58782112	58782843	5.05304	4.32367	5.53519	-1.13559	0.000150244	0.0028471
chr2	136253471	136253871	5.04841	4.31889	5.53063	-1.1358	0.000150596	0.00285188
chr16	4538197	4538597	5.02275	4.28567	5.50822	-1.14647	0.000150927	0.00285625
chr10	119449751	119450151	5.65452	5.06784	6.07041	-0.928937	0.000151772	0.00287034
chr12	108641277	108641677	4.48807	3.58245	5.04015	-1.37757	0.000152075	0.002874
chr10	91908677	91909077	5.33372	4.67473	5.78439	-1.03499	0.000152285	0.002874
chr6	33621610	33622010	4.10102	3.00328	4.71715	-1.62788	0.000152291	0.002874
chr2	74464497	74464897	3.16637	1.3272	3.94922	-2.49408	0.000152395	0.002874
chr19	1087840	1088240	5.4381	4.80471	5.87675	-0.997765	0.000152466	0.002874
chr10	5666576	5666976	3.68552	2.31794	4.37478	-1.95974	0.000152674	0.00287603
chr7	80134176	80134576	3.31702	4.0376	1.81129	2.25624	0.000153108	0.0028823
chr1	201507017	201507417	4.25774	3.24689	4.8463	-1.51624	0.000153819	0.00289064
chr14	100333795	100334195	3.84364	2.58391	4.50574	-1.82983	0.000153853	0.00289064
chr19	1812388	1812788	7.12754	6.64684	7.48747	-0.768774	0.000153853	0.00289064
chr7	129774461	129774861	5.56239	4.95693	5.98756	-0.956741	0.000154515	0.00290118
chr2	99141216	99141616	6.18959	5.68066	6.56505	-0.811763	0.000154715	0.00290303
chr20	32357903	32358303	5.33515	4.67717	5.78536	-1.03353	0.000155056	0.00290753
chr20	57198324	57198724	4.96171	4.21064	5.45314	-1.16608	0.000155213	0.00290857
chr17	40338024	40338424	3.84114	2.58157	4.50319	-1.82963	0.000155398	0.00291014
chr2	97748472	97748872	4.65184	3.80886	5.18042	-1.29298	0.000155667	0.00291327
chr6	37499728	37500128	5.80495	5.24759	6.20599	-0.885143	0.00015594	0.00291647
chr12	46109914	46110314	4.72604	3.90731	5.24514	-1.25988	0.000156211	0.00291964
chr8	141117070	141117470	4.39893	3.4566	4.96414	-1.42643	0.000156474	0.00292265
chr10	132537420	132537820	6.81466	6.33454	7.17428	-0.767684	0.000157404	0.0029381
chr4	22515379	22515779	5.31457	4.65234	5.76674	-1.03964	0.000157573	0.00293935
chr1	205440927	205441327	4.72509	3.90731	5.24381	-1.25855	0.000158987	0.00296299
chr12	66169424	66169824	5.81907	5.26487	6.21848	-0.88039	0.000159047	0.00296299
chr16	2150025	2150425	4.10238	3.00895	4.71718	-1.62227	0.000159156	0.00296309
chr5	132490612	132491012	5.65227	5.06647	6.06772	-0.927641	0.000159297	0.0029638
chr2	42361343	42361743	5.89859	5.35676	6.29157	-0.861757	0.00016021	0.00297701
chr5	139341486	139341886	4.79448	3.99834	5.30455	-1.22878	0.000160215	0.00297701
chr14	104563363	104563763	6.83474	6.35476	7.19428	-0.767478	0.000160495	0.00298029
chr22	30606749	30607149	3.907	2.69618	4.5559	-1.7696	0.000161045	0.00298857
chr14	102927988	102928388	4.56953	3.69943	5.10846	-1.32976	0.000161155	0.00298867
chr10	63521428	63521828	5.46263	4.83674	5.8977	-0.986774	0.000161407	0.00298916
chr17	45149394	45149794	4.9303	4.17259	5.42452	-1.17535	0.000161423	0.00298916
chr9	92774350	92774750	5.07455	4.35507	5.55241	-1.12157	0.000161494	0.00298916
chr15	90146174	90146574	4.53014	3.64467	5.07481	-1.3505	0.000161692	0.00299088
chr16	2251514	2251914	5.33105	4.67474	5.78048	-1.03108	0.000162219	0.00299698
chr13	110509959	110510359	5.34772	4.69589	5.79506	-1.02461	0.000162231	0.00299698
chr1	31938419	31938819	4.89491	4.12836	5.39283	-1.18771	0.000162805	0.00300565
chr19	48812339	48812739	5.55445	4.95048	5.9789	-0.954527	0.000163026	0.00300779
chr17	32341599	32341999	5.10537	4.3941	5.57965	-1.10991	0.00016354	0.00301535
chr18	36067302	36067702	4.76169	3.95741	5.27503	-1.23993	0.00016402	0.00302139
chr19	35210804	35211204	4.85864	4.08282	5.3604	-1.20062	0.000164244	0.00302139
chr13	21347962	21348362	3.39946	1.80683	4.13795	-2.22108	0.000164252	0.00302139
chr20	50191613	50192013	5.01762	4.2847	5.5013	-1.14053	0.000164289	0.00302139
chr20	4148491	4148891	4.3498	3.39001	4.92111	-1.44936	0.000165011	0.0030327
chr1	23527288	23527688	4.75747	3.95191	5.27132	-1.24176	0.000165138	0.0030331
chr1	154859908	154860308	4.20289	3.16962	4.79878	-1.5452	0.000165432	0.00303655
chr15	68206101	68206501	4.45044	3.53375	5.00652	-1.39219	0.000165633	0.0030383
chr15	39933877	39934277	4.82817	4.0444	5.3332	-1.2116	0.000165785	0.00303914
chr5	36690318	36690718	5.43506	4.80471	5.87226	-0.99329	0.000166166	0.00304225
chr3	185586046	185586446	5.04639	4.32081	5.52691	-1.1302	0.000166166	0.00304225
chr22	23207757	23208157	5.78444	5.22682	6.1856	-0.885476	0.000166323	0.00304317
chr11	64802994	64803394	4.60886	3.75577	5.14133	-1.30665	0.000166923	0.00305124
chr18	57545288	57545688	5.04286	5.47457	4.42397	1.11712	0.000166977	0.00305124
chr1	25875224	25875624	4.44021	3.52157	4.997	-1.39484	0.000167088	0.00305133
chr19	14091084	14091484	5.87244	5.32809	6.26674	-0.865525	0.000167211	0.00305163
chr4	1082344	1082744	5.78898	5.23136	6.19015	-0.885501	0.00016767	0.00305805
chr12	122028686	122029086	4.2579	3.25336	4.84437	-1.50793	0.00016863	0.00307361
chr7	21427028	21427428	5.21324	4.52977	5.67512	-1.07021	0.000169259	0.00308186
chr17	81470980	81471380	5.35175	4.70235	5.79796	-1.02105	0.000169297	0.00308186
chr12	121209828	121210228	4.86574	4.09218	5.36657	-1.19744	0.000169597	0.00308536
chr9	134054400	134054800	3.75878	2.4545	4.43241	-1.88369	0.000170193	0.00309324
chr13	49936236	49936636	5.79406	5.23719	6.19484	-0.884364	0.000170246	0.00309324
chr3	194356749	194357149	4.19948	3.16789	4.79482	-1.54298	0.000171276	0.00310997
chr20	17682167	17682567	5.87143	5.32809	6.26521	-0.863994	0.000171772	0.00311702
chr22	23536199	23536599	4.3451	3.38697	4.91583	-1.44712	0.000171936	0.00311802
chr16	29816012	29816412	6.09	5.57487	6.46881	-0.821199	0.000172596	0.00312728
chr17	63931181	63931581	5.13262	4.43034	5.60292	-1.09709	0.000172665	0.00312728
chr9	122931309	122931709	5.37601	4.73342	5.81903	-1.01112	0.0001732	0.00313499
chr10	124092437	124092837	6.00639	5.48243	6.38993	-0.834616	0.000173929	0.00314557
chr1	16158133	16158533	4.56527	3.69943	5.10259	-1.32391	0.000174004	0.00314557
chr4	26857446	26857846	5.33168	4.67882	5.7795	-1.02603	0.000174308	0.00314902
chr7	159026959	159027359	3.90119	2.69616	4.54849	-1.76223	0.000174464	0.00314902
chr16	85650664	85651064	5.1261	4.42393	5.59636	-1.09693	0.000174632	0.00314902
chr1	40979652	40980052	5.62762	5.04165	6.04316	-0.92785	0.000174635	0.00314902
chr11	450015	450415	4.56703	3.70191	5.10407	-1.3229	0.000175119	0.00315577
chr8	144104033	144104433	6.04488	5.52623	6.42559	-0.82655	0.000175437	0.00315953
chr21	46184775	46185175	4.52756	3.64721	5.07032	-1.34347	0.000175893	0.0031644
chr3	52290207	52290607	4.64725	3.81002	5.1736	-1.28505	0.000175929	0.0031644
chr16	4693311	4693711	5.04429	4.32176	5.52349	-1.12583	0.00017657	0.00317053
chr5	177357499	177357899	5.04429	4.32176	5.52349	-1.12583	0.00017657	0.00317053
chr2	178480215	178480615	5.43741	4.81008	5.87318	-0.988848	0.000176601	0.00317053
chr13	110706119	110706519	6.1397	5.63066	6.51523	-0.811916	0.000177226	0.00317976
chr17	17757762	17758540	5.77086	5.2123	6.17252	-0.886892	0.000177663	0.00318561
chr16	81778889	81779289	4.09209	3.00329	4.70548	-1.61632	0.000177917	0.00318619
chr4	8033626	8034026	4.67969	3.85547	5.20095	-1.26725	0.000177918	0.00318619
chr1	154328312	154328712	4.95548	4.21064	5.44427	-1.15726	0.000179235	0.00320777
chr19	55259123	55259523	5.90768	5.37206	6.29739	-0.852311	0.000179525	0.00321096
chr7	3091816	3092216	4.68427	3.86122	5.20507	-1.26563	0.00017973	0.00321261
chr1	2100292	2100692	5.66747	5.09024	6.07863	-0.914819	0.000179961	0.00321474
chr7	129224480	129224880	6.32362	5.8317	6.68979	-0.785664	0.000180173	0.00321653
chr5	43556543	43556943	4.89616	4.13553	5.39161	-1.17932	0.00018093	0.00322657
chr5	73498064	73498464	5.39	4.7529	5.83041	-1.00314	0.000180989	0.00322657
chr10	46030294	46030694	4.64359	3.80768	5.16943	-1.28323	0.000181073	0.00322657
chr3	41199404	41199804	4.19682	3.1679	4.79129	-1.53952	0.000181454	0.00322966
chr10	97849505	97849905	3.58972	2.16969	4.29131	-2.02135	0.000181472	0.00322966
chr6	28141530	28141930	5.32306	4.67065	5.77068	-1.0254	0.000181603	0.00322999
chr4	54658534	54658934	4.52359	3.64468	5.06582	-1.34151	0.0001818	0.00323148
chr10	121928092	121928492	5.47598	4.85921	5.90666	-0.973331	0.000182683	0.00324404
chr10	43039605	43040005	5.81952	5.27066	6.21616	-0.872284	0.000182847	0.00324404
chr9	35732220	35732620	6.10752	5.59732	6.48368	-0.813671	0.000182931	0.00324404
chr7	75738961	75739361	6.62865	6.15151	6.98659	-0.762924	0.000182959	0.00324404
chr20	59466792	59467192	5.47129	4.85398	5.90223	-0.97416	0.00018444	0.00326689
chr14	24146655	24147055	6.7842	6.30973	7.14064	-0.758866	0.000184475	0.00326689
chr1	182839238	182839638	5.51395	4.90597	5.94035	-0.96041	0.000185172	0.00327719
chr5	117107801	117108201	4.00268	4.58851	3.00009	1.64395	0.000185385	0.00327895
chr16	10599769	10600169	4.29958	3.32492	4.876	-1.46872	0.000185575	0.00328029
chr19	984111	984511	4.86286	4.09427	5.36163	-1.19041	0.000185873	0.00328353
chr15	89814855	89815255	4.08628	2.99948	4.69905	-1.6137	0.00018632	0.0032894
chr22	33921650	33922050	5.01138	4.28373	5.49279	-1.13302	0.000186579	0.00328992
chr22	50200680	50201080	5.01138	4.28373	5.49279	-1.13302	0.000186579	0.00328992
chr4	1217016	1217416	5.90998	5.37522	6.29925	-0.851015	0.000186751	0.00329092
chr18	8704797	8705197	5.42102	4.79218	5.8575	-0.990995	0.000186912	0.00329175
chr11	47553187	47553587	5.25811	4.5911	5.71249	-1.04646	0.000187031	0.00329182
chr19	2187859	2188259	4.71914	3.90954	5.23461	-1.24716	0.000188109	0.00330752
chr15	77030351	77030751	4.20218	3.17811	4.79508	-1.53311	0.000188154	0.00330752
chr6	159761983	159762383	5.66761	5.09227	6.07781	-0.911973	0.000188423	0.00331022
chr6	30744263	30744663	5.30042	4.64409	5.74985	-1.03105	0.000188795	0.00331301
chr17	49753893	49754293	4.64025	3.8065	5.16524	-1.28021	0.000188813	0.00331301
chr12	113335079	113335479	4.56908	3.70932	5.10409	-1.31553	0.000189015	0.00331453
chr19	1860206	1860606	4.43503	3.52295	4.98945	-1.38599	0.000189289	0.00331528
chr4	88559561	88559961	4.43503	3.52295	4.98945	-1.38599	0.000189289	0.00331528
chr14	23567490	23567890	4.95071	4.20864	5.43832	-1.1533	0.000189566	0.00331695
chr19	13952110	13952510	6.05666	5.54217	6.43513	-0.820176	0.000189616	0.00331695
chr10	29735032	29735432	4.18725	3.15915	4.78146	-1.53845	0.000190619	0.00333237
chr22	46432353	46432753	3.82736	2.58389	4.48513	-1.80928	0.00019073	0.00333237
chrX	13689071	13689471	4.02366	2.90322	4.64664	-1.65638	0.000191311	0.0033376
chr11	125111570	125111970	5.82936	5.28448	6.22393	-0.866273	0.000191458	0.0033376
chr12	27780095	27780495	4.56311	3.70317	5.0982	-1.31578	0.000191505	0.0033376
chr19	54591820	54592220	6.31312	5.82261	6.67851	-0.783454	0.0001916	0.0033376
chr11	64250942	64251342	5.51654	4.91034	5.94209	-0.95778	0.000191611	0.0033376
chr7	120950933	120951333	5.30217	4.64742	5.75087	-1.02872	0.000191923	0.003341
chr2	169824888	169825288	4.30079	3.32959	4.87602	-1.46408	0.000193099	0.00335811
chr1	174022129	174022529	4.82122	4.0444	5.3234	-1.20185	0.00019314	0.00335811
chr20	23421399	23421799	5.36826	4.72945	5.80949	-1.00558	0.000193543	0.00336307
chr2	231604833	231605233	5.78031	5.22747	6.17901	-0.878264	0.000193713	0.0033636
chr12	119988498	119988898	4.64391	3.81238	5.16804	-1.27715	0.000194032	0.0033636
chr4	159102981	159103381	5.20288	4.52453	5.66244	-1.0628	0.000194204	0.0033636
chr8	141416746	141417146	5.22795	4.55602	5.68458	-1.05354	0.000194298	0.0033636
chr21	29298740	29299140	4.7547	3.9585	5.26478	-1.22864	0.000194324	0.0033636
chr4	8428698	8429098	4.78426	3.99726	5.29061	-1.21599	0.000194501	0.0033636
chr2	36966652	36967052	5.25541	4.58938	5.70934	-1.04506	0.000194507	0.0033636
chr17	49414765	49415165	5.40795	4.77903	5.84448	-0.991135	0.000194607	0.0033636
chr7	73738833	73739233	5.69646	5.12875	6.10279	-0.900565	0.000194629	0.0033636
chr2	112541838	112542238	5.5143	4.90889	5.93946	-0.956602	0.000196128	0.00338746
chr2	168247485	168247885	5.18261	4.49946	5.64434	-1.06964	0.000196364	0.00338949
chr20	57390671	57391071	5.86301	5.32362	6.25471	-0.857992	0.000196673	0.00339279
chr12	121626772	121627172	5.38816	4.75526	5.82658	-0.996931	0.000196853	0.00339297
chr11	3808084	3808484	4.29444	3.32179	4.87017	-1.4661	0.00019692	0.00339297
chr6	43770980	43771380	4.60069	3.75577	5.13002	-1.29541	0.000197055	0.00339326
chr6	136250192	136250592	5.36691	4.72946	5.80749	-1.00354	0.000197668	0.00340176
chr5	180802953	180803353	6.22246	5.72717	6.59048	-0.790765	0.000197899	0.00340369
chr19	43533896	43534296	6.5871	6.11155	6.94415	-0.760415	0.000198124	0.00340496
chr19	5804062	5804462	4.55898	3.69943	5.09392	-1.3153	0.00019821	0.00340496
chr19	45770478	45770878	6.937	6.46543	7.29182	-0.754428	0.000198538	0.00340855
chr9	127785783	127786183	5.10125	4.39874	5.57166	-1.09732	0.000198685	0.00340904
chr21	42923990	42924390	4.85155	4.08491	5.34951	-1.18769	0.000199325	0.00341798
chr17	78242364	78242764	6.11921	5.61438	6.49246	-0.805401	0.000199538	0.00341958
chr3	195909621	195910021	5.15158	4.46215	5.61614	-1.07864	0.000199691	0.00342016
chr10	102713935	102714335	6.12945	5.62402	6.50302	-0.806313	0.000200386	0.00342914
chr1	202143572	202143972	5.20144	4.52453	5.66034	-1.0607	0.000200455	0.00342914
chr2	229922068	229922468	5.00954	4.28568	5.48931	-1.12761	0.000200719	0.00342997
chr20	63980933	63981333	5.29796	4.64493	5.74586	-1.0262	0.000200742	0.00342997
chr15	41417622	41418022	4.19553	3.17477	4.78734	-1.52873	0.000201304	0.00343752
chr4	8044858	8045258	5.07086	4.36167	5.54423	-1.10683	0.000201676	0.00344182
chr11	819379	819779	5.3041	4.65151	5.7518	-1.02557	0.000202471	0.00345333
chr2	70553835	70554235	5.22422	4.55342	5.68033	-1.05192	0.000203118	0.00346231
chr16	46689145	46689545	6.18793	5.68986	6.55747	-0.795019	0.000203528	0.00346698
chr3	195807770	195808170	5.24856	4.58342	5.70208	-1.04378	0.000203653	0.00346698
chr4	40309246	40309646	3.95972	2.80659	4.59232	-1.69735	0.000203755	0.00346698
chr2	676663	677063	6.40343	5.92091	6.76439	-0.771133	0.000203962	0.00346753
chr7	128791165	128791565	4.82517	4.05181	5.32592	-1.19696	0.000204139	0.00346753
chr4	55395510	55395910	5.49558	4.88795	5.92181	-0.959823	0.000204262	0.00346753
chr15	44288601	44289001	4.67421	3.85663	5.19285	-1.25806	0.000204403	0.00346753
chr11	57741480	57741880	5.04424	4.32941	5.52008	-1.11478	0.000204494	0.00346753
chr19	18597678	18598078	4.51698	3.64468	5.05673	-1.33242	0.000204573	0.00346753
chr17	29148851	29149251	5.36978	4.73426	5.80945	-1.00071	0.000204634	0.00346753
chr9	127612107	127612507	4.95507	4.21761	5.44071	-1.14673	0.000205425	0.00347587
chr2	138501410	138501810	4.92368	4.17764	5.41299	-1.15881	0.000205556	0.00347587
chr11	68121245	68121645	5.3707	4.73501	5.81044	-1.00097	0.000205789	0.00347587
chrX	49184346	49184746	5.22931	4.56035	5.68458	-1.04922	0.000205838	0.00347587
chr20	64062900	64063300	4.56	3.70315	5.0939	-1.31157	0.000205935	0.00347587
chr9	136742475	136742875	4.24716	3.25509	4.82947	-1.49133	0.000206016	0.00347587
chr10	71851061	71851461	5.7454	5.18906	6.14591	-0.883501	0.000206026	0.00347587
chr11	68002858	68003258	5.58919	5.00205	6.00532	-0.929528	0.000206102	0.00347587
chr22	45948021	45948421	5.71079	5.14825	6.11449	-0.892819	0.000206217	0.00347587
chr1	20661387	20661787	5.86244	5.32489	6.25317	-0.855176	0.000206512	0.00347807
chr17	2337330	2337730	4.47277	3.58376	5.01876	-1.35495	0.00020659	0.00347807
chr2	112645453	112645853	5.45371	4.83751	5.88412	-0.972441	0.000206898	0.0034812
chr5	177133109	177133509	5.0399	4.3256	5.5155	-1.11402	0.000207546	0.00349006
chr7	4775455	4775855	4.38489	3.45944	4.94412	-1.4036	0.000207918	0.00349427
chr11	122741624	122742024	4.07752	2.99754	4.68819	-1.60479	0.000208324	0.0034979
chr22	24427809	24428209	6.25216	5.76008	6.61841	-0.785811	0.000208443	0.0034979
chr10	79177258	79177658	6.13854	5.6358	6.51064	-0.802179	0.000208537	0.0034979
chr3	72583213	72583613	3.66618	2.32312	4.34949	-1.92949	0.000208622	0.0034979
chr5	172283726	172284126	5.36501	4.72946	5.80469	-1.00077	0.000209115	0.00350411
chr17	17440111	17440511	4.55261	3.69567	5.08656	-1.3117	0.000209781	0.00351272
chr1	43368211	43368611	5.90693	5.37712	6.29358	-0.843436	0.000209874	0.00351272
chr19	40690651	40691051	5.24653	4.58341	5.69911	-1.0408	0.000210125	0.00351487
chr6	169026027	169026427	3.66339	2.32051	4.34666	-1.92925	0.000210496	0.00351903
chr22	21001948	21002348	5.74756	5.19234	6.1475	-0.881813	0.000211284	0.00353014
chr14	101781010	101781410	4.38729	3.46376	4.94584	-1.401	0.000211464	0.00353024
chr22	20029036	20029436	4.18596	3.16612	4.77748	-1.52751	0.000211635	0.00353024
chr17	75525081	75525481	4.77967	3.99724	5.28415	-1.20954	0.000211659	0.00353024
chr16	10942237	10942637	5.04068	4.32653	5.51622	-1.11383	0.000212163	0.00353658
chr12	6210181	6210581	5.79937	5.25275	6.19484	-0.868862	0.000212493	0.00354003
chr5	32174162	32174562	4.47536	3.58907	5.02033	-1.35122	0.000213007	0.00354653
chr16	56989480	56989880	5.26984	4.6128	5.71961	-1.03202	0.00021345	0.00354858
chr8	94719624	94720024	4.78522	4.00374	5.28931	-1.20821	0.000213458	0.00354858
chr15	41416760	41417160	4.81584	4.0444	5.31579	-1.19424	0.00021353	0.00354858
chr5	179762024	179762424	4.23751	3.24521	4.8199	-1.49164	0.000213625	0.00354858
chr16	53054984	53055384	5.54589	4.95192	5.96541	-0.939639	0.000214052	0.00355362
chr3	196639363	196639763	5.58829	5.00275	6.00362	-0.927129	0.000214405	0.00355585
chr12	6783096	6783496	5.91419	5.38717	6.29937	-0.839215	0.000214563	0.00355585
chr6	13711153	13711553	3.95605	2.80658	4.58758	-1.69262	0.000214633	0.00355585
chrX	40145358	40145758	3.73608	2.44941	4.4052	-1.86161	0.000214789	0.00355585
chr7	24024749	24025149	4.33519	3.38999	4.90141	-1.42978	0.000214819	0.00355585
chr14	105481973	105482373	6.02709	5.51391	6.40484	-0.818108	0.000214931	0.00355585
chr17	42823969	42824369	4.55648	3.70192	5.08951	-1.30841	0.000215191	0.00355809
chr9	35657706	35658106	5.29862	4.6491	5.74488	-1.02105	0.000215687	0.00356425
chr16	3389803	3390203	3.95884	2.81085	4.58994	-1.69072	0.000215812	0.00356426
chr17	42019791	42020191	4.59861	3.7594	5.12573	-1.28749	0.000216381	0.0035716
chr6	7389398	7389798	5.58853	5.00345	6.00362	-0.926427	0.000216659	0.00357413
chr8	102810462	102810862	4.7803	3.99942	5.28415	-1.20738	0.000217081	0.00357664
chr12	13101277	13101677	5.69394	5.13008	6.09831	-0.894765	0.000217304	0.00357664
chr7	69199762	69200162	4.02251	2.91333	4.64211	-1.64176	0.000217323	0.00357664
chr10	132915987	132916387	4.23975	3.24853	4.82178	-1.49028	0.00021738	0.00357664
chr19	13785066	13785466	3.89858	2.71179	4.5408	-1.73906	0.000217435	0.00357664
chr8	37900212	37900612	4.38139	3.458	4.93989	-1.40088	0.000219383	0.00360661
chr1	203175964	203176364	5.92963	5.40585	6.31308	-0.834269	0.000219623	0.00360848
chr17	7455547	7455947	4.87934	4.12732	5.37116	-1.16714	0.000219777	0.00360896
chr19	14545411	14545811	6.04831	5.53837	6.42432	-0.813193	0.00021992	0.00360923
chr9	4792620	4793020	5.84233	5.30449	6.23321	-0.855598	0.000220225	0.00361216
chr17	74454109	74454509	4.55716	3.7044	5.0895	-1.30592	0.000220705	0.0036167
chr15	59443631	59444031	3.57645	2.17511	4.27372	-1.99838	0.000220753	0.0036167
chr10	88990631	88991031	4.33807	3.39601	4.90318	-1.42553	0.000221378	0.00362485
chr5	179820909	179821309	4.9447	4.20964	5.42931	-1.14334	0.000221597	0.00362637
chr9	130712680	130713080	5.76609	5.21556	6.1636	-0.874737	0.000221783	0.00362709
chr11	130069720	130070120	5.32259	4.67966	5.76576	-1.01147	0.000221967	0.00362709
chr17	47324294	47324694	5.78833	5.24306	6.18311	-0.866821	0.000222021	0.00362709
chr1	976192	976592	4.07465	2.99948	4.68382	-1.5985	0.000222392	0.0036311
chr6	168441027	168441427	4.71088	3.91069	5.22258	-1.23399	0.000222791	0.00363554
chr19	33795504	33795904	5.67715	5.11098	6.0827	-0.898228	0.000223628	0.00364542
chr19	39402322	39402722	5.06754	4.36357	5.5386	-1.09931	0.000223726	0.00364542
chr1	225772153	225772553	3.95469	2.80872	4.5852	-1.6881	0.000223778	0.00364542
chr13	111188056	111188456	5.82834	5.28897	6.22003	-0.857903	0.000224134	0.00364915
chr6	168417266	168417666	5.84037	5.30321	6.23089	-0.854555	0.00022434	0.00365042
chr6	27814913	27815313	4.28421	3.31862	4.85751	-1.45662	0.000224571	0.00365211
chr15	43514362	43514762	4.97842	4.25259	5.45905	-1.1303	0.000224808	0.00365389
chr13	20430923	20431323	4.62819	3.80294	5.14986	-1.26846	0.000226059	0.00367066
chr19	55624267	55624667	6.04655	5.5371	6.42229	-0.81244	0.000226095	0.00367066
chr16	48432118	48432518	4.74448	3.95521	5.25175	-1.21896	0.000226514	0.00367537
chr22	39532720	39533120	6.03702	5.52686	6.41316	-0.813511	0.000227535	0.00368985
chr1	1375158	1375558	5.03534	4.32464	5.50937	-1.10888	0.000227721	0.0036906
chr11	68903648	68904048	4.55008	3.69816	5.08211	-1.30476	0.000227839	0.0036906
chr16	8621518	8621918	4.88408	4.13453	5.37486	-1.16363	0.000228465	0.00369865
chr3	48504151	48504551	3.12698	1.32721	3.90332	-2.44856	0.000228704	0.00370044
chr22	50270608	50271008	3.95284	2.80873	4.58281	-1.68572	0.000229665	0.00371388
chr16	87822537	87822937	4.38091	3.46087	4.9382	-1.39632	0.000229958	0.00371653
chr19	679569	679969	4.55363	3.70317	5.08508	-1.30274	0.000230668	0.00372553
chr22	37200484	37200884	3.95565	2.813	4.58519	-1.68383	0.000230904	0.00372553
chr2	231663268	231663668	5.48503	4.8813	5.90936	-0.954042	0.000230905	0.00372553
chr14	89954391	89954791	5.3139	4.67146	5.75684	-1.01078	0.000231278	0.00372946
chr14	103385306	103385706	5.06139	4.35885	5.53181	-1.09723	0.000231554	0.00372992
chr9	127862309	127862709	7.0078	6.54169	7.35953	-0.745945	0.000231715	0.00372992
chr7	1107197	1107597	4.01039	2.90116	4.63	-1.64193	0.000231781	0.00372992
chr17	38750615	38751015	4.42312	3.52157	4.97371	-1.37171	0.000231827	0.00372992
chr11	13277594	13277994	4.67029	3.86009	5.186	-1.24775	0.000231959	0.00372995
chr11	43358903	43359303	5.1434	4.46035	5.60509	-1.06943	0.000232995	0.0037445
chr17	60078635	60079035	4.91055	4.16956	5.39769	-1.15164	0.000233301	0.00374677
chr14	99971897	99972297	3.82111	2.59334	4.47465	-1.78951	0.000233403	0.00374677
chr12	111597968	111598368	3.73765	2.45695	4.40523	-1.85426	0.000233597	0.00374677
chr17	82001237	82001637	5.98992	5.47609	6.36803	-0.819085	0.000233658	0.00374677
chr9	105064622	105065022	5.38201	4.75605	5.81712	-0.986705	0.000234414	0.00375494
chr17	3668310	3668710	5.00271	4.28568	5.47951	-1.11785	0.000234451	0.00375494
chr10	930562	930962	3.65914	2.32312	4.34071	-1.92088	0.000234561	0.00375494
chr13	106535688	106536088	5.22004	4.55602	5.67303	-1.04203	0.000234708	0.0037552
chr1	151511366	151511766	5.14031	4.45762	5.60183	-1.0689	0.00023572	0.00376928
chr17	1649195	1649595	5.8724	5.34252	6.25908	-0.84349	0.00023599	0.00376953
chr7	102303925	102304325	5.08855	4.39317	5.55578	-1.08704	0.000235998	0.00376953
chr18	75209195	75209595	4.23594	3.25018	4.81612	-1.48298	0.000236148	0.00376982
chr3	38138548	38138948	5.00411	4.28762	5.48067	-1.11707	0.000236505	0.0037731
chr3	188154378	188154778	4.01351	2.90727	4.63221	-1.63804	0.000236617	0.0037731
chr2	231666138	231666538	6.33203	5.85065	6.69235	-0.76929	0.000237463	0.00378293
chr1	101388921	101389321	5.08663	5.50435	4.49628	1.07489	0.000237497	0.00378293
chr22	23181509	23181909	3.89043	2.70964	4.53095	-1.73137	0.000237629	0.00378293
chr10	123943335	123943735	4.62953	3.80768	5.14986	-1.26373	0.000237762	0.00378294
chr21	42373083	42373483	4.07272	3.00141	4.68068	-1.59354	0.000238052	0.00378429
chr4	10022902	10023302	5.16778	4.49235	5.62601	-1.05846	0.000238137	0.00378429
chr5	172795262	172795662	4.01777	2.9154	4.63531	-1.63291	0.000238242	0.00378429
chr3	32239829	32240229	4.80907	4.04227	5.3071	-1.18773	0.000238447	0.00378545
chr1	165854020	165854420	3.65355	2.3179	4.33504	-1.92041	0.000238756	0.00378825
chr2	214809739	214810139	6.61537	6.14589	6.969	-0.750967	0.00023907	0.00379113
chr13	49996596	49996996	3.87967	2.69611	4.52097	-1.73492	0.000239428	0.00379471
chr16	70438985	70439385	5.37748	4.75208	5.81232	-0.985877	0.000239703	0.00379697
chr20	45833562	45833962	3.888	2.70741	4.52847	-1.73113	0.000240035	0.00380014
chr15	52790330	52790730	5.0033	4.28762	5.47951	-1.1159	0.000240286	0.003802
chr2	17821011	17821411	4.4685	3.58911	5.0109	-1.34176	0.000240457	0.00380202
chr17	40549707	40550107	4.23228	3.24688	4.81235	-1.48251	0.000240684	0.00380202
chr20	63056581	63056981	4.23228	3.24688	4.81235	-1.48251	0.000240684	0.00380202
chr19	58228503	58228903	4.12567	3.08613	4.72357	-1.55272	0.000242187	0.00382028
chr16	30748070	30748470	5.93164	5.4109	6.31346	-0.829618	0.000242218	0.00382028
chr7	5556092	5556492	4.94196	4.21165	5.42453	-1.13656	0.00024224	0.00382028
chr17	67378463	67378863	4.71028	3.91521	5.21991	-1.22681	0.000242544	0.00382297
chr7	105353830	105354230	4.77914	4.00484	5.28028	-1.19808	0.000243151	0.00382979
chr8	11456641	11457041	7.60725	7.13042	7.96503	-0.762957	0.000243244	0.00382979
chr6	151240921	151241321	3.73599	2.45944	4.40249	-1.84904	0.000244028	0.00384003
chr15	65286563	65286963	5.05604	4.35506	5.52576	-1.09502	0.000244602	0.00384695
chr10	97805955	97806355	3.94824	2.80658	4.57749	-1.68266	0.000244868	0.00384902
chr7	101519344	101519744	4.00957	2.90523	4.62769	-1.63556	0.00024512	0.00385087
chr22	37199080	37199480	5.52223	4.92949	5.94114	-0.937755	0.000245447	0.00385389
chr9	106156446	106156846	3.85988	4.46304	2.80386	1.71212	0.000245731	0.00385624
chr19	4773063	4773463	3.73331	2.45694	4.39976	-1.8488	0.000246272	0.00386261
chr10	30348960	30349360	4.4657	3.58642	5.00807	-1.34168	0.000246472	0.00386364
chr4	1377040	1377440	3.88067	2.70065	4.52097	-1.73039	0.000247344	0.00387519
chr12	122226013	122226413	6.31899	5.83768	6.67927	-0.769176	0.000247584	0.00387683
chr20	62144213	62144613	4.37759	3.46232	4.93316	-1.38984	0.000248238	0.00388496
chr22	36028778	36029178	4.94627	4.21763	5.42811	-1.13417	0.000248669	0.00388957
chr14	93332641	93333041	4.70483	3.90956	5.21453	-1.22714	0.00024909	0.00389403
chr18	79741047	79741447	3.85638	4.45945	2.80065	1.71173	0.000249333	0.00389416
chr2	231684442	231684842	6.02067	5.51201	6.39599	-0.811178	0.000249509	0.00389416
chr8	10850475	10850875	4.74421	3.96072	5.24912	-1.21081	0.00024954	0.00389416
chr6	35452250	35452650	5.68529	5.12606	6.08728	-0.887774	0.000249642	0.00389416
chr6	109440647	109441047	5.28784	4.64326	5.73179	-1.01385	0.000250486	0.00390521
chr7	44606506	44606906	5.76387	5.21818	6.15887	-0.867393	0.000251069	0.00391218
chr1	241847839	241848239	5.05906	4.35979	5.52803	-1.09255	0.000251825	0.00392182
chr7	993173	993573	4.66965	3.86471	5.18326	-1.2404	0.000252654	0.0039326
chr12	8914743	8915143	4.70286	3.90959	5.21177	-1.2243	0.000252988	0.00393369
chr9	37027716	37028116	6.00586	5.49635	6.38164	-0.81247	0.00025309	0.00393369
chr1	40926116	40926516	4.5824	3.74966	5.107	-1.27857	0.000253136	0.00393369
chr7	130154376	130154776	4.77703	4.00374	5.27775	-1.19671	0.000253465	0.00393667
chr21	32771119	32771519	4.45967	3.58106	5.00179	-1.34077	0.000253775	0.00393935
chr10	72337009	72337409	4.32639	3.39149	4.88899	-1.41587	0.000254324	0.00394573
chr1	27959548	27959948	5.00117	4.28859	5.47602	-1.11144	0.000255088	0.00395545
chr19	2663975	2664375	5.21285	4.55167	5.66453	-1.03791	0.000255315	0.00395682
chr7	5531423	5531823	6.10024	5.60114	6.47035	-0.796542	0.000255866	0.00395964
chr20	32536071	32536471	5.35324	4.72544	5.78923	-0.989363	0.000255996	0.00395964
chr1	42682092	42682492	5.63507	5.06716	6.0415	-0.900758	0.000256045	0.00395964
chr1	27322121	27322521	4.87529	4.13041	5.36409	-1.15702	0.00025605	0.00395964
chr9	5628687	5629087	5.74129	5.193	6.13764	-0.871316	0.000256275	0.00395964
chr2	1715340	1715740	5.43892	4.82992	5.86582	-0.961778	0.000256325	0.00395964
chr12	62466784	62467184	4.06775	3.00142	4.67416	-1.58701	0.000256506	0.0039603
chr19	42220167	42220567	5.92751	5.409	6.30814	-0.826193	0.000256684	0.00396092
chr10	620302	620702	5.59492	5.0192	6.00532	-0.912453	0.000257171	0.00396629
chr17	77419559	77419959	3.94456	2.80658	4.57273	-1.67791	0.000257748	0.00396984
chr16	66934084	66934484	4.6624	3.85662	5.17634	-1.24162	0.000257859	0.00396984
chr20	23350330	23350730	6.3269	5.84732	6.68621	-0.766488	0.00025788	0.00396984
chr3	127536240	127536640	4.80578	4.04333	5.30199	-1.18157	0.000257999	0.00396984
chr10	119425631	119426031	5.24024	4.58599	5.68872	-1.02787	0.000258093	0.00396984
chr3	158644473	158644873	4.69873	3.90504	5.2078	-1.22492	0.000258261	0.00396984
chr15	69666812	69667212	6.49208	6.02232	6.84588	-0.751311	0.00025837	0.00396984
chr1	37859766	37860166	4.94234	4.21565	5.42334	-1.13137	0.000258621	0.00397158
chr12	122098607	122099007	4.23027	3.2502	4.80853	-1.47538	0.000259028	0.0039757
chr17	81439872	81440272	5.11142	4.42669	5.57387	-1.07177	0.00025927	0.00397572
chr7	35800269	35800669	4.74109	3.95964	5.24517	-1.20795	0.000259307	0.00397572
chr1	149849895	149850295	3.72895	2.45693	4.39427	-1.84333	0.000259592	0.00397797
chr6	79537268	79537668	5.93081	5.41279	6.31118	-0.82544	0.000260457	0.00398909
chr5	133999982	134000382	4.17229	3.16434	4.7599	-1.51182	0.000261243	0.00399899
chr20	23717565	23717965	4.62108	3.80295	5.13994	-1.2586	0.000261582	0.00400171
chr20	44019761	44020161	3.73216	2.46194	4.39701	-1.84107	0.0002617	0.00400171
chr17	45247577	45247977	6.3594	5.8829	6.71698	-0.76172	0.000262301	0.00400877
chr2	191013977	191014377	4.7373	3.95632	5.24119	-1.20728	0.000262862	0.00401519
chr19	17246065	17246465	5.65622	5.09296	6.06029	-0.893808	0.000263106	0.00401678
chr2	222912123	222912523	4.6601	3.85546	5.17359	-1.24003	0.000263737	0.00402427
chr20	34676819	34677219	5.33599	4.70479	5.77359	-0.994299	0.000263998	0.00402465
chr19	11155697	11156097	5.98779	5.47735	6.36408	-0.813886	0.000264043	0.00402465
chr14	95515984	95516384	6.08618	5.58775	6.45593	-0.795483	0.000264314	0.00402469
chr7	152570892	152571292	3.72354	2.4519	4.38876	-1.84286	0.000264326	0.00402469
chr20	3888886	3889286	5.70398	5.15024	6.10316	-0.879524	0.000264733	0.00402874
chr7	65872814	65873214	5.50056	4.9067	5.92003	-0.939391	0.000265499	0.00403826
chr11	61891514	61891914	5.63677	5.07058	6.04233	-0.898171	0.000265805	0.00404077
chr16	88663131	88663531	5.24106	4.58856	5.68872	-1.02529	0.000266997	0.00405674
chr1	230301377	230301777	3.64772	2.32312	4.32645	-1.90664	0.000267642	0.00406391
chr3	50590582	50590982	4.9658	4.24767	5.44308	-1.11929	0.000267752	0.00406391
chr11	65013804	65014204	5.80654	5.27066	6.1964	-0.852573	0.000268129	0.00406526
chr17	38351802	38352202	5.05593	4.3598	5.52349	-1.08801	0.000268154	0.00406526
chr5	65925433	65925833	4.73922	3.95965	5.24252	-1.2053	0.000268267	0.00406526
chr11	125887787	125888187	5.42033	4.80933	5.84821	-0.96469	0.000268495	0.00406657
chr17	50139904	50140304	3.72406	2.45441	4.38876	-1.84035	0.000268922	0.00407088
chr20	35954357	35954757	5.28537	4.64409	5.72776	-1.00899	0.000269426	0.00407637
chr19	14496119	14496519	4.99176	4.28176	5.46548	-1.10774	0.000270006	0.00408299
chr2	173354893	173355293	5.42258	4.8124	5.85007	-0.963474	0.000271874	0.00410907
chr11	830905	831305	4.17359	3.16961	4.75988	-1.50653	0.000272423	0.0041152
chr14	99604349	99604749	5.61302	5.04371	6.02017	-0.902842	0.000272942	0.00412086
chr18	62715079	62715479	6.22979	5.74563	6.59166	-0.773529	0.000273356	0.00412494
chr7	87152459	87152859	4.50016	3.64339	5.03403	-1.3111	0.000274228	0.00413592
chr10	48634344	48634744	5.97842	5.46917	6.35406	-0.812057	0.000274647	0.00414006
chr20	41005379	41005779	4.12022	3.08983	4.71517	-1.54064	0.00027485	0.00414095
chr3	58356086	58356486	5.50341	4.91186	5.92173	-0.935919	0.000275048	0.00414122
chr16	88968128	88968528	6.56973	6.10348	6.92153	-0.745875	0.000275245	0.00414122
chr2	152717011	152717411	4.32	3.38843	4.88141	-1.41143	0.000275479	0.00414122
chr15	90031378	90031778	5.51557	4.92728	5.93227	-0.931099	0.000275572	0.00414122
chr11	47987799	47988199	4.22136	3.24349	4.79887	-1.47243	0.00027559	0.00414122
chr1	156747243	156747643	5.39511	4.78058	5.8247	-0.96984	0.000276606	0.00415431
chr19	4610118	4610518	5.66415	5.10558	6.0658	-0.88674	0.000277927	0.00417196
chr6	11621178	11621578	4.54577	3.70566	5.07324	-1.28847	0.000279577	0.00419453
chr13	48303365	48303765	4.17446	3.17311	4.75987	-1.50303	0.000280087	0.00419854
chr19	15379287	15379687	5.39218	4.77744	5.82188	-0.970179	0.000280137	0.00419854
chr19	16224154	16224554	4.86962	4.12835	5.35689	-1.15192	0.000280543	0.00420224
chr3	184155755	184156155	5.37698	4.75842	5.80853	-0.975765	0.000280677	0.00420224
chr19	2734630	2735030	4.00619	2.91339	4.62081	-1.62054	0.000280962	0.00420432
chr6	85645243	85645643	3.8011	2.58628	4.4511	-1.77306	0.000281278	0.00420685
chr16	1940313	1940713	3.64314	2.32313	4.32073	-1.90092	0.000282052	0.0042148
chr16	67967644	67968044	4.28194	3.33273	4.84957	-1.43469	0.000282104	0.0042148
chr5	95961653	95962053	4.65615	3.85545	5.16805	-1.2345	0.000282953	0.00422321
chr17	77459273	77459673	4.53976	3.69942	5.06732	-1.2888	0.000283102	0.00422321
chr10	124243458	124243858	3.86719	2.69381	4.50561	-1.722	0.000283205	0.00422321
chr8	81280656	81281056	4.49916	3.64339	5.03265	-1.30978	0.000283256	0.00422321
chr17	28728701	28729101	6.42825	5.95805	6.78229	-0.751945	0.000283673	0.00422723
chr3	45612825	45613225	4.87158	4.13249	5.35791	-1.14878	0.000284542	0.00423798
chr11	361721	362121	3.55667	2.17513	4.24927	-1.97414	0.000284903	0.00424115
chr18	63367220	63367620	6.01486	5.51074	6.38771	-0.804181	0.000285189	0.00424321
chr17	82971200	82971600	3.72886	2.46696	4.39152	-1.83059	0.000285421	0.00424445
chr22	21735529	21735929	5.73814	5.19365	6.1325	-0.865536	0.000286128	0.00425275
chr12	30754755	30755155	5.20909	4.5534	5.65823	-1.02988	0.000286724	0.00425941
chr16	53547	53947	6.16166	5.67349	6.52574	-0.779678	0.000286893	0.00425971
chr9	133709258	133709658	5.10632	4.42577	5.56688	-1.06572	0.000287857	0.00427141
chr1	109667859	109668259	4.65515	3.85545	5.16666	-1.23312	0.000287979	0.00427141
chr16	84643128	84643528	4.36887	3.46236	4.92127	-1.37792	0.000288198	0.00427245
chr19	15380212	15380612	4.16862	3.16784	4.75385	-1.50228	0.00028845	0.00427398
chr7	1049186	1049586	4.99478	4.28762	5.46724	-1.10368	0.00028955	0.0042879
chr16	89972493	89972893	5.23656	4.58772	5.68251	-1.01994	0.000289737	0.0042879
chr12	2890630	2891030	5.92925	5.41469	6.30775	-0.82012	0.000289838	0.0042879
chr2	130372246	130372646	3.93764	2.80874	4.56313	-1.66617	0.000290054	0.00428831
chr2	74147604	74148004	4.32161	3.39454	4.88142	-1.40534	0.000290165	0.00428831
chr22	17084677	17085077	5.81455	5.28448	6.20134	-0.843712	0.000290843	0.00429284
chr3	37456350	37456750	4.79822	4.04225	5.29171	-1.17238	0.000290946	0.00429284
chr14	24051827	24052227	4.00222	2.91137	4.61623	-1.61799	0.000291085	0.00429284
chr3	168095601	168096001	5.84676	5.32171	6.23089	-0.836098	0.000291242	0.00429284
chr9	136749079	136749479	5.59064	5.01989	5.99852	-0.904968	0.000291287	0.00429284
chr1	230068115	230068515	4.31777	3.38995	4.87785	-1.40635	0.000291612	0.00429284
chr5	43602444	43602844	4.412	3.52433	4.95748	-1.35275	0.000291664	0.00429284
chr20	63150478	63150878	6.33341	5.85951	6.68954	-0.757656	0.000291831	0.00429284
chr15	66293832	66294232	4.99611	4.29056	5.46785	-1.10132	0.000291925	0.00429284
chr17	78979949	78980349	4.58169	3.75823	5.10266	-1.26567	0.000291969	0.00429284
chr11	122949295	122949695	3.86818	2.69837	4.50558	-1.71742	0.000292564	0.00429838
chr14	24195657	24196057	4.87316	4.13452	5.3593	-1.14818	0.000292654	0.00429838
chr4	2262096	2262496	6.72155	6.26084	7.0702	-0.737295	0.000292884	0.00429838
chr1	182391621	182392021	5.9151	5.39918	6.29434	-0.822194	0.000292945	0.00429838
chr17	72465428	72465828	4.22122	3.24855	4.79696	-1.46547	0.000293757	0.00430808
chr2	96684231	96684631	4.7688	4.00377	5.2661	-1.18503	0.000294391	0.00431518
chr12	57455993	57456393	5.1008	4.42205	5.56054	-1.06308	0.000294649	0.00431675
chr12	50283415	50283815	4.65583	3.85778	5.16666	-1.23079	0.000295225	0.00432126
chr11	122951275	122951675	4.31818	3.39149	4.87785	-1.40482	0.000295417	0.00432126
chr8	1914680	1915080	5.27875	4.64074	5.71959	-1.00421	0.000295576	0.00432126
chr8	143558141	143558541	4.58204	3.75945	5.10266	-1.26446	0.000295605	0.00432126
chr20	379905	380305	3.45287	2.00103	4.16167	-2.05643	0.00029571	0.00432126
chr1	167553686	167554086	5.04548	4.35408	5.51092	-1.08116	0.000296396	0.00432907
chr20	45363074	45363474	5.70647	5.15754	6.10315	-0.872219	0.000296604	0.0043299
chr8	144444124	144444524	4.76632	4.00159	5.26349	-1.1846	0.000296921	0.00433124
chr12	120235054	120235454	5.16473	4.49951	5.61828	-1.04361	0.000296997	0.00433124
chr13	113656894	113657294	5.39461	4.78293	5.82282	-0.965634	0.000297406	0.00433388
chr1	13487297	13487697	3.8754	2.71205	4.51095	-1.70901	0.000297569	0.00433388
chr12	123271646	123272046	3.5548	2.17787	4.2463	-1.96844	0.000297632	0.00433388
chr3	81761278	81761678	6.12693	5.63641	6.49232	-0.783274	0.000297814	0.00433432
chr11	64053531	64053931	5.32428	4.69748	5.7598	-0.98784	0.00030007	0.00436495
chr16	85586569	85586969	5.12857	4.4567	5.58518	-1.05321	0.000300559	0.00436984
chr12	113241178	113241578	4.36635	3.46238	4.91783	-1.37448	0.000300818	0.00437139
chr14	100240185	100240585	4.31686	3.39149	4.87606	-1.40304	0.000301974	0.00438596
chr11	62753879	62754279	6.53554	6.07175	6.88594	-0.741999	0.000302314	0.00438869
chr14	69151606	69152006	4.76821	4.00486	5.2648	-1.18264	0.000303056	0.00439596
chr22	17771623	17772023	4.31899	3.39455	4.87786	-1.40178	0.000303147	0.00439596
chr1	11059913	11060313	5.07883	4.39505	5.54085	-1.07028	0.000303314	0.00439596
chr16	2673109	2673509	4.86811	4.13249	5.35296	-1.14382	0.000303489	0.00439596
chr1	23868040	23868440	4.168	3.17138	4.75183	-1.49674	0.000303669	0.00439596
chr22	30266993	30267393	5.65001	5.0923	6.05122	-0.8854	0.000303735	0.00439596
chr14	60091799	60092199	5.65179	5.09433	6.05288	-0.885021	0.000304563	0.00440571
chr22	26671349	26671749	4.89451	4.1665	5.37609	-1.13316	0.000305226	0.0044114
chr1	30759780	30760180	3.93392	2.80874	4.5583	-1.66135	0.000305264	0.0044114
chr20	11890490	11890890	4.22253	3.25359	4.797	-1.46048	0.000305803	0.00441696
chr16	4847910	4848310	4.49325	3.64208	5.02499	-1.30343	0.000307993	0.00444548
chr16	2429088	2429488	5.8985	5.38157	6.27827	-0.823729	0.000308137	0.00444548
chr12	47763780	47764180	4.32151	3.3991	4.87965	-1.39902	0.000308242	0.00444548
chr22	41544362	41544762	5.10197	4.42577	5.56055	-1.05938	0.00030894	0.00445331
chr2	61176934	61177334	5.54142	4.9627	5.95333	-0.916812	0.000309181	0.00445454
chr5	141636847	141637247	4.86606	4.13146	5.35047	-1.14236	0.000309601	0.00445508
chr3	54122052	54122452	5.78722	5.25405	6.17565	-0.848409	0.000309619	0.00445508
chr7	23469084	23469484	4.76198	3.99941	5.25825	-1.18155	0.000309685	0.00445508
chr3	48465849	48466249	5.43857	4.8383	5.86119	-0.948784	0.000310107	0.00445765
chr19	4007201	4007601	5.93507	5.42496	6.31118	-0.813319	0.00031028	0.00445765
chr3	69013646	69014046	4.79684	4.04333	5.2893	-1.16894	0.00031033	0.00445765
chr19	13839608	13840008	5.57339	5.00207	5.98156	-0.905779	0.000310885	0.00446339
chr19	6502279	6502679	5.07485	4.39224	5.53634	-1.06858	0.000311462	0.00446944
[truncated: 26,673 more rows]
