# Supplementary material for: Leukemia risk factor ARID5B coordinates HDAC-mediated transcriptional repression
Source: Nucleic Acids Res. 2026 Jun 22;54(12):gkag628. doi: 10.1093/nar/gkag628 (PMC13284713; doi:10.1093/nar/gkag628)
Supplement: gkag628_Supplemental_Files [file gkag628_supplemental_files.zip › Table_S8.xlsx]

## Sheet: Diffbind_H3K27ac_Entinostat
Table S8. Regions gaining H3K27ac in NALM6 WT cells upon Entinostat treatment and losing HDAC1 or HDAC2 binding upon ARID5B KO
Diffbind table of H3K27ac in WT cells +/- 500nM Entinostat (24h)
Chr	Start	End	Conc	Conc_NALM6_Entino	Conc_NALM6_DMSO	Fold	p-value	FDR
chr16	1470703	1471103	8.27961	7.72336	8.68008	-0.967185	2.79328e-15	2.43071e-11
chr10	32346620	32347020	7.05062	6.00777	7.64959	-1.6508	2.33301e-14	8.57164e-11
chr1	181128595	181128995	7.05975	7.65274	6.0354	1.60462	2.95506e-14	8.57164e-11
chr7	2354043	2354443	6.31979	4.95494	7.0084	-2.05991	9.85222e-14	2.14335e-10
chr19	18231437	18231837	6.14979	6.86436	4.67183	2.17617	2.27382e-13	3.95735e-10
chr9	129586269	129586669	5.86331	6.59117	4.323	2.25021	8.10774e-13	1.17589e-09
chr12	124688644	124689044	5.4983	6.28428	3.63969	2.62172	1.22551e-12	1.35082e-09
chr11	118913563	118913963	7.04913	7.59512	6.16008	1.42258	1.25809e-12	1.35082e-09
chr14	35286881	35287281	7.98695	7.43572	8.38482	-0.959474	1.5033e-12	1.35082e-09
chr20	47487971	47488371	5.22879	6.0443	3.1704	2.84592	1.55231e-12	1.35082e-09
chr1	41727352	41727752	6.79291	7.37337	5.80633	1.55404	1.88817e-12	1.49371e-09
chr11	123062916	123063316	7.28834	6.53967	7.77875	-1.24884	2.10439e-12	1.52604e-09
chr18	12702911	12703311	6.07654	4.75803	6.75376	-2.0016	3.37074e-12	2.25632e-09
chr5	139293895	139294295	7.02979	6.17992	7.56102	-1.39045	3.85848e-12	2.39832e-09
chr11	94926367	94926767	5.79767	6.51198	4.32093	2.17318	4.29362e-12	2.41568e-09
chr10	48685060	48685460	8.14383	7.68362	8.49221	-0.819095	4.44161e-12	2.41568e-09
chr11	2812822	2813222	6.63389	7.22557	5.61353	1.5987	5.55133e-12	2.80724e-09
chr3	41961387	41961787	6.84522	5.94291	7.3961	-1.4622	5.80675e-12	2.80724e-09
chr2	6820062	6820462	5.55536	6.29558	3.95404	2.32141	6.24327e-12	2.85942e-09
chr17	64278448	64278848	5.55245	6.29209	3.95404	2.31793	7.2617e-12	3.11735e-09
chr6	163369648	163370048	5.89263	6.58907	4.4948	2.0773	7.52291e-12	3.11735e-09
chr7	107168980	107169380	5.85277	4.52383	6.53259	-2.01374	1.27037e-11	5.02489e-09
chr17	39677593	39677993	6.76111	7.31599	5.84775	1.45537	1.78494e-11	6.7533e-09
chr22	38506614	38507014	6.66394	5.69963	7.23681	-1.54578	2.24097e-11	8.1254e-09
chr12	4118679	4119079	6.42281	7.0324	5.34631	1.67216	2.39667e-11	8.34233e-09
chr19	18171956	18172356	5.35927	6.10989	3.70402	2.38384	3.29755e-11	1.10366e-08
chr2	13604358	13604758	5.90107	6.57134	4.60994	1.9451	3.72197e-11	1.19958e-08
chr1	27632532	27632932	4.79342	5.64232	2.46329	3.13946	4.3033e-11	1.33741e-08
chr2	70086179	70086579	7.3227	6.64098	7.78378	-1.15269	5.10488e-11	1.53182e-08
chr16	2777503	2777903	7.27274	6.60752	7.72629	-1.12865	6.77882e-11	1.96631e-08
chr10	89898646	89899046	5.84561	6.50697	4.58866	1.90195	8.22713e-11	2.30944e-08
chr5	172789837	172790237	6.95948	7.46868	6.16549	1.29081	9.04309e-11	2.37182e-08
chr1	201020061	201020461	6.76392	7.29364	5.91796	1.36298	9.11032e-11	2.37182e-08
chr6	142820430	142820830	5.54401	6.24434	4.12946	2.09614	9.26704e-11	2.37182e-08
chr7	148940817	148941217	6.01023	4.8817	6.63561	-1.76048	9.85824e-11	2.45104e-08
chr14	21383673	21384073	5.68814	4.42823	6.35028	-1.92675	1.83242e-10	4.36307e-08
chr1	6603633	6604033	7.18816	6.53142	7.63779	-1.11621	1.85513e-10	4.36307e-08
chr16	85752242	85752642	5.525	6.24862	4.00498	2.22396	2.24205e-10	4.97405e-08
chr4	8277710	8278110	6.45049	7.01054	5.52274	1.47442	2.24981e-10	4.97405e-08
chr12	121801217	121801617	7.43428	6.80801	7.86953	-1.07156	2.28639e-10	4.97405e-08
chr1	20279656	20280056	5.15094	5.89669	3.52125	2.35205	2.49385e-10	5.0891e-08
chr7	90735844	90736244	6.12521	6.73035	5.06294	1.65287	2.497e-10	5.0891e-08
chr16	514530	514930	7.01676	6.30075	7.49311	-1.20195	2.55349e-10	5.0891e-08
chr20	53707569	53707969	5.61683	6.28833	4.32089	1.94991	2.57321e-10	5.0891e-08
chr5	40411048	40411448	5.16358	5.93619	3.38582	2.52542	2.72074e-10	5.26131e-08
chr17	56751254	56751654	4.96282	5.73841	3.16753	2.54355	3.25035e-10	6.14882e-08
chr10	117477640	117478040	5.29358	6.00939	3.80997	2.17857	3.65755e-10	6.77192e-08
chr6	37515738	37516138	6.20283	6.79119	5.19257	1.58446	3.9662e-10	7.19038e-08
chr7	155644786	155645186	6.38711	5.4758	6.94126	-1.47375	4.26375e-10	7.50268e-08
chr13	36514442	36514842	5.65783	6.31218	4.42708	1.86815	4.311e-10	7.50268e-08
chr11	61792543	61792943	6.20139	5.19	6.79012	-1.60767	4.39711e-10	7.50268e-08
chr11	45027310	45027710	5.74877	6.39216	4.55776	1.81804	4.78864e-10	8.01361e-08
chr9	83980175	83980575	6.43745	5.55619	6.98056	-1.43283	5.67633e-10	9.27737e-08
chr8	127184045	127184445	4.85483	5.63989	3.00191	2.60843	5.75705e-10	9.27737e-08
chr8	27328408	27328808	6.53368	7.07083	5.66831	1.38945	6.18583e-10	9.78711e-08
chr16	70523931	70524331	6.64303	5.84522	7.15376	-1.31754	6.45448e-10	1.00084e-07
chr6	296578	296978	7.1208	7.57818	6.44723	1.11894	6.5557e-10	1.00084e-07
chr12	56315701	56316101	5.74859	4.61474	6.37554	-1.76648	7.00639e-10	1.0391e-07
chr13	19864431	19864831	7.15801	6.53142	7.59341	-1.07186	7.04515e-10	1.0391e-07
chr20	35741993	35742393	5.96814	4.90368	6.57396	-1.67703	7.32079e-10	1.06176e-07
chr20	50820188	50820588	6.1854	6.77444	5.17308	1.58714	7.80104e-10	1.10696e-07
chr22	22930800	22931200	8.30549	7.96333	8.58186	-0.629166	7.88688e-10	1.10696e-07
chr22	44681724	44682124	5.0202	5.79311	3.24073	2.52596	8.18398e-10	1.13043e-07
chr10	62109104	62109504	6.27224	6.83374	5.34042	1.47958	9.08249e-10	1.22607e-07
chr6	130524736	130525136	5.98913	6.60004	4.90839	1.67664	9.30111e-10	1.22607e-07
chr1	226062889	226063289	6.70198	5.93282	7.20098	-1.2773	9.48712e-10	1.22607e-07
chr2	65606722	65607122	5.71412	6.36562	4.49386	1.85512	9.56734e-10	1.22607e-07
chr6	83633404	83633804	5.87606	6.49256	4.77708	1.70008	9.65422e-10	1.22607e-07
chr16	4272148	4272548	5.66793	4.42391	6.32584	-1.90668	9.72177e-10	1.22607e-07
chr19	18023477	18023877	7.66093	7.14283	8.04134	-0.908794	1.02093e-09	1.26916e-07
chr5	68711173	68711573	5.97214	6.57184	4.92702	1.62995	1.19513e-09	1.4514e-07
chr3	183511463	183511863	7.64906	7.17094	8.00755	-0.846935	1.20088e-09	1.4514e-07
chr1	226885319	226885719	5.90127	6.51705	4.80465	1.69708	1.26096e-09	1.50313e-07
chr4	82373357	82373757	6.92085	6.2064	7.39652	-1.19963	1.2946e-09	1.52238e-07
chr17	75205618	75206018	6.02739	5.02164	6.61426	-1.59978	1.31938e-09	1.52726e-07
chr5	141836572	141836972	4.98839	5.72754	3.39246	2.3106	1.34852e-09	1.52726e-07
chr1	24011524	24011924	5.51674	6.17141	4.28481	1.86904	1.3514e-09	1.52726e-07
chr6	109382456	109382856	5.6639	4.52169	6.29331	-1.77695	1.37355e-09	1.53239e-07
chr1	26289113	26289513	7.72827	7.27194	8.07441	-0.812853	1.45778e-09	1.60577e-07
chr8	37401881	37402281	7.02402	6.36711	7.47373	-1.11632	1.53299e-09	1.6675e-07
chr19	17949984	17950384	5.30197	5.98678	3.95281	2.01438	1.61882e-09	1.73913e-07
chr6	37103638	37104038	5.57205	6.231	4.32416	1.8894	1.68317e-09	1.78622e-07
chrX	63762551	63762951	4.59748	5.40637	2.58668	2.78343	1.88319e-09	1.9744e-07
chr17	61862971	61863371	6.16391	5.22844	6.72671	-1.50602	1.9749e-09	2.0459e-07
chr9	128656940	128657340	6.0227	5.01971	6.60865	-1.59612	2.0523e-09	2.10107e-07
chr21	33542546	33542946	5.90187	4.83721	6.50776	-1.67709	2.31404e-09	2.32037e-07
chr16	21953119	21953519	5.89774	4.86133	6.49464	-1.63995	2.31983e-09	2.32037e-07
chr11	15507106	15507506	5.25444	5.9518	3.85263	2.07886	2.387e-09	2.36042e-07
chr9	91100847	91101247	5.84983	6.45577	4.78503	1.65539	2.4374e-09	2.38318e-07
chr1	2438958	2439358	6.66209	7.16759	5.87719	1.2777	2.63552e-09	2.54825e-07
chr11	73787811	73788211	5.53195	4.36027	6.16988	-1.81418	2.87135e-09	2.70342e-07
chr5	112684807	112685207	5.57793	6.20985	4.4271	1.76598	2.87688e-09	2.70342e-07
chr14	21510855	21511255	6.24904	5.31076	6.81282	-1.50998	2.8892e-09	2.70342e-07
chr17	75979726	75980126	6.38771	5.55339	6.91293	-1.36808	3.00839e-09	2.785e-07
chr5	97183436	97183836	6.47659	5.65643	6.99625	-1.34852	3.1004e-09	2.83115e-07
chr10	68332153	68332553	6.58293	5.79868	7.08815	-1.29842	3.14904e-09	2.83115e-07
chr10	130887557	130887957	5.76686	6.37428	4.69734	1.66133	3.15584e-09	2.83115e-07
chr6	167089921	167090321	5.35498	6.03169	4.03847	1.97424	3.32126e-09	2.94914e-07
chr15	50191197	50191597	5.42634	6.07713	4.20867	1.85058	3.35597e-09	2.94986e-07
chr1	153330062	153330462	5.73811	6.36005	4.62112	1.72294	3.4807e-09	3.02891e-07
chr17	29163202	29163602	5.58063	6.21396	4.42493	1.77225	3.61565e-09	3.11519e-07
chr4	16123317	16123717	7.12761	7.55159	6.52458	1.01514	4.10372e-09	3.50104e-07
chr15	44427379	44427779	5.93748	4.97647	6.5092	-1.53986	4.18038e-09	3.53181e-07
chr13	43058261	43058661	5.72513	6.33562	4.64571	1.67408	4.25575e-09	3.56092e-07
chr12	113172564	113172964	7.92039	7.52518	8.23029	-0.71561	4.33648e-09	3.59391e-07
chr9	5844304	5844704	5.56062	6.1878	4.42601	1.74504	4.43568e-09	3.64144e-07
chr14	64763143	64763543	6.13897	6.69946	5.21002	1.47544	4.48632e-09	3.64859e-07
chr2	39531013	39531413	5.66238	6.2809	4.55677	1.70794	4.62736e-09	3.72845e-07
chr12	110689582	110689982	6.04922	6.62083	5.08856	1.51795	4.6998e-09	3.75208e-07
chr15	21272573	21272973	5.53114	6.15982	4.39143	1.7515	4.88741e-09	3.84239e-07
chr1	25905996	25906396	5.43619	4.12485	6.1116	-1.98994	4.90123e-09	3.84239e-07
chr19	42122250	42122650	5.17204	5.8615	3.80366	2.03728	5.60002e-09	4.35102e-07
chr5	33676651	33677051	5.71163	6.31985	4.63952	1.66454	5.65004e-09	4.35103e-07
chr19	3608747	3609147	5.78296	6.37647	4.75701	1.60411	5.83852e-09	4.45674e-07
chr14	90484043	90484443	6.2406	6.7792	5.37136	1.39427	5.91304e-09	4.47437e-07
chr17	40490250	40490650	6.17816	6.72456	5.28803	1.42275	5.98907e-09	4.49238e-07
chr11	48108420	48108820	5.78601	6.38051	4.75701	1.60814	6.04009e-09	4.49238e-07
chr16	1647498	1647898	7.51202	7.02671	7.87452	-0.858074	6.67265e-09	4.87244e-07
chr3	57983411	57983811	6.34546	6.86581	5.52356	1.32902	6.67846e-09	4.87244e-07
chr16	75159711	75160111	6.03516	6.59424	5.11016	1.46987	6.71906e-09	4.87244e-07
chr8	67061990	67062390	5.86517	4.90697	6.43593	-1.5359	7.25201e-09	5.20937e-07
chr15	45586937	45587337	6.08577	5.18624	6.63562	-1.45712	7.30341e-09	5.20937e-07
chr9	124659153	124659553	6.7946	6.10543	7.25904	-1.16305	7.41356e-09	5.24494e-07
chr17	60599495	60599895	6.32608	5.51081	6.8438	-1.34147	7.54204e-09	5.24739e-07
chr19	52269813	52270213	6.08815	5.19314	6.63635	-1.45095	7.54555e-09	5.24739e-07
chr6	42783464	42783864	6.48679	5.72927	6.98094	-1.26057	7.59792e-09	5.24739e-07
chr22	48587317	48587717	7.67633	7.23953	8.01115	-0.782	7.96545e-09	5.4579e-07
chr5	98593356	98593756	5.47224	6.10433	4.32085	1.76626	8.30182e-09	5.63687e-07
chr2	19901915	19902315	6.38502	5.59909	6.89094	-1.30052	8.35619e-09	5.63687e-07
chr5	150160361	150160761	5.95917	6.53925	4.97371	1.5509	8.5603e-09	5.73013e-07
chr11	119263397	119263797	5.60438	6.2158	4.52196	1.6776	8.71475e-09	5.78899e-07
chr9	88777415	88777815	5.93942	6.51011	4.98141	1.51411	8.86436e-09	5.84376e-07
chr20	4325489	4325889	5.22618	5.89186	3.95277	1.9197	8.95676e-09	5.86028e-07
chr19	33185780	33186180	5.32995	5.97633	4.12828	1.8298	9.28992e-09	6.02165e-07
chr10	52217757	52218157	5.31241	5.98614	4.00775	1.95917	9.3418e-09	6.02165e-07
chr16	66585901	66586301	5.5878	6.2021	4.49606	1.68964	1.05336e-08	6.73931e-07
chr5	126777545	126777945	6.36842	5.52173	6.89843	-1.38518	1.061e-08	6.73931e-07
chr12	126950749	126951149	6.01582	6.56826	5.10922	1.44485	1.07212e-08	6.76059e-07
chr15	93251442	93251842	5.39528	6.03614	4.21328	1.80506	1.08209e-08	6.77434e-07
chr19	8664251	8664651	5.22866	5.89596	3.94902	1.92754	1.20995e-08	7.47931e-07
chr5	137754155	137754555	6.67169	5.98776	7.13377	-1.15533	1.2129e-08	7.47931e-07
chr5	138337895	138338295	5.68805	4.67112	6.27861	-1.61361	1.22048e-08	7.47931e-07
chr4	184535640	184536040	5.2162	5.87861	3.95527	1.90397	1.25965e-08	7.6603e-07
chr4	101128720	101129120	6.41223	6.94803	5.55039	1.38436	1.27429e-08	7.6603e-07
chr11	72112277	72112677	5.73918	4.69674	6.33802	-1.64743	1.2815e-08	7.6603e-07
chr3	138687324	138687724	5.643	6.25592	4.55572	1.68407	1.28523e-08	7.6603e-07
chr15	51732807	51733207	5.77918	6.36251	4.78406	1.56323	1.31252e-08	7.76976e-07
chr3	177642469	177642869	5.31939	5.96315	4.12709	1.81784	1.34837e-08	7.92806e-07
chr8	66924973	66925373	6.41677	5.65918	6.91094	-1.26057	1.38288e-08	8.07638e-07
chr6	37622902	37623302	5.25714	5.94242	3.906	2.01653	1.40924e-08	8.17545e-07
chr1	226308699	226309099	5.45373	4.3588	6.06899	-1.71496	1.44854e-08	8.29799e-07
chr6	90377107	90377507	6.73434	6.05921	7.19243	-1.14261	1.45128e-08	8.29799e-07
chr2	672458	672858	6.16995	6.71806	5.2752	1.42903	1.45897e-08	8.29799e-07
chr22	30078224	30078624	5.376	6.01135	4.21331	1.78028	1.49718e-08	8.46001e-07
chr1	35192399	35192799	5.97818	5.06801	6.53192	-1.47135	1.53611e-08	8.62401e-07
chr12	93594254	93594654	6.4628	5.63901	6.9839	-1.35357	1.56498e-08	8.7298e-07
chr9	127720035	127720435	5.85537	6.42945	4.88755	1.52703	1.58649e-08	8.75268e-07
chr11	111380269	111380669	7.81301	7.40295	8.13195	-0.739464	1.5892e-08	8.75268e-07
chr16	81500058	81500458	5.07496	5.75238	3.75563	1.97596	1.61585e-08	8.8435e-07
chr1	225778007	225778407	6.81453	6.17815	7.25461	-1.08602	1.6434e-08	8.88541e-07
chr22	39351242	39351642	5.90009	6.45897	4.97562	1.46883	1.64393e-08	8.88541e-07
chr1	54476490	54476890	5.93589	6.49718	5.00468	1.478	1.6744e-08	8.96876e-07
chr2	121823551	121823951	5.40992	6.03361	4.28708	1.72922	1.67997e-08	8.96876e-07
chr10	93412975	93413375	5.86524	6.4273	4.93185	1.48078	1.75283e-08	9.30068e-07
chr15	75453383	75453783	6.65624	5.97461	7.11728	-1.15198	1.77081e-08	9.33913e-07
chr12	110403302	110403702	5.41588	4.32121	6.03107	-1.71446	1.79138e-08	9.39073e-07
chr2	112275694	112276094	5.72983	4.75753	6.30544	-1.55438	1.85868e-08	9.63723e-07
chr20	37179010	37179410	5.62104	4.61258	6.20881	-1.60217	1.86507e-08	9.63723e-07
chr3	12841040	12841440	5.91121	4.99824	6.46595	-1.47499	1.87163e-08	9.63723e-07
chr13	111561116	111561516	5.8477	6.41253	4.90646	1.49134	1.88887e-08	9.6688e-07
chr17	62136376	62136776	7.15146	6.6055	7.54659	-0.951079	1.93276e-08	9.83562e-07
chr2	70930377	70930777	5.54451	6.14697	4.49068	1.63999	2.0234e-08	1.0237e-06
chr13	21041194	21041594	5.99924	6.55213	5.0914	1.44651	2.09783e-08	1.05522e-06
chr19	11767142	11767542	5.53647	4.49396	6.13533	-1.64679	2.16357e-08	1.07651e-06
chr12	47867890	47868290	6.47413	6.96449	5.72559	1.22608	2.1752e-08	1.07651e-06
chr17	44542932	44543332	5.81944	6.38271	4.88263	1.48528	2.17727e-08	1.07651e-06
chr18	10057917	10058317	5.41451	6.0598	4.21672	1.82522	2.26498e-08	1.11355e-06
chr11	118790551	118790951	7.28855	6.75755	7.67583	-0.92837	2.29403e-08	1.1215e-06
chr17	7686462	7686862	5.84609	4.92784	6.40275	-1.482	2.38467e-08	1.15929e-06
chr10	63712395	63712795	6.45198	6.9433	5.70117	1.22926	2.45778e-08	1.1882e-06
chr1	64917688	64918088	6.02348	6.5624	5.15339	1.39499	2.56505e-08	1.23321e-06
chr1	31583637	31584037	4.88616	5.58905	3.46044	2.10524	2.58021e-08	1.23368e-06
chr4	6891755	6892155	6.26275	6.78223	5.44304	1.32583	2.64661e-08	1.25851e-06
chr11	57406492	57406892	5.5102	6.12217	4.42601	1.67953	2.81963e-08	1.3335e-06
chr11	59267849	59268249	5.7357	6.30558	4.78002	1.51044	2.85663e-08	1.34183e-06
chr14	35122205	35122605	6.17625	5.3725	6.68937	-1.32514	2.86808e-08	1.34183e-06
chr17	45584435	45584835	6.86742	6.25546	7.29578	-1.04999	2.89361e-08	1.34653e-06
chr9	36994213	36994613	6.56325	7.03527	5.85708	1.16558	2.94244e-08	1.36197e-06
chr5	122775325	122775725	6.72563	6.08702	7.16675	-1.08921	2.97955e-08	1.37185e-06
chr17	57749629	57750029	4.72752	5.45814	3.1739	2.25764	2.99775e-08	1.37297e-06
chr1	204272411	204272811	5.01866	5.69617	3.69901	1.97599	3.02371e-08	1.37761e-06
chr18	14748378	14748778	7.68713	7.28544	8.001	-0.725985	3.14582e-08	1.41998e-06
chr2	85538027	85538427	7.00466	6.43443	7.41227	-0.987695	3.14934e-08	1.41998e-06
chr1	151829409	151829809	5.56805	6.15745	4.55467	1.5868	3.25103e-08	1.45827e-06
chr17	38449538	38449938	5.59069	6.17874	4.58139	1.58149	3.41665e-08	1.51997e-06
chr1	6199064	6199464	6.14369	5.34028	6.65668	-1.32461	3.42352e-08	1.51997e-06
chr5	32583750	32584150	5.17091	5.82044	3.95784	1.84337	3.48334e-08	1.53708e-06
chr14	32007675	32008075	5.65348	6.23158	4.67386	1.54221	3.49737e-08	1.53708e-06
chr19	16143920	16144320	6.52426	7.00387	5.80079	1.1904	3.55107e-08	1.55284e-06
chr2	172307781	172308181	5.13639	5.7903	3.90726	1.86349	3.57239e-08	1.55435e-06
chr1	207919122	207919522	6.05733	6.58899	5.20634	1.3688	3.5913e-08	1.5548e-06
chr7	158704371	158704771	4.95252	3.64464	5.62706	-1.98252	3.70562e-08	1.59635e-06
chr10	91409671	91410071	6.68828	6.03261	7.13741	-1.1142	3.82087e-08	1.63789e-06
chr12	69359668	69360068	5.85604	4.97579	6.39877	-1.43026	3.89527e-08	1.6616e-06
chr8	60998879	60999279	5.19125	5.83563	3.99676	1.81996	3.96635e-08	1.68367e-06
chr1	230363881	230364281	6.6807	5.99643	7.14295	-1.15584	3.98622e-08	1.68389e-06
chr12	75641546	75641946	5.3362	5.97098	4.17551	1.77753	4.02137e-08	1.68414e-06
chr12	104604062	104604462	6.10734	6.62701	5.28716	1.3262	4.02552e-08	1.68414e-06
chr5	5155695	5156095	5.83422	6.39217	4.91238	1.46508	4.12337e-08	1.71247e-06
chr9	133701724	133702124	7.71543	7.27499	8.05238	-0.787795	4.13259e-08	1.71247e-06
chr17	40288012	40288412	5.78407	4.76027	6.37688	-1.62295	4.30652e-08	1.77608e-06
chr5	74192400	74192800	5.73123	6.29884	4.78205	1.50168	4.36467e-08	1.79157e-06
chr13	39952846	39953246	5.5829	6.17611	4.55787	1.60224	4.58082e-08	1.87147e-06
chr17	75785433	75785833	7.46915	7.0148	7.81416	-0.809649	4.60386e-08	1.87209e-06
chr10	13348397	13348797	6.35582	5.61136	6.84445	-1.24184	4.78822e-08	1.938e-06
chr4	53702583	53702983	7.32511	6.85016	7.68182	-0.841849	4.84068e-08	1.94772e-06
chr12	98515427	98515827	6.66309	6.0203	7.1062	-1.0953	4.857e-08	1.94772e-06
chr17	5211119	5211519	6.59025	7.05036	5.9107	1.12715	4.93996e-08	1.96596e-06
chr2	27217611	27218011	6.33943	5.59737	6.82704	-1.23841	4.94767e-08	1.96596e-06
chr2	55026239	55026639	5.6745	6.26278	4.6645	1.58271	5.05891e-08	2.00103e-06
chr9	2601620	2602020	4.99295	5.67864	3.64017	2.01679	5.10366e-08	2.00959e-06
chr12	48780435	48780835	6.52212	6.99087	5.82334	1.15489	5.38264e-08	2.1099e-06
chr5	36354885	36355285	5.20205	5.83631	4.04315	1.77459	5.41495e-08	2.11304e-06
chr8	102658591	102658991	6.07585	6.59171	5.26528	1.31276	5.63805e-08	2.19028e-06
chr1	244662559	244662959	5.02633	5.69094	3.75702	1.91329	5.69438e-08	2.20233e-06
chr3	138579247	138579647	6.5645	7.02464	5.88488	1.12722	5.72018e-08	2.20252e-06
chr8	898353	898753	5.48421	4.49023	6.06716	-1.58248	5.92664e-08	2.27196e-06
chr11	268146	268546	7.60338	7.19577	7.92083	-0.735459	5.96869e-08	2.27805e-06
chr3	129183283	129183683	6.56566	5.90803	7.0157	-1.11694	6.02174e-08	2.28826e-06
chr18	73072677	73073077	5.52122	6.10559	4.52301	1.56652	6.0836e-08	2.30172e-06
chr5	140245484	140245884	5.93794	6.47007	5.08572	1.37024	6.12778e-08	2.3084e-06
chr12	76866464	76866864	6.22985	5.47284	6.72379	-1.25947	6.22355e-08	2.33437e-06
chr1	203175989	203176389	6.51393	6.97901	5.82334	1.14304	6.31495e-08	2.34204e-06
chr6	30061340	30061740	5.68403	4.75124	6.24587	-1.50119	6.31669e-08	2.34204e-06
chr14	64676251	64676651	5.82908	6.37701	4.93481	1.42761	6.32476e-08	2.34204e-06
chr19	38252118	38252518	5.08026	5.74647	3.80483	1.92132	6.48096e-08	2.38972e-06
chr10	6299986	6300386	5.76346	6.31497	4.8594	1.44078	6.51634e-08	2.39262e-06
chr18	456994	457394	6.73099	6.0691	7.183	-1.12334	6.60612e-08	2.41331e-06
chr4	150184469	150184869	5.50266	6.10374	4.45319	1.63414	6.62813e-08	2.41331e-06
chr2	73225762	73226162	6.09196	6.60514	5.28807	1.30344	6.7036e-08	2.43061e-06
chr8	122916885	122917285	5.93466	6.46481	5.08762	1.36306	6.83225e-08	2.46698e-06
chr11	44601403	44601803	6.25805	6.74898	5.50815	1.22767	6.91244e-08	2.48562e-06
chr7	50200999	50201399	4.71472	5.42761	3.24446	2.15768	6.95189e-08	2.48952e-06
chr7	5557846	5558246	5.64655	6.21275	4.70143	1.49598	7.02819e-08	2.49872e-06
chr1	101410808	101411208	7.28747	7.66588	6.77308	0.881155	7.035e-08	2.49872e-06
chr14	49598766	49599166	6.23385	5.47344	6.7292	-1.26429	7.07163e-08	2.50152e-06
chr22	39368744	39369144	5.83663	6.39162	4.923	1.45401	7.12663e-08	2.51077e-06
chr7	2300643	2301043	5.70173	6.27697	4.73053	1.53112	7.34377e-08	2.57654e-06
chr19	7702113	7702513	4.96585	5.62907	3.70183	1.90625	7.37253e-08	2.57654e-06
chr2	177265161	177265561	7.04297	6.50426	7.43431	-0.939989	7.47354e-08	2.60139e-06
chr6	42026618	42027018	6.75636	7.18765	6.13835	1.0371	7.55195e-08	2.61821e-06
chr1	205750114	205750514	5.86406	5.00021	6.40062	-1.40777	7.65387e-08	2.63389e-06
chr22	38901360	38901760	6.36133	6.83847	5.64353	1.18205	7.67033e-08	2.63389e-06
chr3	9731883	9732283	5.47509	4.4604	6.06491	-1.60989	7.70502e-08	2.63389e-06
chr1	19251619	19252019	5.31652	4.24549	5.9244	-1.68326	7.72897e-08	2.63389e-06
chr10	12389156	12389556	6.70676	7.1432	6.07804	1.05289	7.74853e-08	2.63389e-06
chr2	31123886	31124286	6.23019	6.72926	5.4609	1.25509	7.78863e-08	2.63722e-06
chr21	42397691	42398091	6.32653	6.80718	5.60065	1.19357	7.91185e-08	2.66856e-06
chr1	153545664	153546064	6.52273	6.99002	5.82723	1.15017	8.08367e-08	2.71599e-06
chr7	1510922	1511322	7.9382	7.59851	8.21295	-0.624997	8.14107e-08	2.72475e-06
chr10	58282038	58282438	4.64137	5.37102	3.09244	2.25107	8.48507e-08	2.82603e-06
chr17	42188847	42189247	5.03991	5.69544	3.80479	1.87047	8.50862e-08	2.82603e-06
chr10	50653584	50653984	4.81785	5.5054	3.45735	2.0249	8.59786e-08	2.84481e-06
chr2	53786340	53786740	6.12468	5.34273	6.62896	-1.29448	8.67038e-08	2.85794e-06
chr12	62932271	62932671	5.02288	5.67265	3.80891	1.84362	8.93306e-08	2.92509e-06
chr14	39432089	39432489	5.56159	4.56041	6.14694	-1.59227	8.94134e-08	2.92509e-06
chr19	43584687	43585087	4.99999	5.65724	3.75845	1.87824	9.0362e-08	2.93486e-06
chr6	21827040	21827440	5.31482	5.9207	4.25016	1.65321	9.03865e-08	2.93486e-06
chr2	70248088	70248488	7.07773	6.56307	7.45629	-0.903219	9.2181e-08	2.982e-06
chr11	96075477	96075877	5.4992	6.07651	4.52191	1.5386	9.35745e-08	3.01587e-06
chr3	187025802	187026202	5.60776	6.18782	4.62236	1.54974	9.67086e-08	3.10538e-06
chr2	231483267	231483667	5.79583	4.90832	6.34126	-1.44003	9.78146e-08	3.12661e-06
chr18	58657481	58657881	5.55274	6.13526	4.56007	1.55925	9.80884e-08	3.12661e-06
chr10	113854530	113854930	5.57563	4.64138	6.13799	-1.50282	1.00205e-07	3.18242e-06
chr7	69618160	69618560	6.34441	6.83574	5.59358	1.22911	1.01871e-07	3.21692e-06
chr3	48187504	48187904	5.22517	4.12955	5.84065	-1.71483	1.02031e-07	3.21692e-06
chr13	75368339	75368739	6.31851	6.79605	5.59981	1.18328	1.02926e-07	3.22572e-06
chr4	174283872	174284272	6.30968	5.5632	6.79916	-1.24466	1.03257e-07	3.22572e-06
chr6	144349422	144349822	6.45862	5.79348	6.91213	-1.12777	1.03422e-07	3.22572e-06
chr12	56157531	56157931	6.82188	6.24831	7.23118	-0.992568	1.06087e-07	3.29119e-06
chr1	51429913	51430313	5.5832	6.14818	4.64152	1.49116	1.06501e-07	3.29119e-06
chr12	99454673	99455073	5.54076	6.11043	4.58566	1.50904	1.06655e-07	3.29119e-06
chr12	68012206	68012606	5.83314	6.36581	4.97953	1.3719	1.11102e-07	3.41628e-06
chr2	177212633	177213033	5.94034	5.13098	6.45572	-1.33251	1.1308e-07	3.46003e-06
chr19	17080688	17081088	4.45619	5.20597	2.80542	2.36911	1.1332e-07	3.46003e-06
chr19	4648250	4648650	6.39116	6.86204	5.68758	1.16164	1.13737e-07	3.46064e-06
chr3	39753016	39753416	6.55145	7.00597	5.88414	1.10931	1.15505e-07	3.50217e-06
chr20	60105224	60105624	5.84959	6.39217	4.96974	1.40799	1.17626e-07	3.54793e-06
chr4	1715015	1715415	7.13413	6.63725	7.50303	-0.875842	1.17829e-07	3.54793e-06
chr19	40144807	40145207	5.22164	5.86045	4.0469	1.79491	1.19699e-07	3.59181e-06
chr2	9643705	9644105	6.29605	6.78649	5.5473	1.22609	1.20179e-07	3.5938e-06
chr4	169098774	169099174	5.97401	6.49459	5.15154	1.32911	1.21128e-07	3.60978e-06
chr4	5044759	5045159	5.95798	6.48163	5.1277	1.33995	1.23899e-07	3.67975e-06
chr13	102846010	102846410	6.25323	5.52753	6.7338	-1.21491	1.24514e-07	3.68544e-06
chr1	94793724	94794124	5.26922	5.88407	4.17565	1.69065	1.25206e-07	3.69337e-06
chr2	197434497	197434897	6.1482	5.40994	6.63418	-1.23268	1.27226e-07	3.74026e-06
chr2	9143077	9143477	5.33296	5.94596	4.24543	1.68314	1.28069e-07	3.75237e-06
chr3	30743315	30743715	5.30023	5.91302	4.2134	1.68207	1.32379e-07	3.86566e-06
chr16	30698130	30698530	5.35626	4.35568	5.94141	-1.59074	1.32961e-07	3.86965e-06
chr3	143001861	143002261	5.80832	4.97713	6.33233	-1.36258	1.33559e-07	3.87411e-06
chr9	121298347	121298747	5.29724	5.89794	4.24899	1.63168	1.34383e-07	3.88506e-06
chr1	36224524	36224924	6.45622	5.79133	6.90962	-1.12742	1.35204e-07	3.89585e-06
chr4	110085310	110085710	4.83621	5.51224	3.5224	1.96738	1.38806e-07	3.98644e-06
chr8	23558769	23559169	5.61607	6.17256	4.69829	1.45899	1.39758e-07	3.99525e-06
chr2	202265634	202266034	6.10443	5.35587	6.59479	-1.24726	1.40031e-07	3.99525e-06
chr7	69183039	69183439	5.89711	6.42195	5.06377	1.34404	1.41056e-07	3.99914e-06
chr22	37081366	37081766	6.65903	7.09654	6.02804	1.05618	1.41087e-07	3.99914e-06
chr1	156663461	156663861	6.22032	6.70705	5.48032	1.21354	1.42979e-07	4.03093e-06
chr6	42745749	42746149	5.75304	4.90697	6.28281	-1.38301	1.43135e-07	4.03093e-06
chr15	50354025	50354425	7.08206	6.56484	7.462	-0.907153	1.43649e-07	4.03236e-06
chr10	45403621	45404021	5.51257	6.08323	4.55467	1.51271	1.45765e-07	4.07862e-06
chr10	96129820	96130220	6.21878	5.48989	6.70074	-1.21946	1.47333e-07	4.10928e-06
chr11	91970629	91971029	5.68848	6.24271	4.77692	1.45077	1.55358e-07	4.31924e-06
chr20	47357403	47357803	7.57275	7.17948	7.88146	-0.712382	1.55947e-07	4.32181e-06
chr22	27670591	27670991	4.82177	5.49415	3.52239	1.94935	1.57625e-07	4.35446e-06
chr9	123339569	123339969	7.60599	7.19728	7.9241	-0.737218	1.62512e-07	4.46752e-06
chr12	50109393	50109793	7.36214	7.71467	6.8946	0.808545	1.62745e-07	4.46752e-06
chr2	241637138	241637538	5.50659	4.55827	6.07391	-1.52151	1.64145e-07	4.49179e-06
chr17	17237114	17237514	5.29004	4.21468	5.89927	-1.68874	1.68129e-07	4.58638e-06
chr1	21762469	21762869	5.18135	5.7953	4.09072	1.68643	1.69303e-07	4.60399e-06
chr7	132771085	132771485	5.96834	6.47952	5.16943	1.29625	1.69847e-07	4.60438e-06
chr12	53753615	53754015	6.31332	6.78295	5.61257	1.15747	1.75104e-07	4.73215e-06
chr5	126686677	126687077	5.52082	6.09358	4.55684	1.52089	1.75988e-07	4.74131e-06
chr19	7792677	7793077	5.82245	6.3529	4.97461	1.36392	1.77655e-07	4.77147e-06
chr3	194880214	194880614	6.11377	6.60614	5.36046	1.23227	1.79413e-07	4.80386e-06
chr1	1399019	1399419	4.57162	3.08412	5.28828	-2.1985	1.8047e-07	4.81734e-06
chr8	25708077	25708477	5.928	6.44561	5.11305	1.31856	1.8318e-07	4.86195e-06
chr2	152612492	152612892	5.90685	6.42463	5.09146	1.31911	1.83259e-07	4.86195e-06
chr22	31399723	31400123	5.85604	5.04534	6.37195	-1.3342	1.88566e-07	4.98754e-06
chr19	13836427	13836827	7.07747	7.45921	6.55689	0.890563	1.89156e-07	4.98798e-06
chr2	127639457	127639857	5.78728	6.32874	4.91043	1.40371	1.90871e-07	5.01119e-06
chr20	57451650	57452050	5.07757	5.70148	3.95401	1.72852	1.91553e-07	5.01119e-06
chr14	49768197	49768597	6.06104	5.29042	6.56065	-1.27839	1.91764e-07	5.01119e-06
chr1	161260636	161261036	5.4088	5.98683	4.42941	1.54106	1.95924e-07	5.1e-06
chr2	9779430	9779830	5.41353	5.99469	4.42487	1.55343	1.96771e-07	5.1e-06
chr3	160399763	160400163	6.00833	5.23286	6.50995	-1.28513	1.9692e-07	5.1e-06
chr6	151141818	151142218	5.46835	6.03423	4.52411	1.4942	1.99138e-07	5.14213e-06
chr1	167108921	167109321	5.49388	6.05799	4.55467	1.48753	2.00229e-07	5.15476e-06
chr14	100222449	100222849	6.74773	7.16731	6.15364	1.00151	2.00812e-07	5.15476e-06
chr4	9721552	9721952	4.99926	5.64168	3.81171	1.80993	2.05328e-07	5.25518e-06
chr1	28736965	28737365	5.96409	5.19001	6.46513	-1.2831	2.07962e-07	5.30698e-06
chr17	61221350	61221750	6.14437	6.63048	5.4058	1.2114	2.16902e-07	5.51895e-06
chr2	68386991	68387391	4.50996	5.23136	3.00042	2.20258	2.24543e-07	5.69671e-06
chr16	1493229	1493629	5.10229	4.00237	5.71908	-1.71974	2.26118e-07	5.72e-06
chr10	43419559	43419959	4.5989	5.30239	3.1706	2.10565	2.26919e-07	5.72362e-06
chr11	119319383	119319783	6.36049	6.81869	5.68513	1.12079	2.39631e-07	6.02679e-06
chr10	97842896	97843296	5.0928	5.72238	3.95003	1.75333	2.4038e-07	6.0282e-06
chr13	36552726	36553126	5.78148	6.30445	4.95292	1.33715	2.41134e-07	6.02974e-06
chr5	103359084	103359484	5.78891	6.32364	4.92988	1.37925	2.41846e-07	6.03021e-06
chr22	24207396	24207796	6.33891	6.79909	5.65919	1.12709	2.47591e-07	6.15583e-06
chr12	57454724	57455124	5.69	6.24031	4.78924	1.43607	2.52238e-07	6.24155e-06
chr6	132355156	132355556	6.79736	7.20596	6.22518	0.96873	2.52474e-07	6.24155e-06
chr9	69660449	69660849	4.95892	5.63766	3.63431	1.98177	2.61202e-07	6.43904e-06
chr19	14002818	14003218	6.77998	7.18767	6.20962	0.965974	2.73597e-07	6.72553e-06
chr17	47324063	47324463	7.26633	6.81655	7.60872	-0.802373	2.77937e-07	6.81298e-06
chr17	17205535	17205935	5.67028	4.83251	6.19684	-1.37133	2.8479e-07	6.96135e-06
chr9	136655240	136655640	7.5921	7.90198	7.19691	0.69372	2.87405e-07	7.0056e-06
chr7	157668986	157669386	7.21544	6.75241	7.56542	-0.823169	2.89241e-07	7.03065e-06
chr19	2887543	2887943	7.06687	6.5783	7.43118	-0.862917	2.92631e-07	7.09132e-06
chr4	108528650	108529050	5.55992	6.11817	4.63722	1.46549	2.93366e-07	7.09132e-06
chr2	69766526	69766926	7.35464	6.92898	7.6829	-0.764203	2.95742e-07	7.12893e-06
chr2	128472801	128473201	6.64115	7.07284	6.02228	1.03826	2.98307e-07	7.1709e-06
chr2	63840825	63841225	6.60459	6.00983	7.0245	-1.02413	2.99496e-07	7.17966e-06
chr1	206832720	206833120	5.22902	5.82112	4.20738	1.59637	3.01905e-07	7.21751e-06
chr6	5261422	5261822	5.38737	4.42295	5.96028	-1.54271	3.04332e-07	7.25561e-06
chr7	38344622	38345022	5.41498	5.98429	4.46095	1.50716	3.12576e-07	7.43178e-06
chr1	25765353	25765753	5.899	6.40608	5.1102	1.28193	3.1507e-07	7.47067e-06
chr5	53779436	53779836	5.42857	6.00104	4.46544	1.5194	3.19247e-07	7.54916e-06
chr10	88950953	88951353	5.51456	6.06484	4.61387	1.43546	3.20808e-07	7.5655e-06
chr3	50602240	50602640	6.31349	6.79261	5.59112	1.18849	3.2423e-07	7.62555e-06
chr12	132686664	132687064	5.69335	4.83598	6.22745	-1.39842	3.2532e-07	7.63055e-06
chr3	65008123	65008523	5.95508	6.45205	5.19081	1.2475	3.31278e-07	7.74942e-06
chr2	241860130	241860530	6.38557	6.83712	5.72471	1.09971	3.33091e-07	7.77094e-06
chr12	122500390	122500790	6.47869	5.85746	6.91153	-1.06333	3.39019e-07	7.8714e-06
chr9	112809907	112810307	6.04636	6.53399	5.30424	1.21628	3.39729e-07	7.8714e-06
chr3	33440962	33441362	6.31406	5.6575	6.76361	-1.11507	3.40111e-07	7.8714e-06
chr17	19977406	19977806	6.13491	5.42897	6.60684	-1.18639	3.4141e-07	7.8805e-06
chr7	81776710	81777110	4.86255	5.53018	3.58164	1.92665	3.47154e-07	7.97126e-06
chr12	92564241	92564641	4.99077	5.61712	3.85896	1.73862	3.47174e-07	7.97126e-06
chr17	81702676	81703076	5.74823	4.91038	6.27482	-1.37164	3.51198e-07	8.03666e-06
chr2	111906759	111907159	5.57611	6.13004	4.66539	1.44931	3.51869e-07	8.03666e-06
chr19	7224386	7224786	5.60056	6.13944	4.73058	1.39378	3.54103e-07	8.05568e-06
chr22	30020471	30020871	7.57843	7.18146	7.88941	-0.718352	3.54554e-07	8.05568e-06
chr12	111408902	111409302	4.82537	5.4967	3.53013	1.94416	3.58159e-07	8.10822e-06
chr16	81006877	81007277	5.46854	4.55079	6.02501	-1.48019	3.58729e-07	8.10822e-06
chr20	32109605	32110005	5.64068	4.78444	6.17435	-1.39671	3.59737e-07	8.10993e-06
chr11	34105852	34106252	5.31237	4.35565	5.88261	-1.53209	3.62357e-07	8.14788e-06
chr16	57536566	57536966	5.32352	5.90704	4.32785	1.56237	3.69959e-07	8.28042e-06
chr5	151095715	151096115	5.88474	6.39324	5.09243	1.2868	3.70194e-07	8.28042e-06
chr1	66271799	66272199	6.41029	6.86221	5.74861	1.10094	3.71964e-07	8.28042e-06
chr20	35664364	35664764	6.12929	5.42837	6.59899	-1.17917	3.7263e-07	8.28042e-06
chr16	66701204	66701604	4.46436	5.19674	2.90208	2.26495	3.73009e-07	8.28042e-06
chr3	138187659	138188059	6.16708	5.40934	6.66132	-1.26041	3.78307e-07	8.37666e-06
chr1	245041802	245042202	5.16585	5.7754	4.08946	1.66783	3.85318e-07	8.51025e-06
chr18	13438685	13439085	7.13958	6.66399	7.49666	-0.842766	3.89084e-07	8.57168e-06
chr7	157927583	157927983	4.89663	5.54025	3.70483	1.81467	3.99054e-07	8.7691e-06
chr11	1850527	1850927	5.5055	6.06545	4.57804	1.47175	4.03865e-07	8.81465e-06
chr5	134177156	134177556	5.65461	4.80307	6.18649	-1.39031	4.04374e-07	8.81465e-06
chr14	91509754	91510154	6.67621	6.10575	7.08394	-0.987787	4.04805e-07	8.81465e-06
chr9	92325566	92325966	5.76237	4.95028	6.27883	-1.33593	4.05178e-07	8.81465e-06
chr1	46132852	46133252	6.20116	5.52461	6.6599	-1.14402	4.11744e-07	8.92897e-06
chr15	77015788	77016188	4.93588	5.57664	3.75424	1.80206	4.12485e-07	8.92897e-06
chr8	22397177	22397577	4.80666	5.45905	3.58312	1.85426	4.15812e-07	8.97865e-06
chr14	92122212	92122612	5.84375	5.06541	6.34654	-1.28884	4.23981e-07	9.12149e-06
chr3	160986080	160986480	5.26869	5.84785	4.28596	1.54496	4.24524e-07	9.12149e-06
chr12	62602671	62603071	6.721	6.14759	7.13022	-0.992245	4.29823e-07	9.2126e-06
chr7	101162046	101162446	5.58823	6.13182	4.70567	1.41096	4.34838e-07	9.2972e-06
chr7	99465662	99466062	5.49156	4.61251	6.03384	-1.42759	4.38645e-07	9.34899e-06
chr1	86913820	86914220	6.15844	5.4752	6.62022	-1.15366	4.39409e-07	9.34899e-06
chr11	62556346	62556746	6.24122	6.7037	5.55643	1.1343	4.50959e-07	9.57134e-06
chr19	5335446	5335846	4.94125	5.56859	3.8061	1.74263	4.54972e-07	9.63301e-06
chr10	106917331	106917731	5.68467	6.20754	4.85636	1.33656	4.56512e-07	9.64214e-06
chr6	110958482	110958882	6.19559	5.52343	6.65233	-1.13764	4.58172e-07	9.65378e-06
chr5	139709254	139709654	5.12494	5.73497	4.047	1.66962	4.59781e-07	9.66429e-06
chr20	48541995	48542395	5.546	6.08568	4.6739	1.39653	4.6279e-07	9.7041e-06
chr17	70120584	70120984	5.06582	5.67189	4.00058	1.65279	4.6784e-07	9.77121e-06
chr10	119080114	119080514	6.10694	5.39621	6.58098	-1.19323	4.68579e-07	9.77121e-06
chr6	34425482	34425882	5.52688	4.63988	6.07212	-1.43857	4.69359e-07	9.77121e-06
chr20	15047341	15047741	4.98208	3.69883	5.65031	-1.95205	4.71324e-07	9.78869e-06
chr9	137032588	137032988	6.52156	6.95192	5.90546	1.03404	4.81182e-07	9.9298e-06
chr2	636540	636940	5.94946	5.21191	6.43513	-1.2313	4.82526e-07	9.9298e-06
chr15	53443689	53444089	6.04929	6.54307	5.29267	1.23685	4.82564e-07	9.9298e-06
chr17	79937184	79937584	5.62212	6.14997	4.78103	1.35408	4.8399e-07	9.9298e-06
chr22	39615126	39615526	5.52112	6.10143	4.53498	1.55041	4.84678e-07	9.9298e-06
chr6	106629574	106629974	5.89624	5.14857	6.38623	-1.24561	4.84965e-07	9.9298e-06
chr7	74092840	74093240	6.82775	7.22005	6.28722	0.920864	4.90858e-07	1.00269e-05
chr5	96934371	96934771	7.34079	6.92596	7.6626	-0.746919	4.98374e-07	1.01566e-05
chr1	36390070	36390470	5.63101	6.18082	4.73161	1.43404	5.06826e-07	1.03047e-05
chr9	93094521	93094921	6.64001	7.05721	6.05071	0.994272	5.08503e-07	1.03147e-05
chr19	47131201	47131601	6.0216	5.30604	6.49776	-1.20002	5.16594e-07	1.04544e-05
chr9	132354568	132354968	6.04336	5.28855	6.53637	-1.25602	5.19422e-07	1.04873e-05
chr2	152718768	152719168	6.10467	5.39682	6.57744	-1.18909	5.23849e-07	1.05522e-05
chr20	2102158	2102558	5.81133	5.04468	6.30929	-1.27229	5.29196e-07	1.06179e-05
chr2	205914142	205914542	4.85116	5.51303	3.59228	1.89894	5.29553e-07	1.06179e-05
chr1	234945197	234945597	5.59053	6.14004	4.69194	1.43288	5.34564e-07	1.06937e-05
chr13	46101201	46101601	5.88785	6.38272	5.12863	1.24024	5.40822e-07	1.07941e-05
chr13	34257781	34258181	5.65956	6.18225	4.83169	1.33588	5.44172e-07	1.08361e-05
chr16	56861045	56861445	6.4977	6.92831	5.88108	1.03479	5.52854e-07	1.09839e-05
chr6	139375041	139375441	6.3475	5.68978	6.79758	-1.11681	5.57623e-07	1.10534e-05
chr12	53200383	53200783	5.91175	6.40662	5.15251	1.24031	5.59613e-07	1.10676e-05
chr1	156127023	156127423	5.25534	5.83078	4.28355	1.53033	5.61888e-07	1.10874e-05
chr17	34980786	34981186	6.18857	5.48236	6.66062	-1.18686	5.65661e-07	1.11297e-05
chr2	200811481	200811881	5.11358	4.08725	5.70722	-1.62367	5.66591e-07	1.11297e-05
chr17	5419249	5419649	6.1181	5.42715	6.58334	-1.16475	5.69549e-07	1.11626e-05
chr1	42320962	42321362	5.15763	5.75103	4.13203	1.60123	5.76074e-07	1.12295e-05
chr3	170222057	170222457	5.3894	4.49173	5.93858	-1.45264	5.76331e-07	1.12295e-05
chr2	158998687	158999087	5.84533	6.34707	5.06958	1.26347	5.76832e-07	1.12295e-05
chr1	108078527	108078927	4.67264	5.34052	3.39076	1.92632	5.83874e-07	1.13412e-05
chr1	77978748	77979148	6.45739	5.84788	6.88455	-1.04593	5.86147e-07	1.136e-05
chr10	44948015	44948415	5.24077	5.83352	4.21715	1.59898	5.89682e-07	1.14031e-05
chr2	43106458	43106858	6.19113	6.652	5.5099	1.12906	5.94255e-07	1.14661e-05
chr12	104137265	104137665	6.32968	5.7001	6.76652	-1.07548	6.1198e-07	1.17419e-05
chr8	54775118	54775518	6.40886	6.84456	5.78165	1.05034	6.14119e-07	1.17419e-05
chr7	45027221	45027621	6.97589	6.47213	7.34854	-0.886352	6.14233e-07	1.17419e-05
chr3	127644634	127645034	5.77346	6.29052	4.95988	1.31628	6.14636e-07	1.17419e-05
chr19	39435660	39436060	5.82948	5.06276	6.32747	-1.27244	6.16384e-07	1.17419e-05
chr12	2877135	2877535	5.52853	4.67253	6.06211	-1.39608	6.16646e-07	1.17419e-05
chr1	212635575	212635975	6.29468	6.74982	5.62601	1.11097	6.18565e-07	1.17527e-05
chr17	35374123	35374523	7.13761	6.67581	7.48688	-0.821198	6.31052e-07	1.19639e-05
chr1	167752892	167753292	7.51534	7.11038	7.83118	-0.73117	6.35609e-07	1.20241e-05
chr20	16159034	16159434	5.94327	6.43806	5.18422	1.24013	6.37626e-07	1.20361e-05
chr18	47992418	47992818	5.15104	5.77181	4.03796	1.71541	6.41405e-07	1.20812e-05
chr16	51033804	51034204	6.46881	6.90694	5.83654	1.05788	6.52395e-07	1.22355e-05
chr1	183039839	183040239	5.76974	6.27699	4.98054	1.2822	6.5241e-07	1.22355e-05
chr2	25473493	25473893	6.10983	6.57814	5.41204	1.15288	6.5475e-07	1.2253e-05
chr2	16655127	16655527	5.81369	6.31275	5.04441	1.25429	6.59587e-07	1.231e-05
chr6	32970370	32970770	6.75111	6.21746	7.13979	-0.932064	6.60626e-07	1.231e-05
chr11	35078323	35078723	5.41337	5.99064	4.43618	1.5381	6.67088e-07	1.24038e-05
chr1	92832103	92832503	5.85455	5.10858	6.34383	-1.2431	6.7902e-07	1.25988e-05
chr17	2511432	2511832	6.10979	5.40385	6.58171	-1.18637	6.93304e-07	1.28364e-05
chr1	202311983	202312383	5.62638	6.15467	4.78414	1.35567	6.99751e-07	1.29283e-05
chr12	41194286	41194686	5.12017	5.73194	4.03662	1.67699	7.05447e-07	1.30059e-05
chr1	224497943	224498343	6.36282	6.80139	5.7296	1.05914	7.09385e-07	1.30497e-05
chr9	126721906	126722306	5.2937	5.85732	4.35591	1.4849	7.10819e-07	1.30497e-05
chr1	29181305	29181705	6.08592	5.39499	6.55116	-1.16467	7.19678e-07	1.31845e-05
chr12	57078451	57078851	5.88556	5.14726	6.37156	-1.23225	7.22255e-07	1.32039e-05
chr12	54279456	54279856	6.3805	5.76882	6.80871	-1.04907	7.30105e-07	1.33059e-05
chr6	30688133	30688533	7.66052	7.30692	7.94428	-0.647833	7.30892e-07	1.33059e-05
chr8	141118779	141119179	6.18432	6.64208	5.50991	1.11916	7.47358e-07	1.35773e-05
chr7	9979043	9979443	4.39073	5.10629	2.90827	2.16861	7.49283e-07	1.35839e-05
chr22	19479194	19479594	4.91927	3.75479	5.55514	-1.80168	7.65339e-07	1.38461e-05
chr13	49605177	49605577	5.48151	6.02034	4.61167	1.39325	7.85371e-07	1.4179e-05
chr2	200863942	200864342	6.72104	6.16413	7.12184	-0.967374	8.02494e-07	1.44582e-05
chr1	117059619	117060019	6.34889	5.72708	6.782	-1.06402	8.07424e-07	1.45169e-05
chr5	139760151	139760551	4.28586	5.02221	2.70397	2.28554	8.15919e-07	1.46157e-05
chr1	26621203	26621603	6.80434	6.24967	7.20399	-0.964067	8.16277e-07	1.46157e-05
chr8	73147010	73147410	5.99126	6.47116	5.26711	1.19053	8.22002e-07	1.4688e-05
chr1	7550339	7550739	5.34095	5.89724	4.42368	1.45738	8.3071e-07	1.48132e-05
chr7	148104442	148104842	5.66008	6.18458	4.82759	1.34231	8.40142e-07	1.49507e-05
chr5	80107015	80107415	4.57016	5.24787	3.24968	1.97327	8.50356e-07	1.50803e-05
chr14	91373772	91374172	5.80558	6.30167	5.04343	1.24421	8.50885e-07	1.50803e-05
chr16	66523313	66523713	5.28137	5.85461	4.31599	1.52188	8.69984e-07	1.53874e-05
chr5	134464590	134464990	4.46038	5.16964	3.00653	2.13496	8.72385e-07	1.53986e-05
chr8	20083860	20084260	5.1594	5.74222	4.16579	1.55897	8.74514e-07	1.54049e-05
chr12	111361091	111361491	6.43299	6.86134	5.82104	1.02778	8.79867e-07	1.54679e-05
chr16	85613256	85613656	4.31667	5.05868	2.70621	2.31961	8.84131e-07	1.55115e-05
chr9	79883931	79884331	5.22383	5.81626	4.2012	1.59769	8.9013e-07	1.5582e-05
chr15	66013892	66014292	5.95161	6.437	5.21474	1.20862	8.91728e-07	1.5582e-05
chr15	88621997	88622397	5.6335	4.83181	6.1458	-1.32109	8.94227e-07	1.55853e-05
chr17	45225451	45225851	7.35984	7.68152	6.94523	0.724823	8.95499e-07	1.55853e-05
chr5	132114488	132114888	5.18191	5.75745	4.20984	1.53038	8.98603e-07	1.56081e-05
chr12	94075517	94075917	5.02524	5.63447	3.94992	1.66576	9.07256e-07	1.5727e-05
chr13	41006244	41006644	7.26359	6.83162	7.59558	-0.774179	9.20172e-07	1.59192e-05
chr12	92159262	92159662	5.22104	5.79529	4.25269	1.52555	9.33957e-07	1.61256e-05
chr3	51384404	51384804	6.87561	6.37446	7.24685	-0.882271	9.3964e-07	1.61723e-05
chr22	36900575	36900975	8.26654	8.01663	8.47948	-0.473541	9.40919e-07	1.61723e-05
chr1	31065137	31065537	6.29612	5.67202	6.73034	-1.06734	9.42239e-07	1.61723e-05
chr6	154733441	154733841	6.10871	5.44052	6.56363	-1.13173	9.44103e-07	1.61724e-05
chr10	50383981	50384381	5.42385	5.98304	4.49851	1.46853	9.57485e-07	1.63694e-05
chr16	10883422	10883822	5.55453	6.07652	4.72848	1.33306	9.67636e-07	1.65105e-05
chr12	62296864	62297264	6.19847	6.64907	5.53965	1.09647	9.7491e-07	1.66021e-05
chr11	68441420	68441820	5.67677	6.18726	4.87957	1.29321	9.85529e-07	1.67501e-05
chr10	74167284	74167684	5.70682	6.22102	4.90038	1.3062	9.91683e-07	1.68219e-05
chr11	6646919	6647319	5.88406	6.36798	5.1506	1.20363	9.98699e-07	1.69079e-05
chr6	93177087	93177487	5.63222	6.15526	4.80348	1.33703	1.00448e-06	1.69727e-05
chr12	65188607	65189007	5.92693	6.41036	5.1946	1.20209	1.00963e-06	1.70267e-05
chr7	139341256	139341656	6.65701	6.1012	7.05725	-0.96566	1.02802e-06	1.73033e-05
chr17	32350292	32350692	6.28995	5.67145	6.72147	-1.05907	1.03772e-06	1.74328e-05
chr1	41672221	41672621	7.22461	7.56247	6.78261	0.768302	1.05859e-06	1.77492e-05
chr12	132662023	132662423	5.75177	5.00022	6.2434	-1.25079	1.06222e-06	1.77758e-05
chr2	230650723	230651123	5.89527	6.37591	5.16942	1.1928	1.06975e-06	1.78404e-05
chr3	52225823	52226223	6.69959	7.09574	6.15167	0.931983	1.07018e-06	1.78404e-05
chr2	231464765	231465165	5.99063	5.30353	6.45414	-1.15898	1.08103e-06	1.79868e-05
chr19	3374532	3374932	4.09372	4.86543	2.32124	2.50403	1.08608e-06	1.80364e-05
chr1	183817295	183817695	5.55744	6.08015	4.72954	1.33563	1.09238e-06	1.81064e-05
chr22	49853135	49853535	6.03688	5.35895	6.49625	-1.14576	1.09746e-06	1.81561e-05
chr20	16026652	16027052	5.0571	5.64627	4.04441	1.58374	1.11185e-06	1.83592e-05
chr4	139976504	139976904	5.55771	6.08136	4.72742	1.33896	1.13223e-06	1.86603e-05
chr1	212968551	212968951	5.70908	6.21099	4.93289	1.26378	1.13857e-06	1.87294e-05
chr5	139415989	139416389	5.79642	6.28824	5.04441	1.22983	1.15842e-06	1.902e-05
chr2	9329713	9330113	6.06853	6.53296	5.37939	1.14032	1.17665e-06	1.92828e-05
chr17	36534914	36535314	6.25081	5.61823	6.68908	-1.07979	1.19725e-06	1.95836e-05
chr3	9780059	9780459	5.99102	6.4616	5.28811	1.16005	1.20056e-06	1.95859e-05
chr8	133499649	133500049	7.6795	7.34241	7.95256	-0.620653	1.20189e-06	1.95859e-05
chr1	37925914	37926314	4.99857	5.59721	3.95676	1.62174	1.20947e-06	1.96725e-05
chr22	46482102	46482502	5.21113	5.78536	4.24287	1.52547	1.217e-06	1.9758e-05
chr20	2470419	2470819	5.97913	5.26836	6.45318	-1.19307	1.22002e-06	1.97702e-05
chr10	13271798	13272198	6.88104	6.36235	7.26176	-0.909264	1.23576e-06	1.9988e-05
chr19	10234624	10235024	4.578	5.25813	3.24782	1.98533	1.24283e-06	2.00652e-05
chr3	136884494	136884894	5.85327	6.34007	5.1131	1.21312	1.24747e-06	2.0099e-05
chr16	56985628	56986028	6.88115	7.25421	6.37664	0.865711	1.24955e-06	2.0099e-05
chr12	795852	796252	5.95056	6.42729	5.2337	1.18002	1.25358e-06	2.01267e-05
chr2	197216650	197217050	5.643	6.14879	4.85737	1.27689	1.26715e-06	2.0307e-05
chr11	130002562	130002962	6.61646	6.04234	7.02605	-0.993221	1.28563e-06	2.05654e-05
chr10	63703410	63703810	5.55846	6.08447	4.7221	1.34738	1.29218e-06	2.06322e-05
chr12	5051871	5052271	5.58367	6.0972	4.77892	1.30351	1.30555e-06	2.08076e-05
chr3	123585232	123585632	5.9076	5.21064	6.37553	-1.17306	1.34089e-06	2.13316e-05
chr10	1489886	1490286	7.26786	6.86009	7.58542	-0.735594	1.34699e-06	2.13896e-05
chr19	45514216	45514616	4.60283	5.26928	3.32647	1.91876	1.35604e-06	2.14941e-05
chr5	133051122	133051522	6.92336	6.42543	7.29283	-0.877332	1.36256e-06	2.14964e-05
chr6	21998902	21999302	4.90415	5.52172	3.80167	1.70031	1.36359e-06	2.14964e-05
chr1	165828619	165829019	6.86922	6.37111	7.23879	-0.877572	1.36484e-06	2.14964e-05
chr2	200694915	200695315	7.42442	7.04535	7.72433	-0.689344	1.36636e-06	2.14964e-05
chr8	28092884	28093284	6.25802	5.64339	6.68767	-1.0533	1.36854e-06	2.14964e-05
chr9	72315676	72316076	6.0695	6.52837	5.39267	1.1225	1.37106e-06	2.14972e-05
chr5	5372423	5372823	4.60567	5.27426	3.32107	1.92914	1.4174e-06	2.21838e-05
chr11	95790315	95790715	6.14406	5.49166	6.59168	-1.10875	1.4243e-06	2.22518e-05
chrX	19772839	19773239	4.74056	5.37395	3.58468	1.76785	1.44892e-06	2.25958e-05
chr15	92900284	92900684	6.47366	5.89306	6.8865	-1.00281	1.4711e-06	2.29007e-05
chr6	257506	257906	6.60022	6.99971	6.04587	0.941639	1.4792e-06	2.29608e-05
chr14	77883643	77884043	5.92154	6.39592	5.21004	1.17229	1.48024e-06	2.29608e-05
chr9	136588522	136588922	5.64616	6.15407	4.85532	1.28423	1.51115e-06	2.33986e-05
chr6	105740613	105741013	5.51521	6.03361	4.69824	1.32035	1.51424e-06	2.34048e-05
chr9	131394573	131394973	5.98055	5.3029	6.43978	-1.14527	1.59305e-06	2.45793e-05
chr1	174274926	174275326	4.70978	5.35219	3.5223	1.80787	1.60194e-06	2.4664e-05
chr14	58427150	58427550	5.12145	4.17243	5.68901	-1.52093	1.60588e-06	2.4664e-05
chr9	3478566	3478966	4.7962	5.43021	3.6382	1.77101	1.60704e-06	2.4664e-05
chr2	10121767	10122167	6.03409	5.35709	6.49304	-1.14443	1.63887e-06	2.51082e-05
chr20	62066246	62066646	5.42616	4.58837	5.95272	-1.37061	1.65108e-06	2.52509e-05
chr22	29267945	29268345	5.60343	4.80231	6.1155	-1.32021	1.65938e-06	2.53332e-05
chr22	37019665	37020065	5.77165	5.04334	6.25336	-1.21779	1.68176e-06	2.56299e-05
chr17	59154469	59154869	6.00412	5.33779	6.45818	-1.12886	1.68526e-06	2.56383e-05
chrX	53716161	53716561	4.60083	5.26628	3.32828	1.91396	1.69989e-06	2.57774e-05
chr20	36773101	36773501	5.32476	4.45728	5.8627	-1.41119	1.70033e-06	2.57774e-05
chr11	64395743	64396143	6.48169	6.9017	5.88672	1.00258	1.72011e-06	2.60079e-05
chr9	137429321	137429721	5.09975	5.68639	4.09474	1.57375	1.72151e-06	2.60079e-05
chr20	50628872	50629272	6.2594	6.69604	5.63023	1.05304	1.74205e-06	2.62727e-05
chr10	70576401	70576801	6.03838	6.51409	5.32384	1.17685	1.76201e-06	2.65277e-05
chr10	107122325	107122725	5.11986	5.68786	4.16959	1.50094	1.76936e-06	2.65554e-05
chr20	49046422	49046822	5.89539	5.2087	6.35872	-1.15821	1.76995e-06	2.65554e-05
chr10	73251611	73252011	4.32532	2.90577	5.02679	-2.11348	1.77513e-06	2.65873e-05
chr16	67547816	67548216	7.11873	6.69289	7.4471	-0.764378	1.84274e-06	2.75524e-05
chr22	37307075	37307475	6.30862	6.73638	5.69787	1.02587	1.85803e-06	2.76731e-05
chr9	113674812	113675212	5.6717	6.17078	4.90237	1.25406	1.85867e-06	2.76731e-05
chr9	132732851	132733251	7.34287	6.94425	7.65486	-0.720928	1.86035e-06	2.76731e-05
chr21	38773107	38773507	7.32258	6.93207	7.62958	-0.70783	1.8809e-06	2.7931e-05
chr3	196096961	196097361	6.57744	6.98064	6.01587	0.95254	1.89181e-06	2.80453e-05
chr19	1668294	1668694	6.0046	6.46483	5.32476	1.12674	1.9468e-06	2.88114e-05
chr3	23830021	23830421	5.00165	5.58651	4.00197	1.56624	1.95741e-06	2.89191e-05
chr7	99379775	99380175	6.00237	6.46326	5.32108	1.12885	1.99174e-06	2.93765e-05
chr10	12605573	12605973	7.37887	6.99224	7.68349	-0.701588	1.99743e-06	2.94106e-05
chr22	41091695	41092095	6.37337	5.7768	6.79418	-1.0266	2.05731e-06	3.02411e-05
chr3	141797087	141797487	6.65517	6.13899	7.03455	-0.905259	2.06763e-06	3.03415e-05
chr7	44096784	44097184	8.07374	7.80865	8.2976	-0.499597	2.07398e-06	3.03834e-05
chr11	576109	576509	4.77612	3.64148	5.40331	-1.76257	2.11213e-06	3.08903e-05
chr12	14240381	14240781	6.08053	6.54051	5.40126	1.12608	2.12442e-06	3.10179e-05
chr2	85524499	85524899	6.0086	6.47065	5.32476	1.13255	2.13033e-06	3.10521e-05
chr19	47110984	47111384	6.88838	6.41719	7.24299	-0.835758	2.16695e-06	3.15331e-05
chr12	93757689	93758089	6.3274	6.75084	5.7255	1.01275	2.19816e-06	3.19339e-05
chr8	19739909	19740309	5.07506	5.65427	4.0922	1.54424	2.21453e-06	3.20657e-05
chr9	34048803	34049203	4.88406	3.85899	5.47729	-1.62079	2.21461e-06	3.20657e-05
chr4	68349571	68349971	6.41808	5.82635	6.8365	-1.01943	2.27495e-06	3.28848e-05
chr2	174596788	174597188	5.86229	5.14725	6.33822	-1.19897	2.28877e-06	3.30296e-05
chr17	38728008	38728408	6.10499	6.54953	5.45915	1.07734	2.3227e-06	3.34638e-05
chr7	131502038	131502438	6.10653	6.56997	5.4196	1.13722	2.33146e-06	3.35345e-05
chr3	186931045	186931445	6.02446	5.37678	6.46987	-1.10165	2.35363e-06	3.37673e-05
chr15	30922715	30923115	7.49294	7.13587	7.77893	-0.653475	2.3554e-06	3.37673e-05
chr7	38358657	38359057	5.52438	6.03607	4.7242	1.29697	2.36455e-06	3.38426e-05
chr19	38686121	38686521	5.21941	5.76759	4.32442	1.42665	2.38146e-06	3.40287e-05
chr2	134918571	134918971	5.51833	4.72884	6.0257	-1.30368	2.39559e-06	3.41583e-05
chr22	25067852	25068252	5.48312	6.00103	4.66739	1.31854	2.39838e-06	3.41583e-05
chr2	40365270	40365670	5.05392	5.6268	4.08958	1.51946	2.42673e-06	3.45055e-05
chr16	11506442	11506842	6.75937	7.13565	6.24895	0.874725	2.4614e-06	3.49415e-05
chr21	41961460	41961860	6.00716	6.46055	5.34229	1.105	2.47773e-06	3.50975e-05
chr17	47286767	47287167	6.06901	6.52082	5.40756	1.10013	2.48046e-06	3.50975e-05
chr3	27022451	27022851	5.60047	6.10019	4.82959	1.25606	2.52393e-06	3.56547e-05
chr11	118401615	118402015	5.32277	4.49172	5.84671	-1.36097	2.53511e-06	3.56988e-05
chr16	89607705	89608105	7.06277	6.6291	7.39576	-0.776788	2.53527e-06	3.56988e-05
chr3	177325023	177325423	5.63621	6.12826	4.88366	1.23022	2.56002e-06	3.59892e-05
chr12	76702175	76702575	4.7587	5.38029	3.6429	1.71656	2.61883e-06	3.67337e-05
chr6	159978508	159978908	6.33773	6.75772	5.74281	1.00234	2.62142e-06	3.67337e-05
chr1	91572510	91572910	6.33071	6.74803	5.74117	0.994308	2.62988e-06	3.67929e-05
chr7	47227198	47227598	6.64966	7.03527	6.12181	0.901373	2.64651e-06	3.69662e-05
chr6	71248427	71248827	5.67739	6.16904	4.9258	1.22898	2.6559e-06	3.70379e-05
chr5	163459779	163460179	6.1451	5.52642	6.57671	-1.05913	2.67565e-06	3.71641e-05
chr3	194736553	194736953	6.24702	6.68779	5.60918	1.06578	2.67729e-06	3.71641e-05
chr15	92810037	92810437	6.35627	5.7727	6.77061	-1.00712	2.67776e-06	3.71641e-05
chr19	50432758	50433158	6.19273	6.62606	5.57048	1.04274	2.70161e-06	3.74354e-05
chr20	34387772	34388172	5.18973	5.74293	4.28102	1.44521	2.71877e-06	3.76133e-05
chr11	57667368	57667768	4.8873	3.80173	5.4997	-1.69993	2.78221e-06	3.84298e-05
chr1	91650444	91650844	5.85684	6.35128	5.09863	1.23877	2.80008e-06	3.8495e-05
chr19	2478911	2479311	4.98031	5.57574	3.94843	1.60868	2.80101e-06	3.8495e-05
chr5	50429755	50430155	5.03177	5.61478	4.03764	1.55909	2.80225e-06	3.8495e-05
chr12	68897653	68898053	5.88531	6.35511	5.18416	1.15736	2.80462e-06	3.8495e-05
chr3	26019572	26019972	6.9402	6.45949	7.30015	-0.850627	2.81082e-06	3.85192e-05
chrX	130084790	130085190	6.11028	6.57299	5.42496	1.13488	2.87327e-06	3.93132e-05
chr4	120066654	120067054	5.56616	4.80872	6.06028	-1.25869	2.89069e-06	3.94895e-05
chr9	76560787	76561187	4.58412	5.2282	3.39067	1.81445	2.89712e-06	3.95153e-05
chr8	8346466	8346866	6.94691	6.47543	7.30167	-0.836221	2.91039e-06	3.96341e-05
chr12	47383413	47383813	4.88234	5.47499	3.85902	1.59681	2.92991e-06	3.98376e-05
chr16	89712239	89712639	5.03014	4.08817	5.59523	-1.51105	2.94058e-06	3.99203e-05
chr9	89310224	89310624	6.55951	6.03106	6.94543	-0.923961	2.95304e-06	4.0027e-05
chr20	33685780	33686180	5.73809	5.01958	6.21554	-1.20371	2.97502e-06	4.02622e-05
chr1	145978817	145979217	5.96541	6.41752	5.30332	1.10089	3.03448e-06	4.10032e-05
chr2	40451101	40451501	5.65596	6.14586	4.90849	1.22306	3.03927e-06	4.10042e-05
chr11	64448670	64449070	5.80276	6.28044	5.08372	1.18287	3.05668e-06	4.11753e-05
chr4	108556849	108557249	6.9523	6.49863	7.29692	-0.808321	3.15071e-06	4.23763e-05
chr19	36054804	36055204	5.75964	5.06473	6.22665	-1.16981	3.15979e-06	4.24329e-05
chr1	229694067	229694467	7.4192	7.04458	7.71632	-0.682115	3.17565e-06	4.25801e-05
chr2	241499886	241500286	4.93243	3.95236	5.51069	-1.56153	3.21543e-06	4.30473e-05
chr3	196081672	196082072	5.64532	4.91046	6.12984	-1.22681	3.25438e-06	4.35017e-05
chr4	52261041	52261441	6.89501	7.25637	6.41175	0.832795	3.27331e-06	4.36877e-05
chr14	23034583	23034983	5.7747	5.06674	6.24751	-1.18864	3.33757e-06	4.4477e-05
chr19	1408336	1408736	5.70698	5.00158	6.17866	-1.18479	3.37126e-06	4.4813e-05
chr10	72108044	72108444	4.74007	5.35504	3.64613	1.68813	3.37769e-06	4.4813e-05
chr16	638875	639275	5.72658	6.22329	4.96292	1.24613	3.37823e-06	4.4813e-05
chr8	22447184	22447584	5.17514	5.73327	4.25277	1.4636	3.39216e-06	4.49293e-05
chr20	16096242	16096642	4.94343	5.52581	3.95115	1.55615	3.42421e-06	4.52849e-05
chr5	150144371	150144771	5.57796	6.10741	4.73272	1.35965	3.43756e-06	4.53924e-05
chr14	69397970	69398370	6.0827	5.44783	6.52205	-1.0829	3.44986e-06	4.54172e-05
chr3	155109670	155110070	7.38454	7.00773	7.68303	-0.685649	3.44987e-06	4.54172e-05
chr3	170129064	170129464	6.27499	6.69885	5.67222	1.01397	3.46973e-06	4.56096e-05
chr17	29809577	29809977	5.35106	5.87338	4.52413	1.33366	3.48158e-06	4.56964e-05
chr9	104094086	104094486	5.68943	4.97575	6.16476	-1.19666	3.5154e-06	4.60542e-05
chr14	39664577	39664977	6.06245	6.51416	5.40124	1.09979	3.5214e-06	4.60542e-05
chr1	34126591	34126991	6.57926	6.96703	6.04735	0.907518	3.52472e-06	4.60542e-05
chr7	44796986	44797386	5.84036	5.17106	6.29579	-1.13288	3.53953e-06	4.61783e-05
chr3	14948122	14948522	5.71504	4.97508	6.20174	-1.23427	3.54518e-06	4.61828e-05
chr1	150563069	150563469	6.15559	6.58544	5.54053	1.03205	3.56038e-06	4.62637e-05
chr4	73069160	73069560	6.03737	5.39192	6.48173	-1.09839	3.56201e-06	4.62637e-05
chr19	8445118	8445518	5.50639	4.72883	6.00886	-1.2869	3.5863e-06	4.65097e-05
chr9	36805866	36806266	5.50042	6.00102	4.72741	1.25878	3.59462e-06	4.65483e-05
chr20	20734212	20734612	5.58947	6.0833	4.83272	1.23606	3.60634e-06	4.66306e-05
chr19	3984857	3985257	5.45635	4.67328	5.9611	-1.29451	3.61837e-06	4.67167e-05
chr12	113131750	113132150	5.20651	5.75038	4.32321	1.41068	3.6352e-06	4.68645e-05
chr14	24312953	24313353	6.46065	6.87613	5.8748	0.988936	3.66277e-06	4.715e-05
chr16	2751857	2752257	6.20279	5.61301	6.62023	-1.01624	3.68508e-06	4.73672e-05
chr2	175576155	175576555	5.74878	6.22044	5.04342	1.16312	3.69373e-06	4.74083e-05
chr16	411263	411663	7.08652	6.60942	7.44444	-0.845075	3.70969e-06	4.75274e-05
chr6	37071992	37072392	5.63046	6.11877	4.88675	1.21767	3.71393e-06	4.75274e-05
chr14	73058007	73058407	5.60622	4.88233	6.086	-1.21107	3.73973e-06	4.77872e-05
chr3	185937381	185937781	5.93098	5.25174	6.39094	-1.14747	3.80697e-06	4.84685e-05
chr19	34193105	34193505	5.06698	5.62908	4.13345	1.47817	3.82148e-06	4.84685e-05
chr14	99746443	99746843	5.65767	6.14003	4.92782	1.19801	3.8222e-06	4.84685e-05
chr15	90955145	90955545	5.51142	4.75474	6.00522	-1.25747	3.8239e-06	4.84685e-05
chr13	28527901	28528301	5.11339	5.68002	4.16701	1.49571	3.82488e-06	4.84685e-05
chr3	138984731	138985131	5.66845	6.15457	4.92986	1.21048	3.82646e-06	4.84685e-05
chr3	58041365	58041765	7.15013	6.74675	7.46502	-0.728492	3.86884e-06	4.8934e-05
chr16	74666358	74666758	5.70266	5.00158	6.17243	-1.17858	3.89119e-06	4.91454e-05
chr13	80276578	80276978	5.56312	6.05553	4.80973	1.23123	3.91056e-06	4.93184e-05
chr3	126538480	126538880	5.22539	5.7641	4.35587	1.39192	3.92744e-06	4.94597e-05
chr1	32365872	32366272	5.7465	6.21759	5.04243	1.16127	3.96645e-06	4.98787e-05
chr1	41574553	41574953	5.25525	5.79046	4.39495	1.37936	3.9967e-06	5.01865e-05
chr10	43043499	43043899	5.54525	6.0606	4.73595	1.3097	4.00791e-06	5.02548e-05
chr4	188879226	188879626	5.2809	5.81497	4.42362	1.37534	4.05097e-06	5.07216e-05
chr10	12264505	12264905	5.97335	5.33904	6.41245	-1.08195	4.05905e-06	5.07497e-05
chr7	50167321	50167721	6.00073	6.44348	5.35868	1.07162	4.09558e-06	5.10173e-05
chr10	42871786	42872186	4.61606	5.25087	3.45529	1.7732	4.0977e-06	5.10173e-05
chr18	3247515	3247915	6.25229	5.66857	6.66671	-1.00724	4.09803e-06	5.10173e-05
chr19	5690580	5690980	5.41404	4.61017	5.92721	-1.3235	4.11088e-06	5.11042e-05
chr7	78058356	78058756	5.8309	6.29221	5.14868	1.12989	4.13568e-06	5.13391e-05
chr8	102735195	102735595	4.77153	5.37845	3.70357	1.6546	4.15533e-06	5.15095e-05
chr5	67202141	67202541	5.15756	5.73506	4.17972	1.5379	4.21183e-06	5.21357e-05
chr4	174420885	174421285	4.17148	4.88484	2.6991	2.15359	4.23351e-06	5.23296e-05
chr19	46349691	46350091	6.03801	6.4806	5.3963	1.07117	4.35663e-06	5.3775e-05
chr3	129160763	129161163	5.48834	4.72884	5.98332	-1.2614	4.41932e-06	5.44715e-05
chr18	2970766	2971166	4.7108	5.33398	3.58966	1.72301	4.43795e-06	5.46004e-05
chr4	150125159	150125559	4.2263	4.9276	2.80751	2.08969	4.44232e-06	5.46004e-05
chr2	85893536	85893936	5.74802	6.21759	5.04738	1.15632	4.50293e-06	5.52046e-05
chr3	187959136	187959536	6.17627	6.61259	5.54777	1.05196	4.50417e-06	5.52046e-05
chr15	90145594	90145994	5.84707	6.30499	5.1723	1.11912	4.52255e-06	5.5352e-05
chr19	54662206	54662606	5.45377	5.95764	4.67284	1.2698	4.55654e-06	5.56896e-05
chr7	39971344	39971744	5.52689	6.03483	4.73597	1.28397	4.60261e-06	5.611e-05
chr10	130633783	130634183	4.60688	5.25627	3.3943	1.83878	4.60383e-06	5.611e-05
chr1	33364334	33364734	5.8797	6.33789	5.20434	1.12004	4.63294e-06	5.63858e-05
chr5	43120971	43121371	6.09323	5.47095	6.52656	-1.06438	4.67152e-06	5.67759e-05
chr15	64895097	64895497	5.82754	6.28601	5.15158	1.12081	4.68788e-06	5.68953e-05
chr20	64077940	64078340	6.38334	6.79018	5.81463	0.96312	4.69802e-06	5.6939e-05
chr9	79818157	79818557	6.71014	6.20884	7.08146	-0.882381	4.73808e-06	5.73317e-05
chr2	46548976	46549376	5.33776	5.85666	4.51952	1.32158	4.7436e-06	5.73317e-05
chr19	50415070	50415470	5.73021	6.20146	5.02579	1.16173	4.76389e-06	5.7497e-05
chr17	35801748	35802148	6.5956	6.07954	6.97491	-0.905005	4.79947e-06	5.78462e-05
chr12	93378363	93378763	5.61533	4.90627	6.08864	-1.18987	4.81658e-06	5.79722e-05
chr6	158521512	158521912	6.63818	6.08505	7.03704	-0.961572	4.84733e-06	5.82617e-05
chr12	71664206	71664606	6.33591	5.78008	6.73615	-0.96535	4.90344e-06	5.88549e-05
chr1	234843553	234843953	5.1695	5.71206	4.28973	1.4057	4.93474e-06	5.91489e-05
chr8	19698765	19699165	4.98722	5.55212	4.04579	1.48845	4.94608e-06	5.92032e-05
chr10	110456219	110456619	6.02171	6.46002	5.38903	1.05789	4.95692e-06	5.92515e-05
chr11	123263865	123264265	7.25414	6.86223	7.56201	-0.710057	4.96723e-06	5.92933e-05
chr9	126746566	126746966	5.47159	5.98623	4.66409	1.30707	5.08442e-06	6.06091e-05
chr5	158512991	158513391	7.21671	6.8282	7.52248	-0.704541	5.17845e-06	6.16456e-05
chr9	97632881	97633281	5.53632	4.80656	6.01865	-1.21929	5.19206e-06	6.17231e-05
chr1	28885583	28885983	4.67165	5.28449	3.58466	1.67868	5.21877e-06	6.1956e-05
chr12	92171970	92172370	6.41661	6.81296	5.8683	0.932306	5.23151e-06	6.20226e-05
chr1	16013922	16014322	4.67199	5.28545	3.58296	1.68134	5.24238e-06	6.20432e-05
chr20	50930375	50930775	6.14949	5.55452	6.56951	-1.02394	5.26293e-06	6.20432e-05
chr2	26691948	26692348	5.90219	6.35033	5.24866	1.08828	5.26418e-06	6.20432e-05
chr20	11755329	11755729	5.29994	5.83013	4.45278	1.36148	5.27143e-06	6.20432e-05
chr15	41116139	41116539	6.02406	5.4081	6.45435	-1.05493	5.28325e-06	6.20432e-05
chr11	36618764	36619164	7.40254	7.04965	7.68585	-0.646596	5.28465e-06	6.20432e-05
chr2	25877834	25878234	6.17295	5.58731	6.58832	-1.01	5.28908e-06	6.20432e-05
chr10	74010815	74011215	4.50985	5.1521	3.32293	1.80551	5.29028e-06	6.20432e-05
chr17	48440489	48440889	5.74887	6.2352	5.00981	1.2113	5.30112e-06	6.20866e-05
chr2	224769612	224770012	5.43611	5.94244	4.64916	1.27817	5.35962e-06	6.26874e-05
chr19	34999131	34999531	4.67092	5.28352	3.58466	1.67771	5.39974e-06	6.30312e-05
chr7	151485483	151485883	5.72977	6.20433	5.01784	1.17255	5.40811e-06	6.30312e-05
chr1	23370022	23370422	5.30426	5.82043	4.49293	1.31185	5.41167e-06	6.30312e-05
chr2	85705463	85705863	5.60839	6.0881	4.8847	1.18909	5.41799e-06	6.30312e-05
chr6	29985556	29985956	6.03418	6.47004	5.40664	1.05034	5.43781e-06	6.31773e-05
chr6	27894747	27895147	6.01713	5.39316	6.45128	-1.06675	5.48567e-06	6.36484e-05
chr9	92191014	92191414	6.31044	6.72131	5.73376	0.974995	5.53074e-06	6.40859e-05
chr12	122527298	122527698	5.84219	5.1874	6.29091	-1.11173	5.55241e-06	6.42514e-05
chr12	112013815	112014215	6.19077	5.60198	6.60772	-1.01474	5.59909e-06	6.47056e-05
chr6	5058613	5059013	5.40804	5.9155	4.61832	1.28197	5.693e-06	6.56873e-05
chr18	268097	268497	5.70159	5.0216	6.16189	-1.14813	5.69914e-06	6.56873e-05
chr12	56459727	56460127	7.20425	6.81915	7.50792	-0.699048	5.72433e-06	6.58903e-05
chr12	4168734	4169134	5.1998	5.72828	4.35708	1.35498	5.75921e-06	6.61241e-05
chr11	118010571	118010971	5.44321	5.9418	4.67504	1.25179	5.75983e-06	6.61241e-05
chr11	128610700	128611100	6.90236	6.45665	7.24238	-0.795749	5.81223e-06	6.64718e-05
chr1	91500931	91501331	5.69983	5.0216	6.15933	-1.14557	5.82047e-06	6.64718e-05
chr15	66178171	66178571	5.22521	5.76201	4.36074	1.38497	5.82932e-06	6.64718e-05
chr11	60910483	60910883	6.10664	6.536	5.4926	1.03048	5.83182e-06	6.64718e-05
chr16	73307606	73308006	5.14932	5.68712	4.28221	1.38835	5.83902e-06	6.64718e-05
chr11	119178456	119178856	4.78615	5.39618	3.70823	1.66761	5.84262e-06	6.64718e-05
chr2	111883770	111884170	5.97519	5.35771	6.40621	-1.05709	5.85025e-06	6.64718e-05
chr22	35903610	35904010	5.08466	5.63875	4.17351	1.44803	5.85123e-06	6.64718e-05
chr12	1800548	1800948	5.82127	6.27643	5.15255	1.11028	5.89858e-06	6.68422e-05
chr4	1605652	1606052	5.62092	6.09661	4.90644	1.17595	5.8992e-06	6.68422e-05
chr7	129611099	129611499	5.80015	5.13036	6.25581	-1.13353	5.93493e-06	6.71597e-05
chr8	1949328	1949728	6.5738	6.06047	6.95164	-0.900786	6.05856e-06	6.84696e-05
chr9	3526746	3527146	6.78214	6.31899	7.13219	-0.823108	6.09039e-06	6.87401e-05
chr4	1141055	1141455	4.81771	5.40756	3.80293	1.58521	6.1435e-06	6.92496e-05
chr20	57247979	57248379	5.12402	5.69122	4.17602	1.49785	6.2309e-06	7.0144e-05
chr6	36874670	36875070	5.64617	4.95296	6.11243	-1.16712	6.24773e-06	7.02426e-05
chr12	103929151	103929551	6.18449	5.61476	6.59185	-0.986152	6.32495e-06	7.1019e-05
chr1	16904775	16905175	6.46682	5.93773	6.85309	-0.924865	6.37348e-06	7.14717e-05
chr8	38644085	38644485	6.05395	6.48836	5.42945	1.04586	6.41615e-06	7.18177e-05
chr11	73321567	73321967	5.67651	6.15924	4.9458	1.19929	6.42085e-06	7.18177e-05
chr17	76819846	76820246	5.9832	6.41805	5.35777	1.04714	6.46672e-06	7.2238e-05
chr6	235965	236365	6.01864	6.45637	5.3872	1.05606	6.47905e-06	7.22829e-05
chr21	15534298	15534698	5.93658	5.30162	6.37598	-1.08282	6.59433e-06	7.34748e-05
chr20	48891605	48892005	4.80869	5.39351	3.80909	1.56506	6.61052e-06	7.3561e-05
chr17	80454230	80454630	5.85451	5.21065	6.29812	-1.09575	6.70964e-06	7.45687e-05
chr2	158931837	158932237	5.05003	5.60941	4.12415	1.46783	6.72417e-06	7.46349e-05
chr12	96117801	96118201	5.41021	5.90768	4.64475	1.24789	6.77733e-06	7.5101e-05
chr18	2961506	2961906	4.71639	5.323	3.64944	1.65289	6.78343e-06	7.5101e-05
chr7	66349043	66349443	6.461	6.86512	5.89764	0.955144	6.83507e-06	7.55766e-05
chr7	92732546	92732946	5.49445	5.99436	4.7231	1.25645	6.86081e-06	7.5765e-05
chr17	17837557	17837957	6.29039	6.7042	5.70787	0.983728	6.89733e-06	7.60717e-05
chr17	3003405	3003805	6.12051	6.54151	5.52356	1.00511	6.91147e-06	7.61312e-05
chr19	6960899	6961299	5.92681	6.36797	5.28814	1.06654	6.9848e-06	7.68308e-05
chr1	160204392	160204792	5.16806	5.69784	4.32198	1.3595	6.99265e-06	7.68308e-05
chr11	62856095	62856495	5.78137	5.13037	6.22832	-1.10607	7.00871e-06	7.68469e-05
chr22	50191825	50192225	7.0875	6.67716	7.40659	-0.739602	7.01453e-06	7.68469e-05
chr10	49648326	49648726	5.043	5.59649	4.13351	1.4456	7.0206e-06	7.68469e-05
chr2	231643899	231644299	6.19488	6.61873	5.59212	1.01383	7.11009e-06	7.77287e-05
chr1	180928518	180928918	4.99841	5.55213	4.08826	1.4463	7.14121e-06	7.79709e-05
chr16	88628324	88628724	7.09761	6.69933	7.40938	-0.720261	7.24203e-06	7.8927e-05
chr1	86853180	86853580	5.62019	6.0978	4.90129	1.18228	7.24692e-06	7.8927e-05
chr8	81147773	81148173	7.14558	6.73815	7.46292	-0.734985	7.27035e-06	7.90833e-05
chrX	71533015	71533415	4.83648	3.86107	5.41315	-1.55476	7.35862e-06	7.99434e-05
chr11	32392512	32392912	6.25583	6.66584	5.68089	0.972357	7.39433e-06	8.02312e-05
chr1	32108274	32108674	5.74821	5.08446	6.20108	-1.12463	7.40658e-06	8.02641e-05
chr14	68283703	68284103	7.40954	7.05765	7.69221	-0.644958	7.45946e-06	8.07366e-05
chr10	52249655	52250055	5.31634	5.83775	4.49176	1.33029	7.48737e-06	8.0938e-05
chr22	29758991	29759391	5.75427	6.23009	5.03946	1.1767	7.53423e-06	8.13435e-05
chr9	97983360	97983760	6.28487	5.7398	6.67954	-0.948997	7.56057e-06	8.15268e-05
chr22	23581483	23581883	7.15133	6.76763	7.45413	-0.696755	7.58399e-06	8.1678e-05
chr19	7943428	7943828	5.21321	4.39495	5.73212	-1.34285	7.60522e-06	8.18055e-05
chr4	26788355	26788755	6.37039	6.76602	5.82348	0.930147	7.682e-06	8.25293e-05
chr6	41200933	41201333	6.07912	6.52336	5.43392	1.07636	7.70943e-06	8.27219e-05
chr15	23565831	23566231	6.34732	5.81001	6.73793	-0.937259	7.72706e-06	8.28089e-05
chr17	28892939	28893339	6.56995	6.94867	6.055	0.881553	7.77134e-06	8.3181e-05
chr5	79577758	79578158	5.16085	5.68784	4.32198	1.34952	7.79933e-06	8.33781e-05
chr15	88401615	88402015	7.42776	7.07682	7.70981	-0.643393	7.87792e-06	8.40678e-05
chr15	65071630	65072030	4.82629	5.41795	3.80602	1.59248	7.88317e-06	8.40678e-05
chr14	76976417	76976817	5.77417	6.22983	5.10436	1.11179	7.93654e-06	8.45334e-05
chr15	77578828	77579228	6.00485	6.4333	5.39267	1.02757	8.06998e-06	8.58496e-05
chr6	30882897	30883297	7.12731	7.44344	6.72187	0.710027	8.17713e-06	8.68833e-05
chr3	123301740	123302140	7.12678	7.45112	6.70771	0.731841	8.25494e-06	8.76031e-05
chr2	230068316	230068716	5.88152	5.24725	6.3206	-1.08174	8.28511e-06	8.78161e-05
chr10	80538412	80538812	8.12032	7.88516	8.32247	-0.447994	8.29529e-06	8.78171e-05
chr3	129440132	129440532	6.29968	5.75523	6.69403	-0.948066	8.31581e-06	8.79273e-05
chrX	123961220	123961620	6.10425	5.52583	6.51601	-0.999095	8.3266e-06	8.79346e-05
chr14	75231152	75231552	4.71214	5.3174	3.64948	1.64726	8.47506e-06	8.93443e-05
chr11	9460172	9460572	6.40914	5.8553	6.80836	-0.962439	8.48062e-06	8.93443e-05
chr11	64745560	64745960	6.943	6.51373	7.2734	-0.769738	8.53155e-06	8.97721e-05
chr2	127810627	127811027	6.49631	5.98925	6.87076	-0.891087	8.57184e-06	9.00872e-05
chr1	244835006	244835406	5.85189	5.20935	6.29488	-1.09381	8.58481e-06	9.01146e-05
chr3	101899159	101899559	5.49102	5.97512	4.75716	1.2033	8.64449e-06	9.05483e-05
chr5	77086714	77087114	5.95927	5.33714	6.39254	-1.06395	8.64693e-06	9.05483e-05
chr12	56104615	56105015	6.20286	5.56718	6.6426	-1.08431	8.65977e-06	9.05737e-05
chr2	75432747	75433147	5.33091	5.84848	4.51605	1.31689	8.69676e-06	9.08514e-05
chr12	52009466	52009866	4.84109	5.45063	3.76476	1.6659	8.77137e-06	9.15209e-05
chr17	44034073	44034473	4.94036	5.50716	3.99351	1.49555	8.78613e-06	9.15651e-05
chr17	5255046	5255446	6.11335	6.52991	5.52532	0.991759	8.80846e-06	9.1688e-05
chr19	47158247	47158647	5.78565	6.24254	5.11315	1.11569	8.92378e-06	9.27775e-05
chr11	102452314	102452714	5.99928	5.39068	6.426	-1.044	8.9535e-06	9.29727e-05
chr5	3890833	3891233	6.0061	6.43383	5.39541	1.02536	8.96393e-06	9.29727e-05
chr8	124247364	124247764	5.00353	5.55763	4.09234	1.44772	8.99595e-06	9.31938e-05
chr1	101002310	101002710	4.33765	4.99793	3.08476	1.88694	9.09374e-06	9.40948e-05
chr11	111439332	111439732	5.31203	5.8211	4.51833	1.28729	9.2559e-06	9.56589e-05
chr4	42640316	42640716	6.55073	6.92719	6.03997	0.875094	9.32377e-06	9.6246e-05
chr20	62978436	62978836	5.37484	5.8714	4.61158	1.24471	9.33724e-06	9.6271e-05
chr20	41029493	41029893	6.50973	5.97704	6.89791	-0.930398	9.4433e-06	9.72493e-05
chr15	68819480	68819880	6.99234	6.58269	7.31102	-0.738463	9.47439e-06	9.74541e-05
chr17	77391607	77392007	5.42076	5.9258	4.63695	1.27376	9.48817e-06	9.74806e-05
chr16	46689823	46690223	5.75793	5.10925	6.20381	-1.10264	9.51259e-06	9.75264e-05
chr12	64404606	64405006	6.6891	6.22686	7.03862	-0.821604	9.51505e-06	9.75264e-05
chr17	16215701	16216101	6.56446	6.07856	6.92728	-0.858408	9.52804e-06	9.75448e-05
chr6	73461961	73462361	6.49934	5.98324	6.87867	-0.904975	9.59017e-06	9.80654e-05
chr5	54753271	54753671	5.13055	5.65876	4.28853	1.35374	9.65429e-06	9.86052e-05
chr3	50089034	50089434	6.08092	5.50611	6.49086	-0.993653	9.71301e-06	9.90887e-05
chr20	31868351	31868751	4.33617	4.99546	3.087	1.88224	9.84169e-06	0.000100284
chr19	41397478	41397878	5.26963	4.46209	5.78427	-1.3281	9.88692e-06	0.000100627
chr19	6528603	6529003	5.3851	5.89921	4.5789	1.30497	9.9123e-06	0.000100767
chr8	60911597	60911997	6.11826	6.53143	5.53702	0.981621	9.99359e-06	0.000101475
chr10	12849739	12850139	6.83848	7.17884	6.39217	0.774892	1.00146e-05	0.00010157
chr1	212035654	212036054	5.59225	4.88516	6.06468	-1.18698	1.00944e-05	0.00010226
chr12	8668500	8668900	5.43172	5.92967	4.6651	1.24961	1.01821e-05	0.000103029
chr6	89819232	89819632	5.77164	5.13037	6.21403	-1.09179	1.02864e-05	0.00010389
chr12	75706739	75707139	5.08716	5.62684	4.21506	1.39487	1.02911e-05	0.00010389
chr21	15514532	15514932	6.88222	6.40431	7.24059	-0.846202	1.03061e-05	0.000103921
chr15	40952693	40953093	6.36405	5.84301	6.74604	-0.912444	1.03977e-05	0.000104684
chr17	21213818	21214218	5.93413	5.30924	6.36873	-1.06798	1.04058e-05	0.000104684
chr1	102564093	102564493	6.54941	6.00674	6.94283	-0.945616	1.0452e-05	0.000105026
chr19	51128179	51128579	6.69039	7.04546	6.21837	0.815168	1.04997e-05	0.000105385
chr14	69648841	69649241	5.27722	5.7839	4.4894	1.27894	1.05192e-05	0.00010544
chr18	48933356	48933756	5.30222	5.8157	4.49761	1.30245	1.05294e-05	0.00010544
chr10	123963794	123964194	5.30871	5.81502	4.52181	1.27773	1.07083e-05	0.000107074
chr17	76491936	76492336	6.95256	7.28212	6.5247	0.745744	1.07173e-05	0.000107074
chr4	123447516	123447916	3.72945	4.55446	1.59935	2.89327	1.07836e-05	0.000107614
chr7	42482696	42483096	6.32916	6.72933	5.77348	0.943408	1.08039e-05	0.000107692
chr10	110920159	110920559	6.76584	6.3194	7.10628	-0.796808	1.08221e-05	0.000107751
chr8	141418510	141418910	4.30405	4.97573	3.00739	1.94092	1.08455e-05	0.00010786
chr3	23601582	23601982	5.36746	5.85997	4.61383	1.23105	1.08852e-05	0.000108131
chr5	79562575	79562975	5.24716	5.75461	4.45745	1.28148	1.09698e-05	0.000108772
chr12	6493520	6493920	5.64467	4.97435	6.10057	-1.13399	1.09747e-05	0.000108772
chr4	6937838	6938238	7.67565	7.38455	7.91776	-0.543762	1.10196e-05	0.000109087
chr1	44068086	44068486	6.0786	6.4946	5.49171	0.990022	1.10421e-05	0.000109087
chr3	133475042	133475442	6.78388	7.13097	6.32589	0.793241	1.10441e-05	0.000109087
chr12	50025058	50025458	5.37348	4.56228	5.88959	-1.33354	1.10635e-05	0.000109155
chr12	132769662	132770062	4.59824	5.22418	3.46783	1.73406	1.12286e-05	0.000110659
chr18	10285581	10285981	4.6399	5.24392	3.58117	1.64173	1.12872e-05	0.00011111
chr2	207166477	207166877	6.49376	5.98873	6.8671	-0.88794	1.13272e-05	0.000111325
chr13	48303989	48304389	6.58964	6.10418	6.95223	-0.857768	1.13346e-05	0.000111325
chr4	10033453	10033853	5.97743	6.40209	5.37303	1.01599	1.13498e-05	0.000111349
chr12	56042066	56042466	5.11186	4.28325	5.63484	-1.35685	1.13925e-05	0.000111642
chr3	34109766	34110166	5.29444	5.79391	4.52414	1.25435	1.1471e-05	0.000112284
chr3	179266606	179267006	5.33536	5.83913	4.55467	1.26909	1.15934e-05	0.000113355
chr20	31956385	31956785	5.72259	6.17935	5.05038	1.11515	1.1619e-05	0.000113477
chr8	25688995	25689395	6.0061	6.42833	5.40663	1.0087	1.18046e-05	0.000115161
chr12	388849	389249	5.49682	4.77649	5.97505	-1.20573	1.18656e-05	0.000115627
chr22	17436213	17436613	5.57906	6.06062	4.85109	1.19516	1.18812e-05	0.000115649
chr17	47896049	47896449	4.80359	3.85904	5.36958	-1.51333	1.19317e-05	0.000115929
chr8	2090793	2091193	3.33875	4.22828	0.576855	3.53516	1.19366e-05	0.000115929
chr2	26069701	26070101	5.40925	5.89396	4.67396	1.20513	1.19743e-05	0.000116165
chr21	34933859	34934259	4.90702	5.4599	3.99918	1.44276	1.20274e-05	0.00011655
chr16	27430636	27431036	6.08687	6.49877	5.50817	0.977769	1.2088e-05	0.000117008
chr2	100895392	100895792	6.07481	6.49408	5.48133	0.999848	1.21753e-05	0.000117722
chr2	22407586	22407986	4.98389	5.53384	4.08412	1.43219	1.21963e-05	0.000117794
chr14	90383871	90384271	7.20823	6.8461	7.49745	-0.661667	1.22318e-05	0.000118006
chr3	122573568	122573968	5.33219	5.84381	4.5322	1.29608	1.2291e-05	0.000118446
chr20	37527578	37527978	5.20654	4.42521	5.71058	-1.29128	1.23136e-05	0.000118532
chr1	37478991	37479391	5.37109	5.87863	4.58117	1.28218	1.24345e-05	0.000119469
chr3	122874090	122874490	4.84323	5.40672	3.90581	1.48235	1.24384e-05	0.000119469
chr4	112141005	112141405	5.33463	5.84045	4.5489	1.27618	1.24962e-05	0.000119892
chr1	182782003	182782403	5.30774	5.81128	4.52762	1.26821	1.25329e-05	0.000120111
chrX	261988	262388	5.10281	5.63504	4.25035	1.36803	1.25988e-05	0.00012061
chr2	86186017	86186417	6.28025	6.67223	5.74033	0.919428	1.2783e-05	0.00012224
chr9	83042829	83043229	5.32503	5.8231	4.55813	1.24966	1.28393e-05	0.000122643
chr19	4791919	4792319	4.73571	3.75589	5.31388	-1.56003	1.29166e-05	0.000123246
chr7	30433538	30433938	5.53009	5.99916	4.83059	1.15422	1.29474e-05	0.000123404
chr1	67263837	67264237	5.85719	6.29608	5.2233	1.05941	1.29992e-05	0.000123763
chr13	74060456	74060856	5.1693	5.70289	4.31325	1.37327	1.30145e-05	0.000123772
chr16	29666595	29666995	6.42067	6.79912	5.9062	0.880665	1.30386e-05	0.000123867
chr2	210170835	210171235	5.92291	5.32076	6.34647	-1.0343	1.30889e-05	0.000124209
chr18	55382147	55382547	3.98034	4.70326	2.46363	2.20339	1.31422e-05	0.000124579
chr11	47767724	47768124	6.53128	6.00163	6.91785	-0.925785	1.32299e-05	0.000125274
chr12	12357311	12357711	6.67329	6.21211	7.0222	-0.819924	1.32687e-05	0.000125505
chr5	133866992	133867392	5.21251	5.72968	4.39863	1.31505	1.33249e-05	0.00012587
chr7	66099875	66100275	6.36379	6.75498	5.82537	0.917253	1.33362e-05	0.00012587
chr1	89692686	89693086	6.71771	6.25621	7.06681	-0.820451	1.34446e-05	0.000126755
chr8	59147037	59147437	4.90457	5.45657	3.99918	1.43943	1.35105e-05	0.000127144
chr5	177369413	177369813	6.029	6.44453	5.44305	0.988549	1.35196e-05	0.000127144
chr10	79244892	79245292	6.20887	6.60813	5.65495	0.940587	1.35297e-05	0.000127144
chr13	23848407	23848807	6.08273	6.49254	5.50817	0.971556	1.35673e-05	0.00012736
chr21	14684080	14684480	4.40746	5.04255	3.24571	1.77264	1.36108e-05	0.000127631
chr12	100199338	100199738	5.89153	5.28799	6.31576	-1.03628	1.36729e-05	0.000128075
chr20	12053066	12053466	6.44015	6.82858	5.90699	0.909309	1.3784e-05	0.000128977
chr18	32091948	32092348	6.25632	5.71822	6.64734	-0.93836	1.38242e-05	0.000129192
chr7	100100817	100101217	5.4656	4.7333	5.94903	-1.2227	1.38367e-05	0.000129192
chr20	23456268	23456668	5.78117	6.23465	5.1161	1.10487	1.39724e-05	0.000130319
chr2	122009505	122009905	7.03425	7.35361	6.62348	0.718539	1.40023e-05	0.000130458
chr2	169584510	169584910	6.42794	5.93198	6.79633	-0.873892	1.40549e-05	0.000130808
chr12	104570203	104570603	5.76729	6.20984	5.12569	1.07058	1.41422e-05	0.00013148
chr6	40706404	40706804	6.5789	6.95163	6.07499	0.864541	1.44083e-05	0.000133811
chr5	95870252	95870652	5.59328	6.05854	4.9023	1.1421	1.44518e-05	0.000134072
chr3	16799346	16799746	4.10588	4.80572	2.69344	2.08046	1.44698e-05	0.000134096
chr2	24354644	24355044	5.38259	5.88469	4.60595	1.2636	1.44931e-05	0.000134169
chr14	69767035	69767435	5.91171	5.32202	6.32911	-1.01569	1.45567e-05	0.000134615
chr8	95099771	95100171	5.58953	6.05311	4.90228	1.13668	1.47862e-05	0.000136592
chr2	74482986	74483386	5.34485	4.61396	5.82767	-1.22037	1.48179e-05	0.000136739
chr5	151238188	151238588	5.86964	6.30993	5.23281	1.06375	1.48524e-05	0.000136855
chr17	40648003	40648403	6.04807	5.47337	6.45795	-0.993459	1.48619e-05	0.000136855
chr6	85643712	85644112	5.92471	5.33903	6.3401	-1.00971	1.49986e-05	0.000137968
chr12	93789494	93789894	5.16215	5.67481	4.35956	1.29917	1.50687e-05	0.000138467
chr8	100901663	100902063	5.78508	6.227	5.14479	1.06869	1.52429e-05	0.000139919
chr6	36955646	36956046	5.41814	5.89525	4.70039	1.18012	1.53055e-05	0.000140304
chr16	8832603	8833003	6.60063	6.138	6.95037	-0.82215	1.53171e-05	0.000140304
chr14	68502516	68502916	6.17159	6.57128	5.61682	0.941813	1.54322e-05	0.00014121
chr16	2159797	2160197	6.13994	6.54893	5.56699	0.969202	1.55208e-05	0.000141872
chr6	71122429	71122829	5.86319	6.29553	5.24297	1.03925	1.59395e-05	0.000145546
chr17	2852186	2852586	5.96477	6.38273	5.37394	0.995737	1.59973e-05	0.000145921
chr8	100722528	100722928	4.88095	3.99866	5.42444	-1.42957	1.60402e-05	0.000146159
chr19	4638373	4638773	5.52378	5.98812	4.83483	1.13896	1.62178e-05	0.000147622
chr11	8682240	8682640	6.36195	5.85963	6.73381	-0.883639	1.63862e-05	0.000148999
chr2	6781394	6781794	6.66233	7.0134	6.19737	0.804101	1.64663e-05	0.000149572
chr5	43603381	43603781	6.31083	5.79679	6.68905	-0.901635	1.65191e-05	0.000149868
chr13	88707760	88708160	5.5217	5.9875	4.82953	1.14364	1.65334e-05	0.000149868
chr8	99284314	99284714	4.58305	5.18602	3.52764	1.63692	1.67333e-05	0.000151523
chr6	159095628	159096028	5.31818	5.81773	4.54772	1.25469	1.68395e-05	0.000152326
chr17	3688057	3688457	5.39361	5.87204	4.67285	1.18437	1.69205e-05	0.0001529
chr12	111842261	111842661	6.01042	5.42285	6.42676	-1.0127	1.69519e-05	0.000153024
chr4	148044384	148044784	6.1051	6.51162	5.53701	0.961837	1.72353e-05	0.000155421
chr3	48301064	48301464	6.00515	5.42098	6.41979	-1.00759	1.73413e-05	0.000156215
chr4	163494883	163495283	6.70227	6.25989	7.04036	-0.790365	1.73825e-05	0.000156424
chr11	16738575	16738975	5.77933	5.16843	6.20716	-1.04703	1.74623e-05	0.00015698
chr2	236546544	236546944	5.8838	6.31717	5.26145	1.04243	1.75839e-05	0.00015791
chr7	3149663	3150063	6.64298	6.99628	6.17409	0.810221	1.76614e-05	0.000158443
chr2	159712673	159713073	6.94752	6.54891	7.2595	-0.720711	1.77892e-05	0.000159425
chr18	59881949	59882349	6.53222	6.89652	6.04367	0.840755	1.80719e-05	0.000161792
chr7	70037902	70038302	4.52991	5.15792	3.3925	1.74255	1.85924e-05	0.000166281
chr1	27341448	27341848	6.7185	7.08249	6.23052	0.840003	1.86337e-05	0.00016644
chr15	58459627	58460027	6.41418	6.79334	5.8984	0.882674	1.86485e-05	0.00016644
chr9	113409996	113410396	5.93473	5.34409	6.35261	-1.01715	1.8775e-05	0.000167398
chr1	174999319	174999719	5.77709	5.15253	6.21153	-1.06722	1.88057e-05	0.0001675
chr20	48912154	48912554	6.34117	6.72698	5.81295	0.901678	1.89342e-05	0.000168472
chr6	17704584	17704984	4.47576	5.08805	3.39054	1.67493	1.90029e-05	0.00016891
chr8	124475015	124475415	6.5094	6.03511	6.86574	-0.840293	1.90954e-05	0.000169559
chr17	17280813	17281213	5.31685	4.58535	5.79993	-1.22115	1.9192e-05	0.000170243
chr2	25557391	25557791	5.10914	5.66222	4.20077	1.44444	1.92203e-05	0.000170321
chr7	105678220	105678620	6.21355	5.68872	6.59756	-0.918065	1.92903e-05	0.000170767
chr18	26710219	26710619	5.67549	6.12229	5.02482	1.08367	1.93115e-05	0.000170781
chr3	48507152	48507552	5.93217	6.35195	5.33768	1.00117	1.93693e-05	0.000171119
chr1	110465767	110466167	6.8218	7.16003	6.37918	0.76907	1.95076e-05	0.000172166
chr12	69239582	69239982	5.61898	4.95017	6.07418	-1.13174	1.97444e-05	0.000174079
chr8	127211157	127211557	5.3022	5.79459	4.54885	1.23048	2.00574e-05	0.00017666
chr3	169966852	169967252	5.89104	5.30097	6.30862	-1.01624	2.01372e-05	0.000177077
chr19	15379117	15379517	5.675	5.04605	6.11154	-1.0735	2.01456e-05	0.000177077
chr11	73876323	73876723	5.60159	4.93332	6.05654	-1.13087	2.03617e-05	0.000178797
chr10	77602981	77603381	5.72355	6.16387	5.08664	1.06359	2.04268e-05	0.000179188
chr2	145411305	145411705	6.07419	5.5055	6.48102	-0.984433	2.05316e-05	0.000179925
chr20	3841109	3841509	4.33935	4.97576	3.17296	1.77783	2.05914e-05	0.000180268
chr14	21071520	21071920	5.86142	6.28877	5.25151	1.02397	2.06655e-05	0.000180673
chr22	36158251	36158651	5.86887	6.29938	5.25245	1.03362	2.06792e-05	0.000180673
chr6	30835087	30835487	7.57521	7.2796	7.82044	-0.551353	2.07174e-05	0.000180826
chr10	37816488	37816888	5.20186	5.70214	4.42964	1.25677	2.08592e-05	0.000181881
chr11	71542967	71543367	6.54526	6.90468	6.06549	0.827138	2.09268e-05	0.000182288
chr3	185989001	185989401	5.26939	5.76898	4.49884	1.25461	2.10191e-05	0.000182792
chr11	61429439	61429839	6.34869	5.8441	6.7218	-0.887148	2.10355e-05	0.000182792
chr6	151681194	151681594	6.98583	6.5973	7.29161	-0.704478	2.10478e-05	0.000182792
chr12	110468974	110469374	5.94563	5.37555	6.35318	-0.986352	2.11945e-05	0.000183882
chr2	55618006	55618406	5.53752	4.88305	5.9861	-1.11065	2.13831e-05	0.000185335
chr17	1593078	1593478	7.0793	6.70386	7.37694	-0.683314	2.14232e-05	0.000185497
chr4	26748660	26749060	5.86376	6.28601	5.26428	1.0085	2.14888e-05	0.00018588
chr19	5277154	5277554	5.66396	6.11466	5.00492	1.09585	2.1529e-05	0.000186043
chr6	84018749	84019149	5.58901	6.07572	4.84905	1.21229	2.18744e-05	0.00018884
chr12	9650635	9651035	6.46648	5.96105	6.84005	-0.888548	2.19622e-05	0.00018941
chr19	1020217	1020617	4.83755	3.91257	5.39661	-1.48719	2.20049e-05	0.00018959
chr19	36489559	36489959	5.58738	4.93191	6.03642	-1.1122	2.22262e-05	0.000191308
chr9	6757057	6757457	6.42159	5.94032	6.78184	-0.851097	2.2507e-05	0.000193533
chr5	100777804	100778204	5.06912	5.59028	4.24517	1.32856	2.25363e-05	0.000193594
chr18	23230930	23231330	5.19103	5.68782	4.42721	1.24491	2.26237e-05	0.000194154
chr16	737759	738159	7.19902	6.85096	7.47922	-0.638592	2.26528e-05	0.000194211
chr1	101291283	101291683	6.26477	6.64812	5.74116	0.894519	2.26925e-05	0.000194361
chr2	217902917	217903317	5.26086	5.75738	4.49768	1.2442	2.27894e-05	0.000194998
chr2	101328185	101328585	6.37471	6.74665	5.87228	0.862097	2.31783e-05	0.000198131
chr1	206541966	206542366	5.20071	5.70001	4.43086	1.25341	2.32349e-05	0.000198375
chr19	12723460	12723860	5.72514	5.10724	6.15638	-1.05732	2.32524e-05	0.000198375
chr7	105013915	105014315	6.43796	5.94774	6.80318	-0.865	2.34039e-05	0.000199472
chr10	5815555	5815955	5.10821	5.61477	4.3207	1.27792	2.34928e-05	0.000200033
chr8	38105222	38105622	5.94431	5.37743	6.35023	-0.981529	2.35276e-05	0.000200134
chr12	93183562	93183962	5.34186	5.82443	4.61155	1.19788	2.35531e-05	0.000200156
chr16	58629479	58629879	6.16495	5.63326	6.55259	-0.928485	2.36655e-05	0.000200809
chr6	111302192	111302592	5.34471	5.82949	4.60925	1.20521	2.36833e-05	0.000200809
chr1	42681867	42682267	5.57424	4.9305	6.01778	-1.09501	2.36992e-05	0.000200809
chr15	78873293	78873693	6.30083	5.79624	6.67393	-0.887074	2.37698e-05	0.000201211
chr6	154932142	154932542	5.38804	5.8655	4.66948	1.18119	2.38562e-05	0.000201746
chr16	30775575	30775975	5.36363	4.60936	5.85641	-1.25368	2.39305e-05	0.000202178
chr17	32523154	32523554	5.95334	6.36743	5.37026	0.984153	2.39538e-05	0.000202178
chr1	209849736	209850136	4.75248	5.31749	3.81075	1.4876	2.41114e-05	0.000203129
chr16	1613704	1614104	4.66912	3.65057	5.26021	-1.61079	2.41131e-05	0.000203129
chr14	76955361	76955761	4.88634	5.43002	4.00353	1.40862	2.41451e-05	0.000203202
chr2	174488915	174489315	5.52359	5.97761	4.85736	1.10606	2.42442e-05	0.000203829
chr22	42614329	42614729	6.29522	5.78456	6.67162	-0.896426	2.42665e-05	0.000203829
chr12	123458230	123458630	6.37186	5.88325	6.73619	-0.862442	2.47054e-05	0.000207316
chr8	144103996	144104396	5.54765	4.88161	6.00157	-1.12751	2.4827e-05	0.000208136
chr7	135558145	135558545	6.1682	5.63987	6.55407	-0.923381	2.49813e-05	0.000209227
chr1	40711643	40712043	5.18742	5.68423	4.42352	1.245	2.50667e-05	0.000209741
chr19	13208450	13208850	5.42986	5.89976	4.7285	1.15664	2.51836e-05	0.000210516
chr5	61673249	61673649	6.22487	6.6096	5.69867	0.898443	2.52627e-05	0.000210856
chr3	46542759	46543159	7.43175	7.11803	7.68929	-0.58171	2.52953e-05	0.000210856
chr7	1332382	1332782	6.34424	6.72464	5.82614	0.886173	2.5297e-05	0.000210856
chr7	22482048	22482448	5.64221	6.0875	4.99479	1.07888	2.53857e-05	0.000211394
chr12	31752208	31752608	5.16171	5.6602	4.3938	1.25057	2.55194e-05	0.000212304
chr8	3187990	3188390	3.64654	4.4279	1.81647	2.55852	2.5601e-05	0.00021278
chr10	72689894	72690294	5.25723	5.7415	4.52297	1.20324	2.57905e-05	0.00021415
chr12	112108569	112108969	6.05984	5.52282	6.4503	-0.936487	2.58929e-05	0.000214735
chr2	25294978	25295378	6.03298	6.43383	5.47597	0.945032	2.59104e-05	0.000214735
chr2	96164057	96164457	5.84839	6.27123	5.24772	1.01025	2.60689e-05	0.000215844
chr1	203005670	203006070	7.26528	6.92856	7.5381	-0.619916	2.61009e-05	0.000215903
chr6	28923469	28923869	6.24717	5.74264	6.62024	-0.886938	2.61683e-05	0.000216052
chr13	48431975	48432375	5.44261	5.90832	4.75063	1.14317	2.61686e-05	0.000216052
chr6	35468319	35468719	5.28188	4.55454	5.76317	-1.21515	2.63243e-05	0.000217132
chr11	2827256	2827656	6.55308	6.91357	6.07139	0.83011	2.64196e-05	0.00021757
chr2	168531356	168531756	5.8908	6.30663	5.30425	0.989235	2.64275e-05	0.00021757
chr17	33024919	33025319	5.04347	4.24429	5.55475	-1.31567	2.67959e-05	0.000220395
chr12	53675769	53676169	5.70017	5.06946	6.13754	-1.07614	2.68427e-05	0.000220571
chr3	180912589	180912989	6.13476	5.59964	6.52421	-0.933693	2.69051e-05	0.000220875
chr6	15476168	15476568	5.74118	6.17077	5.12665	1.03062	2.70636e-05	0.000221968
chr1	109208311	109208711	5.29317	5.77775	4.55818	1.20436	2.71333e-05	0.00022233
chr11	2315871	2316271	6.56999	6.94158	6.06819	0.861276	2.72041e-05	0.0002227
chrX	11453530	11453930	4.87818	5.42155	3.99622	1.40746	2.72947e-05	0.000223232
chr14	54712088	54712488	5.39841	5.86682	4.70039	1.15175	2.73505e-05	0.000223478
chr20	362257	362657	5.53852	5.98874	4.88052	1.0941	2.74026e-05	0.000223693
chr18	62939781	62940181	6.54391	6.89755	6.07443	0.811091	2.74305e-05	0.000223712
chr18	23320705	23321105	5.87862	6.30059	5.27968	1.00772	2.74665e-05	0.000223795
chr5	134371966	134372366	5.55053	4.90626	5.99433	-1.09575	2.7743e-05	0.000225706
chr7	44981878	44982278	5.03773	5.56146	4.20721	1.33752	2.77529e-05	0.000225706
chr2	62336031	62336431	5.13209	5.64473	4.32955	1.29896	2.78707e-05	0.000226452
chr19	2950253	2950653	5.70503	5.09053	6.13461	-1.0522	2.84184e-05	0.000230688
chr1	226083605	226084005	5.60782	4.95435	6.05593	-1.10935	2.8541e-05	0.000231326
chr17	28072940	28073340	4.32668	4.95945	3.17297	1.76159	2.85502e-05	0.000231326
chr5	135387340	135387740	5.04143	5.56402	4.21386	1.3334	2.89367e-05	0.00023424
chr11	76630279	76630679	5.75739	6.1929	5.13058	1.04878	2.90692e-05	0.000235093
chr6	186520	186920	7.18859	6.8217	7.48084	-0.669433	2.93884e-05	0.000237454
chr6	26056737	26057137	5.75954	5.16975	6.17698	-1.01558	2.94932e-05	0.00023808
chr14	23321886	23322286	5.47226	4.80655	5.92604	-1.12688	2.95469e-05	0.000238292
chr11	15112168	15112568	6.08142	6.47482	5.53878	0.923333	2.96809e-05	0.000239151
chr1	26472546	26472946	5.8406	5.26517	6.25084	-0.99423	2.97491e-05	0.000239479
chr19	952958	953358	5.71236	6.15402	5.07264	1.06769	2.98518e-05	0.000240083
chr11	71927984	71928384	6.13076	5.60201	6.51685	-0.923951	2.99995e-05	0.000241049
chr1	12088260	12088660	5.70573	6.13945	5.08267	1.04318	3.00397e-05	0.000241149
chr8	120749271	120749671	5.38953	5.87008	4.66389	1.19137	3.00813e-05	0.00024126
chr14	22484099	22484499	5.2796	5.77634	4.51589	1.24506	3.01385e-05	0.000241496
chr5	132103630	132104030	5.41308	5.88749	4.7015	1.17125	3.01694e-05	0.000241521
chr8	35868058	35868458	6.05405	6.45099	5.5046	0.933632	3.02267e-05	0.000241758
chr1	206660259	206660659	6.41601	6.77882	5.93017	0.836465	3.04337e-05	0.00024319
chr14	22338457	22338857	5.48563	5.94307	4.81193	1.1168	3.05173e-05	0.000243634
chr18	49059906	49060306	7.06541	6.6993	7.35716	-0.668092	3.05743e-05	0.000243866
chr3	69051712	69052112	5.60391	4.93684	6.05832	-1.12913	3.06375e-05	0.000244146
chr1	19712793	19713193	5.61741	6.05913	4.97758	1.06769	3.07585e-05	0.000244886
chr22	45164274	45164674	5.84224	5.25179	6.26002	-1.0167	3.08019e-05	0.000245007
chr5	35172228	35172628	5.86066	6.27808	5.27091	0.993963	3.09437e-05	0.00024591
chr4	165257300	165257700	4.79416	5.34048	3.90423	1.41789	3.09913e-05	0.000246064
chr1	116879144	116879544	5.89867	6.31001	5.32107	0.97585	3.10527e-05	0.000246327
chr2	74529386	74529786	5.60248	4.93614	6.05655	-1.12806	3.11112e-05	0.000246566
chr12	3049479	3049879	5.47669	5.93348	4.8044	1.11475	3.12225e-05	0.000247127
chr17	76554232	76554632	5.1508	5.64473	4.3938	1.23512	3.12563e-05	0.000247127
chr4	137200569	137200969	5.80463	6.22588	5.20717	1.00539	3.12672e-05	0.000247127
chr5	90300710	90301110	5.74194	6.16905	5.13254	1.02301	3.13026e-05	0.000247183
chr11	35088456	35088856	5.88642	6.30334	5.29768	0.992519	3.13442e-05	0.000247287
chr15	75105029	75105429	5.88487	6.29772	5.30426	0.980343	3.14569e-05	0.000247788
chr22	40534356	40534756	5.68807	6.12827	5.05142	1.06312	3.1468e-05	0.000247788
chr7	525427	525827	6.13899	6.53952	5.58261	0.944238	3.14931e-05	0.000247788
chr4	5844382	5844782	5.86307	6.29673	5.24012	1.04329	3.15437e-05	0.000247961
chr1	26155490	26155890	4.34836	4.98675	3.17509	1.78668	3.16888e-05	0.000248877
chr20	63151526	63151926	6.94281	6.54814	7.25238	-0.714378	3.18437e-05	0.000249868
chr16	17359933	17360333	6.65527	6.99607	6.20824	0.77593	3.20839e-05	0.000251375
chr17	64797792	64798192	5.69062	6.12476	5.06668	1.04443	3.20935e-05	0.000251375
chr12	56836944	56837344	7.02626	6.65358	7.32216	-0.678787	3.21661e-05	0.000251717
chr5	10249329	10249729	6.00575	5.44727	6.40737	-0.968951	3.21957e-05	0.000251722
chr8	123395637	123396037	5.541	4.90769	5.97962	-1.07965	3.22443e-05	0.000251876
chr22	36467063	36467463	6.48903	6.85118	6.00435	0.834715	3.25549e-05	0.000254074
chr20	44169359	44169759	4.88924	5.43453	4.00209	1.41453	3.26486e-05	0.000254577
chr1	31028397	31028797	4.57952	5.18598	3.51303	1.65146	3.28029e-05	0.000255552
chr12	27422459	27422859	5.28929	5.77171	4.55933	1.19718	3.28936e-05	0.000256029
chr5	36241447	36241847	5.83842	5.2684	6.24592	-0.986075	3.31476e-05	0.000257775
chr21	25735381	25735781	5.91462	5.34474	6.32206	-0.985992	3.33356e-05	0.000259006
chr1	39646570	39646970	5.66428	6.09839	5.04039	1.04432	3.36233e-05	0.000261008
chr3	177724882	177725282	5.86326	6.27477	5.28534	0.976278	3.36774e-05	0.000261195
chr1	32651159	32651559	6.33043	5.84134	6.69504	-0.863181	3.37576e-05	0.000261584
chr15	40905944	40906344	7.59207	7.30833	7.82907	-0.531275	3.3812e-05	0.000261773
chr3	184469672	184470072	5.6273	6.07175	4.98166	1.07619	3.41101e-05	0.000263846
chr22	33897147	33897547	6.67668	7.01358	6.23633	0.765382	3.41752e-05	0.000264114
chr17	44502861	44503261	6.13283	5.61535	6.5129	-0.90672	3.43615e-05	0.000265318
chr1	52056455	52056855	6.17071	5.65806	6.54818	-0.899339	3.44212e-05	0.000265544
chr18	53356929	53357329	4.68681	5.2498	3.75081	1.47961	3.45269e-05	0.000266123
chr7	65991715	65992115	4.82156	5.35954	3.95398	1.38753	3.49767e-05	0.000269352
chr12	75853724	75854124	6.35047	6.71748	5.85703	0.848188	3.50326e-05	0.000269543
chr19	46860540	46860940	5.05832	4.24249	5.57627	-1.3389	3.51679e-05	0.000270346
chr4	82429552	82429952	5.71321	5.11195	6.13632	-1.03257	3.5237e-05	0.000270638
chr3	39147494	39147894	7.3089	6.98902	7.57056	-0.591948	3.53544e-05	0.0002713
chrX	154397790	154398190	5.29669	4.58376	5.77169	-1.19456	3.54701e-05	0.000271948
chr6	99425615	99426015	6.12367	5.5611	6.52738	-0.975254	3.55398e-05	0.000272243
chr9	36499831	36500231	5.68046	6.10921	5.06768	1.02791	3.56354e-05	0.000272735
chr11	121366828	121367228	6.49187	6.84855	6.01698	0.819488	3.6052e-05	0.00027568
chr6	136290110	136290510	6.38755	5.91605	6.74233	-0.835852	3.62837e-05	0.000277209
chr3	150603402	150603802	6.49182	6.03152	6.84025	-0.818421	3.64543e-05	0.000278267
chr13	50684351	50684751	6.27404	6.6744	5.718	0.943856	3.64862e-05	0.000278267
chr19	1438798	1439198	5.34222	4.64819	5.80884	-1.16752	3.67119e-05	0.00027953
chr15	67542101	67542501	5.80233	5.21198	6.22005	-1.01647	3.6716e-05	0.00027953
chr2	62293457	62293857	5.90552	6.3254	5.31082	1.00141	3.70946e-05	0.000282165
chr6	142939033	142939433	4.63681	5.21918	3.64455	1.55432	3.73717e-05	0.000284025
chr1	91021939	91022339	6.10103	5.58256	6.48163	-0.908197	3.74224e-05	0.000284162
chr14	103624956	103625356	5.27548	5.78529	4.47995	1.28977	3.75376e-05	0.000284788
chr3	122504067	122504467	4.94965	5.48475	4.08967	1.37772	3.78546e-05	0.000286943
chr6	13369403	13369803	4.43988	5.0403	3.39251	1.62536	3.78931e-05	0.000286985
chr4	140095388	140095788	6.42827	6.78562	5.95219	0.821285	3.81289e-05	0.00028852
chrX	2432776	2433176	4.92109	5.44461	4.09113	1.33622	3.84042e-05	0.000290039
chr12	94594539	94594939	5.12313	5.63879	4.31304	1.30952	3.84293e-05	0.000290039
chr14	89681659	89682059	5.84045	6.25652	5.25343	0.989847	3.84788e-05	0.000290039
chr17	38746813	38747213	5.33713	5.80454	4.64134	1.14837	3.84876e-05	0.000290039
chr5	151150800	151151200	6.49487	6.8459	6.02999	0.803854	3.84963e-05	0.000290039
chr6	87701681	87702081	5.89585	5.34221	6.29497	-0.961477	3.87395e-05	0.000291619
chr4	39820335	39820735	5.45645	5.92396	4.76045	1.14895	3.88959e-05	0.000292543
chr4	40056013	40056413	6.90475	6.52179	7.20709	-0.695446	3.89572e-05	0.000292751
chr7	17465568	17465968	3.50158	4.29705	1.58212	2.65459	3.9238e-05	0.000294606
chr7	50337837	50338237	6.1772	6.55847	5.65751	0.888443	3.97435e-05	0.000298145
chr6	26044231	26044631	5.93347	5.34283	6.35134	-1.01711	3.99559e-05	0.00029948
chr2	134943041	134943441	5.54905	5.99059	4.90957	1.067	4.02235e-05	0.000301226
chr1	12147971	12148371	5.69961	6.12652	5.09062	1.02233	4.0304e-05	0.000301512
chr7	56183756	56184156	5.39938	5.85603	4.7274	1.1141	4.0331e-05	0.000301512
chr3	125052120	125052520	5.44926	5.9032	4.78319	1.10562	4.0429e-05	0.000301985
chr16	67244526	67244926	5.69481	6.12229	5.08465	1.02408	4.07727e-05	0.000304292
chr3	16912901	16913301	6.08654	6.48307	5.53789	0.932459	4.1612e-05	0.000310289
chr15	101446545	101446945	6.0499	6.44609	5.50192	0.931416	4.17032e-05	0.000310533
chr2	16625320	16625720	5.76089	6.17821	5.17136	0.993473	4.1716e-05	0.000310533
chr11	129261426	129261826	5.21937	5.70285	4.48694	1.20053	4.18551e-05	0.000311302
chr20	4082448	4082848	6.77516	6.36985	7.09123	-0.731395	4.20379e-05	0.000312384
chr17	50372837	50373237	5.04898	4.28587	5.54547	-1.26509	4.20724e-05	0.000312384
chr12	55927768	55928168	7.54934	7.25927	7.79074	-0.54199	4.22406e-05	0.00031336
chr5	157172408	157172808	5.58827	6.02935	4.94976	1.06568	4.23364e-05	0.00031336
chr16	3457600	3458000	5.49732	4.86017	5.93776	-1.08517	4.23444e-05	0.00031336
chr9	136258882	136259282	5.58417	6.03966	4.91472	1.11083	4.23478e-05	0.00031336
chr1	205919860	205920260	6.88241	7.198	6.47788	0.708448	4.23871e-05	0.000313383
chr9	128705537	128705937	7.06796	6.71351	7.35227	-0.64903	4.2623e-05	0.00031486
chr15	75694214	75694614	6.26386	6.63654	5.76006	0.864093	4.26738e-05	0.000314968
chr1	223846158	223846558	5.97484	5.40996	6.37973	-0.978573	4.28704e-05	0.000316151
chr20	33858751	33859151	5.93233	6.33246	5.37671	0.942789	4.30887e-05	0.000317281
chr21	46394097	46394497	5.90946	5.35898	6.30694	-0.956697	4.30965e-05	0.000317281
chr6	7916285	7916685	5.16104	5.64618	4.42474	1.20584	4.32852e-05	0.000318401
chr10	63256605	63257005	4.33995	4.95571	3.24339	1.68847	4.33454e-05	0.000318574
chr2	190468001	190468401	5.60121	6.03421	4.97963	1.04076	4.34115e-05	0.000318791
chr1	26500517	26500917	5.67776	5.05994	6.10895	-1.0571	4.37963e-05	0.000321345
chr11	83286913	83287313	4.99794	5.50638	4.2058	1.28398	4.38387e-05	0.000321351
chr19	41264883	41265283	6.55816	6.11731	6.89536	-0.787844	4.38709e-05	0.000321351
chr13	110487238	110487638	4.96708	5.47826	4.16818	1.2933	4.44286e-05	0.000325162
chr7	121244460	121244860	6.3266	5.84686	6.686	-0.848626	4.45434e-05	0.000325468
chr6	35048151	35048551	7.46283	7.15811	7.71427	-0.566642	4.45452e-05	0.000325468
chr6	52534753	52535153	4.62956	5.19011	3.7004	1.47002	4.45855e-05	0.000325489
chr12	105331427	105331827	4.6291	5.19011	3.69866	1.47176	4.49605e-05	0.000327462
chr2	85328114	85328514	5.89997	5.35581	6.29416	-0.94712	4.49838e-05	0.000327462
chr2	141534532	141534932	5.82013	6.22982	5.2458	0.97082	4.49937e-05	0.000327462
chr7	2401467	2401867	5.35672	5.81776	4.67511	1.12794	4.50063e-05	0.000327462
chrX	71056043	71056443	4.65776	5.23117	3.69186	1.51948	4.50584e-05	0.000327567
chr6	82409284	82409684	5.5211	5.96266	4.88157	1.06702	4.53571e-05	0.000329464
chr16	56551815	56552215	5.391	5.8678	4.67396	1.17904	4.54252e-05	0.000329684
chr5	91311195	91311595	5.83731	6.24731	5.26237	0.97177	4.57986e-05	0.000332116
chr1	15835363	15835763	7.02729	6.66098	7.31918	-0.668424	4.58558e-05	0.000332254
chr11	83558386	83558786	6.27378	6.65247	5.75889	0.881197	4.62072e-05	0.000334521
chr13	109751499	109751899	6.26058	6.63192	5.75923	0.860307	4.6497e-05	0.00033634
chr5	39073953	39074353	5.53026	4.90912	5.96305	-1.06167	4.66713e-05	0.000337321
chr10	12561511	12561911	4.94137	5.45662	4.13232	1.3073	4.67324e-05	0.000337447
chr15	68277219	68277619	6.05461	5.51401	6.44694	-0.941917	4.67663e-05	0.000337447
chr8	133654780	133655180	5.41589	5.87755	4.73293	1.13004	4.68196e-05	0.000337551
chr4	113617567	113617967	4.50705	5.08695	3.52212	1.54371	4.70112e-05	0.000338652
chr20	46696678	46697078	5.45406	5.9117	4.77992	1.11736	4.7792e-05	0.000343992
chr4	123477674	123478074	5.18105	5.66019	4.45863	1.18611	4.79714e-05	0.000344997
chr5	142320973	142321373	5.22895	5.70143	4.52176	1.16446	4.87091e-05	0.000350014
chr17	47239738	47240138	6.24838	6.61577	5.75423	0.849177	4.92591e-05	0.000353673
chr1	201544976	201545376	6.063	6.4538	5.52534	0.91573	4.93041e-05	0.000353705
chr9	33193572	33193972	7.35058	7.0424	7.60437	-0.572414	4.94011e-05	0.000354109
chr13	51871237	51871637	4.15236	4.81302	2.89803	1.88677	4.94796e-05	0.00035438
chr1	27658975	27659375	6.26401	6.63606	5.76136	0.862334	4.95546e-05	0.000354625
chr14	65334198	65334598	5.51427	5.95259	4.88157	1.05698	4.98644e-05	0.000356549
chr20	47412973	47413373	5.85373	6.27476	5.25669	1.00485	5.02995e-05	0.000359364
chr14	98171771	98172171	5.78562	6.19691	5.20812	0.975506	5.04757e-05	0.000360328
chr17	3965347	3965747	6.47195	6.81917	6.01375	0.793351	5.06257e-05	0.000361103
chr14	89364498	89364898	5.94321	6.35896	5.35684	0.989063	5.06859e-05	0.000361236
chr11	94185239	94185639	4.98953	5.49399	4.20716	1.27028	5.07299e-05	0.000361253
chr5	74434002	74434402	5.34658	5.80455	4.67172	1.11815	5.09519e-05	0.000362509
chr1	161399911	161400311	5.5104	4.87944	5.9479	-1.07614	5.09895e-05	0.000362509
chr8	10839005	10839405	5.03168	4.28497	5.52126	-1.24182	5.11158e-05	0.000362928
chr15	101165860	101166260	3.87342	4.60234	2.32805	2.23541	5.11319e-05	0.000362928
chr12	46301819	46302219	5.3492	5.80991	4.66832	1.12689	5.12977e-05	0.000363808
chr17	65163581	65163981	6.56935	6.90836	6.12539	0.771022	5.16191e-05	0.00036579
chr8	94896723	94897123	5.41693	4.78088	5.85685	-1.08339	5.21222e-05	0.000369054
chr6	156280411	156280811	6.76211	6.35004	7.08225	-0.742197	5.22661e-05	0.000369761
chr2	179206717	179207117	6.62376	6.95687	6.18989	0.755087	5.2307e-05	0.000369761
chr1	153566105	153566505	5.831	6.23635	5.26522	0.957984	5.24827e-05	0.000370702
chr2	20350340	20350740	6.45869	6.01029	6.80028	-0.799688	5.25807e-05	0.000370935
chr18	54268672	54269072	4.96579	5.47421	4.1737	1.28374	5.26009e-05	0.000370935
chr1	106062079	106062479	7.00383	6.62684	7.30244	-0.685791	5.27224e-05	0.00037149
chr1	108692522	108692922	6.46548	6.00664	6.81307	-0.816107	5.29081e-05	0.000372497
chr19	38002676	38003076	5.52806	5.97141	4.88474	1.07258	5.33484e-05	0.000375013
chr18	14701478	14701878	6.27435	5.78289	6.64026	-0.866765	5.33516e-05	0.000375013
chr12	56991608	56992008	5.45377	5.91424	4.77339	1.12644	5.34895e-05	0.000375678
chr10	68900752	68901152	5.8933	5.35644	6.28367	-0.936009	5.37374e-05	0.000377115
chr19	48367330	48367730	5.0972	5.58344	4.35834	1.20924	5.46561e-05	0.000383253
chr2	96534211	96534611	4.54072	5.11074	3.58464	1.50556	5.48675e-05	0.000384426
chr6	3165097	3165497	4.30749	4.93796	3.16167	1.75149	5.50581e-05	0.000385164
chr5	119338126	119338526	6.2176	6.58889	5.71634	0.86013	5.50613e-05	0.000385164
chr2	237558762	237559162	5.46021	4.83029	5.89721	-1.07449	5.5124e-05	0.000385293
chr4	110184702	110185102	5.54354	5.9912	4.89102	1.08607	5.52665e-05	0.000385978
chr1	8878563	8878963	5.41677	4.78237	5.8559	-1.08094	5.54201e-05	0.000386741
chr5	133933649	133934049	7.54067	7.26309	7.77337	-0.520805	5.56586e-05	0.000388094
chr1	107844369	107844769	6.54606	6.88662	6.09944	0.775205	5.58759e-05	0.000389297
chr8	57411970	57412370	5.13156	5.61625	4.39633	1.2042	5.59774e-05	0.000389692
chr4	184503673	184504073	6.29117	6.65912	5.79601	0.850775	5.64805e-05	0.000392881
chr2	232550255	232550655	5.15896	4.45883	5.62831	-1.17579	5.66797e-05	0.000393951
chr9	129607352	129607752	5.19905	5.68283	4.46594	1.20137	5.6975e-05	0.000395564
chr2	233348860	233349260	7.74105	7.48912	7.95546	-0.476943	5.70027e-05	0.000395564
chr11	46617480	46617880	5.63542	5.04676	6.0523	-1.01366	5.72288e-05	0.000396816
chr5	177389583	177389983	5.24366	5.7205	4.52652	1.17874	5.7332e-05	0.000397016
chr7	77696594	77696994	6.10883	5.59964	6.48444	-0.893978	5.73914e-05	0.000397016
chr5	43066284	43066684	6.99196	6.62644	7.28334	-0.667111	5.73944e-05	0.000397016
chr6	125346576	125346976	7.32643	7.01441	7.58282	-0.578834	5.80975e-05	0.00040156
chr4	3306111	3306511	6.86423	6.48619	7.16349	-0.687421	5.82892e-05	0.000402566
chr11	72069791	72070191	6.47338	6.81872	6.01847	0.788203	5.85801e-05	0.000404253
chr19	16078349	16078749	7.34895	7.03441	7.60704	-0.583048	5.87272e-05	0.000404866
chr13	114280723	114281123	6.35381	5.86355	6.71906	-0.864996	5.87684e-05	0.000404866
chr11	65417802	65418202	7.98525	7.76083	8.17942	-0.429261	5.88303e-05	0.000404866
chr4	24583704	24584104	6.47397	6.03513	6.81	-0.784599	5.88549e-05	0.000404866
chr17	35578613	35579013	5.79356	5.22908	6.19826	-0.977704	5.91069e-05	0.000406278
chr12	3067263	3067663	5.79561	6.20088	5.22997	0.957695	5.94925e-05	0.00040858
chr9	117779659	117780059	5.54834	5.97885	4.93192	1.03303	5.9573e-05	0.00040858
chr13	48571979	48572379	5.19768	5.6712	4.48811	1.16779	5.95827e-05	0.00040858
chr17	61195419	61195819	6.35472	6.70893	5.88422	0.812508	6.00659e-05	0.000411515
chr8	27774580	27774980	4.58382	3.6485	5.14657	-1.4996	6.01235e-05	0.000411515
chr13	41919340	41919740	6.48598	6.82889	6.03528	0.78157	6.01525e-05	0.000411515
chr14	46543961	46544361	5.83139	5.28673	6.22585	-0.947775	6.03224e-05	0.000412353
chr3	38268137	38268537	5.56416	5.99978	4.93712	1.04872	6.0736e-05	0.000414855
chr12	110994899	110995299	5.31299	5.76897	4.64248	1.11175	6.09856e-05	0.000416233
chr2	86440751	86441151	5.35882	4.66636	5.82474	-1.16534	6.13419e-05	0.000418336
chr6	36242436	36242836	4.58147	5.14476	3.64458	1.48009	6.1986e-05	0.000422398
chr11	18526813	18527213	5.76015	5.17572	6.17493	-1.00757	6.21025e-05	0.00042286
chr8	27379531	27379931	6.32876	6.6873	5.85055	0.8245	6.25785e-05	0.000425769
chr12	124713401	124713801	5.58582	6.01135	4.97964	1.01793	6.27299e-05	0.000426465
chr17	17666053	17666453	4.26737	4.90444	3.09873	1.77988	6.29626e-05	0.000427713
chr1	154220118	154220518	6.01645	5.50854	6.39136	-0.891871	6.30792e-05	0.000428171
chr12	4133702	4134102	6.4146	6.76467	5.9514	0.801148	6.31545e-05	0.000428348
chr19	43778116	43778516	6.97576	7.27098	6.60417	0.655252	6.33546e-05	0.00042937
chr1	167566588	167566988	6.09589	6.47277	5.58435	0.87583	6.41087e-05	0.000434143
chr8	124605149	124605549	5.03254	5.5226	4.28469	1.22177	6.4427e-05	0.000435959
chr10	123536498	123536898	7.87065	7.61724	8.08614	-0.479524	6.46297e-05	0.000436991
chr11	235915	236315	5.36979	4.72735	5.81273	-1.09266	6.53407e-05	0.000441456
chr1	111128304	111128704	5.53842	5.9739	4.91168	1.04823	6.56175e-05	0.000442982
chr6	76593667	76594067	6.55031	6.8921	6.10155	0.778577	6.6082e-05	0.000445772
chr7	45327725	45328125	7.08133	7.36753	6.72394	0.632091	6.62204e-05	0.00044636
chr16	54367613	54368013	5.80674	6.20814	5.24867	0.946308	6.65326e-05	0.000448117
chr5	57174185	57174585	6.60071	6.18186	6.92492	-0.752924	6.66653e-05	0.000448663
chr13	59436804	59437204	3.6343	4.38128	1.99823	2.33654	6.79087e-05	0.000456678
chr14	64388386	64388786	5.73105	5.16708	6.13548	-0.976815	6.80529e-05	0.000457223
chr20	37095448	37095848	5.9633	5.42095	6.35655	-0.944479	6.80948e-05	0.000457223
chr3	179148599	179148999	6.52075	6.08749	6.8535	-0.775796	6.8549e-05	0.000459917
chr9	128642972	128643372	6.28565	6.64308	5.80942	0.82137	6.87524e-05	0.000460927
chr12	110456299	110456699	4.44388	5.02452	3.45677	1.54618	6.91247e-05	0.000462916
chr1	9849657	9850057	7.02609	6.67662	7.30721	-0.64084	6.91834e-05	0.000462916
chr12	29153199	29153599	5.42278	5.87851	4.75281	1.11126	6.92087e-05	0.000462916
chr8	130430080	130430480	5.55541	6.00581	4.897	1.09475	7.00735e-05	0.000468341
chr10	7788301	7788701	5.79444	5.24462	6.19158	-0.955543	7.04185e-05	0.000470285
chr5	54670155	54670555	5.27183	5.73596	4.58337	1.13762	7.05709e-05	0.000470942
chr5	133891207	133891607	5.70996	6.12169	5.13157	0.976706	7.06267e-05	0.000470953
chr14	68416773	68417173	5.92883	6.31883	5.39267	0.913263	7.09237e-05	0.000472329
chr7	148722897	148723297	5.92492	6.31384	5.39083	0.910126	7.09417e-05	0.000472329
chr3	113745728	113746128	5.77794	5.22842	6.17492	-0.95506	7.11509e-05	0.00047336
chr2	39732667	39733067	5.47274	5.91809	4.82517	1.07872	7.13177e-05	0.000474038
chr19	16366568	16366968	6.07923	5.58255	6.44801	-0.874632	7.13618e-05	0.000474038
chr2	230660823	230661223	5.32401	5.79325	4.62414	1.15417	7.14209e-05	0.000474069
chr5	150557476	150557876	6.1739	6.55889	5.64721	0.899157	7.16492e-05	0.000475222
chr1	45687028	45687428	6.03475	5.52525	6.41052	-0.894328	7.25433e-05	0.000480786
chr19	3428670	3429070	5.64586	6.07057	5.04138	1.01555	7.29488e-05	0.000483105
chr22	37999412	37999812	6.26896	6.63531	5.77669	0.846291	7.31601e-05	0.000483837
chrX	69294554	69294954	4.52261	5.08695	3.58275	1.48374	7.31704e-05	0.000483837
chr15	72783216	72783616	5.47438	4.8536	5.907	-1.06105	7.36821e-05	0.00048685
chr14	97106018	97106418	6.69472	6.27221	7.02111	-0.758819	7.44227e-05	0.000490764
chr3	34019313	34019713	5.33045	5.80254	4.62413	1.16344	7.44996e-05	0.000490764
chr5	16809773	16810173	5.78714	6.19577	5.21489	0.967616	7.45365e-05	0.000490764
chr14	49620286	49620686	6.10081	5.59034	6.47711	-0.895907	7.45522e-05	0.000490764
chr20	24684656	24685056	6.01363	6.39944	5.48541	0.901289	7.45652e-05	0.000490764
chr3	10376956	10377356	6.06857	6.44764	5.55295	0.882064	7.46128e-05	0.000490764
chr18	35173439	35173839	4.22279	4.8525	3.07954	1.74732	7.6692e-05	0.000504059
chr7	87152735	87153135	6.38951	5.93467	6.7348	-0.80975	7.68179e-05	0.000504505
chr11	279288	279688	5.81901	5.23103	6.23556	-1.01301	7.7105e-05	0.000506009
chr1	53367596	53367996	6.76669	7.08616	6.35575	0.718651	7.79805e-05	0.000511369
chr16	56685147	56685547	7.1932	6.86882	7.45786	-0.599394	7.82552e-05	0.000512565
chr13	51315271	51315671	5.84536	6.25319	5.27473	0.96528	7.82807e-05	0.000512565
chr3	52313816	52314216	5.80265	6.20144	5.24963	0.938666	7.83498e-05	0.000512631
chr5	170427455	170427855	6.13588	6.5203	5.61026	0.897428	7.87343e-05	0.00051476
chr5	158753221	158753621	6.42527	5.96312	6.77474	-0.821243	7.89344e-05	0.000515486
chr19	3854494	3854894	5.16071	5.63202	4.45615	1.16049	7.89982e-05	0.000515486
chr1	187985537	187985937	5.51438	5.94181	4.90431	1.02358	7.90539e-05	0.000515486
chr2	96684669	96685069	5.62524	6.04893	5.02282	1.01243	7.90823e-05	0.000515486
chr4	5869883	5870283	7.06387	7.34777	6.71007	0.626212	7.9765e-05	0.000519453
chr9	38126858	38127258	6.62612	6.94891	6.20963	0.727435	7.9905e-05	0.000519453
chr13	24512242	24512642	5.75841	5.20869	6.15549	-0.955335	7.99258e-05	0.000519453
chr7	103009381	103009781	7.27984	6.93388	7.55867	-0.635159	7.99297e-05	0.000519453
chr12	57751757	57752157	5.88666	5.35581	6.27386	-0.926854	8.02502e-05	0.000521147
chr8	8396975	8397375	6.39392	6.74297	5.93253	0.798288	8.07771e-05	0.000524177
chr8	55018685	55019085	5.89793	6.29004	5.35777	0.919313	8.10666e-05	0.000525665
chr11	121482621	121483021	7.34842	7.04594	7.59835	-0.56285	8.11827e-05	0.000526025
chr22	22547049	22547449	5.74802	6.14996	5.1889	0.947807	8.12715e-05	0.000526209
chr1	205823548	205823948	6.19573	5.71653	6.55483	-0.847646	8.18973e-05	0.000529866
chr11	61698174	61698574	6.80942	6.43441	7.10679	-0.682484	8.25212e-05	0.000533506
chr17	30117017	30117417	6.10802	5.61714	6.47362	-0.86571	8.29482e-05	0.000535869
chr20	36985470	36985870	4.93108	5.44049	4.13655	1.28698	8.33334e-05	0.000537625
chr3	25665178	25665578	6.69102	6.28591	7.00696	-0.731006	8.33437e-05	0.000537625
chr2	134322800	134323200	5.60791	6.02403	5.02078	0.989629	8.34986e-05	0.000537949
chr3	8658001	8658401	5.57556	6.00711	4.957	1.03626	8.35175e-05	0.000537949
chr8	8788687	8789087	6.03893	6.41595	5.52713	0.87615	8.37769e-05	0.000539221
chr5	134846081	134846481	6.18603	5.71595	6.54	-0.833421	8.39622e-05	0.000540014
chr12	6452016	6452416	7.04544	6.70713	7.31929	-0.622443	8.4273e-05	0.000541613
chr6	47247204	47247604	6.56446	6.10283	6.91363	-0.820528	8.46134e-05	0.000543399
chr2	37829522	37829922	5.64382	6.05493	5.06669	0.974718	8.48869e-05	0.000544753
chr9	69468859	69469259	5.98895	6.3727	5.4646	0.895324	8.5099e-05	0.000545712
chr6	24721486	24721886	5.64442	5.07019	6.05406	-0.992066	8.5896e-05	0.000550418
chr10	79412785	79413185	4.73946	5.26445	3.90574	1.34059	8.63826e-05	0.000553128
chr11	78561897	78562297	6.92151	7.21692	6.54963	0.655698	8.65626e-05	0.000553873
chr12	24909674	24910074	5.56834	6.01552	4.91687	1.08458	8.70634e-05	0.000556668
chr4	17810199	17810599	6.49146	6.03766	6.83615	-0.808218	8.72454e-05	0.000557423
chr20	50541433	50541833	6.55267	6.88437	6.12119	0.751242	8.79572e-05	0.000561558
chr19	17860196	17860596	5.08789	4.39335	5.55475	-1.16752	8.82445e-05	0.000562979
chr1	182670561	182670961	4.27611	4.89525	3.16844	1.70213	8.92072e-05	0.000568501
chr15	48331186	48331586	5.89043	5.37428	6.26979	-0.904373	8.92407e-05	0.000568501
chr6	26234292	26234692	5.70989	5.14517	6.11471	-0.977919	8.95347e-05	0.000569957
chr1	226356154	226356554	6.2866	6.63799	5.82107	0.804669	8.97794e-05	0.000571024
chr9	74338372	74338772	5.83035	6.23972	5.25665	0.969904	8.98336e-05	0.000571024
chr1	225848885	225849285	5.87544	6.27397	5.32294	0.938006	8.9923e-05	0.000571175
chr13	113209111	113209511	5.78628	5.24396	6.17951	-0.944153	9.05065e-05	0.000574462
chr22	41934988	41935388	6.37652	6.75122	5.86901	0.869916	9.07717e-05	0.000575725
chr14	102591958	102592358	5.43526	4.83323	5.85876	-1.03317	9.1268e-05	0.000578452
chr4	53658789	53659189	6.70101	6.30066	7.01406	-0.723375	9.17011e-05	0.000580422
chr1	43835021	43835421	7.20572	6.85585	7.48708	-0.641561	9.17887e-05	0.000580422
chr3	179432350	179432750	4.99095	5.47903	4.24778	1.215	9.18023e-05	0.000580422
chr12	53618696	53619096	6.1611	6.52891	5.6662	0.850254	9.18456e-05	0.000580422
chr2	200889253	200889653	5.38844	4.75777	5.8258	-1.07538	9.24155e-05	0.000583599
chr19	49469945	49470345	6.49733	6.83409	6.05725	0.764835	9.2648e-05	0.000584643
chr12	39672087	39672487	5.83667	6.23262	5.28913	0.930414	9.27263e-05	0.000584713
chr7	23531327	23531727	6.2397	5.77282	6.59186	-0.82847	9.34801e-05	0.00058904
chr11	73384766	73385166	6.8998	7.2031	6.51528	0.676203	9.43326e-05	0.000593981
chr2	105057148	105057548	6.45003	6.0129	6.78506	-0.781865	9.49835e-05	0.000597647
chr1	245018382	245018782	5.21448	5.67998	4.52295	1.14186	9.50788e-05	0.000597815
chr17	50184153	50184553	5.23057	5.69064	4.5511	1.12453	9.55857e-05	0.000600568
chr2	45675389	45675789	5.88754	6.27367	5.3587	0.902037	9.65171e-05	0.000605982
chr11	125625959	125626359	5.88674	5.37428	6.26411	-0.898695	9.69443e-05	0.000608226
chr17	6497053	6497453	6.47279	6.81383	6.02533	0.776454	9.75465e-05	0.000611563
chr17	76005117	76005517	5.30238	4.67097	5.74009	-1.07628	9.8065e-05	0.00061383
chr1	150973981	150974381	5.96704	5.44047	6.35198	-0.920446	9.80859e-05	0.00061383
chr1	234495001	234495401	5.86124	6.26013	5.30804	0.939023	9.81317e-05	0.00061383
chr4	132267608	132268008	6.22105	5.75695	6.57163	-0.824104	9.81903e-05	0.00061383
chr12	11171091	11171491	6.38674	5.93708	6.72904	-0.801602	9.83357e-05	0.000614298
chr17	8210089	8210489	5.57231	5.00093	5.98051	-0.98767	9.90891e-05	0.00061856
chr1	113947163	113947563	5.54492	5.96454	4.95077	0.999991	9.93347e-05	0.000619649
chr1	67685292	67685692	5.88644	5.37492	6.2633	-0.897249	0.000100479	0.000626337
chr14	93065750	93066150	5.48356	5.90704	4.88156	1.01152	0.00010077	0.000627703
chr1	172517432	172517832	5.33633	5.78856	4.67399	1.09994	0.000101013	0.000628518
chr19	8194892	8195292	4.82063	5.33783	4.00669	1.31354	0.000101045	0.000628518
chr17	28949774	28950174	6.19186	5.72417	6.54448	-0.829705	0.000101899	0.000633378
chr5	96896470	96896870	5.14789	5.61183	4.45986	1.13663	0.000102175	0.000634637
chr10	106934089	106934489	3.39642	4.17524	1.58181	2.53386	0.00010239	0.00063552
chr16	10852099	10852499	5.2104	5.6921	4.48209	1.19467	0.000102784	0.000637508
chr19	15418451	15418851	6.02945	5.53875	6.39495	-0.865324	0.000102985	0.000637888
chr10	26781179	26781579	5.58827	6.00708	4.99575	0.997646	0.000102992	0.000637888
chr3	130106995	130107395	5.80264	6.20758	5.23766	0.956695	0.000103096	0.000638082
chr8	143311219	143311619	5.90899	6.29498	5.38043	0.901639	0.000103294	0.000638436
chr1	161159629	161160029	5.31256	4.64744	5.76607	-1.12561	0.000103306	0.000638436
chr3	72996958	72997358	6.3549	5.91929	6.68903	-0.779389	0.000103374	0.000638436
chr1	91439669	91440069	5.78755	6.18049	5.24579	0.921588	0.00010388	0.000641064
chr2	24972432	24972832	5.74993	5.20604	6.14398	-0.946487	0.000103946	0.000641064
chr19	43563486	43563886	5.75	6.14996	5.19474	0.941966	0.000104516	0.000644123
chr3	10390486	10390886	6.87773	7.17829	6.49763	0.66903	0.000104679	0.000644385
chr18	10298282	10298682	6.07198	6.4458	5.56607	0.867129	0.000104707	0.000644385
chr12	94174458	94174858	4.60645	5.15805	3.70215	1.43635	0.000105349	0.00064788
chr4	144645189	144645589	5.20318	5.66304	4.52416	1.12378	0.000105426	0.000647893
chr22	23913591	23913991	6.4442	6.02119	6.77089	-0.759444	0.000105556	0.000648232
chr1	113792406	113792806	5.77282	6.16733	5.22805	0.926129	0.000105985	0.000650411
chr22	46240263	46240663	6.74202	6.36458	7.04091	-0.686397	0.000106104	0.00065068
chr10	101694579	101694979	6.38407	5.95175	6.71627	-0.774203	0.00010653	0.000652835
chr22	21567867	21568267	6.2464	5.77224	6.60267	-0.839855	0.000106749	0.000653713
chr12	94205384	94205784	5.25598	5.71561	4.57747	1.12323	0.000107074	0.000655246
chr19	12786769	12787169	6.09434	6.46002	5.60331	0.844179	0.0001072	0.000655553
chr12	95474323	95474723	5.30597	4.66941	5.74612	-1.08387	0.000107546	0.00065721
chr16	30609881	30610281	5.68235	5.12633	6.08269	-0.964737	0.000107862	0.000658676
chrX	13473619	13474019	5.90124	5.39444	6.27554	-0.890006	0.000108048	0.000659349
chr12	47811145	47811545	6.54791	6.87258	6.12829	0.732386	0.000108843	0.000663377
chrX	154763333	154763733	5.37853	4.75853	5.81077	-1.05965	0.00010886	0.000663377
chr11	34051529	34051929	6.0743	5.57895	6.44235	-0.872581	0.000109005	0.000663794
chr16	66712778	66713178	5.67316	6.07652	5.11126	0.951856	0.000109221	0.000664641
chr8	65950240	65950640	5.58775	6.00527	4.99781	0.993795	0.00010951	0.000665721
chr5	94631635	94632035	5.62041	6.04022	5.02586	1.00071	0.000109588	0.000665721
chr3	107597517	107597917	4.23042	4.83624	3.16597	1.64589	0.000109627	0.000665721
chr7	132655989	132656389	4.76945	5.28911	3.94929	1.32202	0.000110006	0.000667554
chr15	90099383	90099783	5.49468	5.92463	4.87943	1.03121	0.000110611	0.000670757
chr9	93451856	93452256	5.64354	5.08988	6.04267	-0.961079	0.000110882	0.000671933
chr14	95296963	95297363	6.19928	6.55347	5.72882	0.812307	0.00011116	0.000673151
chr14	67851874	67852274	6.36393	5.92254	6.70143	-0.788516	0.000112537	0.000680968
chr12	93536147	93536547	6.41075	6.75503	5.95766	0.785259	0.000112608	0.000680968
chr9	69673430	69673830	4.2258	4.82941	3.16838	1.63665	0.000112903	0.000682277
chr17	76528193	76528593	5.5766	5.98752	4.99986	0.974011	0.000113156	0.000683333
chr11	123452688	123453088	5.4442	5.87073	4.83596	1.02069	0.000113281	0.000683613
chr12	24997669	24998069	6.0453	6.41994	5.53788	0.869417	0.000113816	0.000686369
chr8	26174506	26174906	5.56401	5.97823	4.98069	0.983833	0.000114317	0.000688909
chr7	99407931	99408331	5.61618	5.04538	6.02408	-0.986856	0.000114897	0.000691926
chr6	41208858	41209258	6.65611	6.97284	6.24969	0.711335	0.00011503	0.00069225
chr22	41688172	41688572	6.1873	5.71016	6.54525	-0.844447	0.000115571	0.000695024
chr7	101171782	101172182	5.41938	5.8471	4.80873	1.02422	0.000115898	0.000696509
chr1	165769151	165769551	6.06338	5.58555	6.42172	-0.845374	0.00011665	0.000700544
chr12	56299989	56300389	5.55055	4.97783	5.95942	-0.989625	0.000117485	0.000705071
chr17	45198428	45198828	5.27661	5.73173	4.60797	1.10897	0.000117741	0.000706034
chr3	10299520	10299920	5.48931	5.91872	4.87516	1.02958	0.000117807	0.000706034
chrX	40932842	40933242	5.6337	6.0407	5.06467	0.962538	0.000118484	0.000709599
chr14	68729774	68730174	4.98667	5.47583	4.24096	1.21861	0.000118671	0.000710229
chr10	119269509	119269909	5.34936	5.82018	4.64591	1.15939	0.000118938	0.000711342
chr1	37692410	37692810	4.98993	4.28496	5.46142	-1.18217	0.000119033	0.000711417
chr11	71504320	71504720	6.80413	7.11647	6.40494	0.699832	0.000120222	0.000718032
chr2	74198846	74199246	5.53764	4.91482	5.97124	-1.06416	0.000120994	0.000722148
chr15	58520964	58521364	6.25208	6.60093	5.79104	0.797622	0.000121916	0.000726873
chr13	19782271	19782671	6.29942	5.86021	6.63565	-0.785019	0.000121978	0.000726873
chr1	151142875	151143275	6.53534	6.86277	6.11109	0.739745	0.000122092	0.000726873
chr3	39127754	39128154	5.74331	6.14534	5.18402	0.948067	0.000122167	0.000726873
chr9	35159376	35159776	4.89151	5.38753	4.12951	1.24121	0.000122214	0.000726873
chr6	89080475	89080875	5.90844	5.3667	6.30138	-0.94348	0.000122287	0.000726873
chr1	182391210	182391610	6.01233	5.5116	6.38333	-0.880807	0.000122583	0.000728132
chr12	122405645	122406045	4.56131	5.11806	3.64277	1.45533	0.000123345	0.000731874
chr12	123364432	123364832	4.71196	3.85908	5.24434	-1.38849	0.000123463	0.000731874
chr3	170181083	170181483	6.32656	5.89354	6.65916	-0.775243	0.000123465	0.000731874
chr21	38488016	38488416	6.92286	6.55449	7.21604	-0.671709	0.000123869	0.000733769
chr13	40933658	40934058	6.03829	6.40667	5.54234	0.851712	0.000123994	0.000733779
chr20	35953961	35954361	6.62315	6.21216	6.94264	-0.740395	0.000124039	0.000733779
chr11	44568646	44569046	6.64784	6.96291	6.24415	0.706952	0.000124485	0.000735917
chr16	87779868	87780268	5.65595	6.06963	5.07372	0.98237	0.000124836	0.000737489
chr20	3820431	3820831	4.90457	4.16687	5.39032	-1.22858	0.000125063	0.000738328
chr19	48962971	48963371	4.67959	5.22238	3.79916	1.40437	0.000125245	0.000738521
chr16	19803995	19804395	5.27032	5.71768	4.61847	1.08445	0.000125265	0.000738521
chr10	49309699	49310099	5.88904	6.26733	5.37486	0.879611	0.000126051	0.00074265
chr11	114168377	114168777	4.75317	5.26447	3.95397	1.29276	0.000126235	0.000742709
chr5	157271886	157272286	6.7796	6.38608	7.08846	-0.712429	0.000126252	0.000742709
chr8	102412190	102412590	5.41503	4.80952	5.84024	-1.0383	0.000126333	0.000742709
chr12	21657236	21657636	6.00053	5.48428	6.37995	-0.904688	0.000126402	0.000742709
chr10	26477763	26478163	5.10957	5.57093	4.42724	1.12828	0.000126961	0.000745488
chr21	46354774	46355174	4.88459	4.0495	5.41011	-1.36483	0.000127151	0.000746099
chr18	62815370	62815770	5.63172	6.03721	5.06568	0.958049	0.000127261	0.000746233
chr3	143822295	143822695	6.27289	6.63316	5.7916	0.829233	0.000127345	0.000746233
chr9	91192589	91192989	4.75623	5.27002	3.95082	1.30145	0.000127665	0.000747606
chr1	13498888	13499288	7.19633	6.88647	7.45126	-0.57517	0.000128081	0.000749538
chr5	4020876	4021276	5.59068	5.99917	5.01872	0.966871	0.000128199	0.000749724
chr19	49926881	49927281	4.66199	5.19304	3.81261	1.36172	0.000128743	0.000752398
chr13	20773259	20773659	6.67889	6.29029	6.98472	-0.704421	0.000129187	0.000754269
chr12	55745233	55745633	6.19655	6.55991	5.70971	0.83778	0.000129236	0.000754269
chr1	154840602	154841002	6.83	7.13057	6.44987	0.66905	0.000130768	0.000762697
chrX	7110810	7111210	5.32581	4.70176	5.76001	-1.06549	0.000130989	0.000763475
chr1	155185009	155185409	6.26061	6.60958	5.79933	0.797984	0.000132286	0.000770518
chr12	98373329	98373729	4.91533	5.40513	4.16813	1.22042	0.000133056	0.000774485
chr19	46600891	46601291	4.70192	3.9064	5.21174	-1.30906	0.000133243	0.000775052
chr14	77482408	77482808	5.1954	5.65227	4.52295	1.11422	0.000133374	0.000775295
chr10	87923011	87923411	5.76296	6.15868	5.21588	0.929598	0.000133948	0.000778112
chr22	41302405	41302805	5.29886	4.67489	5.73302	-1.06532	0.000134944	0.00078338
chr16	589265	589665	5.67836	5.1331	6.07314	-0.948424	0.000136218	0.000790248
chr9	132382674	132383074	4.88372	5.37829	4.12518	1.23635	0.00013688	0.000793556
chr1	175673246	175673646	6.97063	6.63543	7.24245	-0.617281	0.000137142	0.000794544
chr10	116209863	116210263	7.0039	6.67007	7.27482	-0.615029	0.000137339	0.000795156
chr22	20836421	20836821	6.08255	6.44608	5.59541	0.83815	0.000139484	0.000807042
chr1	201055059	201055459	5.64164	6.04251	5.08461	0.944471	0.000139899	0.000808906
chr14	89384559	89384959	5.71437	6.10745	5.17236	0.921848	0.000140262	0.000810466
chr16	56951142	56951542	5.74055	6.14464	5.17723	0.954116	0.000140388	0.000810655
chr7	25623744	25624144	3.8585	4.52429	2.58465	1.90696	0.000140579	0.000811222
chr10	96674507	96674907	5.75652	6.14938	5.21491	0.921285	0.000141057	0.00081344
chr7	150312490	150312890	4.00084	4.64319	2.81359	1.8005	0.000141229	0.000813893
chr10	14736872	14737272	7.46557	7.18962	7.69712	-0.518009	0.000141537	0.000814791
chr1	168225396	168225796	6.19456	5.7369	6.54147	-0.814009	0.000141573	0.000814791
chr13	20424357	20424757	6.83188	7.12595	6.46212	0.65219	0.000141685	0.000814898
chr6	72622801	72623201	7.03516	6.70532	7.30345	-0.608421	0.000142276	0.000817755
chr22	37284518	37284918	6.08883	6.45048	5.60507	0.832893	0.000143383	0.000823575
chr12	70242955	70243355	6.35848	5.92659	6.69042	-0.773493	0.000143489	0.00082364
chr14	89303962	89304362	5.80651	6.18958	5.28343	0.893147	0.000143926	0.000825604
chr14	64503963	64504363	6.62397	6.23952	6.92724	-0.697693	0.00014443	0.000827951
chr19	19320496	19320896	5.17002	4.52055	5.61627	-1.10242	0.000144535	0.000828008
chr6	134117626	134118026	6.09121	6.45151	5.60985	0.829175	0.000145552	0.000832883
chr5	125411337	125411737	5.30163	5.73808	4.67286	1.05068	0.000145621	0.000832883
chr1	31939532	31939932	6.02705	6.40297	5.51729	0.873022	0.000145734	0.000832883
chr22	20053591	20053991	6.36622	6.70549	5.9218	0.771577	0.000145769	0.000832883
chr20	36757015	36757415	5.10881	5.56868	4.42977	1.12349	0.00014634	0.000835599
chr7	128456010	128456410	5.62222	5.07021	6.02049	-0.958536	0.000147758	0.000843131
chr10	96652304	96652704	5.49412	5.90893	4.90961	0.985474	0.000147853	0.000843131
chr1	222712364	222712764	5.52013	4.95077	5.9273	-0.984534	0.000149157	0.000850008
chr6	132494918	132495318	6.10374	6.46208	5.62589	0.823727	0.000149707	0.000852583
chr16	17251837	17252237	4.80052	5.31147	4.00218	1.29179	0.000150357	0.00085542
chr12	6852043	6852443	5.39352	4.80804	5.80882	-1.00843	0.000150471	0.00085542
chr4	11470238	11470638	5.69653	6.09369	5.14668	0.933712	0.0001505	0.00085542
chr19	44798359	44798759	4.67341	5.19206	3.85582	1.31796	0.000150903	0.00085715
chr1	11841672	11842072	4.94145	5.42335	4.21268	1.19431	0.000151734	0.00086131
chr12	57287693	57288093	6.19209	6.547	5.72035	0.814309	0.000152621	0.000865782
chr8	56513519	56513919	6.43522	6.7619	6.01223	0.737662	0.000152769	0.000866055
chr5	139482105	139482505	6.74066	7.04208	6.35916	0.671217	0.000153881	0.000871692
chr15	99168605	99169005	5.09281	5.56562	4.38485	1.16515	0.000154076	0.000871692
chr10	18365782	18366182	4.49605	5.04816	3.59035	1.43751	0.000154141	0.000871692
chr12	124815500	124815900	6.01828	5.5424	6.37552	-0.842284	0.000154164	0.000871692
chr13	43357543	43357943	6.11916	6.47432	5.64698	0.814893	0.000154348	0.000872169
chr5	134503380	134503780	5.77847	6.16562	5.24771	0.904814	0.000154734	0.000873781
chr2	27076357	27076757	5.46971	5.88528	4.8837	0.987679	0.000154873	0.000873996
chr4	173333878	173334278	6.14904	5.69892	6.49162	-0.802099	0.000157831	0.000890112
chr1	41416262	41416662	5.0734	5.54762	4.36224	1.16961	0.000159826	0.00090078
chr8	10636709	10637109	7.27654	6.98757	7.51718	-0.54005	0.000160301	0.000902873
chr3	54014026	54014426	5.1072	5.57094	4.41962	1.13589	0.000161052	0.000906517
chr22	46296318	46296718	5.91113	5.4253	6.27393	-0.857631	0.000161681	0.000909471
chr6	52284419	52284819	5.82958	5.31881	6.20604	-0.896037	0.000164144	0.000922649
chr11	59216872	59217272	5.8108	6.19918	5.27771	0.90844	0.000164236	0.000922649
chr5	69368922	69369322	5.94588	5.46165	6.30778	-0.855187	0.000164829	0.000925384
chr17	7483508	7483908	6.04185	5.57193	6.39573	-0.833011	0.000165035	0.000925938
chr3	136196811	136197211	7.13794	6.82697	7.39363	-0.577026	0.000165586	0.000928435
chr2	61537420	61537820	5.54844	4.99952	5.94512	-0.953753	0.000165885	0.00092951
chr1	210647335	210647735	5.7365	6.1325	5.18889	0.930369	0.000166313	0.000931311
chr2	48753154	48753554	5.09603	5.55298	4.42342	1.11419	0.000166861	0.000933777
chr22	19121565	19121965	5.32804	4.72889	5.75011	-1.02862	0.000167397	0.000936178
chr15	70524654	70525054	5.57185	5.01948	5.97031	-0.959029	0.000168339	0.000940841
chr22	22249705	22250105	6.83712	6.48041	7.12289	-0.652621	0.000168447	0.000940841
chr21	42187691	42188091	7.08567	7.35604	6.75267	0.591918	0.000168749	0.000941921
chr12	69330233	69330633	6.71877	6.30797	7.03815	-0.740134	0.000169475	0.000945367
chr16	81432883	81433283	6.89411	6.54136	7.17733	-0.646165	0.000170134	0.000948435
chr19	39131271	39131671	5.47991	5.89842	4.88796	0.996538	0.000170737	0.000951185
chr18	2881091	2881491	5.63556	6.0312	5.08864	0.929159	0.000171045	0.000952293
chr12	124952530	124952930	6.31182	6.65342	5.86339	0.777868	0.000171703	0.000954856
chr11	130610858	130611258	5.12566	5.58121	4.45609	1.10986	0.000171725	0.000954856
chr8	96261176	96261576	5.162	4.52138	5.60409	-1.08945	0.000172077	0.000956206
chr6	14876869	14877269	5.87246	6.25153	5.35683	0.881801	0.000172689	0.000958989
chr8	60926875	60927275	6.86948	7.15695	6.5101	0.635262	0.000173499	0.000962876
chr6	166958811	166959211	6.52313	6.83937	6.11751	0.709968	0.000174625	0.000968509
chr4	82900549	82900949	5.14496	4.49341	5.59217	-1.10533	0.00017488	0.000969302
chr4	77862789	77863189	5.27704	4.67333	5.70136	-1.03529	0.000175413	0.000971638
chr6	26285791	26286191	5.55901	4.98278	5.96966	-0.994892	0.000176303	0.000975946
chr15	22239731	22240131	5.06511	5.52262	4.39127	1.11586	0.000176606	0.000977004
chr14	65205126	65205526	5.84513	6.2193	5.33859	0.867824	0.000177052	0.00097885
chr17	60747413	60747813	6.04411	6.40208	5.56695	0.8226	0.000177366	0.000979963
chr7	74273937	74274337	4.49986	5.05611	3.5827	1.45303	0.000177935	0.000982284
chr16	2215219	2215619	4.94193	4.24885	5.40813	-1.1649	0.000178118	0.000982284
chr1	29708756	29709156	6.13609	6.48948	5.66704	0.810038	0.000178125	0.000982284
chr5	143405221	143405621	5.49013	4.93194	5.8916	-0.967639	0.000178969	0.000986314
chr22	48099020	48099420	7.7255	7.49553	7.9238	-0.438892	0.000179197	0.00098691
chr14	61695641	61696041	6.3466	5.91386	6.67904	-0.774844	0.000179304	0.00098691
chr4	139178217	139178617	6.09773	5.63093	6.44986	-0.82821	0.000180371	0.000992157
chr5	36151757	36152157	4.99972	4.31925	5.46024	-1.14693	0.000180986	0.000994909
chr17	50977491	50977891	5.12674	5.58048	4.46112	1.10409	0.000181321	0.000996118
chr8	28370313	28370713	6.11032	6.46538	5.63829	0.814655	0.000183468	0.00100728
chr11	62842069	62842469	6.89973	6.54978	7.18115	-0.641561	0.000185267	0.00101651
chr2	85853608	85854008	5.46943	4.88816	5.88261	-1.00226	0.000185581	0.0010176
chr3	5011250	5011650	5.93144	6.31152	5.41396	0.884739	0.000187602	0.00102803
chr1	54200187	54200587	5.51325	4.9565	5.91397	-0.965493	0.000187948	0.00102928
chr1	230509741	230510141	5.54295	5.95074	4.97237	0.964704	0.000188084	0.00102937
chr3	45689556	45689956	5.81735	5.32138	6.18575	-0.873196	0.000188519	0.00103111
chr3	167734792	167735192	5.87568	5.39001	6.23839	-0.857339	0.000192368	0.00105123
chr8	22804711	22805111	6.40403	6.73128	5.98008	0.739164	0.00019244	0.00105123
chr7	92528102	92528502	5.77151	5.26711	6.14451	-0.886121	0.000193375	0.00105568
chr1	156282505	156282905	5.00516	4.32381	5.46607	-1.1482	0.000194059	0.00105874
chr1	65420958	65421358	5.83282	5.31622	6.21241	-0.904971	0.000194193	0.00105882
chr16	29995145	29995545	5.7999	5.28413	6.17906	-0.903645	0.000195765	0.00106672
chrX	68842534	68842934	5.83645	6.2149	5.322	0.879964	0.000196324	0.00106909
chr3	14123655	14124055	4.57146	3.75599	5.08926	-1.33609	0.000197942	0.00107723
chr12	109926055	109926455	4.40764	3.52313	4.95195	-1.42984	0.000198219	0.00107806
chr2	109474586	109474986	5.70257	6.09722	5.15754	0.926379	0.000198595	0.00107943
chr15	65517206	65517606	5.96277	5.49165	6.31733	-0.834808	0.000199096	0.00108148
chr1	37084185	37084585	6.15766	5.71596	6.49535	-0.78883	0.000201034	0.00109133
chr3	13297690	13298090	6.13144	6.48268	5.66617	0.804123	0.000203426	0.00110362
chr3	27072789	27073189	6.09933	6.45617	5.62415	0.819569	0.000203701	0.00110417
chr1	153515603	153516003	5.58337	5.98446	5.0259	0.945004	0.000203807	0.00110417
chr2	205905300	205905700	5.1677	5.61404	4.51803	1.08102	0.000203973	0.00110417
chr6	132813645	132814045	6.07433	5.61715	6.42096	-0.813093	0.000204035	0.00110417
chr2	127087253	127087653	5.39754	5.81778	4.80212	1.00157	0.000204301	0.00110492
chr15	30719299	30719699	5.09002	5.54245	4.42724	1.09987	0.000204721	0.00110629
chr3	108377383	108377783	4.95329	5.42747	4.24224	1.16912	0.000204807	0.00110629
chr10	12195815	12196215	5.1585	4.5264	5.59654	-1.07688	0.000206133	0.00111218
chr11	93740980	93741380	5.77075	5.26908	6.14227	-0.881935	0.000206154	0.00111218
chr6	14658393	14658793	4.42253	4.97348	3.51999	1.4328	0.000207857	0.00112068
chr22	50469276	50469676	6.6646	6.96811	6.27974	0.676605	0.000209289	0.0011277
chr2	36470095	36470495	5.53085	5.93032	4.97654	0.940166	0.000209732	0.00112939
chr4	75672855	75673255	5.45997	4.90697	5.85875	-0.95974	0.000210004	0.00113007
chr7	24932247	24932647	5.63145	6.02704	5.08461	0.929041	0.000210119	0.00113007
chr1	161706877	161707277	5.3604	5.78719	4.75165	1.02129	0.000210688	0.00113186
chr9	128781731	128782131	5.8556	6.22758	5.35308	0.861647	0.000210712	0.00113186
chr10	96092372	96092772	6.8683	6.52857	7.14308	-0.624705	0.000212234	0.00113893
chr2	74472371	74472771	5.86034	5.37301	6.22396	-0.859893	0.000212289	0.00113893
chr5	154044616	154045016	5.32452	5.76149	4.69467	1.05236	0.000212501	0.00113936
chr2	30324508	30324908	5.10923	5.55601	4.4586	1.08221	0.000212866	0.00114062
chr17	28741931	28742331	6.47172	6.78789	6.06623	0.709729	0.00021358	0.00114363
chr3	274867	275267	3.61912	4.32917	2.16169	2.1262	0.000213817	0.00114363
chr20	62624197	62624597	5.45171	5.85928	4.88155	0.963885	0.000213823	0.00114363
chr3	9792571	9792971	5.74711	5.24789	6.11729	-0.878118	0.000214468	0.00114637
chr6	136784569	136784969	4.47466	5.01886	3.59046	1.40819	0.000215087	0.00114898
chr20	5770116	5770516	5.5142	5.91621	4.95495	0.947583	0.000215327	0.00114956
chr5	88674919	88675319	5.83785	5.33774	6.20851	-0.879639	0.000216323	0.00115416
chr16	85083339	85083739	5.57238	6.00036	4.96117	1.02534	0.000216471	0.00115424
chr6	137882624	137883024	5.94223	6.30552	5.45549	0.837351	0.000216996	0.00115634
chr2	241701803	241702203	4.72011	3.95541	5.21726	-1.26596	0.000219201	0.00116737
chr4	23334589	23334989	5.75927	6.13771	5.24481	0.879858	0.000219778	0.00116973
chr1	44674373	44674773	5.41816	4.85873	5.82027	-0.96937	0.000220123	0.00117085
chr9	33290399	33290799	5.46109	4.90843	5.8597	-0.959226	0.000220617	0.00117276
chr3	47803460	47803860	5.44586	4.88526	5.84857	-0.971196	0.000220929	0.00117341
chr14	105020432	105020832	5.91419	5.43095	6.27555	-0.853597	0.000221009	0.00117341
chr8	23508995	23509395	5.77266	6.1557	5.24964	0.893	0.000221186	0.00117363
chr15	63192210	63192610	4.83641	5.32469	4.09278	1.21501	0.000221565	0.00117493
chr21	42384487	42384887	5.51918	5.92375	4.95494	0.955117	0.000222491	0.00117859
chr17	44602449	44602849	4.51872	5.05844	3.6465	1.39216	0.000222526	0.00117859
chr8	95165335	95165735	5.6879	6.0816	5.14469	0.923629	0.000223962	0.00118548
chr14	105861634	105862034	5.7525	5.24328	6.12813	-0.893545	0.000225536	0.00119308
chr9	124172297	124172697	5.06924	5.52569	4.39772	1.11248	0.000225847	0.001194
chr17	64983510	64983910	5.74037	6.11819	5.22707	0.878054	0.00022651	0.00119678
chr3	47163119	47163519	5.63383	5.10926	6.0177	-0.916866	0.000227438	0.00120085
chr14	99954708	99955108	4.99839	5.45828	4.31929	1.12326	0.000227558	0.00120085
chr15	41332802	41333202	5.52163	4.97926	5.9149	-0.943763	0.000227978	0.00120234
chr11	43358977	43359377	5.83051	5.33516	6.19857	-0.87228	0.000228457	0.00120392
chr1	47563692	47564092	5.8384	6.21096	5.33481	0.863272	0.000228553	0.00120392
chr3	81726162	81726562	4.12814	4.7283	3.08158	1.62165	0.000228928	0.00120467
chr20	31974298	31974698	5.43564	5.84515	4.86168	0.969547	0.000228973	0.00120467
chr11	65083361	65083761	5.11994	4.49	5.55695	-1.07363	0.000229938	0.00120902
chr4	42717147	42717547	5.67298	6.05671	5.14865	0.894837	0.000230607	0.0012118
chr1	155309002	155309402	6.22937	5.80725	6.55553	-0.75785	0.000234013	0.00122896
chr12	31324851	31325251	5.98192	5.52097	6.33071	-0.818927	0.000235485	0.00123594
chr7	159193720	159194120	5.37656	5.80525	4.76392	1.02704	0.000235719	0.00123643
chr1	159030493	159030893	5.13803	5.58569	4.48552	1.08508	0.000236041	0.00123737
chr19	39335519	39335919	7.28662	7.00354	7.52317	-0.530079	0.000236348	0.00123823
chr1	101025777	101026177	5.99659	5.53936	6.34325	-0.813108	0.000236531	0.00123844
chr15	101199364	101199764	5.28996	5.72136	4.6717	1.03516	0.000237129	0.00124069
chr6	106083843	106084243	4.86882	5.36889	4.09709	1.25475	0.000237245	0.00124069
chr2	69582430	69582830	5.01663	5.48293	4.32331	1.14384	0.000237984	0.0012438
chr1	161532143	161532543	5.27671	5.7028	4.66938	1.01898	0.000238306	0.00124474
chr5	175654000	175654400	5.95518	6.33522	5.43776	0.884642	0.00023877	0.00124641
chr15	31354924	31355324	6.15999	6.49979	5.71466	0.772828	0.000239276	0.00124831
chr16	68283889	68284289	6.39305	6.73229	5.94871	0.771472	0.00023957	0.00124909
chr1	156525112	156525512	6.36971	6.69219	5.95374	0.726417	0.000240306	0.00125218
chr2	1732149	1732549	7.66964	7.4387	7.86866	-0.440576	0.000240459	0.00125223
chr3	179653276	179653676	6.05609	5.60084	6.40162	-0.810062	0.000241026	0.00125443
chr11	78800823	78801223	6.3531	6.68305	5.92458	0.746397	0.000241474	0.00125601
chr4	153434233	153434633	4.4312	4.98164	3.53007	1.43088	0.000241684	0.00125635
chr4	85587833	85588233	6.43202	6.75215	6.01997	0.720213	0.000242956	0.00126221
chr2	197255331	197255731	6.65066	6.94891	6.27425	0.662914	0.000244943	0.00127178
chr4	108118033	108118433	3.75386	4.42363	2.46465	1.9242	0.000246231	0.0012777
chr13	114129647	114130047	6.63226	6.93391	6.2504	0.671742	0.000248479	0.00128859
chr6	36964017	36964417	5.80781	6.17879	5.30712	0.858738	0.000248686	0.0012889
chr1	182484798	182485198	6.51038	6.82623	6.1054	0.708919	0.000250442	0.00129723
chr21	37257502	37257902	5.93924	5.47456	6.29016	-0.824709	0.000252582	0.00130754
chr7	130440755	130441155	5.13288	4.48747	5.57721	-1.09637	0.000252814	0.00130796
chr14	49892593	49892993	5.89731	5.42341	6.25343	-0.839055	0.00025402	0.00131342
chr17	1399871	1400271	5.53357	5.00165	5.92134	-0.927905	0.00025478	0.00131657
chr16	28823549	28823949	5.98801	5.52526	6.33782	-0.821749	0.00025555	0.00131976
chr1	181078106	181078506	6.26155	6.59418	5.8285	0.753518	0.000256042	0.00132152
chrX	1330684	1331084	4.9394	5.40683	4.24358	1.14718	0.000256556	0.00132338
chr19	28590077	28590477	5.22939	5.6922	4.54386	1.1333	0.000259577	0.00133818
chr8	11558405	11558805	6.77467	7.0635	6.41316	0.638688	0.000260192	0.00134055
chr20	2652242	2652642	4.97855	4.322	5.42809	-1.11213	0.000261929	0.0013487
chr14	24212980	24213380	5.70019	5.18466	6.07921	-0.903139	0.000262235	0.00134948
chr22	20523740	20524140	5.64351	5.13176	6.0205	-0.897225	0.000262985	0.00135254
chr15	56733066	56733466	5.78825	5.28673	6.15967	-0.881717	0.000263522	0.0013545
chr3	9933124	9933524	5.46581	4.9077	5.86723	-0.96749	0.000263693	0.00135458
chr1	31596201	31596601	7.58456	7.34216	7.79203	-0.460446	0.000266124	0.00136551
chr17	39236605	39237005	4.76397	5.25988	4.00224	1.24026	0.000266135	0.00136551
chr1	224266085	224266485	5.09742	5.53865	4.4586	1.0649	0.000266842	0.00136808
chr17	49438532	49438932	5.56171	5.95261	5.02385	0.915269	0.00026695	0.00136808
chr13	80307085	80307485	4.94885	5.41923	4.24638	1.15674	0.000270861	0.00138731
chr14	79801150	79801550	5.3008	5.72689	4.69348	1.01903	0.000271229	0.00138837
chr10	119811757	119812157	5.53883	5.95176	4.95806	0.979967	0.000271496	0.00138892
chr6	25404224	25404624	5.35706	5.76762	4.781	0.972527	0.000271893	0.00139014
chr2	128603395	128603795	5.65688	6.05027	5.11426	0.922657	0.000272732	0.00139273
chr4	102868758	102869158	5.90547	5.4417	6.25587	-0.823252	0.000272816	0.00139273
chr7	56064193	56064593	5.98918	5.53814	6.33229	-0.803385	0.000272881	0.00139273
chr2	145751745	145752145	5.89265	6.25763	5.40287	0.842015	0.000276599	0.00141088
chr22	49827292	49827692	4.6761	3.91089	5.17346	-1.26642	0.000277393	0.0014141
chr1	171506157	171506557	5.31828	5.73741	4.7251	0.998033	0.000278059	0.00141667
chr6	75602303	75602703	5.97675	5.52465	6.32047	-0.805022	0.000278647	0.00141883
chr5	116438594	116438994	5.66451	6.04371	5.14865	0.881859	0.000278889	0.00141923
chr4	39976919	39977319	5.91087	5.44233	6.26398	-0.830728	0.000279215	0.00142006
chr6	5865494	5865894	5.3587	5.76896	4.78324	0.971634	0.000281296	0.00142981
chr21	46322791	46323191	5.77344	5.2874	6.13635	-0.857762	0.000281875	0.00143192
chr10	73495656	73496056	6.01498	5.5683	6.35557	-0.796542	0.000282102	0.00143224
chr12	12009917	12010317	6.11729	6.45744	5.67135	0.773743	0.000283221	0.00143708
chr11	119056867	119057267	5.15834	4.5537	5.58312	-1.03636	0.000283747	0.00143891
chr15	41078951	41079351	7.1616	6.8717	7.40288	-0.541585	0.000285116	0.00144501
chr17	59667994	59668394	5.54582	5.93934	5.00298	0.922812	0.000285573	0.00144648
chr1	160664823	160665223	5.21848	5.64328	4.61378	1.0149	0.000285834	0.00144696
chr21	29077039	29077439	3.04806	3.86181	1.00248	2.77373	0.000286092	0.00144743
chr2	105175625	105176025	5.59254	5.99302	5.03624	0.9433	0.000286724	0.00144978
chr17	68181967	68182367	5.80351	5.31879	6.16569	-0.855769	0.000287108	0.00145088
chr13	109705366	109705766	7.57203	7.32232	7.78483	-0.473087	0.000288536	0.00145725
chr8	81006627	81007027	4.74305	5.23012	4.00226	1.2106	0.000291507	0.0014714
chr2	27955183	27955583	5.66385	6.0443	5.14566	0.885438	0.000291998	0.00147302
chr7	18522097	18522497	7.21822	6.93363	7.45581	-0.532609	0.000293558	0.00148003
chr4	10022477	10022877	5.23578	5.67897	4.59282	1.07134	0.000293831	0.00148055
chr4	2469177	2469577	5.52672	5.00023	5.91161	-0.919617	0.000298406	0.00150274
chr5	148806813	148807213	4.44624	4.98046	3.58857	1.37184	0.000299659	0.00150818
chr2	96402332	96402732	4.87987	5.35691	4.16229	1.17819	0.000299995	0.00150899
chr14	50788922	50789322	5.61494	6.01495	5.05958	0.941913	0.000301006	0.0015132
chr10	119784772	119785172	5.01149	5.46068	4.35571	1.08945	0.000301424	0.00151443
chr5	112976181	112976581	4.89622	4.205	5.36159	-1.1621	0.000303392	0.00152304
chr1	225767645	225768045	6.3139	6.63654	5.89768	0.726776	0.000303488	0.00152304
chr14	89446635	89447035	2.89478	3.74171	0.582404	3.04674	0.00030396	0.00152453
chr4	174929280	174929680	4.88217	4.20888	5.33942	-1.1361	0.000307396	0.00154087
chr1	17438509	17438909	6.01978	5.56648	6.36419	-0.80697	0.000307761	0.00154182
chr3	123111390	123111790	4.52047	5.04158	3.69664	1.32576	0.000308729	0.00154578
chr1	93079410	93079810	6.70372	6.35643	6.98342	-0.637097	0.000311728	0.00155904
chr8	143209795	143210195	6.44787	6.06399	6.75077	-0.696629	0.000311791	0.00155904
chr6	96521889	96522289	6.18662	5.76655	6.51156	-0.754544	0.000312093	0.00155904
chr3	125917664	125918064	3.05711	3.8732	0.994369	2.79316	0.000312094	0.00155904
chr13	59357156	59357556	5.37103	5.78582	4.78656	0.985146	0.000312492	0.00156013
chr16	66923055	66923455	5.46326	5.86623	4.90213	0.95033	0.000313601	0.00156477
chr15	94292029	94292429	4.5728	5.08906	3.76123	1.30901	0.000314579	0.00156875
chr2	76308971	76309371	6.86175	6.5242	7.1351	-0.621098	0.000316482	0.00157734
chr13	19959159	19959559	5.85737	5.39318	6.20801	-0.82384	0.000316683	0.00157744
chr7	100472962	100473362	6.58361	6.88402	6.20372	0.668506	0.000316904	0.00157763
chr5	138352923	138353323	5.81329	5.31064	6.18534	-0.883491	0.000319855	0.00159141
chr10	3785853	3786253	6.2617	5.84855	6.58249	-0.743565	0.000321147	0.00159692
chr1	201397674	201398074	4.97618	4.32478	5.42333	-1.1046	0.000324089	0.00161063
chr8	80168468	80168868	6.31739	6.6375	5.90538	0.720062	0.000324943	0.00161396
chr10	43943654	43944054	6.7189	7.00743	6.35786	0.637901	0.000325495	0.00161578
chr6	4018189	4018589	6.5979	6.23664	6.88657	-0.659939	0.000326119	0.00161795
chr10	56634537	56634937	6.80499	6.46034	7.08298	-0.632789	0.000326641	0.00161962
chr12	1837000	1837400	6.21008	6.53899	5.78334	0.743442	0.000326891	0.00161993
chr16	67984707	67985107	5.99721	6.34763	5.53339	0.801715	0.000327789	0.001622
chr17	82490733	82491133	7.31246	7.04319	7.53929	-0.506589	0.000327794	0.001622
chr19	42199653	42200053	5.88522	6.24454	5.40564	0.826165	0.000327866	0.001622
chr7	99121044	99121444	4.26414	4.83216	3.31378	1.49597	0.000328447	0.00162395
chr14	40218579	40218979	6.35481	5.94354	6.67448	-0.740643	0.000330126	0.00163132
chr19	9430096	9430496	6.39146	5.99087	6.70465	-0.723541	0.000331705	0.00163819
chr17	42133842	42134242	4.86709	5.35777	4.11779	1.22327	0.000332452	0.00164038
chr1	93345287	93345687	6.40573	6.01503	6.71286	-0.707625	0.000332524	0.00164038
chr19	4693809	4694209	5.71847	6.09839	5.20127	0.884024	0.000334881	0.00165107
chr19	11925020	11925420	5.85974	5.39191	6.21245	-0.829533	0.000335659	0.00165397
chr7	128734970	128735370	5.68392	6.06133	5.17138	0.876777	0.000335947	0.00165445
chr8	133562980	133563380	4.24853	4.80858	3.3208	1.46549	0.000336646	0.00165695
chr18	35491394	35491794	5.93302	6.28655	5.46372	0.81018	0.000337214	0.00165881
chr12	47399186	47399586	5.28356	5.70002	4.69576	0.989955	0.000337661	0.00166007
chr17	75904622	75905022	4.82175	4.13164	5.28662	-1.16016	0.000337913	0.00166024
chr3	43785797	43786197	5.78354	6.15053	5.29012	0.847471	0.000338077	0.00166024
chr12	121767655	121768055	5.64746	5.11474	6.03564	-0.929282	0.000338335	0.00166057
chr17	66441078	66441478	5.75003	6.124	5.24385	0.867141	0.000338786	0.00166184
chr3	100413357	100413757	5.56005	5.94952	5.02489	0.911144	0.00034011	0.0016674
chr18	62953276	62953676	5.4733	5.86881	4.92662	0.928513	0.000340448	0.00166812
chrX	11415672	11416072	5.39442	5.79657	4.8349	0.947746	0.000340783	0.00166882
chr1	201139919	201140319	6.51304	6.81741	6.1268	0.678766	0.000342036	0.00167401
chr11	64385517	64385917	6.02833	6.38279	5.55739	0.812871	0.000343383	0.00167966
chr1	156054014	156054414	5.88556	5.42656	6.23324	-0.815756	0.000344215	0.00168279
chr6	57082790	57083190	7.56288	7.31497	7.77437	-0.469962	0.000344413	0.00168281
chr3	36992784	36993184	5.85736	5.34876	6.23264	-0.892731	0.000344779	0.00168308
chr11	117180140	117180540	5.92453	6.27533	5.46006	0.802632	0.000344855	0.00168308
chr22	18114131	18114531	6.1763	6.51065	5.74031	0.758083	0.000346326	0.00168931
chr8	42842964	42843364	5.57924	5.06886	5.95549	-0.895017	0.00034677	0.00169053
chr4	87865106	87865506	4.18592	4.77338	3.17839	1.57086	0.000347438	0.00169284
chr19	10835778	10836178	5.74717	5.26316	6.10894	-0.854571	0.000348084	0.00169503
chr14	61746375	61746775	4.66812	5.16572	3.90233	1.24559	0.000349143	0.00169924
chr6	27957683	27958083	6.26129	5.85464	6.57816	-0.733173	0.000350752	0.00170612
chr8	56211790	56212190	5.16165	4.52642	5.60118	-1.08148	0.000352338	0.00171244
chr5	65060738	65061138	7.01752	7.27774	6.6998	0.566482	0.000352446	0.00171244
chr5	111746148	111746548	4.54398	5.06925	3.70952	1.34049	0.000352959	0.00171349
chr1	67735968	67736368	7.22761	6.94639	7.46285	-0.526894	0.000353055	0.00171349
chr19	43526228	43526628	4.921	5.37823	4.24777	1.1145	0.00035384	0.00171634
chr19	3813451	3813851	5.54719	5.93094	5.02282	0.894679	0.000355377	0.00172284
chr17	37859707	37860107	5.94741	6.30008	5.47962	0.807835	0.000356554	0.00172696
chr11	71528785	71529185	4.1761	4.7603	3.1784	1.55788	0.000356625	0.00172696
chr10	103830283	103830683	4.34258	4.88584	3.46089	1.40395	0.000357158	0.00172858
chr9	130044691	130045091	5.10917	5.54016	4.49175	1.03344	0.000360352	0.00174307
chr12	95217939	95218339	5.67687	5.17446	6.04879	-0.882914	0.000364321	0.00176129
chr1	89855156	89855556	5.65259	6.03241	5.1356	0.883558	0.000366197	0.00176938
chr9	124216846	124217246	6.74556	6.40931	7.01806	-0.618895	0.000366577	0.00177007
chr15	84749948	84750348	3.49057	4.21057	1.98759	2.17758	0.000366748	0.00177007
chr10	101061710	101062110	7.0936	6.80229	7.33586	-0.543954	0.00036779	0.00177412
chr3	127222306	127222706	6.68487	6.97369	6.32339	0.638608	0.000368382	0.00177599
chr7	74174260	74174660	5.91029	5.45916	6.25344	-0.803408	0.000368986	0.00177779
chr12	10395468	10395868	6.64685	6.29633	6.92865	-0.642376	0.000369164	0.00177779
chr13	108214368	108214768	7.3253	7.05801	7.55072	-0.503193	0.000371768	0.00178934
chr1_KI270713v1_random	33390	33790	5.10723	5.53789	4.49049	1.03244	0.000372066	0.00178978
chr9	37372155	37372555	5.23796	5.6559	4.64716	0.994269	0.000373414	0.00179528
chr9	108639718	108640118	6.10652	6.44192	5.66875	0.760849	0.000373792	0.00179608
chr1	153770791	153771191	6.59509	6.89533	6.21549	0.668053	0.000373994	0.00179608
chr14	50802909	50803309	4.94943	5.41761	4.25194	1.14957	0.000374465	0.00179735
chr9	112379526	112379926	6.04565	5.61596	6.3763	-0.769697	0.000376632	0.00180676
chr1	182555068	182555468	4.77309	5.25428	4.04595	1.19135	0.000381002	0.00182656
chr5	132525084	132525484	5.16067	5.5879	4.551	1.02215	0.00038118	0.00182656
chr15	85528424	85528824	4.55582	5.07033	3.74863	1.30295	0.000381713	0.00182811
chr17	69580475	69580875	6.73974	6.40276	7.01273	-0.620103	0.000383787	0.00183634
chr4	25160015	25160415	5.63181	5.12492	6.00617	-0.889757	0.000383855	0.00183634
chr20	25038746	25039146	5.83434	6.19354	5.35495	0.825804	0.000385794	0.0018446
chr2	119355991	119356391	5.93098	6.29005	5.45182	0.825573	0.000386084	0.00184498
chr15	90716761	90717161	5.81938	5.35836	6.16821	-0.818825	0.000387108	0.00184886
chr19	506880	507280	4.87057	4.20987	5.32203	-1.11778	0.000387464	0.00184954
chr2	95074361	95074761	6.01167	5.5606	6.35478	-0.803417	0.000387859	0.00185041
chr4	54910374	54910774	5.83349	6.18959	5.35966	0.817146	0.000388213	0.00185108
chr14	100332255	100332655	6.39308	6.70566	5.9935	0.700184	0.000390786	0.00186233
chr4	781708	782108	5.36239	4.80957	5.76108	-0.959251	0.000393883	0.00187607
chr19	10595394	10595794	4.20288	4.77342	3.24531	1.505	0.000394976	0.00188024
chr16	66360231	66360631	3.46415	4.17498	2.00322	2.12666	0.000395707	0.00188269
chr19	38048275	38048675	6.68733	6.97216	6.33208	0.628397	0.000395965	0.00188289
chr19	44848592	44848992	4.75579	5.23011	4.04441	1.16879	0.000396321	0.00188355
chr15	50248072	50248472	5.71931	6.09335	5.21299	0.867284	0.000398057	0.00189077
chr1	110102158	110102558	5.79519	6.16449	5.29758	0.853988	0.00039929	0.00189559
chr8	133144606	133145006	5.45312	5.85032	4.9032	0.93339	0.000399874	0.00189733
chr17	31314784	31315184	5.56373	5.94368	5.04647	0.883831	0.000401098	0.00190208
chr17	49390435	49390835	6.48018	6.79012	6.08491	0.693304	0.000401313	0.00190208
chr8	101051242	101051642	6.13026	6.46053	5.70122	0.747027	0.000402047	0.00190453
chr2	197499805	197500205	4.48205	3.65011	5.00634	-1.35831	0.000402761	0.00190687
chr10	122206462	122206862	5.41319	5.82433	4.836	0.974337	0.000404358	0.00191339
chr6	107990799	107991199	6.712	6.365	6.99151	-0.636611	0.000404902	0.00191404
chr11	67408875	67409275	7.43261	7.18578	7.64332	-0.468086	0.000405012	0.00191404
chr4	41647392	41647792	5.92236	5.47643	6.26251	-0.795239	0.000405275	0.00191404
chr7	129054423	129054823	6.25447	5.84015	6.57597	-0.745445	0.000405374	0.00191404
chr4	122762374	122762774	5.24246	5.66556	4.64125	1.00979	0.000406549	0.00191854
chr13	103030336	103030736	5.65029	6.02342	5.14565	0.864603	0.000407494	0.00192196
chr11	72436301	72436701	4.42466	4.95445	3.57853	1.35596	0.000407873	0.0019227
chr5	75847549	75847949	4.48024	5.00371	3.65038	1.3338	0.000409275	0.00192827
chr10	129532540	129532940	7.44958	7.20526	7.65845	-0.463736	0.000410517	0.00193307
chr5	176389123	176389523	5.94223	5.48979	6.28615	-0.805526	0.000410903	0.00193366
chr3	183884465	183884865	5.13153	4.51881	5.56024	-1.04828	0.000411087	0.00193366
chr5	1134916	1135316	5.78081	6.14002	5.3014	0.825761	0.000411522	0.00193466
chr12	50125364	50125764	5.9968	6.34597	5.53519	0.798266	0.000413663	0.00194368
chr20	24708893	24709293	5.97438	6.32047	5.51814	0.789798	0.000414577	0.00194692
chr14	77081644	77082044	5.25069	5.67263	4.65183	1.00629	0.000416117	0.0019531
chr14	95696535	95696935	7.13316	6.84099	7.37601	-0.545403	0.000417629	0.00195914
chr2	48560084	48560484	6.87847	6.55834	7.14031	-0.592213	0.000420395	0.00197105
chr4	88456659	88457059	5.52177	5.00094	5.90364	-0.910961	0.000422581	0.00198024
chr22	17497963	17498363	4.45753	4.97587	3.64071	1.3157	0.00042395	0.00198558
chr8	29737922	29738322	5.61694	5.99117	5.11028	0.867647	0.000424754	0.00198828
chr4	112231698	112232098	5.91715	5.44922	6.2699	-0.829734	0.000425367	0.0019898
chr4	56435643	56436043	4.95639	4.32013	5.39641	-1.08241	0.00042562	0.0019898
chr1	12344994	12345394	5.70546	6.07299	5.21105	0.848893	0.000425887	0.0019898
chr5	133847798	133848198	5.99091	6.33568	5.53698	0.7862	0.000425993	0.0019898
chr12	51941639	51942039	5.57626	5.95262	5.06567	0.873619	0.00042807	0.00199843
chr1	44631854	44632254	5.78031	5.30612	6.13659	-0.839344	0.00042846	0.00199917
chr19	724346	724746	3.52872	4.25038	2.01791	2.1869	0.000429201	0.00200156
chr3	63863200	63863600	6.18229	5.77172	6.50152	-0.739358	0.000430194	0.00200511
chr12	123601526	123601926	5.19345	4.61311	5.60617	-1.00027	0.000432714	0.00201578
chr1	8396820	8397220	5.534	5.9297	4.98697	0.92912	0.000433605	0.00201885
chr6	11428270	11428670	5.3588	5.75664	4.80764	0.935055	0.000435034	0.00202442
chr13	106567787	106568187	6.06383	5.61835	6.40373	-0.794714	0.00043601	0.00202788
chr11	95067513	95067913	6.60307	6.25026	6.88633	-0.646095	0.000436735	0.00203017
chr4	108172214	108172614	6.83621	6.51196	7.1008	-0.599049	0.000441673	0.00205127
chr16	27401627	27402027	4.74769	5.23474	4.00694	1.21055	0.000441747	0.00205127
chr19	37915305	37915705	4.90725	5.35946	4.24494	1.09861	0.000442341	0.00205238
chr16	67873316	67873716	5.21507	4.6074	5.64133	-1.04103	0.000442457	0.00205238
chr1	9362153	9362553	6.72646	7.01068	6.37217	0.626864	0.000442936	0.0020535
chr2	98775707	98776107	5.78215	6.13945	5.30618	0.820408	0.000443317	0.00205417
chr16	10777955	10778355	5.57933	5.9557	5.06874	0.873633	0.000444106	0.00205674
chr5	91360	91760	5.49097	4.97927	5.86793	-0.896877	0.000445533	0.00206225
chr3	129059633	129060033	6.02207	6.37058	5.56159	0.796501	0.000446408	0.0020652
chr5	59563359	59563759	5.69893	6.06665	5.20418	0.849435	0.000447021	0.00206694
chr11	46330912	46331312	5.35259	5.76089	4.781	0.965802	0.000450736	0.00208301
chr9	78296906	78297306	6.09464	5.67555	6.419	-0.752889	0.000452444	0.00208979
chr5	150596549	150596949	5.08615	5.51957	4.4637	1.04077	0.00045405	0.0020961
chr2	235433402	235433802	7.16143	6.87771	7.39841	-0.531111	0.000454466	0.00209618
chr3	134486202	134486602	6.35744	5.97434	6.65985	-0.695301	0.000454734	0.00209618
chr1	244864363	244864763	5.9498	5.50361	6.2901	-0.795704	0.000454909	0.00209618
chr9	125120741	125121141	5.98231	5.53446	6.32358	-0.798359	0.000455031	0.00209618
chr19	41552716	41553116	6.84716	6.51321	7.11815	-0.615131	0.000457297	0.0021055
chr1	182445652	182446052	5.92794	6.27368	5.47232	0.788775	0.000458485	0.00210986
chr11	73982664	73983064	6.39987	5.99664	6.71467	-0.727808	0.000458771	0.00211005
chr9	114178910	114179310	5.84818	6.20871	5.36642	0.829516	0.000459454	0.00211161
chr12	117063711	117064111	6.30807	6.62915	5.89445	0.722628	0.000459594	0.00211161
chr16	27178953	27179353	6.52964	6.82492	6.15794	0.65517	0.000461233	0.00211802
chr8	94399612	94400012	5.19917	5.61622	4.61017	0.991531	0.000461584	0.00211851
chr16	66263302	66263702	5.76105	6.1182	5.28533	0.819978	0.000462362	0.00212097
chr8	38003978	38004378	5.8511	6.20591	5.37955	0.813597	0.000462903	0.00212173
chr7	150675761	150676161	5.7379	6.10364	5.24674	0.843923	0.000463016	0.00212173
chr20	63875713	63876113	6.44588	6.74758	6.06394	0.671752	0.000463941	0.00212483
chr10	13783655	13784055	5.10506	5.53713	4.48542	1.03674	0.000464181	0.00212483
chr5	95835360	95835760	4.45614	4.97471	3.63873	1.31653	0.000465637	0.00213037
chr13	50894161	50894561	7.50139	7.259	7.70885	-0.460416	0.000466414	0.00213281
chr13	52651958	52652358	5.73432	5.24259	6.10038	-0.866519	0.000468106	0.00213942
chr11	122817267	122817667	5.86971	6.21762	5.41029	0.794657	0.000470516	0.00214931
chr1	147762796	147763196	6.19196	6.5162	5.77306	0.730942	0.000470878	0.00214983
chr17	56779242	56779642	5.62515	6.00705	5.10424	0.889544	0.000471394	0.00215106
chr6	30557269	30557669	5.54533	5.04047	5.91859	-0.886495	0.000473665	0.00216029
chr2	101308583	101308983	4.97654	4.35536	5.40934	-1.06029	0.000475362	0.0021669
chr4	3240147	3240547	4.37378	3.46389	4.92741	-1.464	0.000476679	0.00217176
chr11	85431148	85431548	6.66188	6.32299	6.93611	-0.62321	0.000477026	0.00217221
chr22	24511918	24512318	6.2286	6.5465	5.82025	0.714117	0.000477994	0.00217547
chrX	48596751	48597151	4.98768	5.42502	4.35704	1.05257	0.000479289	0.00218023
chr18	3015496	3015896	6.75613	7.03666	6.40755	0.617485	0.00048038	0.00218405
chr22	17638805	17639205	5.87108	5.39953	6.22587	-0.835323	0.000481202	0.00218664
chr14	61477505	61477905	6.66494	6.95095	6.30784	0.631424	0.00048613	0.00220788
chr2	45965758	45966158	4.63568	5.13984	3.85403	1.26769	0.000486497	0.0022084
chr20	36845620	36846020	7.3939	7.14393	7.6069	-0.4735	0.000486964	0.00220937
chr17	75626138	75626538	6.90287	6.59424	7.15697	-0.57301	0.000487237	0.00220945
chr17	59291415	59291815	4.45895	4.97473	3.64856	1.30673	0.000489807	0.00221917
chr20	57317038	57317438	7.47565	7.23857	7.67921	-0.45121	0.00048989	0.00221917
chr2	216111179	216111579	3.2741	4.02929	1.59439	2.37634	0.000490231	0.00221956
chr13	77719011	77719411	5.50336	5.88954	4.97442	0.90158	0.0004913	0.00222324
chr13	45334845	45335245	4.90833	5.35777	4.252	1.08986	0.000492654	0.00222821
chr18	57001223	57001623	5.46031	5.84902	4.92661	0.908783	0.00049367	0.00223165
chr15	39921938	39922338	6.51924	6.15833	6.80769	-0.659316	0.000494464	0.00223407
chr4	38752957	38753357	5.55825	5.93748	5.04235	0.881749	0.000499776	0.00225656
chr12	9116367	9116767	5.71224	6.07359	5.22902	0.83158	0.000499959	0.00225656
chr2	96811570	96811970	4.22657	4.78047	3.31595	1.44234	0.000501611	0.00226284
chr14	74402737	74403137	7.12771	7.37059	6.83549	0.523734	0.000502305	0.0022648
chr2	230643614	230644014	5.55414	5.93281	5.03926	0.880193	0.000503954	0.00227005
chr10	18431685	18432085	4.71149	5.18627	3.99908	1.17007	0.000503993	0.00227005
chr6	24666309	24666709	5.71757	5.24922	6.07057	-0.830165	0.00050436	0.00227053
chr12	26937999	26938399	4.97947	4.35445	5.41412	-1.06597	0.000505625	0.00227505
chr8	90001325	90001725	5.9989	5.54965	6.34098	-0.800598	0.000506297	0.0022769
chr3	36890557	36890957	6.41365	6.72593	6.01454	0.699447	0.000508798	0.00228696
chr9	128470346	128470746	5.70747	6.06724	5.22706	0.827208	0.00051177	0.00229914
chr5	180831527	180831927	6.24292	5.84463	6.5547	-0.71973	0.000512236	0.00230004
chr3	52349364	52349764	3.05097	1.00667	3.86455	-2.79306	0.000514136	0.00230738
chr18	61959914	61960314	4.96232	5.40685	4.31649	1.07477	0.000515382	0.00231178
chrX	153573829	153574229	5.57389	5.94953	5.06465	0.871558	0.000518655	0.00232526
chr12	118330909	118331309	6.059	6.39322	5.62324	0.757625	0.000519467	0.0023277
chr16	58345248	58345648	4.09526	4.6803	3.09503	1.56048	0.000520069	0.002328
chr21	31732506	31732906	6.00864	5.58556	6.33538	-0.759157	0.000520069	0.002328
chr9	137413641	137414041	5.42153	5.81583	4.87718	0.92488	0.000523764	0.00234334
chr17	63549665	63550065	6.03861	5.61777	6.36402	-0.755626	0.000524136	0.0023438
chr6	98930402	98930802	3.91212	4.55626	2.71845	1.80726	0.000525139	0.0023459
chr16	68257571	68257971	7.68862	7.45965	7.88618	-0.437149	0.000525339	0.0023459
chr7	108178740	108179140	6.92575	6.6175	7.17958	-0.572359	0.000525416	0.0023459
chr10	97736646	97737046	6.27996	5.88382	6.59042	-0.716278	0.000526053	0.00234755
chr13	48233546	48233946	6.00706	5.58253	6.33465	-0.761476	0.000528333	0.00235651
chr1	167220084	167220484	5.59224	5.08297	5.96789	-0.893353	0.000529357	0.00235987
chr18	36610548	36610948	6.69805	6.36725	6.96697	-0.609843	0.000530703	0.00236466
chr15	77891546	77891946	4.59994	5.08698	3.85921	1.20985	0.000531491	0.00236696
chr20	38033446	38033846	5.2297	4.67496	5.62938	-0.96186	0.000533754	0.00237582
chr7	88218886	88219286	5.22933	5.64828	4.63652	0.997312	0.000536252	0.00238572
chr6	105883843	105884243	7.20448	7.44184	6.92022	0.510287	0.000538383	0.00239397
chr7	150407509	150407909	7.16727	6.87595	7.40954	-0.543997	0.000540986	0.00240432
chr17	76895207	76895607	3.88308	4.49341	2.80419	1.66091	0.000542737	0.00241087
chr14	95371317	95371717	7.52903	7.28973	7.73423	-0.455072	0.000543165	0.00241154
chr7	99557903	99558303	5.74211	5.25516	6.10553	-0.859111	0.000547749	0.00242967
chr1	183472372	183472772	5.51514	5.02086	5.88261	-0.870129	0.000547807	0.00242967
chr19	35741333	35741733	5.58375	5.95446	5.08356	0.857659	0.000548813	0.00243192
chr2	223815154	223815554	5.45619	5.84385	4.92445	0.905774	0.000548873	0.00243192
chr12	121400163	121400563	5.72538	5.25252	6.08092	-0.837185	0.000558573	0.00247364
chr7	92245585	92245985	5.92878	5.49413	6.26234	-0.777427	0.000559138	0.00247426
chr7	149885247	149885647	5.37362	5.76495	4.83492	0.916171	0.000559308	0.00247426
chr14	102611397	102611797	5.27914	5.69514	4.69225	0.988577	0.000559566	0.00247426
chr12	110281948	110282348	5.85204	5.39573	6.19818	-0.811495	0.000560413	0.00247675
chr2	231180112	231180512	5.09477	5.52186	4.4854	1.02154	0.00056233	0.00248396
chr1	54459431	54459831	4.98548	5.42178	4.35703	1.04933	0.000564924	0.00249283
chr1	206559176	206559576	5.83375	6.18733	5.36437	0.810181	0.00056502	0.00249283
chr12	57211392	57211792	5.86217	6.21263	5.39827	0.801646	0.000565197	0.00249283
chr7	102306232	102306632	5.37292	5.77517	4.8132	0.947976	0.000565737	0.00249394
chr8	102864483	102864883	5.76303	5.28609	6.12086	-0.843625	0.000566312	0.00249521
chr20	5650041	5650441	4.38485	4.92423	3.51354	1.39018	0.000567381	0.00249866
chr20	59469782	59470182	7.41263	7.16552	7.62354	-0.468552	0.000568005	0.00250014
chr22	19419119	19419519	6.06911	5.65865	6.38828	-0.739073	0.000569304	0.00250459
chr6	79078271	79078671	4.7919	4.13065	5.24362	-1.11828	0.000573094	0.00251999
chr1	25859948	25860348	4.8232	5.28633	4.13697	1.13289	0.000578223	0.00254126
chr4	56977903	56978303	5.93018	5.49103	6.26639	-0.784571	0.000578834	0.00254266
chr1	32817673	32818073	6.43834	6.07022	6.73136	-0.671029	0.000579293	0.00254339
chr14	77658093	77658493	4.12361	4.69246	3.17091	1.4978	0.000579624	0.00254357
chr13	46597512	46597912	4.99928	5.43896	4.36373	1.05976	0.00058268	0.00255568
chr6	45377293	45377693	5.69113	5.22841	6.04094	-0.821313	0.000583696	0.00255885
chr2	181306830	181307230	6.31072	5.89464	6.63328	-0.748282	0.000584328	0.00256033
chr9	101769060	101769460	6.09861	5.68995	6.4167	-0.736236	0.000584776	0.00256101
chr18	46097750	46098150	6.0685	5.65925	6.38695	-0.73716	0.000585601	0.00256333
chr19	40411320	40411720	5.77571	6.12828	5.30809	0.807348	0.000586475	0.00256586
chr8	120917258	120917658	6.49395	6.79733	6.1093	0.676181	0.000587683	0.00256986
chr13	41464822	41465222	5.06733	5.4916	4.46373	1.01286	0.000589021	0.00257371
chr11	126186146	126186546	6.07502	6.40416	5.64788	0.743953	0.000589344	0.00257371
chr5	132203126	132203526	6.61585	6.89999	6.26167	0.626597	0.000589452	0.00257371
chr16	1430801	1431201	5.82092	6.17417	5.35212	0.809303	0.000589981	0.00257473
chr13	59395451	59395851	3.33007	4.05421	1.80755	2.19624	0.00059275	0.00258552
chr14	68757946	68758346	5.81496	6.16268	5.35588	0.794056	0.000596429	0.00260026
chr19	1203718	1204118	5.05302	5.48615	4.43117	1.03979	0.000600289	0.00261578
[truncated: 6,705 more rows]

## Sheet: Venn_HDAC1_lost_H3K27ac_gained
HDAC1 lost peaks in ARID5B KO overlapping with H3K27ac gained peaks upon Entinostat treatment				H3K27ac gained peaks upon Entinostat treatment overlapping with HDAC1 lost peaks in ARID5B KO
chr1	2099780	2101130		chr1	2097810	2108410
chr1	2102990	2105380		chr1	2428140	2459420
chr1	2106820	2107280		chr1	9397030	9430440
chr1	2429550	2430530		chr1	11835660	11844120
chr1	2438280	2438650		chr1	12140440	12163800
chr1	2439630	2441770		chr1	15946260	15971010
chr1	2449760	2450480		chr1	20276200	20281460
chr1	2455390	2456350		chr1	23365850	23373300
chr1	9399540	9400580		chr1	27330200	27344600
chr1	9422970	9423240		chr1	27400290	27446080
chr1	9425620	9425980		chr1	27551870	27611510
chr1	9426160	9426840		chr1	27654970	27666050
chr1	11842080	11842800		chr1	27861890	27879410
chr1	12142620	12144050		chr1	29703920	29713130
chr1	15950970	15951840		chr1	29847410	29857920
chr1	20279190	20279590		chr1	31928210	31945610
chr1	23368050	23370050		chr1	33053200	33062310
chr1	27341630	27342010		chr1	33360760	33366860
chr1	27403110	27404050		chr1	33458710	33471290
chr1	27428220	27429080		chr1	34123860	34129090
chr1	27555940	27556430		chr1	36379880	36398430
chr1	27556700	27557050		chr1	41713770	41734080
chr1	27568480	27569420		chr1	47560830	47567060
chr1	27576560	27576940		chr1	54404550	54411060
chr1	27600030	27600900		chr1	54470580	54482460
chr1	27601800	27602900		chr1	64932020	64937570
chr1	27603840	27604460		chr1	86850160	86855380
chr1	27605790	27606500		chr1	91567100	91587860
chr1	27663050	27663280		chr1	93731350	93755130
chr1	27875050	27875480		chr1	101289650	101294490
chr1	29708660	29709550		chr1	101402250	101415060
chr1	29850920	29851160		chr1	111126200	111134220
chr1	31939630	31939940		chr1	112696340	112708270
chr1	33058340	33058560		chr1	116873460	116885230
chr1	33363630	33365080		chr1	145954810	145966060
chr1	33460970	33461530		chr1	150559670	150572700
chr1	33464280	33464900		chr1	154494730	154501220
chr1	34126470	34126760		chr1	155221810	155229890
chr1	34126940	34127470		chr1	156122780	156131280
chr1	36397310	36397870		chr1	156657380	156671890
chr1	41726940	41728030		chr1	159025480	159033650
chr1	41728330	41729020		chr1	160538370	160554730
chr1	47563050	47563450		chr1	180924790	180937060
chr1	47563620	47563900		chr1	181126030	181143190
chr1	54406000	54407650		chr1	182586910	182653300
chr1	54474910	54475500		chr1	182774050	182788780
chr1	54475680	54476090		chr1	201015120	201029200
chr1	64933410	64933680		chr1	201528470	201572840
chr1	86852580	86853320		chr1	202306820	202318690
chr1	91571840	91572580		chr1	206647990	206687370
chr1	93750240	93750730		chr1	212965480	212971000
chr1	101292000	101292320		chr1	224495490	224508320
chr1	101410140	101411080		chr1	225845360	225855130
chr1	111128180	111128490		chr1	226347830	226359980
chr1	112700550	112700920		chr1	245038950	245043480
chr1	112704840	112705350		chr1	246564780	246574860
chr1	112707030	112707460		chr2	667060	681120
chr1	116877960	116878410		chr2	6781010	6785090
chr1	116878950	116879510		chr2	9531820	9558770
chr1	145960410	145960870		chr2	9641140	9648710
chr1	145964380	145964930		chr2	16620370	16631730
chr1	150561110	150561690		chr2	17788590	17827940
chr1	150567570	150568340		chr2	20562300	20580910
chr1	154497060	154497270		chr2	25290650	25297730
chr1	155226830	155228030		chr2	26685100	26694370
chr1	156123960	156124250		chr2	27070160	27088110
chr1	156126270	156126530		chr2	31120220	31141800
chr1	156661980	156662590		chr2	37820930	37833340
chr1	156664720	156665190		chr2	40447660	40456240
chr1	159030360	159030720		chr2	43103910	43115520
chr1	160548380	160548580		chr2	45672120	45677420
chr1	180925580	180925790		chr2	46564420	46571810
chr1	180927500	180928550		chr2	48747960	48756130
chr1	180930580	180931350		chr2	62290610	62295840
chr1	181128920	181129640		chr2	64651310	64670870
chr1	181131580	181132510		chr2	64847990	64865720
chr1	181134630	181135020		chr2	70467160	70476210
chr1	182594630	182595240		chr2	70927670	70934150
chr1	182603920	182604430		chr2	73222330	73228750
chr1	182611920	182612210		chr2	74018450	74042790
chr1	182615840	182616370		chr2	74177450	74182940
chr1	182634670	182634940		chr2	74433380	74445970
chr1	182645020	182645290		chr2	85521750	85526550
chr1	182780640	182780920		chr2	85891880	85898590
chr1	182781810	182782490		chr2	96523550	96540780
chr1	201023100	201025140		chr2	96682340	96687000
chr1	201531460	201531880		chr2	98771060	98778680
chr1	201540320	201540560		chr2	109466430	109484140
chr1	201545820	201546400		chr2	127083820	127091590
chr1	202311710	202312270		chr2	127619210	127645030
chr1	206657960	206659380		chr2	128468090	128478350
chr1	206685610	206686040		chr2	128599030	128604970
chr1	212968550	212968830		chr2	128712200	128721240
chr1	224503250	224503940		chr2	145748260	145755760
chr1	225847970	225848370		chr2	158993560	159003790
chr1	226356010	226356300		chr2	168515090	168536470
chr1	245042400	245042810		chr2	174483580	174497160
chr1	246566030	246567050		chr2	205912000	205919610
chr10	1120450	1121440		chr2	217899590	217907120
chr10	5812700	5813190		chr2	218393840	218409170
chr10	5813380	5814140		chr2	231637410	231649820
chr10	5817890	5818180		chr2	236544310	236549480
chr10	7471760	7472210		chr2	241857220	241861560
chr10	7475300	7476380		chr3	5004120	5019180
chr10	7492230	7493010		chr3	10373710	10382150
chr10	12387810	12389530		chr3	13292490	13303110
chr10	24383810	24384010		chr3	23599110	23606960
chr10	24384200	24384400		chr3	27070260	27074980
chr10	30220130	30220500		chr3	31946400	31958010
chr10	37810950	37811160		chr3	34106530	34112710
chr10	42870940	42871720		chr3	45532640	45568500
chr10	43043820	43045300		chr3	48462580	48481050
chr10	45404200	45404540		chr3	50597500	50630110
chr10	49649350	49649820		chr3	52223440	52257720
chr10	52249930	52250190		chr3	54010700	54016780
chr10	63703020	63703260		chr3	57976770	57986540
chr10	63712080	63713180		chr3	100409640	100417330
chr10	72685470	72685690		chr3	107593020	107601060
chr10	79419810	79420280		chr3	125050750	125056770
chr10	88951310	88952210		chr3	125915190	125923050
chr10	93413000	93413460		chr3	126534200	126542290
chr10	96718260	96718840		chr3	128993240	129000320
chr10	96740670	96741200		chr3	136877100	136888360
chr10	96758780	96759050		chr3	138983020	138988850
chr10	96764280	96764890		chr3	143347820	143354950
chr10	103820270	103821030		chr3	177721270	177732660
chr10	103828470	103829220		chr3	184462690	184476210
chr10	110455780	110456580		chr3	187942310	187985510
chr10	119271210	119272250		chr3	194878140	194893900
chr10	122207370	122207980		chr3	197733160	197739260
chr10	130884940	130886170		chr4	2480520	2490480
chr10	132571420	132572850		chr4	2849270	2854430
chr11	2315170	2315590		chr4	5841450	5846770
chr11	2315760	2317160		chr4	7008820	7019120
chr11	2826200	2827020		chr4	8273680	8285680
chr11	6646740	6647190		chr4	9718850	9728070
chr11	15507240	15508100		chr4	10017820	10025760
chr11	32388830	32389070		chr4	10030550	10036640
chr11	44596580	44597550		chr4	19069550	19077110
chr11	44608850	44609070		chr4	42627450	42659950
chr11	44936700	44937020		chr4	52255520	52267390
chr11	44941400	44941740		chr4	54905760	54919890
chr11	44964610	44964840		chr4	112134480	112149810
chr11	45029100	45030060		chr4	112269220	112292790
chr11	48107090	48107520		chr4	123440050	123459940
chr11	48109450	48110320		chr4	139968790	139981550
chr11	60913690	60914910		chr4	140090190	140106350
chr11	64395550	64396460		chr4	144643000	144648610
chr11	64447930	64448170		chr4	153425270	153442080
chr11	72434270	72434630		chr4	184532290	184538380
chr11	75164000	75164730		chr5	1125610	1142450
chr11	75583040	75583900		chr5	5154460	5157070
chr11	76630110	76630700		chr5	32579190	32587060
chr11	77109670	77110030		chr5	74431520	74437070
chr11	79199670	79200590		chr5	80101580	80112770
chr11	79236650	79236940		chr5	96892980	96898420
chr11	79241660	79241930		chr5	102791320	102827700
chr11	79447260	79447590		chr5	103351640	103372420
chr11	83557460	83558030		chr5	111733910	111762010
chr11	96339220	96339550		chr5	134459770	134468620
chr11	96341470	96341990		chr5	139707180	139715510
chr11	117189680	117190100		chr5	150152010	150165780
chr11	118908970	118909630		chr5	150553420	150561710
chr11	118915930	118916440		chr5	151092720	151099420
chr11	118925680	118926500		chr5	151148940	151159640
chr11	118928620	118930440		chr5	170424020	170430250
chr11	119315300	119315940		chr5	172783980	172800840
chr11	119316900	119317650		chr5	175649580	175660280
chr11	128693280	128694290		chr5	177385970	177394350
chr11	128718870	128719120		chr5	178432070	178437780
chr12	795660	796000		chr6	287630	319010
chr12	1796330	1797580		chr6	390560	416630
chr12	3049540	3050420		chr6	3159890	3170530
chr12	4117800	4118330		chr6	7908440	7918550
chr12	4119310	4119510		chr6	12006900	12014500
chr12	4133750	4134400		chr6	17694280	17708380
chr12	4169350	4169640		chr6	21995340	22001940
chr12	5051610	5052490		chr6	25403100	25407190
chr12	6335910	6337120		chr6	28122960	28142900
chr12	6352530	6353090		chr6	34028270	34034890
chr12	14239400	14239950		chr6	35355700	35374460
chr12	27523610	27524600		chr6	36960660	36968860
chr12	39672420	39673140		chr6	37099250	37107830
chr12	41193150	41193950		chr6	37512410	37519710
chr12	47399470	47399810		chr6	40687100	40724110
chr12	47867850	47868680		chr6	41698820	41736710
chr12	50109910	50112790		chr6	42000620	42051610
chr12	51940970	51941820		chr6	71120670	71125990
chr12	53750720	53751080		chr6	106079060	106088790
chr12	53753730	53754270		chr6	125712820	125720080
chr12	54259220	54259600		chr6	132349720	132363740
chr12	54260130	54260330		chr6	134116160	134121030
chr12	57280400	57280880		chr6	137216170	137236480
chr12	57459340	57459680		chr6	137866910	137889370
chr12	64669210	64669790		chr6	142924160	142949650
chr12	75853580	75853950		chr6	151232140	151245240
chr12	89160530	89160900		chr6	159976480	159983120
chr12	92570230	92570530		chr6	163351480	163358390
chr12	93184330	93184560		chr6	163365130	163376120
chr12	93783930	93784480		chr6	167087210	167093350
chr12	94649970	94650520		chr7	517470	528300
chr12	98397390	98397790		chr7	1329430	1335010
chr12	98401220	98402130		chr7	2395860	2414650
chr12	105330310	105330760		chr7	3147960	3152120
chr12	111355300	111355840		chr7	5555240	5561140
chr12	111359150	111360620		chr7	21933390	21949780
chr12	111360820	111361020		chr7	22479790	22489900
chr12	111361310	111361930		chr7	24930600	24935710
chr12	111405050	111406310		chr7	25612840	25629010
chr12	111406740	111407480		chr7	44973310	44988470
chr12	111444520	111445500		chr7	50328260	50345050
chr12	111446250	111446650		chr7	65978600	65997430
chr12	113130220	113131170		chr7	66097690	66101580
chr12	113133900	113134590		chr7	69171650	69186470
chr12	116325210	116325560		chr7	74091240	74105260
chr12	126949780	126950980		chr7	74262000	74296040
chr13	28530890	28531340		chr7	74330250	74342490
chr13	36514490	36514940		chr7	78053160	78067150
chr13	36549710	36550240		chr7	88215320	88221790
chr13	36552030	36552760		chr7	101159290	101164540
chr13	41465140	41465650		chr7	101932070	101938530
chr13	45340690	45341130		chr7	102301260	102315770
chr13	48579080	48580010		chr7	128733000	128741760
chr13	51315390	51316120		chr7	139088190	139113810
chr13	59356650	59357210		chr7	139350600	139363640
chr13	74063140	74063350		chr7	148856020	148886950
chr13	75507100	75507780		chr7	157329890	157340590
chr13	110042610	110043030		chr7	157922550	157929740
chr13	110465720	110466500		chr7	159189080	159200670
chr13	110488110	110488600		chr8	2086360	2095280
chr13	111560040	111560460		chr8	19738830	19745830
chr14	21068460	21069020		chr8	22438840	22464050
chr14	21070990	21072570		chr8	23505180	23510680
chr14	22387700	22388030		chr8	26171510	26179980
chr14	22400530	22401130		chr8	27359610	27383630
chr14	24310710	24311510		chr8	29527990	29535700
chr14	24313090	24313350		chr8	29746120	29755890
chr14	54712000	54712710		chr8	35864620	35870860
chr14	64762120	64763000		chr8	37778380	37788710
chr14	65411640	65413840		chr8	38641720	38647120
chr14	75230050	75230630		chr8	60905780	60918820
chr14	76956140	76956880		chr8	73143980	73149230
chr14	76961740	76962480		chr8	102650760	102665170
chr14	77660740	77660980		chr8	102732730	102744680
chr14	79800760	79801100		chr8	124598130	124607770
chr14	89383790	89384410		chr8	125272800	125292630
chr14	91373040	91374230		chr8	130410440	130449440
chr14	91375220	91375620		chr8	133142690	133149010
chr14	93064720	93064940		chr8	133554890	133574280
chr14	93065810	93066450		chr8	134915070	134926440
chr14	95295140	95295510		chr8	141115090	141123970
chr14	98170560	98170790		chr8	141413800	141420720
chr14	99746500	99746930		chr9	2617420	2665090
chr14	99752220	99752910		chr9	35157040	35163230
chr14	100214220	100214630		chr9	36497100	36506240
chr14	105473490	105474170		chr9	36829640	36845730
chr15	40277010	40277530		chr9	36986800	37015480
chr15	53444110	53444460		chr9	72312100	72318200
chr15	75201280	75202840		chr9	79876360	79889470
chr15	75693740	75694920		chr9	88775030	88785580
chr15	75699740	75700790		chr9	91097730	91103610
chr15	77015300	77015500		chr9	91190600	91196920
chr15	77015710	77016300		chr9	93088450	93100850
chr15	77017540	77017800		chr9	113666700	113680890
chr15	77187810	77188300		chr9	114176080	114184700
chr15	77577120	77579280		chr9	114609060	114622250
chr15	77581150	77581940		chr9	127713780	127723980
chr15	77890910	77892020		chr9	128273990	128289710
chr15	77893940	77894780		chr9	128632830	128649810
chr15	78756180	78757580		chr9	129584110	129588440
chr15	78758480	78758940		chr9	136256250	136265850
chr15	78760250	78762130		chr9	136582270	136590290
chr15	82540020	82540450		chr9	137022450	137036070
chr15	90101700	90102830		chr9	137081950	137094010
chr15	90145530	90145830		chr9	137427080	137433260
chr15	94287720	94287950		chr10	1111740	1123940
chr15	99167640	99168160		chr10	5800910	5823600
chr15	99604770	99605050		chr10	7461590	7522790
chr15	101159320	101159730		chr10	12387430	12395270
chr15	101167590	101168930		chr10	24380310	24386850
chr15	101201470	101201950		chr10	30211550	30225700
chr15	101446260	101446760		chr10	37809810	37817900
chr16	636170	637160		chr10	42869190	42875490
chr16	641760	641990		chr10	43035220	43047230
chr16	1430580	1431020		chr10	45401490	45407390
chr16	1432590	1432890		chr10	49645720	49653560
chr16	2147350	2147610		chr10	52244990	52254120
chr16	2147860	2148610		chr10	63697810	63705560
chr16	2153190	2154270		chr10	63709940	63715720
chr16	2159330	2160330		chr10	72681250	72697460
chr16	2160730	2161770		chr10	79404360	79423020
chr16	10275360	10276070		chr10	88949370	88953960
chr16	10280050	10280680		chr10	93408860	93414360
chr16	10777080	10777290		chr10	96692830	96750510
chr16	10868430	10868800		chr10	96751700	96766820
chr16	11506430	11507470		chr10	103817400	103839870
chr16	11510260	11510960		chr10	110453290	110465890
chr16	16014600	16015240		chr10	119263040	119273760
chr16	16015760	16016080		chr10	122204260	122209630
chr16	16022640	16022950		chr10	130881420	130897050
chr16	20900360	20900910		chr10	132570250	132576320
chr16	20904730	20905150		chr11	2314010	2319340
chr16	23509960	23510470		chr11	2822950	2833660
chr16	25257010	25257550		chr11	6644150	6648800
chr16	25258030	25258670		chr11	15504910	15509900
chr16	27401850	27402550		chr11	32384170	32398990
chr16	27402730	27403620		chr11	44595590	44613820
chr16	27426900	27427610		chr11	44936310	44966050
chr16	27430690	27431350		chr11	45014340	45038750
chr16	29676020	29676260		chr11	48102560	48113120
chr16	31117490	31117980		chr11	60908600	60916450
chr16	53208430	53208720		chr11	64393790	64422660
chr16	54367120	54367530		chr11	64435750	64450070
chr16	56860360	56861380		chr11	72429280	72439420
chr16	56870070	56870360		chr11	75158050	75167250
chr16	56971190	56971930		chr11	75569580	75586450
chr16	56980930	56981820		chr11	76626410	76633400
chr16	56985770	56986030		chr11	77104340	77114290
chr16	57003430	57003950		chr11	79192790	79254520
chr16	57532530	57533100		chr11	79436140	79451110
chr16	57533920	57534420		chr11	83548250	83570530
chr16	57536000	57536530		chr11	96336390	96343840
chr16	58336870	58337360		chr11	117177470	117192560
chr16	58339790	58340220		chr11	118905840	118932270
chr16	66585800	66586060		chr11	119309330	119326400
chr16	66880390	66880780		chr11	128690570	128739770
chr16	66923370	66924020		chr12	786400	802180
chr16	67246000	67246570		chr12	1793630	1803350
chr16	67247050	67247760		chr12	3044330	3052850
chr16	81497580	81498150		chr12	4114690	4124270
chr16	81501120	81501600		chr12	4132160	4149370
chr16	81737990	81738390		chr12	4163590	4171890
chr16	81738560	81739300		chr12	5045850	5054450
chr16	81745950	81746590		chr12	6333600	6358850
chr16	85611530	85612200		chr12	14238560	14242170
chr16	85613310	85613640		chr12	27520730	27542700
chr16	85751070	85751480		chr12	39670770	39675920
chr16	85754690	85755100		chr12	41191060	41197270
chr16	87777760	87778010		chr12	47395850	47402460
chr16	87780580	87780960		chr12	47861550	47871470
chr17	2819310	2819900		chr12	50106570	50115000
chr17	2824980	2825960		chr12	51938840	51945180
chr17	2848940	2849520		chr12	53748790	53758130
chr17	2852190	2852720		chr12	54253840	54265960
chr17	16286020	16286460		chr12	57276570	57295470
chr17	16286620	16287750		chr12	57447960	57464440
chr17	17506910	17507240		chr12	64655660	64686930
chr17	17663620	17664190		chr12	75849880	75856920
chr17	17664550	17664770		chr12	89155660	89167380
chr17	17693420	17693960		chr12	92563030	92571160
chr17	17694160	17694770		chr12	93178320	93188500
chr17	17782090	17784700		chr12	93776020	93801330
chr17	17823440	17824190		chr12	94631840	94654540
chr17	17836410	17837160		chr12	98394770	98406030
chr17	17837870	17838120		chr12	105323740	105332730
chr17	17838290	17838650		chr12	111352970	111366620
chr17	17839760	17840900		chr12	111402100	111415640
chr17	21368610	21369450		chr12	111423520	111456670
chr17	21372600	21374000		chr12	113116860	113144330
chr17	21374990	21375280		chr12	116313480	116327140
chr17	29162730	29163790		chr12	126947330	126953430
chr17	38449530	38449910		chr13	28523630	28532590
chr17	38746690	38747340		chr13	36511580	36517670
chr17	42188560	42189850		chr13	36548710	36556660
chr17	42194100	42194550		chr13	41461680	41468830
chr17	44601360	44602060		chr13	45327840	45343680
chr17	44604380	44605250		chr13	48566880	48581090
chr17	45200850	45201100		chr13	51310880	51320000
chr17	48470280	48470690		chr13	59354240	59364160
chr17	50178260	50178580		chr13	74047030	74077590
chr17	64974880	64976130		chr13	75504200	75510810
chr17	64985740	64986650		chr13	110039610	110046480
chr17	76529200	76529410		chr13	110463890	110476910
chr17	76819960	76820900		chr13	110483220	110493550
chr17	77372940	77373820		chr13	111557290	111563530
chr17	77373990	77374860		chr14	21068270	21074240
chr17	79760120	79760340		chr14	22382180	22404090
chr18	23231430	23232200		chr14	24303750	24316770
chr18	35041050	35041780		chr14	54707140	54714340
chr18	47930020	47932060		chr14	64760360	64765890
chr18	47936920	47937200		chr14	65410510	65416000
chr18	48932150	48932630		chr14	75225040	75254140
chr18	54269530	54270120		chr14	76949940	76966120
chr18	58658130	58658560		chr14	77650770	77664270
chr18	59862080	59862690		chr14	79797070	79805280
chr18	63141670	63142280		chr14	89381200	89389520
chr19	722410	723560		chr14	91363220	91380150
chr19	727810	728300		chr14	93059880	93071830
chr19	947600	947920		chr14	95288810	95305350
chr19	952530	953470		chr14	98166720	98175930
chr19	1668530	1669000		chr14	99744630	99753220
chr19	2475270	2476220		chr14	100211460	100230260
chr19	2478480	2479210		chr14	105466940	105474850
chr19	2614030	2614500		chr15	40274440	40279650
chr19	2623880	2625080		chr15	53441100	53449690
chr19	2627100	2627920		chr15	75195010	75206300
chr19	3428340	3429010		chr15	75691540	75706790
chr19	3606720	3607080		chr15	77012450	77022970
chr19	3608190	3608710		chr15	77184550	77190320
chr19	3608900	3609330		chr15	77572280	77585480
chr19	3610070	3610420		chr15	77887420	77896620
chr19	3610680	3610930		chr15	78755290	78766670
chr19	4638860	4639350		chr15	82529910	82542240
chr19	4648270	4648840		chr15	90089080	90107650
chr19	4692350	4693140		chr15	90143950	90147710
chr19	5338280	5339140		chr15	94280350	94303110
chr19	6741100	6741330		chr15	99165960	99171730
chr19	8195490	8195780		chr15	99599530	99608260
chr19	11089430	11091140		chr15	101156220	101171790
chr19	12777780	12778700		chr15	101193620	101204500
chr19	12788830	12790570		chr15	101444440	101454150
chr19	12793400	12794130		chr16	634490	643500
chr19	13210800	13211480		chr16	1427940	1435510
chr19	13836420	13837000		chr16	2145230	2165060
chr19	13839330	13840090		chr16	10272110	10284230
chr19	14418060	14418630		chr16	10759370	10790420
chr19	14517940	14518950		chr16	10860890	10922920
chr19	16584390	16585140		chr16	11494240	11512040
chr19	16585890	16586480		chr16	15993600	16026490
chr19	16587070	16589080		chr16	20897050	20907190
chr19	17075050	17075980		chr16	23501280	23512760
chr19	17079710	17080430		chr16	25254580	25264590
chr19	17081750	17082430		chr16	27397920	27409200
chr19	17948910	17949230		chr16	27422650	27438580
chr19	17949920	17950890		chr16	29656000	29684050
chr19	18173240	18174110		chr16	31110650	31119610
chr19	28589900	28590740		chr16	53204040	53223790
chr19	33187030	33187240		chr16	54364480	54368770
chr19	38251880	38252100		chr16	56854680	56872560
chr19	38252750	38253770		chr16	56960680	57006400
chr19	43525260	43526200		chr16	57529200	57539650
chr19	43526860	43527550		chr16	58335450	58350070
chr19	44845680	44846190		chr16	66578750	66590280
chr19	48363270	48363910		chr16	66872660	66882030
chr19	48364100	48364650		chr16	66922620	66929260
chr19	48965160	48966010		chr16	67238120	67249780
chr19	49929620	49929960		chr16	81493390	81502780
chr19	49930170	49930430		chr16	81737250	81759500
chr19	50414990	50415850		chr16	85606330	85617880
chr19	50431900	50433280		chr16	85749090	85760770
chr19	51132210	51132510		chr16	87772060	87787280
chr19	54660840	54661190		chr17	2814010	2831300
chr2	670430	672090		chr17	2846960	2855710
chr2	6781180	6781760		chr17	16284440	16289100
chr2	9555030	9556160		chr17	17502200	17519800
chr2	9642980	9644120		chr17	17661200	17672340
chr2	16625100	16625370		chr17	17684750	17696120
chr2	17804330	17804970		chr17	17776620	17788220
chr2	17805740	17806100		chr17	17813070	17852590
chr2	20566000	20566540		chr17	21367850	21378940
chr2	20578930	20579730		chr17	29161870	29166470
chr2	25294800	25295340		chr17	38446990	38453830
chr2	26691940	26693050		chr17	38739590	38748840
chr2	27071420	27072140		chr17	42187640	42195670
chr2	31137130	31137440		chr17	44599230	44611310
chr2	31137930	31139120		chr17	45195940	45204040
chr2	37829480	37830360		chr17	48466500	48473710
chr2	40450940	40452040		chr17	50176870	50188570
chr2	40452290	40452490		chr17	64960850	64992130
chr2	43104770	43104970		chr17	76520890	76531270
chr2	43105920	43106450		chr17	76818400	76821870
chr2	43107050	43107430		chr17	77367860	77378250
chr2	45675460	45675820		chr17	79757270	79765050
chr2	46568950	46569660		chr18	23222600	23234400
chr2	48753320	48753770		chr18	35037580	35047570
chr2	62293730	62294140		chr18	47929480	47943090
chr2	64653390	64654280		chr18	48926450	48942290
chr2	64865350	64865670		chr18	54260290	54273150
chr2	70472440	70472860		chr18	58655440	58663480
chr2	70473280	70473560		chr18	59859180	59887510
chr2	70930720	70931390		chr18	63134990	63145670
chr2	73225420	73226610		chr19	720690	736060
chr2	74020890	74021760		chr19	946030	956100
chr2	74037400	74038060		chr19	1660410	1670170
chr2	74178330	74179280		chr19	2474240	2480670
chr2	74439990	74440760		chr19	2612710	2657340
chr2	85524390	85524590		chr19	3424400	3431370
chr2	85893570	85894080		chr19	3599100	3611820
chr2	96527430	96529010		chr19	4634920	4641250
chr2	96684180	96684770		chr19	4644540	4650980
chr2	98775310	98775940		chr19	4691810	4700840
chr2	109467800	109468380		chr19	5333500	5341210
chr2	109474390	109474730		chr19	6735300	6742100
chr2	127086810	127087450		chr19	8186160	8199150
chr2	127626330	127626670		chr19	11071210	11100810
chr2	127626910	127627320		chr19	12776510	12795010
chr2	127633190	127633610		chr19	13203580	13213380
chr2	127637660	127638220		chr19	13832710	13845640
chr2	128473550	128474060		chr19	14397930	14424090
chr2	128600680	128601000		chr19	14511590	14524420
chr2	128716060	128717000		chr19	16579100	16594650
chr2	145752100	145752630		chr19	17072480	17086080
chr2	158998760	158999650		chr19	17948190	17951900
chr2	168518400	168518710		chr19	18164890	18175220
chr2	168521280	168521540		chr19	28588010	28592820
chr2	174489770	174490360		chr19	33184010	33188370
chr2	205914620	205914980		chr19	38248810	38256060
chr2	217901960	217902850		chr19	43523460	43528890
chr2	217905640	217906120		chr19	44844090	44854760
chr2	218399940	218400250		chr19	48361560	48374230
chr2	218404720	218404970		chr19	48959380	48972310
chr2	218405860	218407060		chr19	49918630	49933900
chr2	231642760	231643530		chr19	50408370	50417460
chr2	236545190	236546420		chr19	50426170	50438160
chr2	241859610	241860370		chr19	51120400	51133610
chr20	362160	362750		chr19	54659420	54665680
chr20	3846410	3847250		chr20	355490	365810
chr20	16158350	16159110		chr20	3835910	3849800
chr20	24584780	24585300		chr20	16156230	16161910
chr20	24587250	24587450		chr20	24582880	24592290
chr20	24587640	24587990		chr20	25029270	25048210
chr20	25035990	25036810		chr20	31858050	31876580
chr20	31868890	31869300		chr20	31948520	31957820
chr20	31951570	31952030		chr20	36752980	36762730
chr20	31956530	31957200		chr20	38801850	38819700
chr20	36754840	36755150		chr20	40989560	41015710
chr20	38805180	38807370		chr20	44029280	44037610
chr20	38809150	38809450		chr20	44692100	44707060
chr20	38812070	38813370		chr20	48889300	48901660
chr20	40990850	40991140		chr20	48907280	48915010
chr20	40991430	40992040		chr20	50624120	50632230
chr20	41005230	41005800		chr20	57242260	57254030
chr20	41005960	41006430		chr20	62615410	62631610
chr20	44033050	44033410		chr20	62974600	62983440
chr20	44695520	44696610		chr20	64067220	64081330
chr20	44700890	44701450		chr21	35230430	35241860
chr20	44702740	44703780		chr21	38370240	38462120
chr20	48898040	48898480		chr21	41954900	41969410
chr20	48911960	48912520		chr21	42377930	42388350
chr20	50625970	50626340		chr21	42395740	42400850
chr20	50627870	50629640		chr21	43800090	43810010
chr20	57250530	57251490		chr22	22545850	22550250
chr20	62623580	62624590		chr22	25061260	25071520
chr20	62978390	62978930		chr22	26522000	26558050
chr20	64071430	64071920		chr22	31277630	31294800
chr21	35239820	35240210		chr22	36154550	36165140
chr21	38384290	38384520		chr22	36446210	36475610
chr21	38387920	38388130		chr22	37075930	37090970
chr21	38404310	38404680		chr22	37268860	37292540
chr21	38435240	38435680		chr22	37991550	38003740
chr21	38439540	38440770		chr22	38898230	38903060
chr21	41955910	41956260		chr22	41914970	41954220
chr21	42384340	42384760		chr22	46478380	46487620
chr21	42397290	42397920		chr22	46766550	46778460
chr21	43805340	43805900		chr22	50291940	50297250
chr22	22547630	22548250		chrX	1327380	1335810
chr22	25067920	25069120		chrX	11411390	11429360
chr22	26535430	26536020		chrX	13688170	13698310
chr22	26546130	26546650		chrX	19858180	19884450
chr22	31290320	31291080		chrX	40930960	40934670
chr22	36156970	36157250		chrX	68841300	68846400
chr22	36466530	36467150		chrX	68908920	68918560
chr22	36467900	36468410		chrX	69022800	69029640
chr22	37081470	37082280
chr22	37284560	37285390
chr22	37291120	37291460
chr22	37996040	37997230
chr22	38900920	38901440
chr22	41919380	41921090
chr22	41931770	41932190
chr22	41951900	41952670
chr22	46483190	46483530
chr22	46768580	46769630
chr22	46777540	46777910
chr22	50293910	50294300
chr3	5011110	5012310
chr3	10377270	10377630
chr3	13297780	13298260
chr3	23602900	23603200
chr3	27072590	27073080
chr3	31952240	31952520
chr3	34109240	34110270
chr3	45535520	45535840
chr3	45537690	45538850
chr3	45547310	45547540
chr3	45547910	45548630
chr3	45552170	45552570
chr3	48465690	48466560
chr3	48472920	48473470
chr3	50611610	50612280
chr3	52238720	52239640
chr3	54013880	54014650
chr3	57983810	57984480
chr3	100412680	100413100
chr3	107599120	107599610
chr3	125055820	125056360
chr3	125915910	125917450
chr3	125920350	125921140
chr3	126537140	126537660
chr3	126537840	126538050
chr3	128993690	128994140
chr3	136884170	136884530
chr3	138984610	138984970
chr3	138986000	138986440
chr3	143353090	143353330
chr3	177726820	177727090
chr3	177729570	177729950
chr3	184465990	184467050
chr3	184472700	184473140
chr3	187958600	187959040
chr3	187979710	187979990
chr3	194880020	194881160
chr3	197734550	197735120
chr3	197736470	197737390
chr4	2484800	2485540
chr4	2852560	2852910
chr4	5843330	5844310
chr4	5844520	5844820
chr4	7013120	7013640
chr4	8276690	8279150
chr4	9722100	9722440
chr4	10019010	10019340
chr4	10022890	10023710
chr4	10033190	10034120
chr4	19074360	19074600
chr4	42636050	42636580
chr4	42656050	42656540
chr4	42656840	42657750
chr4	52260230	52261180
chr4	54908640	54909310
chr4	54914060	54914530
chr4	112145390	112146380
chr4	112284340	112285270
chr4	112285500	112286140
chr4	123444200	123444660
chr4	139978590	139979090
chr4	140092560	140093420
chr4	140095600	140096330
chr4	144644890	144647040
chr4	153433260	153433930
chr4	184537740	184538180
chr5	1129190	1129950
chr5	1130850	1131360
chr5	1138330	1140430
chr5	5155730	5156130
chr5	32585590	32586300
chr5	74433280	74433550
chr5	80105710	80106740
chr5	80109760	80110000
chr5	80110190	80110510
chr5	96896810	96897210
chr5	102814930	102815610
chr5	103367140	103367410
chr5	111757370	111758310
chr5	134466040	134466440
chr5	139709590	139711320
chr5	150159880	150160380
chr5	150557090	150557800
chr5	151095130	151096260
chr5	151150370	151151180
chr5	151155670	151156350
chr5	170427450	170428200
chr5	172789380	172789670
chr5	175657780	175657980
chr5	177389910	177390640
chr5	178434740	178435320
chr6	298410	299060
chr6	391100	392230
chr6	393560	394360
chr6	3162680	3163430
chr6	7910560	7911030
chr6	12010870	12011580
chr6	12012640	12013470
chr6	17705730	17706890
chr6	21997750	21997970
chr6	25404750	25405550
chr6	28136670	28137440
chr6	28141540	28142040
chr6	34030870	34031860
chr6	35360750	35361240
chr6	35363000	35363670
chr6	36963730	36964200
chr6	37102550	37103200
chr6	37516280	37516720
chr6	40695340	40696280
chr6	40719540	40720200
chr6	40721080	40721520
chr6	41706070	41706730
chr6	41707820	41708200
chr6	41734820	41735060
chr6	42022340	42023060
chr6	42048500	42049020
chr6	42050410	42050990
chr6	71122380	71123080
chr6	106086140	106086600
chr6	125714630	125714900
chr6	132354280	132355170
chr6	134117360	134118050
chr6	137218840	137219390
chr6	137866840	137867160
chr6	137867540	137868240
chr6	137880760	137881390
chr6	142946130	142946940
chr6	142947140	142947870
chr6	151239910	151241620
chr6	159978910	159979210
chr6	159979410	159979610
chr6	163355550	163356290
chr6	163369130	163369370
chr6	167090020	167090290
chr7	518980	519740
chr7	522010	522730
chr7	522890	523300
chr7	524100	524300
chr7	1331760	1333020
chr7	2403130	2403770
chr7	2406600	2407020
chr7	3149700	3150550
chr7	5556060	5556340
chr7	21944720	21945340
chr7	21945500	21946630
chr7	22481730	22482160
chr7	22482520	22482900
chr7	24932630	24933210
chr7	25624900	25625910
chr7	44980440	44980760
chr7	50335670	50336270
chr7	50336910	50337330
chr7	65982020	65982710
chr7	66099910	66100220
chr7	69174180	69174480
chr7	69175350	69175800
chr7	74092460	74093650
chr7	74272710	74272980
chr7	74275250	74275840
chr7	74292900	74293340
chr7	74338200	74338500
chr7	78058180	78058590
chr7	88219860	88220660
chr7	101162540	101163040
chr7	101935680	101935890
chr7	102303610	102304260
chr7	102306670	102307510
chr7	128739290	128739870
chr7	139093600	139093900
chr7	139109170	139110080
chr7	139359970	139360770
chr7	148884050	148884690
chr7	157337030	157337700
chr7	157926890	157927880
chr7	159190960	159192370
chr7	159197190	159197810
chr8	2089960	2090330
chr8	19739840	19740750
chr8	19742270	19742880
chr8	22440790	22441600
chr8	23508560	23509400
chr8	26174740	26175310
chr8	27363700	27364350
chr8	27366620	27366990
chr8	29529670	29530000
chr8	29749460	29749960
chr8	35867490	35868230
chr8	37783670	37784390
chr8	37785940	37786670
chr8	38643420	38643980
chr8	38644520	38645170
chr8	60908620	60909910
chr8	73146540	73146800
chr8	102655410	102657070
chr8	102662670	102663340
chr8	102734920	102735190
chr8	124604730	124605490
chr8	125278410	125278650
chr8	125280830	125281250
chr8	130419040	130419800
chr8	130432800	130433420
chr8	130437820	130438160
chr8	130443940	130444370
chr8	130444580	130444910
chr8	133146840	133147910
chr8	133560860	133561640
chr8	133569860	133570680
chr8	133570960	133571350
chr8	133571720	133572740
chr8	134918250	134919320
chr8	141116770	141117670
chr8	141117870	141120390
chr8	141416530	141417150
chr8	141417670	141418300
chr9	2621130	2622360
chr9	35161920	35162690
chr9	36499820	36500020
chr9	36830580	36830790
chr9	36995950	36996250
chr9	72315220	72316170
chr9	79883280	79883730
chr9	79884420	79884970
chr9	88783660	88784110
chr9	91100210	91101430
chr9	91191790	91192050
chr9	91193080	91194270
chr9	93094860	93096640
chr9	93097340	93097680
chr9	113675310	113675970
chr9	113676620	113676820
chr9	114178950	114179340
chr9	114180540	114180960
chr9	114611350	114612010
chr9	114616740	114617390
chr9	127715490	127716070
chr9	128275570	128275990
chr9	128285410	128285620
chr9	128643620	128644040
chr9	129586590	129587020
chr9	136258190	136258650
chr9	136262520	136263260
chr9	136587060	136587580
chr9	136588180	136589100
chr9	137035030	137035370
chr9	137082930	137084120
chr9	137086850	137087140
chr9	137429360	137431010
chrX	1330470	1330680
chrX	11427670	11427870
chrX	13689130	13689380
chrX	19863360	19863990
chrX	40933870	40934100
chrX	68842800	68843640
chrX	68914200	68914940
chrX	69024260	69024740

## Sheet: Venn_HDAC2_lost_H3K27ac_gained
HDAC2 lost peaks in ARID5B KO overlapping with H3K27ac gained peaks upon Entinostat treatment				H3K27ac gained peaks upon Entinostat treatment overlapping with HDAC2 lost peaks in ARID5B KO
chr1	2099680	2101040		chr1	2097810	2108410
chr1	2106970	2107420		chr1	2428140	2459420
chr1	2431370	2431630		chr1	7547110	7552680
chr1	2435490	2435840		chr1	9397030	9430440
chr1	2438860	2440600		chr1	19710100	19716210
chr1	2444760	2445040		chr1	23365850	23373300
chr1	2446280	2446880		chr1	24008130	24014570
chr1	7549090	7550020		chr1	25753650	25780100
chr1	9421370	9421790		chr1	26153540	26163180
chr1	9422850	9423200		chr1	27551870	27611510
chr1	9428590	9429260		chr1	27861890	27879410
chr1	19715660	19716020		chr1	28883010	28894550
chr1	23368050	23369870		chr1	29703920	29713130
chr1	23370690	23371400		chr1	31928210	31945610
chr1	24011860	24012190		chr1	34123860	34129090
chr1	25760610	25761030		chr1	36379880	36398430
chr1	26161570	26161920		chr1	39642630	39649080
chr1	27568320	27569470		chr1	54470580	54482460
chr1	27572280	27573140		chr1	93731350	93755130
chr1	27575100	27575530		chr1	94790190	94799740
chr1	27577150	27578000		chr1	112696340	112708270
chr1	27590020	27590490		chr1	116873460	116885230
chr1	27605510	27606770		chr1	145954810	145966060
chr1	27872250	27872680		chr1	150559670	150572700
chr1	27873030	27873990		chr1	156122780	156131280
chr1	28886460	28887050		chr1	156657380	156671890
chr1	29709170	29709980		chr1	160203560	160210750
chr1	31937390	31937850		chr1	161704390	161714180
chr1	31938210	31939110		chr1	180924790	180937060
chr1	34126860	34127210		chr1	181126030	181143190
chr1	36397290	36397910		chr1	182586910	182653300
chr1	39646140	39646880		chr1	182774050	182788780
chr1	54474970	54476030		chr1	201015120	201029200
chr1	93740770	93741490		chr1	201528470	201572840
chr1	94795260	94795890		chr1	202306820	202318690
chr1	112700770	112701170		chr1	203165210	203180760
chr1	112706970	112707610		chr1	206555460	206569740
chr1	116878880	116879580		chr1	206647990	206687370
chr1	145960230	145961050		chr1	224495490	224508320
chr1	150560080	150560340		chr2	9139590	9145850
chr1	150561000	150562890		chr2	16620370	16631730
chr1	156123470	156124200		chr2	17788590	17827940
chr1	156660230	156660570		chr2	20562300	20580910
chr1	156660860	156661780		chr2	27070160	27088110
chr1	160204580	160204920		chr2	43103910	43115520
chr1	161706750	161707440		chr2	48747960	48756130
chr1	180925670	180925990		chr2	70927670	70934150
chr1	181131250	181132300		chr2	73222330	73228750
chr1	181133300	181133600		chr2	96682340	96687000
chr1	181134670	181135650		chr2	100892730	100897170
chr1	182611800	182612410		chr2	121811150	121828060
chr1	182782120	182782730		chr2	127619210	127645030
chr1	201019370	201020480		chr2	168515090	168536470
chr1	201023660	201024100		chr2	172354110	172362230
chr1	201024340	201024930		chr2	174483580	174497160
chr1	201538560	201539290		chr2	218393840	218409170
chr1	202310260	202310650		chr2	224762390	224774020
chr1	203175310	203176560		chr2	231176060	231184380
chr1	206558180	206558400		chr2	231637410	231649820
chr1	206685440	206686180		chr3	13292490	13303110
chr1	224502910	224503110		chr3	23599110	23606960
chr1	224503310	224503980		chr3	48462580	48481050
chr10	1115600	1115960		chr3	48501280	48512880
chr10	5813720	5814370		chr3	50597500	50630110
chr10	43039240	43040220		chr3	52223440	52257720
chr10	62109680	62110210		chr3	122562440	122581660
chr10	72692790	72693120		chr3	123109750	123116140
chr10	79413350	79413760		chr3	125050750	125056770
chr10	79419840	79420350		chr3	125915190	125923050
chr10	97840130	97840850		chr3	130105350	130109390
chr10	97842870	97843070		chr3	143347820	143354950
chr10	97849440	97849770		chr3	143819540	143827500
chr10	103820500	103820930		chr3	194734640	194740280
chr10	103833540	103835100		chr3	197733160	197739260
chr10	119268770	119269270		chr4	5841450	5846770
chr10	119271610	119272100		chr4	8273680	8285680
chr10	130885160	130885810		chr4	10017820	10025760
chr10	130887250	130887470		chr4	40294840	40310130
chr11	1850700	1851210		chr4	54905760	54919890
chr11	1854860	1855120		chr4	112269220	112292790
chr11	2316080	2317160		chr4	140090190	140106350
chr11	2778310	2779520		chr4	144643000	144648610
chr11	15507230	15507750		chr5	1125610	1142450
chr11	35088360	35088700		chr5	74431520	74437070
chr11	44950580	44951200		chr5	95627490	95634010
chr11	44954840	44955590		chr5	103351640	103372420
chr11	46330390	46330870		chr5	133861930	133872250
chr11	60910850	60911440		chr5	139757000	139766950
chr11	62556100	62556340		chr5	150152010	150165780
chr11	64397890	64398260		chr5	151148940	151159640
chr11	64414990	64415270		chr5	172783980	172800840
chr11	76629810	76630590		chr5	178432070	178437780
chr11	79199850	79200650		chr6	287630	319010
chr11	79236590	79236980		chr6	390560	416630
chr11	91970800	91971110		chr6	3159890	3170530
chr11	96341220	96342010		chr6	7104250	7110790
chr11	117178450	117180410		chr6	21995340	22001940
chr11	117181160	117181580		chr6	28122960	28142900
chr11	118909020	118909710		chr6	35355700	35374460
chr11	118910330	118910530		chr6	40687100	40724110
chr11	118916300	118916610		chr6	42000620	42051610
chr11	118918320	118918730		chr6	106079060	106088790
chr11	118919190	118919720		chr6	137216170	137236480
chr11	119316120	119316580		chr6	142924160	142949650
chr11	119316910	119317990		chr6	151138300	151145360
chr11	128694720	128695470		chr6	151232140	151245240
chr12	1796290	1797550		chr7	517470	528300
chr12	4133810	4134450		chr7	2395860	2414650
chr12	5051850	5052500		chr7	3147960	3152120
chr12	6336410	6336940		chr7	5555240	5561140
chr12	6340720	6340920		chr7	21933390	21949780
chr12	29153430	29153780		chr7	22479790	22489900
chr12	53750720	53751240		chr7	25612840	25629010
chr12	55742810	55743800		chr7	30426030	30439790
chr12	57211240	57211990		chr7	44973310	44988470
chr12	57212820	57213160		chr7	50328260	50345050
chr12	57452200	57453130		chr7	65978600	65997430
chr12	57455910	57456560		chr7	66097690	66101580
chr12	57461040	57462850		chr7	69171650	69186470
chr12	62932210	62932470		chr7	74262000	74296040
chr12	62934370	62935310		chr7	88215320	88221790
chr12	92570230	92570490		chr7	101169010	101173420
chr12	94649810	94650780		chr7	102301260	102315770
chr12	111355380	111355760		chr7	102507090	102519720
chr12	111361330	111361900		chr7	139350600	139363640
chr12	111407730	111408140		chr7	148719410	148727290
chr12	111408730	111410090		chr7	157329890	157340590
chr12	111445910	111446760		chr8	3180750	3197870
chr12	113130160	113131110		chr8	19738830	19745830
chr12	113134130	113136360		chr8	22438840	22464050
chr12	132770030	132770710		chr8	27323920	27336910
chr13	23845390	23845860		chr8	27359610	27383630
chr13	45340600	45341220		chr8	28366610	28376330
chr13	51315420	51315830		chr8	130410440	130449440
chr13	110475520	110475820		chr8	133142690	133149010
chr13	111560780	111561500		chr8	134915070	134926440
chr14	22391860	22392470		chr8	141115090	141123970
chr14	22397150	22397570		chr8	141413800	141420720
chr14	68730590	68731240		chr9	2617420	2665090
chr14	99746310	99746960		chr9	35157040	35163230
chr14	100214360	100214910		chr9	36829640	36845730
chr14	100223520	100223780		chr9	69669960	69677660
chr14	105470640	105471170		chr9	79876360	79889470
chr14	105473520	105474300		chr9	93088450	93100850
chr15	63189080	63189380		chr9	128273990	128289710
chr15	63189540	63190120		chr9	128632830	128649810
chr15	67884480	67885120		chr9	136256250	136265850
chr15	72230050	72231410		chr9	137022450	137036070
chr15	75204670	75204940		chr9	137081950	137094010
chr15	77017250	77017710		chr9	137408780	137420250
chr15	77577150	77579410		chr9	137427080	137433260
chr15	82540640	82540950		chr10	1111740	1123940
chr15	84748040	84748800		chr10	5800910	5823600
chr15	90101370	90102870		chr10	43035220	43047230
chr15	90145250	90145740		chr10	62101660	62113040
chr15	90146000	90146500		chr10	72681250	72697460
chr15	99168700	99169350		chr10	79404360	79423020
chr16	642370	642630		chr10	97837650	97856790
chr16	1305650	1306380		chr10	103817400	103839870
chr16	2147790	2148420		chr10	119263040	119273760
chr16	2149890	2150460		chr10	130881420	130897050
chr16	2154700	2154960		chr11	1849220	1856280
chr16	2160720	2161900		chr11	2314010	2319340
chr16	10275270	10276060		chr11	2776920	2782800
chr16	10776950	10777870		chr11	15504910	15509900
chr16	10779310	10779700		chr11	35085760	35091620
chr16	10787470	10787680		chr11	44936310	44966050
chr16	11508180	11508450		chr11	46328520	46334120
chr16	29661420	29661850		chr11	60908600	60916450
chr16	29666710	29667160		chr11	62554080	62560270
chr16	31117560	31118180		chr11	64393790	64422660
chr16	56965410	56966000		chr11	76626410	76633400
chr16	56983530	56983870		chr11	79192790	79254520
chr16	56989100	56989880		chr11	91969320	91974450
chr16	58346140	58346500		chr11	96336390	96343840
chr16	66360720	66361280		chr11	117177470	117192560
chr16	67246090	67246970		chr11	118905840	118932270
chr16	67984930	67985160		chr11	119309330	119326400
chr16	75160000	75160370		chr11	128690570	128739770
chr16	81752130	81752490		chr12	1793630	1803350
chr16	85607860	85608350		chr12	4132160	4149370
chr16	85756110	85756540		chr12	5045850	5054450
chr16	88555960	88556190		chr12	6333600	6358850
chr17	3687970	3688250		chr12	29147750	29167700
chr17	17664050	17664770		chr12	53748790	53758130
chr17	17669700	17670060		chr12	55741520	55750280
chr17	17670500	17670810		chr12	57208300	57215090
chr17	17694890	17695240		chr12	57447960	57464440
chr17	17782380	17782970		chr12	62930370	62935950
chr17	17823440	17824480		chr12	92563030	92571160
chr17	17825080	17825570		chr12	94631840	94654540
chr17	17836360	17837460		chr12	111352970	111366620
chr17	17837670	17838940		chr12	111402100	111415640
chr17	17841000	17841300		chr12	111423520	111456670
chr17	17849190	17849560		chr12	113116860	113144330
chr17	17849950	17850320		chr12	132764150	132774780
chr17	21368440	21369550		chr13	23841660	23851360
chr17	21370500	21370980		chr13	45327840	45343680
chr17	21375180	21376390		chr13	51310880	51320000
chr17	29809760	29810050		chr13	110463890	110476910
chr17	38746680	38748240		chr13	111557290	111563530
chr17	39235670	39235990		chr14	22382180	22404090
chr17	39672140	39672610		chr14	68727230	68737680
chr17	44547610	44547830		chr14	99744630	99753220
chr17	50178360	50178700		chr14	100211460	100230260
chr17	50184720	50185080		chr14	105466940	105474850
chr17	50951990	50952210		chr15	63188680	63196690
chr17	77393150	77393480		chr15	67877730	67886840
chr18	10057210	10057620		chr15	72225730	72233360
chr18	23228720	23229070		chr15	75195010	75206300
chr18	46250450	46251020		chr15	77012450	77022970
chr18	47929880	47932090		chr15	77572280	77585480
chr18	48007950	48008760		chr15	82529910	82542240
chr18	54240800	54241240		chr15	84747290	84753180
chr19	725320	726270		chr15	90089080	90107650
chr19	727210	728310		chr15	90143950	90147710
chr19	947620	948210		chr15	99165960	99171730
chr19	949380	949660		chr16	634490	643500
chr19	953420	953840		chr16	1302090	1312500
chr19	1207410	1207850		chr16	2145230	2165060
chr19	2474630	2477570		chr16	10272110	10284230
chr19	2648260	2648880		chr16	10759370	10790420
chr19	3605870	3607470		chr16	11494240	11512040
chr19	3608100	3609490		chr16	29656000	29684050
chr19	3609760	3611180		chr16	31110650	31119610
chr19	3810620	3811020		chr16	56960680	57006400
chr19	3812320	3812680		chr16	58335450	58350070
chr19	4636480	4636870		chr16	66356130	66366340
chr19	5341030	5341320		chr16	67238120	67249780
chr19	6528720	6529660		chr16	67981450	67991400
chr19	6739340	6740340		chr16	75155870	75162900
chr19	8208830	8210290		chr16	81737250	81759500
chr19	8214200	8214710		chr16	85606330	85617880
chr19	10230980	10231400		chr16	85749090	85760770
chr19	10238340	10238750		chr16	88551460	88560000
chr19	11073860	11074070		chr17	3681940	3690650
chr19	11089090	11089910		chr17	17661200	17672340
chr19	12782820	12783430		chr17	17684750	17696120
chr19	12785750	12786040		chr17	17776620	17788220
chr19	12786470	12786790		chr17	17813070	17852590
chr19	12788600	12793000		chr17	21367850	21378940
chr19	12793660	12794310		chr17	29806470	29812240
chr19	13211050	13211540		chr17	38739590	38748840
chr19	13839490	13840030		chr17	39230680	39240300
chr19	16587060	16589000		chr17	39669420	39681460
chr19	16591110	16591670		chr17	44537320	44551400
chr19	17074870	17075670		chr17	50176870	50188570
chr19	17075960	17076560		chr17	50948930	50956320
chr19	17081880	17082530		chr17	77385640	77395430
chr19	17948340	17949350		chr18	10056130	10063870
chr19	17949840	17950360		chr18	23222600	23234400
chr19	33186190	33186400		chr18	46246100	46254990
chr19	35000010	35000210		chr18	47929480	47943090
chr19	35000830	35001510		chr18	47972290	48013990
chr19	38250660	38251000		chr18	54235670	54256640
chr19	42121510	42122220		chr19	720690	736060
chr19	45506300	45506890		chr19	946030	956100
chr19	46346600	46346970		chr19	1201970	1208540
chr19	46347180	46347490		chr19	2474240	2480670
chr19	48962240	48962480		chr19	2612710	2657340
chr19	49928940	49929450		chr19	3599100	3611820
chr19	49929610	49930410		chr19	3808950	3815840
chr19	50428160	50428730		chr19	4634920	4641250
chr2	9143380	9143770		chr19	5333500	5341210
chr2	16622500	16622820		chr19	6526550	6540130
chr2	16626500	16627000		chr19	6735300	6742100
chr2	16630660	16630950		chr19	8207050	8217980
chr2	17821040	17821510		chr19	10226990	10249210
chr2	20566110	20566500		chr19	11071210	11100810
chr2	27071470	27072200		chr19	12776510	12795010
chr2	27086770	27087150		chr19	13203580	13213380
chr2	43104730	43105080		chr19	13832710	13845640
chr2	48753450	48753710		chr19	16579100	16594650
chr2	70930830	70931380		chr19	17072480	17086080
chr2	73225450	73225830		chr19	17948190	17951900
chr2	96684160	96684560		chr19	33184010	33188370
chr2	100895440	100895760		chr19	34993910	35016510
chr2	121816730	121817260		chr19	38248810	38256060
chr2	127626180	127627080		chr19	42111010	42136060
chr2	127632170	127632400		chr19	45504780	45520020
chr2	127632610	127634630		chr19	46342090	46354970
chr2	127642200	127642460		chr19	48959380	48972310
chr2	168518630	168518840		chr19	49918630	49933900
chr2	172357510	172358090		chr19	50426170	50438160
chr2	174486920	174487580		chr20	3835910	3849800
chr2	218404290	218405150		chr20	24582880	24592290
chr2	218406230	218407120		chr20	31858050	31876580
chr2	224769430	224769970		chr20	32531830	32541400
chr2	231181870	231182160		chr20	33855560	33862110
chr2	231640740	231641190		chr20	38801850	38819700
chr20	3846200	3847450		chr20	40989560	41015710
chr20	24584280	24585300		chr20	44029280	44037610
chr20	24587320	24587960		chr20	44692100	44707060
chr20	31861040	31861550		chr20	47405900	47419530
chr20	32535880	32536530		chr20	50624120	50632230
chr20	33859080	33859760		chr20	62288240	62296150
chr20	38804830	38807390		chr21	29070770	29082970
chr20	38809050	38809650		chr21	38370240	38462120
chr20	41004700	41004940		chr22	17082580	17089370
chr20	41005250	41005750		chr22	25061260	25071520
chr20	41005990	41006560		chr22	26522000	26558050
chr20	44033030	44033400		chr22	31277630	31294800
chr20	44695920	44696600		chr22	36154550	36165140
chr20	44702720	44703820		chr22	36446210	36475610
chr20	47412120	47412420		chr22	37075930	37090970
chr20	50627840	50629660		chr22	37268860	37292540
chr20	62294060	62294370		chr22	39348430	39354820
chr21	29080400	29080850		chr22	41914970	41954220
chr21	38384040	38384560		chr22	46766550	46778460
chr22	17084720	17085280		chr22	50291940	50297250
chr22	25062350	25062750		chrX	1327380	1335810
chr22	25067760	25068470		chrX	13688170	13698310
chr22	26540550	26540960		chrX	153569430	153576050
chr22	26546180	26546680
chr22	31288030	31288640
chr22	31290560	31291080
chr22	36162320	36162940
chr22	36454190	36454480
chr22	37076580	37077370
chr22	37078040	37078550
chr22	37079070	37079930
chr22	37080470	37081870
chr22	37274250	37275180
chr22	37282010	37282290
chr22	39349030	39349790
chr22	41919330	41921860
chr22	41931650	41932230
chr22	41939100	41939370
chr22	41951740	41953000
chr22	46774380	46775250
chr22	46777560	46777980
chr22	50293730	50294430
chr3	13296520	13297040
chr3	23603090	23603300
chr3	48465680	48466470
chr3	48479050	48479530
chr3	48504280	48504500
chr3	50600810	50601830
chr3	50605040	50605600
chr3	50611370	50612490
chr3	50616210	50617540
chr3	52227130	52227370
chr3	122572990	122573350
chr3	123111240	123111580
chr3	123112130	123112450
chr3	125055840	125056180
chr3	125915780	125917120
chr3	125920190	125920960
chr3	130106900	130107800
chr3	143353020	143353220
chr3	143822060	143822620
chr3	194736630	194736940
chr3	197736090	197737400
chr4	5843240	5843510
chr4	8283780	8283990
chr4	10021180	10021670
chr4	10022980	10024010
chr4	40307130	40308390
chr4	40309220	40309630
chr4	54913840	54914140
chr4	112285730	112286190
chr4	140099870	140100460
chr4	144644600	144645690
chr5	1129160	1131780
chr5	1135400	1136220
chr5	1137980	1140500
chr5	74433560	74433870
chr5	95630850	95631140
chr5	103366870	103367490
chr5	133865970	133866550
chr5	139763620	139764530
chr5	139764850	139766110
chr5	150159770	150160440
chr5	151157600	151158040
chr5	172795350	172795800
chr5	178434680	178435060
chr6	291490	293380
chr6	391210	392710
chr6	3162490	3163610
chr6	7109020	7109340
chr6	21997730	21997960
chr6	28141330	28142210
chr6	35359360	35359670
chr6	35360760	35361230
chr6	40701530	40701930
chr6	40719510	40720430
chr6	42048290	42049290
chr6	106085970	106086500
chr6	137219000	137219320
chr6	142926530	142927140
chr6	142945270	142945720
chr6	151142650	151143270
chr6	151241060	151241460
chr7	517930	518240
chr7	518880	520360
chr7	520670	521030
chr7	2403120	2404670
chr7	3151100	3151340
chr7	5555860	5557130
chr7	21945520	21946470
chr7	22481700	22482190
chr7	22488660	22489010
chr7	25625120	25625900
chr7	30433190	30433430
chr7	44979110	44979530
chr7	44986040	44986980
chr7	50332600	50333020
chr7	65981980	65982660
chr7	66099770	66100310
chr7	69177500	69177780
chr7	74275220	74275920
chr7	74283910	74284300
chr7	74288940	74289710
chr7	88219800	88220290
chr7	101171940	101172180
chr7	102303830	102304400
chr7	102511760	102513240
chr7	139359980	139360210
chr7	148725400	148725690
chr7	157337010	157337530
chr8	3190940	3191270
chr8	19742340	19742840
chr8	22440800	22441910
chr8	27325210	27325700
chr8	27363580	27364270
chr8	28367580	28367780
chr8	130443900	130444520
chr8	133144290	133145130
chr8	134918790	134919220
chr8	141117180	141117480
chr8	141416430	141418500
chr9	2621080	2622580
chr9	2622920	2623700
chr9	35161730	35162220
chr9	36830650	36830900
chr9	69671200	69671400
chr9	79884250	79884970
chr9	93093190	93096640
chr9	128285340	128285830
chr9	128641140	128641450
chr9	136259180	136259760
chr9	136260660	136261790
chr9	137028100	137028490
chr9	137086450	137087180
chr9	137411900	137412270
chr9	137431980	137432290
chrX	1330540	1330820
chrX	13689020	13689770
chrX	153572040	153572320
