# Supplementary material for: Leukemia risk factor ARID5B coordinates HDAC-mediated transcriptional repression
Source: Nucleic Acids Res. 2026 Jun 22;54(12):gkag628. doi: 10.1093/nar/gkag628 (PMC13284713; doi:10.1093/nar/gkag628)
Supplement: gkag628_Supplemental_Files [file gkag628_supplemental_files.zip › Table_S9.xlsx]

## Sheet: DESeq2 WT_vs_KO
Table S9. Genes regulated by ARID5B and/or upon Entinostat treatment
DESeq2 table of WT vs ARID5B KO cells
	baseMean	log2FoldChange	lfcSE	stat	pvalue	padj	NALM6_Cas9_A5B_KO_3E7_baseMean	NALM6_Cas9_baseMean
A1BG	256.37	-0.695643	0.120087	-5.79282	6.92127e-09	3.77424e-08	195.684	317.056
A1BG-AS1	144.706	-0.0305141	0.1572	-0.19411	0.846089	0.894729	143.102	146.311
A1CF	0	NA	NA	NA	NA	NA	0	0
A2M	19.1539	-0.371965	0.422659	-0.880058	0.378828	0.50053	16.7006	21.6073
A2M-AS1	1.00528	-2.26842	2.02911	-1.11794	0.263594	0.375762	0.313739	1.69682
A2ML1	2.47946	0.982022	1.23299	0.796458	0.425766	0.547114	3.30737	1.65154
A2MP1	0	NA	NA	NA	NA	NA	0	0
A3GALT2	0.329462	-0.0444005	3.1621	-0.0140414	0.988797	NA	0.330329	0.328594
A4GALT	0	NA	NA	NA	NA	NA	0	0
A4GNT	0.164297	-1.00617	4.08047	-0.246581	0.805232	NA	0	0.328594
AA06	0	NA	NA	NA	NA	NA	0	0
AAAS	585.217	0.00874747	0.0828629	0.105565	0.915927	0.943378	586.944	583.49
AACS	200.658	-0.283433	0.134826	-2.10221	0.0355349	0.0690407	181.037	220.28
AACSP1	0.337782	1.85076	3.33032	0.555732	0.578394	NA	0.675564	0
AADAC	0	NA	NA	NA	NA	NA	0	0
AADACL2	0	NA	NA	NA	NA	NA	0	0
AADACL2-AS1	0	NA	NA	NA	NA	NA	0	0
AADACL3	0	NA	NA	NA	NA	NA	0	0
AADACL4	0	NA	NA	NA	NA	NA	0	0
AADACP1	0	NA	NA	NA	NA	NA	0	0
AADAT	0	NA	NA	NA	NA	NA	0	0
AAED1	258.944	-0.790263	0.12892	-6.12989	8.79373e-10	5.30842e-09	189.792	328.097
AAGAB	472.825	0.0592528	0.0885214	0.669361	0.503265	0.621495	482.604	463.047
AAK1	584.133	0.358894	0.088946	4.03497	5.46093e-05	0.00018674	656.595	511.67
AAMDC	92.0699	-0.316675	0.190507	-1.66228	0.0964572	0.163447	81.9974	102.142
AAMP	758.368	-0.0988432	0.0727531	-1.35861	0.17427	0.268718	732.347	784.389
AANAT	1.31112	1.53238	1.68194	0.911079	0.362254	0.484332	1.94711	0.675137
AAR2	487.868	-0.230004	0.0895357	-2.56885	0.0102036	0.0229408	449.035	526.701
AARD	0	NA	NA	NA	NA	NA	0	0
AARS	3813.25	-0.445717	0.0426006	-10.4627	1.28152e-25	2.30979e-24	3228.44	4398.07
AARS2	721.02	0.325949	0.0760641	4.2852	1.82578e-05	6.72681e-05	801.908	640.131
AARSD1	0.493759	-0.913478	2.7453	-0.332743	0.739328	NA	0.330329	0.657188
AASDH	200.755	-0.16621	0.131357	-1.26533	0.205754	0.307547	189.231	212.278
AASDHPPT	474.986	0.40199	0.0878964	4.57345	4.79754e-06	1.91498e-05	540.67	409.302
AASS	847.138	-0.000983166	0.0689118	-0.014267	0.988617	0.992804	846.965	847.311
AATBC	4.33276	0.419016	0.903815	0.463608	0.642929	0.742205	4.97224	3.69328
AATF	888.63	-0.63299	0.0725925	-8.71978	2.78752e-18	3.32313e-17	696.667	1080.59
AATK	0.993562	2.18217	1.94313	1.12302	0.26143	0.373268	1.64996	0.337163
AATK-AS1	1.33846	0.722168	1.66818	0.432907	0.665083	0.760481	1.674	1.00292
ABALON	930.56	-0.620002	0.0745926	-8.31185	9.42201e-17	1.00272e-15	733.52	1127.6
ABAT	262.753	0.49104	0.124724	3.93701	8.25045e-05	0.00027428	307.195	218.312
ABCA1	1062.34	-3.04384	0.081156	-37.506	7.34031e-308	7.42644e-305	230.14	1894.55
ABCA10	3.07903	4.00693	1.49563	2.6791	0.00738207	0.0171562	5.81152	0.346543
ABCA11P	41.0497	0.107596	0.28611	0.376065	0.706868	0.795922	42.5814	39.518
ABCA12	6.29309	0.561481	0.788786	0.711829	0.47657	0.596588	7.4896	5.09658
ABCA13	0	NA	NA	NA	NA	NA	0	0
ABCA17P	6.26074	0.896433	0.737741	1.21511	0.224326	0.330393	8.1445	4.37698
ABCA2	398.073	1.64651	0.113936	14.4512	2.46318e-47	1.07417e-45	603.442	192.703
ABCA3	122.905	0.294977	0.167677	1.7592	0.0785437	0.137198	135.404	110.406
ABCA4	2.16792	-1.19424	1.40127	-0.852257	0.394072	0.516266	1.32708	3.00876
ABCA5	133.897	0.849132	0.168174	5.04912	4.43845e-07	1.99698e-06	172.17	95.6243
ABCA6	0.497485	-0.913533	2.73874	-0.333559	0.738712	NA	0.337782	0.657188
ABCA7	357.502	1.32932	0.221722	5.99545	2.02929e-09	1.17454e-08	511.398	203.606
ABCA8	0	NA	NA	NA	NA	NA	0	0
ABCA9	0.51084	-2.49759	2.63609	-0.947461	0.343404	NA	0	1.02168
ABCA9-AS1	0	NA	NA	NA	NA	NA	0	0
ABCB1	0.164297	-1.00617	4.08047	-0.246581	0.805232	NA	0	0.328594
ABCB10	460.171	0.527237	0.0974505	5.41031	6.29173e-08	3.10313e-07	543.453	376.888
ABCB11	0	NA	NA	NA	NA	NA	0	0
ABCB4	631.758	-0.0324791	0.0805595	-0.403169	0.686824	0.778842	624.829	638.687
ABCB5	0	NA	NA	NA	NA	NA	0	0
ABCB6	132.499	0.591794	0.166795	3.54803	0.000388125	0.00116338	159.258	105.74
ABCB7	649.267	-0.916946	0.0787881	-11.6381	2.63744e-31	6.17681e-30	449.723	848.811
ABCB8	176.974	0.182084	0.142869	1.27449	0.202492	0.303717	188.083	165.865
ABCB9	84.7469	0.91224	0.21584	4.22647	2.37388e-05	8.59604e-05	110.647	58.8468
ABCC1	1682.97	0.121009	0.0546875	2.21274	0.0269155	0.0540304	1753.7	1612.24
ABCC10	128.191	0.596273	0.172811	3.45044	0.000559677	0.00163319	154.286	102.096
ABCC11	0.659603	-0.0581135	2.23846	-0.0259614	0.979288	0.988143	0.644068	0.675137
ABCC12	0	NA	NA	NA	NA	NA	0	0
ABCC13	0	NA	NA	NA	NA	NA	0	0
ABCC2	20.2978	0.532019	0.415122	1.2816	0.199984	0.30055	23.9984	16.5972
ABCC3	0	NA	NA	NA	NA	NA	0	0
ABCC4	304.137	0.0667844	0.111471	0.599121	0.549092	0.65978	311.25	297.024
ABCC5	405.137	0.431394	0.0971194	4.4419	8.91695e-06	3.43113e-05	465.411	344.863
ABCC5-AS1	0.515124	-2.50707	2.62907	-0.953596	0.340288	NA	0	1.03025
ABCC6	2.80798	1.21378	1.11407	1.0895	0.275933	0.389613	3.91995	1.69601
ABCC6P1	0	NA	NA	NA	NA	NA	0	0
ABCC6P2	0	NA	NA	NA	NA	NA	0	0
ABCC8	0	NA	NA	NA	NA	NA	0	0
ABCC9	0	NA	NA	NA	NA	NA	0	0
ABCD1	128.924	-0.094364	0.16672	-0.566004	0.571391	0.679875	124.67	133.177
ABCD2	9.67217	1.63303	0.670865	2.43422	0.0149239	0.0321804	14.6224	4.7219
ABCD3	531.611	0.0301683	0.0833267	0.362048	0.717316	0.804344	537.091	526.131
ABCD4	477.707	0.218182	0.0953832	2.28743	0.0221707	0.0456654	513.71	441.705
ABCE1	1318.47	-0.611598	0.0644861	-9.48419	2.44282e-21	3.48424e-20	1043.51	1593.43
ABCF1	1581.19	-0.465004	0.057756	-8.05118	8.19993e-16	8.09117e-15	1328.44	1833.93
ABCF2	776.196	-0.2159	0.07104	-3.03913	0.00237264	0.00614876	718.245	834.147
ABCF3	519.066	-0.170522	0.0843686	-2.02115	0.0432638	0.0819077	488.431	549.701
ABCG1	1555.73	-1.37253	0.0565	-24.2926	2.34877e-130	4.95068e-128	866.954	2244.5
ABCG2	82.545	0.378108	0.20713	1.82546	0.0679317	0.121286	93.2661	71.8239
ABCG4	0	NA	NA	NA	NA	NA	0	0
ABCG5	0	NA	NA	NA	NA	NA	0	0
ABCG8	0.164297	-1.00617	4.08047	-0.246581	0.805232	NA	0	0.328594
ABHD1	23.5295	-0.0825736	0.378232	-0.218315	0.827184	0.881927	22.8722	24.1867
ABHD10	683.04	0.041859	0.0744001	0.562619	0.573694	0.682158	692.895	673.185
ABHD11	47.917	1.55327	0.287229	5.40778	6.38106e-08	3.14514e-07	71.4483	24.3858
ABHD11-AS1	0.67066	-0.00377546	2.33284	-0.0016184	0.998709	0.999104	0.675564	0.665757
ABHD12	342.512	0.263522	0.106448	2.4756	0.0133012	0.0291236	373.622	311.402
ABHD12B	0	NA	NA	NA	NA	NA	0	0
ABHD13	524.291	-0.329168	0.0900342	-3.65603	0.000256153	0.000791244	464.716	583.866
ABHD14A	69.5979	0.632837	0.220599	2.86872	0.00412139	0.0101454	84.6401	54.5557
ABHD14A-ACY1	0	NA	NA	NA	NA	NA	0	0
ABHD14B	1130.92	0.286232	0.0653278	4.38148	1.17877e-05	4.45111e-05	1242.65	1019.18
ABHD15	901.512	-0.326135	0.0696732	-4.68092	2.85591e-06	1.17583e-05	799.952	1003.07
ABHD16A	349.75	-0.0767753	0.101226	-0.758451	0.448181	0.569505	340.405	359.094
ABHD16B	80.8784	1.27816	0.222587	5.74227	9.34171e-09	5.03981e-08	114.494	47.2626
ABHD17A	640.435	0.329777	0.077897	4.2335	2.3008e-05	8.34933e-05	713.385	567.484
ABHD17B	1110.04	0.453939	0.0653476	6.94653	3.74383e-12	2.79333e-11	1283.4	936.679
ABHD17C	279.735	0.587059	0.11573	5.07265	3.92314e-07	1.7783e-06	335.974	223.496
ABHD2	752.323	0.151195	0.0759216	1.99146	0.04643	0.0871086	791.559	713.087
ABHD3	399.74	0.276475	0.0965453	2.86368	0.0041875	0.0102981	438.035	361.444
ABHD4	374.254	-1.33767	0.113323	-11.804	3.72105e-32	9.03531e-31	212.025	536.482
ABHD5	112.881	0.0878529	0.18998	0.462433	0.643771	0.742843	116.25	109.512
ABHD6	212.435	0.0610135	0.1303	0.468255	0.639602	0.739437	216.923	207.947
ABHD8	157.685	-0.354247	0.148755	-2.38141	0.0172464	0.0366007	138.408	176.962
ABI1	1626.41	-0.455195	0.0550818	-8.26397	1.40909e-16	1.47989e-15	1372.21	1880.61
ABI2	1212.44	-0.175754	0.0591323	-2.97222	0.00295652	0.00749552	1138.75	1286.13
ABI3	140.927	0.0423545	0.164135	0.258047	0.796371	0.861113	142.965	138.889
ABI3BP	1.65295	-0.0537847	1.43279	-0.0375386	0.970056	0.982617	1.61847	1.68744
ABL1	1217.99	0.49963	0.0619288	8.06782	7.15667e-16	7.10331e-15	1426.93	1009.05
ABL2	503.101	-0.501686	0.0982606	-5.10567	3.2963e-07	1.50636e-06	416.662	589.539
ABLIM1	85.3961	-0.172514	0.199837	-0.863277	0.387985	0.509921	80.3331	90.4592
ABLIM2	30.0374	-1.46684	0.360547	-4.06838	4.73406e-05	0.000163282	15.9238	44.151
ABLIM3	0	NA	NA	NA	NA	NA	0	0
ABO	0	NA	NA	NA	NA	NA	0	0
ABR	19.5664	2.10165	0.471337	4.4589	8.23815e-06	3.18609e-05	31.7719	7.36085
ABRA	0	NA	NA	NA	NA	NA	0	0
ABRACL	727.937	0.481812	0.0746131	6.45747	1.0647e-10	6.98869e-10	848.317	607.557
ABT1	674.38	-0.160233	0.0765444	-2.09334	0.0363189	0.0704289	636.933	711.827
ABTB1	262.527	-0.250376	0.126546	-1.97855	0.0478671	0.089495	239.875	285.179
ABTB2	5.44334	1.14968	0.819839	1.40233	0.160817	0.251423	7.49466	3.39201
ACAA1	283.608	0.318851	0.11374	2.80334	0.00505769	0.0122132	314.848	252.368
ACAA2	742.097	-0.319159	0.0764016	-4.17738	2.94887e-05	0.000105398	660.281	823.914
ACACA	1057.29	-0.0986779	0.0649038	-1.52037	0.128418	0.208034	1021.38	1093.2
ACACB	136.97	0.659381	0.158839	4.15126	3.30647e-05	0.000117241	167.757	106.184
ACAD10	218.197	0.656524	0.143022	4.59037	4.42454e-06	1.77637e-05	266.994	169.401
ACAD11	38.0279	0.351281	0.301193	1.1663	0.243493	0.352096	42.6569	33.399
ACAD8	320.625	0.335352	0.106083	3.16122	0.00157112	0.00420593	357.644	283.606
ACAD9	327.142	0.293405	0.108972	2.69249	0.007092	0.0165353	360.403	293.881
ACADL	0.164297	-1.00617	4.08047	-0.246581	0.805232	NA	0	0.328594
ACADM	1261.31	-0.0477928	0.0602466	-0.793285	0.427612	0.549026	1240.21	1282.41
ACADS	345.825	0.606068	0.106948	5.66695	1.45362e-08	7.67311e-08	417.306	274.344
ACADSB	356.688	0.641939	0.102067	6.28937	3.18752e-10	2.00472e-09	434.723	278.653
ACADVL	1719.35	0.346354	0.0591944	5.85112	4.88265e-09	2.71624e-08	1924.84	1513.85
ACAN	0	NA	NA	NA	NA	NA	0	0
ACAP1	802.699	0.816094	0.0766325	10.6495	1.75377e-26	3.34784e-25	1023.76	581.634
ACAP2	1594.29	-0.326665	0.0574966	-5.68146	1.33552e-08	7.07922e-08	1414.79	1773.8
ACAP3	679.119	0.2069	0.0865117	2.39159	0.0167758	0.0357007	727.681	630.557
ACAT1	383.237	0.701479	0.106423	6.5914	4.35705e-11	2.95322e-10	474.619	291.855
ACAT2	1137.51	0.300463	0.063063	4.76448	1.8934e-06	7.95961e-06	1255.44	1019.58
ACBD3	752.254	-0.394297	0.0737442	-5.34682	8.95146e-08	4.35563e-07	650.266	854.242
ACBD4	99.6408	1.5175	0.195116	7.77743	7.40146e-15	6.74217e-14	147.691	51.5906
ACBD5	469.327	-0.325492	0.089274	-3.64598	0.00026637	0.000821131	416.639	522.015
ACBD6	584.249	-0.536831	0.0828506	-6.47951	9.20224e-11	6.07188e-10	476.582	691.917
ACBD7	393.708	0.903944	0.0993697	9.09678	9.30489e-20	1.21734e-18	513.23	274.186
ACCS	0	NA	NA	NA	NA	NA	0	0
ACCSL	0	NA	NA	NA	NA	NA	0	0
ACD	494.114	0.252175	0.0854637	2.95067	0.00317084	0.00798418	537.145	451.084
ACE	3.43363	1.28366	1.07906	1.1896	0.234202	0.341791	4.87775	1.98951
ACE2	0	NA	NA	NA	NA	NA	0	0
ACER1	0.168581	-1.00617	4.08047	-0.246581	0.805232	NA	0	0.337163
ACER2	35.3941	1.03371	0.32024	3.22792	0.00124692	0.00340714	47.549	23.2392
ACER3	293.859	0.0255191	0.120962	0.210968	0.832912	0.885856	296.541	291.178
ACHE	0.165165	0.917386	4.08047	0.224823	0.822117	NA	0.330329	0
ACIN1	3643.4	-0.381737	0.0472305	-8.08243	6.34902e-16	6.339e-15	3164.37	4122.43
ACKR1	0	NA	NA	NA	NA	NA	0	0
ACKR2	27.9069	0.812046	0.36168	2.24521	0.0247549	0.0502987	35.5344	20.2795
ACKR3	0	NA	NA	NA	NA	NA	0	0
ACKR4	2.00434	-0.508385	1.34818	-0.377089	0.706107	0.795537	1.66487	2.34381
ACLY	4783.91	0.403644	0.0390052	10.3484	4.25349e-25	7.47117e-24	5448.7	4119.11
ACMSD	5.94645	0.128731	0.781198	0.164787	0.869112	0.909505	6.22888	5.66403
ACO1	612.65	-0.276055	0.0846558	-3.26091	0.00111055	0.00306598	554.381	670.918
ACO2	1256.91	-0.0343762	0.0589885	-0.582762	0.560054	0.669928	1241.81	1272.02
ACOT1	40.4176	0.451753	0.299713	1.50729	0.131738	0.212528	46.7268	34.1084
ACOT11	2.16605	1.68233	1.40042	1.2013	0.229634	0.336675	3.29247	1.03963
ACOT12	0.487199	2.39012	2.6776	0.892637	0.372052	NA	0.974397	0
ACOT13	368.956	-0.0918791	0.100606	-0.91326	0.361106	0.483258	357.284	380.628
ACOT2	286.119	0.335373	0.118394	2.8327	0.00461573	0.0112491	319.09	253.147
ACOT4	1.65581	-0.633368	1.40073	-0.45217	0.651147	0.749132	1.29559	2.01603
ACOT6	0	NA	NA	NA	NA	NA	0	0
ACOT7	363.545	0.601815	0.111656	5.38992	7.04903e-08	3.45865e-07	438.242	288.848
ACOT8	171.68	0.0277464	0.146017	0.190022	0.849292	0.896928	173.33	170.03
ACOT9	165.964	0.418081	0.145306	2.87725	0.00401157	0.00990073	189.86	142.069
ACOX1	607.522	0.0366225	0.0795942	0.460116	0.645433	0.744365	615.254	599.791
ACOX2	0	NA	NA	NA	NA	NA	0	0
ACOX3	208.1	0.229629	0.131542	1.74566	0.0808697	0.140711	224.715	191.486
ACOXL	0.663019	-1.52541	2.2217	-0.686598	0.492336	0.611732	0.313739	1.0123
ACP1	1238.29	-0.00582537	0.0617644	-0.0943159	0.924858	0.950613	1236.03	1240.54
ACP2	115.505	0.0467928	0.184064	0.25422	0.799325	0.862587	117.384	113.627
ACP5	43.1726	-4.39195	0.480371	-9.14284	6.08349e-20	8.04909e-19	3.9274	82.4179
ACP6	174.715	-0.0131072	0.144073	-0.0909755	0.927512	0.95257	173.876	175.555
ACPP	0	NA	NA	NA	NA	NA	0	0
ACPT	5.13732	0.24892	0.845972	0.294241	0.768574	0.843558	5.59395	4.68068
ACR	2.34509	-3.63449	1.55358	-2.33943	0.0193132	0.0404383	0.330329	4.35984
ACRBP	71.5576	0.538049	0.217168	2.47756	0.0132283	0.0289853	84.7569	58.3583
ACRC	58.2784	0.481857	0.247073	1.95026	0.0511447	0.0949213	67.9508	48.6059
ACRV1	6.2467	1.24254	0.761037	1.63269	0.102534	0.171959	8.77197	3.72142
ACSBG1	0.494651	2.40715	2.66449	0.90342	0.366303	NA	0.989302	0
ACSBG2	13.9625	1.0422	0.51701	2.01582	0.0438193	0.082856	18.8143	9.1107
ACSF2	676.654	0.0124546	0.0815141	0.152791	0.878563	0.915733	679.346	673.962
ACSF3	342.673	0.246477	0.106266	2.31943	0.0203715	0.0424143	371.697	313.649
ACSL1	188.75	-0.252387	0.141542	-1.78313	0.0745655	0.131368	172.232	205.267
ACSL3	890.036	-0.332083	0.0713895	-4.6517	3.29206e-06	1.34374e-05	788.11	991.963
ACSL4	1336.74	-0.410285	0.0613951	-6.68269	2.34594e-11	1.62566e-10	1148.19	1525.29
ACSL5	523.248	0.0832512	0.0836085	0.995727	0.319383	0.437925	538.327	508.17
ACSL6	0	NA	NA	NA	NA	NA	0	0
ACSM1	0	NA	NA	NA	NA	NA	0	0
ACSM2A	0	NA	NA	NA	NA	NA	0	0
ACSM2B	0	NA	NA	NA	NA	NA	0	0
ACSM3	101.763	0.0930755	0.185107	0.50282	0.615091	0.718318	105.07	98.4548
ACSM4	128.015	0.297613	0.17036	1.74696	0.0806446	0.140367	141.289	114.741
ACSM5	0	NA	NA	NA	NA	NA	0	0
ACSM6	0.502733	-0.940759	2.57468	-0.365389	0.714821	NA	0.330329	0.675137
ACSS1	1397.57	0.400398	0.0567405	7.05665	1.70566e-12	1.30403e-11	1590.35	1204.79
ACSS2	307.059	0.37299	0.111948	3.33182	0.000862802	0.00243426	346.4	267.719
ACSS3	0	NA	NA	NA	NA	NA	0	0
ACTA1	2.45239	1.40943	1.23896	1.13759	0.255291	0.366329	3.56389	1.34089
ACTA2	7.0649	2.07822	0.775782	2.67887	0.00738715	0.0171628	11.4129	2.71687
ACTA2-AS1	2.44339	0.960269	1.23491	0.777602	0.436804	0.558226	3.23525	1.65154
ACTB	31634.4	0.502733	0.0351883	14.287	2.63892e-46	1.10937e-44	37091.1	26177.7
ACTBL2	0	NA	NA	NA	NA	NA	0	0
ACTC1	0	NA	NA	NA	NA	NA	0	0
ACTG1	29538.2	-0.120078	0.0406712	-2.95241	0.00315305	0.00794335	28309.2	30767.2
ACTG1P17	9.564	0.887383	0.607347	1.46108	0.143993	0.229326	12.4337	6.69428
ACTG1P20	12.551	0.249898	0.55695	0.448691	0.653655	0.750892	13.6132	11.4888
ACTG1P4	1.14987	2.44065	1.86549	1.30831	0.190767	0.289595	1.97115	0.328594
ACTG2	0.333746	-0.0444005	3.14825	-0.0141033	0.988748	NA	0.330329	0.337163
ACTL10	36.8568	0.884928	0.328302	2.69547	0.00702891	0.0164075	47.8137	25.8998
ACTL6A	896.799	0.0255828	0.0726875	0.351956	0.724871	0.810361	904.81	888.789
ACTL6B	0.156869	0.917386	4.08047	0.224823	0.822117	NA	0.313739	0
ACTL7A	0	NA	NA	NA	NA	NA	0	0
ACTL7B	0	NA	NA	NA	NA	NA	0	0
ACTL8	0	NA	NA	NA	NA	NA	0	0
ACTL9	0	NA	NA	NA	NA	NA	0	0
ACTN1	1367.82	-0.316418	0.0717346	-4.41095	1.02916e-05	3.9168e-05	1218.02	1517.63
ACTN1-AS1	0.168891	0.917386	4.08047	0.224823	0.822117	NA	0.337782	0
ACTN2	0	NA	NA	NA	NA	NA	0	0
ACTN3	5.28531	0.881059	0.807597	1.09096	0.275289	0.388812	6.84145	3.72917
ACTN4	2830.39	0.0703937	0.0516362	1.36326	0.172799	0.266748	2899.27	2761.51
ACTR10	442.013	-0.126456	0.0898751	-1.40702	0.159423	0.249551	422.619	461.407
ACTR1A	866.92	-0.29965	0.06904	-4.34024	1.4233e-05	5.32674e-05	777.38	956.461
ACTR1B	862.51	0.540168	0.0770645	7.00929	2.39524e-12	1.81479e-11	1021.94	703.084
ACTR2	8030.67	-0.0666537	0.0383043	-1.74011	0.0818399	0.142171	7845.3	8216.03
ACTR3	2708.48	-0.163926	0.0462678	-3.54299	0.000395619	0.00118397	2554.81	2862.15
ACTR3B	180.05	0.816726	0.143912	5.67517	1.38548e-08	7.33124e-08	229.723	130.378
ACTR3BP2	0	NA	NA	NA	NA	NA	0	0
ACTR3BP5	0	NA	NA	NA	NA	NA	0	0
ACTR3C	0.346543	-1.93333	3.29843	-0.586135	0.557785	NA	0	0.693086
ACTR5	208.346	0.286504	0.131828	2.17331	0.0297568	0.059039	228.915	187.777
ACTR6	439.42	-0.0371075	0.0901275	-0.411722	0.680543	0.773459	433.772	445.068
ACTR8	601.881	-0.462932	0.0810342	-5.7128	1.11135e-08	5.95757e-08	506.055	697.707
ACTRT1	0	NA	NA	NA	NA	NA	0	0
ACTRT2	0	NA	NA	NA	NA	NA	0	0
ACTRT3	0	NA	NA	NA	NA	NA	0	0
ACVR1	87.3822	-0.125884	0.202574	-0.621422	0.534322	0.648243	83.5998	91.1645
ACVR1B	731.893	-0.10864	0.0717963	-1.51318	0.130235	0.210506	704.394	759.392
ACVR1C	0	NA	NA	NA	NA	NA	0	0
ACVR2A	3.66991	-0.0248636	0.979603	-0.0253813	0.979751	0.988293	3.65429	3.68552
ACVR2B	587.671	-0.767391	0.0919982	-8.34137	7.34338e-17	7.86473e-16	435.268	740.074
ACVR2B-AS1	6.56674	1.74292	0.77423	2.25116	0.0243754	0.0496738	10.1231	3.01038
ACVRL1	1.17898	1.27596	1.90922	0.668316	0.503932	0.621988	1.66487	0.693086
ACY1	11.7774	0.314385	0.543505	0.57844	0.562967	0.672565	13.0314	10.5234
ACY3	13.0004	2.59711	0.644274	4.03106	5.55258e-05	0.000189575	22.3238	3.67695
ACYP1	188.2	0.312209	0.13965	2.23565	0.0253744	0.0513877	208.554	167.846
ACYP2	56.0112	-0.756522	0.259909	-2.91072	0.00360597	0.00898443	41.5858	70.4365
ADA	2421.8	-0.441454	0.0474117	-9.31107	1.26548e-20	1.74908e-19	2054.12	2789.48
ADAD1	0	NA	NA	NA	NA	NA	0	0
ADAD2	2.32724	0.381305	1.18702	0.321228	0.748037	0.829295	2.63926	2.01522
ADAL	115.163	0.185894	0.175657	1.05828	0.289929	0.404705	122.622	107.704
ADAM10	3322.42	0.117931	0.046258	2.54943	0.01079	0.0240949	3458.59	3186.26
ADAM11	9.66415	3.09246	0.768864	4.02211	5.76784e-05	0.000196526	17.2857	2.04255
ADAM12	0.156869	0.917386	4.08047	0.224823	0.822117	NA	0.313739	0
ADAM15	370.759	0.581106	0.102218	5.68496	1.30841e-08	6.94282e-08	444.335	297.182
ADAM17	991.712	-0.416179	0.0658546	-6.31967	2.62127e-10	1.66028e-09	849.701	1133.72
ADAM18	0	NA	NA	NA	NA	NA	0	0
ADAM19	27.453	-5.35987	0.781286	-6.86032	6.87081e-12	4.99384e-11	1.279	53.627
ADAM1A	89.0018	0.3571	0.199634	1.78878	0.0736506	0.130028	99.9701	78.0336
ADAM2	0	NA	NA	NA	NA	NA	0	0
ADAM20	0.679325	-1.53406	2.31062	-0.663916	0.506744	0.624448	0.337782	1.02087
ADAM20P1	0.334056	1.83682	3.09493	0.593495	0.55285	NA	0.668111	0
ADAM21	5.04163	-0.622362	0.836195	-0.744279	0.456708	0.577679	3.98294	6.10032
ADAM21P1	0.156869	0.917386	4.08047	0.224823	0.822117	NA	0.313739	0
ADAM22	466.333	0.0439666	0.0891871	0.49297	0.622034	0.723869	473.475	459.191
ADAM23	0.173272	-1.00617	4.08047	-0.246581	0.805232	NA	0	0.346543
ADAM28	0	NA	NA	NA	NA	NA	0	0
ADAM29	0	NA	NA	NA	NA	NA	0	0
ADAM30	0	NA	NA	NA	NA	NA	0	0
ADAM32	1.16137	-0.453924	1.6395	-0.276867	0.781882	0.852738	0.98185	1.34089
ADAM33	0.49922	2.4178	2.65662	0.910103	0.362768	NA	0.99844	0
ADAM3A	0	NA	NA	NA	NA	NA	0	0
ADAM5	0	NA	NA	NA	NA	NA	0	0
ADAM6	0	NA	NA	NA	NA	NA	0	0
ADAM7	0	NA	NA	NA	NA	NA	0	0
ADAM8	5.15685	0.443206	0.827515	0.535586	0.592245	0.698415	5.96323	4.35046
ADAM9	554.407	0.0850595	0.0866217	0.981965	0.326117	0.445348	570.699	538.116
ADAMDEC1	0	NA	NA	NA	NA	NA	0	0
ADAMTS1	0	NA	NA	NA	NA	NA	0	0
ADAMTS10	104.577	2.3107	0.222151	10.4015	2.44103e-25	4.34291e-24	174.126	35.0285
ADAMTS12	0.156869	0.917386	4.08047	0.224823	0.822117	NA	0.313739	0
ADAMTS13	11.9088	1.34586	0.616116	2.18442	0.0289315	0.0575973	17.1156	6.70203
ADAMTS14	0.165165	0.917386	4.08047	0.224823	0.822117	NA	0.330329	0
ADAMTS15	352.154	-1.03076	0.106671	-9.66299	4.33044e-22	6.42413e-21	231.53	472.778
ADAMTS16	2.31774	-0.888806	1.21451	-0.731826	0.464275	0.585105	1.62592	3.00957
ADAMTS17	170.099	-0.284838	0.150228	-1.89603	0.0579555	0.10572	153.395	186.802
ADAMTS18	0.333746	-0.0444005	3.14825	-0.0141033	0.988748	NA	0.330329	0.337163
ADAMTS19	0	NA	NA	NA	NA	NA	0	0
ADAMTS19-AS1	0	NA	NA	NA	NA	NA	0	0
ADAMTS2	20.941	-3.56152	0.57767	-6.16532	7.03416e-10	4.28544e-09	3.25929	38.6228
ADAMTS20	0	NA	NA	NA	NA	NA	0	0
ADAMTS3	86.5073	0.186187	0.197352	0.943428	0.345462	0.4671	92.0477	80.9669
ADAMTS4	0.173272	-1.00617	4.08047	-0.246581	0.805232	NA	0	0.346543
ADAMTS5	0.164297	-1.00617	4.08047	-0.246581	0.805232	NA	0	0.328594
ADAMTS6	103.855	0.271979	0.217866	1.24838	0.211892	0.315262	113.671	94.0392
ADAMTS7	16.7097	-3.21248	0.613914	-5.23278	1.6698e-07	7.87964e-07	3.23525	30.1842
ADAMTS7P1	1.15469	1.27752	1.92047	0.665215	0.505913	0.623851	1.63506	0.674325
ADAMTS8	0.156869	0.917386	4.08047	0.224823	0.822117	NA	0.313739	0
ADAMTS9	86.3633	0.45993	0.202271	2.27383	0.0229762	0.0471645	100.063	72.6633
ADAMTS9-AS1	6.82461	0.0227094	0.691344	0.0328482	0.973796	0.984828	6.87295	6.77627
ADAMTS9-AS2	0	NA	NA	NA	NA	NA	0	0
ADAMTSL1	0	NA	NA	NA	NA	NA	0	0
ADAMTSL2	18.2945	3.46886	0.60291	5.75353	8.73987e-09	4.72351e-08	33.5615	3.02752
ADAMTSL3	0	NA	NA	NA	NA	NA	0	0
ADAMTSL4	1.51428	-1.01582	1.59552	-0.636668	0.524341	0.640589	1.01335	2.01522
ADAMTSL4-AS1	0.654354	-0.0250109	2.35106	-0.0106381	0.991512	NA	0.651521	0.657188
ADAMTSL5	0	NA	NA	NA	NA	NA	0	0
ADAP1	11.9968	2.9828	0.679978	4.38661	1.15131e-05	4.35177e-05	21.3127	2.68098
ADAP2	1.6637	-0.623588	1.39912	-0.4457	0.655814	0.752619	1.31218	2.01522
ADAR	4603.66	-0.0553598	0.0393813	-1.40574	0.159802	0.250079	4515.54	4691.77
ADARB1	1278.66	0.212084	0.0611736	3.46692	0.000526458	0.00154089	1372.48	1184.83
ADARB2	125.387	-3.58434	0.240222	-14.9209	2.40847e-50	1.13512e-48	19.3084	231.466
ADARB2-AS1	33.9832	1.23811	0.330962	3.74093	0.00018334	0.000581235	47.7322	20.2342
ADAT1	245.204	0.327682	0.121091	2.70608	0.00680826	0.015957	273.018	217.39
ADAT2	212.364	0.283214	0.13391	2.11495	0.0344344	0.0671347	233.103	191.624
ADAT3	41.9847	-0.120881	0.284951	-0.424216	0.671408	0.765767	40.2633	43.7061
ADCK1	47.2515	0.105379	0.266642	0.395208	0.692689	0.783971	48.9557	45.5474
ADCK2	384.103	0.375776	0.102411	3.66928	0.000243232	0.000753631	433.727	334.478
ADCK3	675.446	-0.190046	0.0749947	-2.53413	0.0112728	0.025033	631.066	719.826
ADCK4	210.662	-0.0843943	0.131455	-0.642001	0.520873	0.637532	204.561	216.764
ADCK5	151.904	0.860352	0.155304	5.53979	3.02841e-08	1.54226e-07	195.922	107.885
ADCY1	142.699	-6.58613	0.500857	-13.1497	1.70804e-39	5.50344e-38	2.90492	282.493
ADCY10	0.796059	1.80521	2.33182	0.774163	0.438834	0.560019	1.25496	0.337163
ADCY10P1	25.0557	0.639555	0.378429	1.69002	0.0910235	0.155683	30.5311	19.5802
ADCY2	0	NA	NA	NA	NA	NA	0	0
ADCY3	507.124	0.68934	0.0927613	7.43133	1.0751e-13	8.95972e-13	626.049	388.199
ADCY4	0.824767	0.53359	2.04724	0.260639	0.794371	0.859625	0.974397	0.675137
ADCY5	43.8339	-2.18805	0.32587	-6.71451	1.88704e-11	1.32093e-10	15.863	71.8047
ADCY6	520.801	0.268571	0.0869784	3.08779	0.00201654	0.00528914	569.204	472.399
ADCY7	110.664	0.379798	0.179999	2.11001	0.0348576	0.0678617	125.103	96.224
ADCY8	0.173272	-1.00617	4.08047	-0.246581	0.805232	NA	0	0.346543
ADCY9	238.543	0.519272	0.125383	4.14148	3.45074e-05	0.0001219	281.137	195.948
ADCYAP1	0	NA	NA	NA	NA	NA	0	0
ADCYAP1R1	0	NA	NA	NA	NA	NA	0	0
ADD1	2259.38	0.195138	0.0487586	4.00213	6.27761e-05	0.000212559	2411.83	2106.94
ADD2	871.398	0.598144	0.0687627	8.69867	3.35792e-18	3.97812e-17	1049.53	693.267
ADD3	1530.84	0.460064	0.0614961	7.48118	7.36557e-14	6.22036e-13	1772.99	1288.69
ADD3-AS1	82.3156	0.509957	0.208942	2.44067	0.0146602	0.0316702	96.6439	67.9873
ADGB	0	NA	NA	NA	NA	NA	0	0
ADGRA1	0	NA	NA	NA	NA	NA	0	0
ADGRA1-AS1	0	NA	NA	NA	NA	NA	0	0
ADGRA2	158.236	-1.37622	0.155667	-8.84077	9.5058e-19	1.16058e-17	88.0843	228.387
ADGRA3	379.364	1.1741	0.103069	11.3914	4.61675e-30	1.01837e-28	525.627	233.101
ADGRB1	15.9381	1.5591	0.486285	3.20614	0.00134529	0.00364929	23.8043	8.07188
ADGRB2	101.026	1.417	0.200189	7.07831	1.45921e-12	1.12297e-11	147.024	55.0287
ADGRB3	0	NA	NA	NA	NA	NA	0	0
ADGRD1	10.7208	1.95648	0.61328	3.19019	0.00142178	0.00383591	17.0458	4.39574
ADGRE1	1.83433	-0.871179	1.39426	-0.624832	0.532081	0.646248	1.28814	2.38052
ADGRE2	245.705	-2.8044	0.150262	-18.6634	9.83082e-78	8.1526e-76	61.6024	429.807
ADGRE3	0.168581	-1.00617	4.08047	-0.246581	0.805232	NA	0	0.337163
ADGRE4P	0.502946	2.42617	2.65028	0.915439	0.359961	NA	1.00589	0
ADGRE5	1353.77	-0.341382	0.0595995	-5.72793	1.01665e-08	5.46923e-08	1194.13	1513.41
ADGRF1	0	NA	NA	NA	NA	NA	0	0
ADGRF2	0	NA	NA	NA	NA	NA	0	0
ADGRF3	84.4472	0.958407	0.207369	4.62175	3.80518e-06	1.53993e-05	111.482	57.4125
ADGRF4	0	NA	NA	NA	NA	NA	0	0
ADGRF5	0	NA	NA	NA	NA	NA	0	0
ADGRG1	56.3792	-0.152773	0.249738	-0.611732	0.540715	0.652884	53.4322	59.3261
ADGRG2	2.27694	2.51994	1.45289	1.73443	0.0828413	0.143647	3.87018	0.683706
ADGRG3	0.165165	0.917386	4.08047	0.224823	0.822117	NA	0.330329	0
ADGRG4	0.173272	-1.00617	4.08047	-0.246581	0.805232	NA	0	0.346543
ADGRG5	168.734	1.4736	0.153798	9.58142	9.57157e-22	1.39403e-20	248.14	89.3269
ADGRG6	0	NA	NA	NA	NA	NA	0	0
ADGRG7	0	NA	NA	NA	NA	NA	0	0
ADGRL1	1107.92	0.2708	0.066435	4.07616	4.57863e-05	0.000158425	1211.85	1004
ADGRL2	64.8326	-4.77363	0.432662	-11.0332	2.64437e-28	5.40849e-27	4.54574	125.119
ADGRL3	0	NA	NA	NA	NA	NA	0	0
ADGRL3-AS1	0	NA	NA	NA	NA	NA	0	0
ADGRL4	0	NA	NA	NA	NA	NA	0	0
ADGRV1	0.511053	0.884249	2.71425	0.32578	0.74459	NA	0.675564	0.346543
ADH1A	0.168891	0.917386	4.08047	0.224823	0.822117	NA	0.337782	0
ADH1B	0	NA	NA	NA	NA	NA	0	0
ADH1C	0	NA	NA	NA	NA	NA	0	0
ADH4	0	NA	NA	NA	NA	NA	0	0
ADH5	1097.47	-0.238711	0.0624288	-3.82373	0.000131447	0.000426338	1006.71	1188.23
ADH6	0.501866	-2.47766	2.65113	-0.934568	0.350011	NA	0	1.00373
ADH7	0	NA	NA	NA	NA	NA	0	0
ADHFE1	0.321167	-0.0444003	3.18975	-0.0139197	0.988894	NA	0.313739	0.328594
ADI1	670.324	-0.00830872	0.0793337	-0.104731	0.916589	0.943765	668.397	672.251
ADIG	0	NA	NA	NA	NA	NA	0	0
ADIPOQ	0	NA	NA	NA	NA	NA	0	0
ADIPOQ-AS1	0	NA	NA	NA	NA	NA	0	0
ADIPOR1	1247.19	0.00190373	0.0592487	0.0321312	0.974367	0.985274	1247.9	1246.49
ADIPOR2	2452.39	-0.283818	0.0473604	-5.99273	2.06347e-09	1.19387e-08	2212.13	2692.66
ADIRF	0.982504	2.16211	2.04016	1.05978	0.289246	0.404124	1.61847	0.346543
ADK	668.54	-0.365968	0.075873	-4.82342	1.41115e-06	6.0241e-06	584.111	752.969
ADM	4.36453	-5.59724	1.39995	-3.99817	6.38332e-05	0.000215946	0	8.72907
ADM2	0.168891	0.917386	4.08047	0.224823	0.822117	NA	0.337782	0
ADM5	35.6632	0.885699	0.320724	2.76156	0.00575257	0.0137309	46.2655	25.0609
ADNP	2253.11	-0.262686	0.0494224	-5.31513	1.06579e-07	5.1331e-07	2048.64	2457.59
ADNP-AS1	72.6142	-1.02454	0.231607	-4.42361	9.70658e-06	3.7105e-05	47.9462	97.2822
ADNP2	2034.88	0.724952	0.0519884	13.9445	3.39757e-44	1.31534e-42	2535.84	1533.93
ADO	920.594	0.126061	0.0683527	1.84427	0.0651443	0.117081	960.563	880.626
ADORA1	0.82753	0.558086	2.04624	0.272738	0.785055	0.85444	0.989302	0.665757
ADORA2A	8.43125	0.354475	0.643686	0.550695	0.581843	0.689345	9.46413	7.39837
ADORA2A-AS1	26.7561	-1.48946	0.378746	-3.93261	8.40273e-05	0.000279159	14.0488	39.4634
ADORA2B	31.4745	-0.135088	0.333843	-0.404646	0.685738	0.778052	30.0075	32.9415
ADORA3	0.660282	-0.109624	2.47363	-0.0443171	0.964652	0.980021	0.627478	0.693086
ADPGK	911.192	0.170738	0.0663717	2.57245	0.0100982	0.0227375	965.165	857.219
ADPGK-AS1	152.588	0.12998	0.149963	0.866744	0.386083	0.508169	159.519	145.657
ADPRH	0	NA	NA	NA	NA	NA	0	0
ADPRHL1	85.7292	-0.17065	0.198584	-0.859334	0.390156	0.511888	80.6074	90.851
ADPRHL2	358.55	0.0685333	0.101194	0.677244	0.498251	0.617227	366.955	350.145
ADPRM	173.501	-1.03578	0.145474	-7.12003	1.07904e-12	8.38912e-12	113.714	233.287
ADRA1A	0	NA	NA	NA	NA	NA	0	0
ADRA1B	0	NA	NA	NA	NA	NA	0	0
ADRA1D	0.168891	0.917386	4.08047	0.224823	0.822117	NA	0.337782	0
ADRA2A	0	NA	NA	NA	NA	NA	0	0
ADRA2B	0	NA	NA	NA	NA	NA	0	0
ADRA2C	0.330141	-0.0444005	3.15989	-0.0140513	0.988789	NA	0.313739	0.346543
ADRB1	34.1715	0.646169	0.334681	1.9307	0.0535201	0.0987623	41.7346	26.6084
ADRB2	0	NA	NA	NA	NA	NA	0	0
ADRB3	7.07994	-4.3712	1.17315	-3.72602	0.000194525	0.000613491	0.644068	13.5158
ADRBK1	11516.4	0.0335826	0.034216	0.981489	0.326352	0.445588	11650	11382.8
ADRBK2	767.802	0.222795	0.0713925	3.1207	0.0018042	0.00477261	827.007	708.598
ADRM1	684.073	-0.384245	0.0750177	-5.12206	3.02213e-07	1.38729e-06	593.514	774.633
ADSL	732.179	-0.212068	0.0767914	-2.76161	0.00575179	0.0137309	678.356	786.002
ADSS	570.631	-0.113462	0.0803611	-1.4119	0.157978	0.247596	548.23	593.032
ADSSL1	32.3695	1.92636	0.354059	5.44077	5.30505e-08	2.63706e-07	51.2497	13.4893
ADTRP	6.94574	1.4386	0.767238	1.87504	0.0607874	0.110256	10.1248	3.7667
AEBP1	10473.8	0.695665	0.0453471	15.3409	4.0756e-53	2.06171e-51	12950.7	7996.91
AEBP2	857.862	-0.567668	0.0704952	-8.05258	8.107e-16	8.00468e-15	691.275	1024.45
AEN	393.296	0.230427	0.0991319	2.32445	0.0201013	0.0419323	424.515	362.077
AES	4617.76	0.200424	0.0449361	4.46019	8.18878e-06	3.17023e-05	4937.44	4298.07
AFAP1	117.654	0.872383	0.181149	4.81583	1.46588e-06	6.24365e-06	152.234	83.0728
AFAP1-AS1	19.1565	0.990965	0.427695	2.31699	0.0205044	0.0426442	25.48	12.8329
AFAP1L1	0.495494	2.40983	2.87584	0.837958	0.402054	NA	0.990988	0
AFAP1L2	18.3687	1.98829	0.477245	4.16618	3.09749e-05	0.00011032	29.3593	7.37798
AFF1	2195.11	-0.42038	0.0546435	-7.69314	1.43573e-14	1.28244e-13	1877.97	2512.25
AFF2	23.9247	-1.04741	0.392615	-2.66778	0.00763532	0.0176798	15.5728	32.2765
AFF3	1236.37	-0.331277	0.064398	-5.14421	2.68651e-07	1.243e-06	1095.29	1377.45
AFF4	1128.21	-0.486894	0.0669821	-7.26902	3.62101e-13	2.89987e-12	939.859	1316.57
AFG3L1P	175.554	0.328649	0.147686	2.22532	0.0260595	0.0525414	195.545	155.563
AFG3L2	964.363	0.0347579	0.067362	0.515986	0.605864	0.710117	975.916	952.81
AFM	0	NA	NA	NA	NA	NA	0	0
AFMID	288.949	0.566235	0.113091	5.00688	5.53203e-07	2.46924e-06	344.828	233.07
AFP	0	NA	NA	NA	NA	NA	0	0
AFTPH	844.578	-0.0888901	0.0691638	-1.28521	0.198718	0.299063	818.507	870.649
AGA	122.482	0.31353	0.17096	1.83394	0.0666626	0.119442	135.685	109.279
AGAP1	4427.61	-1.07068	0.0513288	-20.8592	1.25836e-96	1.56532e-94	2856.47	5998.75
AGAP1-IT1	1.96974	0.441122	1.29595	0.340384	0.733567	0.817433	2.26999	1.66949
AGAP11	0	NA	NA	NA	NA	NA	0	0
AGAP2	487.703	0.150668	0.0864724	1.74238	0.0814415	0.141527	513.231	462.176
AGAP2-AS1	159.595	0.153649	0.147214	1.04371	0.296618	0.412034	168.089	151.101
AGAP3	103.961	0.971132	0.194552	4.99162	5.9875e-07	2.66392e-06	137.649	70.2732
AGAP4	132.313	0.344405	0.169352	2.03366	0.0419861	0.0797672	147.929	116.698
AGAP5	53.8767	0.669335	0.256007	2.61452	0.00893533	0.0203791	66.1234	41.6299
AGAP6	158.43	0.08409	0.15747	0.534005	0.593338	0.699487	162.997	153.862
AGAP7P	11.3794	-0.203166	0.593359	-0.3424	0.73205	0.816401	10.6051	12.1537
AGAP9	34.9811	0.0227942	0.305656	0.0745747	0.940553	0.963365	35.2504	34.7117
AGBL1	0.168891	0.917386	4.08047	0.224823	0.822117	NA	0.337782	0
AGBL1-AS1	0	NA	NA	NA	NA	NA	0	0
AGBL2	8.43194	1.82095	0.689187	2.64218	0.00823754	0.01895	13.1425	3.72142
AGBL3	12.1892	0.00539161	0.538065	0.0100204	0.992005	0.994692	12.2402	12.1382
AGBL4	2.78359	2.17245	1.22537	1.77289	0.0762468	0.133818	4.55488	1.0123
AGBL4-IT1	0	NA	NA	NA	NA	NA	0	0
AGBL5	997.663	-0.105778	0.0642169	-1.64719	0.0995183	0.167959	960.936	1034.39
AGBL5-AS1	1.00558	2.19816	2.02994	1.08287	0.278866	0.39295	1.674	0.337163
AGER	99.1474	0.0123288	0.225681	0.0546293	0.956434	0.974739	99.4914	98.8033
AGFG1	1250.8	-0.640496	0.0650766	-9.84218	7.40859e-23	1.13914e-21	977.59	1524
AGFG2	171.657	0.155997	0.147008	1.06115	0.288624	0.403367	180.995	162.319
AGGF1	456.602	-0.0251887	0.0887437	-0.283836	0.776536	0.849471	452.684	460.52
AGK	210.137	0.287123	0.132627	2.16488	0.0303965	0.0601432	230.983	189.29
AGL	725.963	0.226011	0.0740862	3.05064	0.00228352	0.00593503	782.676	669.249
AGMAT	5.18422	-0.299974	0.907096	-0.330697	0.740874	0.823277	4.66933	5.69911
AGMO	0	NA	NA	NA	NA	NA	0	0
AGO1	853.35	0.0384254	0.0714074	0.538115	0.590498	0.696951	864.799	841.9
AGO2	274.085	-0.739681	0.117931	-6.27215	3.56092e-10	2.23124e-09	205.347	342.824
AGO3	225.691	-0.64661	0.129411	-4.99655	5.83665e-07	2.59833e-06	176.051	275.331
AGO4	720.448	-0.0148312	0.0795181	-0.186514	0.852042	0.898538	716.896	724.001
AGPAT1	379.154	0.112006	0.100529	1.11416	0.26521	0.377635	393.792	364.516
AGPAT2	379.925	0.169876	0.113346	1.49873	0.133943	0.215765	402.172	357.678
AGPAT3	297.013	1.28803	0.122013	10.5565	4.73776e-26	8.72575e-25	421.37	172.656
AGPAT4	223.279	-0.0772712	0.137723	-0.561065	0.574753	0.682936	217.372	229.187
AGPAT4-IT1	10.8316	-0.0829347	0.55678	-0.148954	0.88159	0.917774	10.5364	11.1267
AGPAT5	1322.71	0.097132	0.0641607	1.51389	0.130055	0.210238	1367.45	1277.97
AGPS	978.345	-0.190437	0.0665036	-2.86355	0.00418919	0.0103006	913.855	1042.83
AGR2	0	NA	NA	NA	NA	NA	0	0
AGR3	0	NA	NA	NA	NA	NA	0	0
AGRN	252.935	1.87613	0.129185	14.5228	8.68303e-48	3.83063e-46	397.526	108.344
AGRP	0.334056	1.83682	3.09493	0.593495	0.55285	NA	0.668111	0
AGT	0	NA	NA	NA	NA	NA	0	0
AGTPBP1	949.537	-0.506908	0.0658105	-7.70254	1.33387e-14	1.19497e-13	784.537	1114.54
AGTR1	0	NA	NA	NA	NA	NA	0	0
AGTR2	0	NA	NA	NA	NA	NA	0	0
AGTRAP	105.489	0.419659	0.186109	2.25492	0.0241386	0.0492773	120.718	90.2601
AGXT	0	NA	NA	NA	NA	NA	0	0
AGXT2	0	NA	NA	NA	NA	NA	0	0
AHCTF1	1030.62	-0.138289	0.066313	-2.0854	0.0370332	0.071567	981.471	1079.77
AHCTF1P1	14.6039	-0.106555	0.47941	-0.222263	0.824109	0.879514	14.0779	15.1298
AHCY	1839.3	-0.357352	0.0535397	-6.67453	2.48032e-11	1.71722e-10	1612.45	2066.16
AHCYL1	2259.49	0.336562	0.0513396	6.5556	5.54172e-11	3.72624e-10	2521.54	1997.43
AHCYL2	288.103	-0.275161	0.109662	-2.50917	0.0121014	0.0267245	260.714	315.492
AHDC1	1929.07	-0.298176	0.0628586	-4.74359	2.09961e-06	8.78028e-06	1730.3	2127.84
AHI1	267.042	-0.305407	0.124149	-2.46	0.0138935	0.0302508	238.946	295.138
AHNAK	2.50178	1.97404	1.37176	1.43905	0.150136	0.237414	3.99208	1.01149
AHNAK2	77.2956	1.21912	0.229303	5.31664	1.05701e-07	5.09729e-07	108.233	46.3582
AHR	0	NA	NA	NA	NA	NA	0	0
AHRR	30.2316	0.959312	0.344005	2.78866	0.00529273	0.0127153	39.9587	20.5044
AHSA1	850.735	0.018396	0.0714367	0.257514	0.796782	0.861304	856.104	845.366
AHSA2	375.319	0.906711	0.204653	4.43048	9.40216e-06	3.60412e-05	489.511	261.127
AHSG	0	NA	NA	NA	NA	NA	0	0
AHSP	0	NA	NA	NA	NA	NA	0	0
AICDA	0.675599	-1.53407	2.31416	-0.662906	0.507391	0.624963	0.330329	1.02087
AIDA	658.71	-0.268732	0.0788273	-3.40912	0.000651719	0.00188068	597.34	720.079
AIF1	22.6355	0.797773	0.389092	2.05035	0.0403307	0.0770719	28.7285	16.5425
AIF1L	0.168581	-1.00617	4.08047	-0.246581	0.805232	NA	0	0.337163
AIFM1	558.872	-0.197973	0.0842686	-2.34931	0.0188082	0.0395172	520.529	597.216
AIFM2	9.11096	1.37249	0.63262	2.16953	0.0300421	0.0595194	13.1425	5.07945
AIFM3	0.651521	2.80831	2.40104	1.16962	0.242153	NA	1.30304	0
AIG1	109.039	0.135728	0.176926	0.767143	0.442997	0.564287	114.167	103.91
AIM1	993.651	0.0491098	0.0720604	0.681509	0.495549	0.614668	1010.68	976.625
AIM1L	1.02087	-3.49696	2.08275	-1.67901	0.0931507	0.158873	0	2.04174
AIM2	0	NA	NA	NA	NA	NA	0	0
AIMP1	618.688	-0.398584	0.0869142	-4.58595	4.51928e-06	1.80962e-05	533.936	703.44
AIMP2	335.831	-0.189359	0.109876	-1.72339	0.0848174	0.146521	313.993	357.67
AIP	886.778	-0.564518	0.0714328	-7.90278	2.72748e-15	2.58864e-14	715.211	1058.35
AIPL1	0	NA	NA	NA	NA	NA	0	0
AIRE	0	NA	NA	NA	NA	NA	0	0
AIRN	0	NA	NA	NA	NA	NA	0	0
AJAP1	0	NA	NA	NA	NA	NA	0	0
AJUBA	455.694	0.730121	0.0916128	7.96964	1.59139e-15	1.53534e-14	568.615	342.772
AK1	167.889	-1.29205	0.161557	-7.99749	1.26977e-15	1.22974e-14	97.2791	238.499
AK2	2453.93	0.124894	0.0463615	2.69391	0.00706183	0.01647	2559.93	2347.93
AK3	484.539	0.035805	0.0986317	0.363017	0.716592	0.803591	490.595	478.483
AK4	4427.55	-0.0680638	0.0416801	-1.633	0.102468	0.171886	4323.48	4531.63
AK5	6.45134	1.69788	0.78089	2.17429	0.0296837	0.058915	9.86659	3.03609
AK6	141.555	-0.201296	0.154664	-1.3015	0.193087	0.292357	131.675	151.434
AK7	19.2539	1.36323	0.450658	3.02497	0.00248658	0.00641012	27.73	10.7778
AK8	17.2324	-0.702067	0.453414	-1.5484	0.121525	0.198565	13.1184	21.3464
AK9	78.3914	0.117818	0.212613	0.554143	0.579481	0.687154	81.6493	75.1335
AKAP1	1050.13	0.182513	0.0635035	2.87406	0.00405226	0.00999464	1116.51	983.744
AKAP10	420.43	-0.441018	0.0943309	-4.67523	2.93625e-06	1.20597e-05	356.672	484.187
AKAP11	845.189	0.0391298	0.0745094	0.525166	0.599468	0.704415	856.919	833.458
AKAP12	1581.76	-0.0302805	0.0635146	-0.476748	0.633542	0.733717	1565.24	1598.27
AKAP13	1316.12	-0.207212	0.0715362	-2.89661	0.00377222	0.00937097	1222.01	1410.24
AKAP14	2.16338	0.643417	1.39762	0.460367	0.645252	0.744213	2.64095	1.68581
AKAP17A	862.067	0.0541516	0.0700022	0.77357	0.439185	0.560373	878.382	845.752
AKAP2	0	NA	NA	NA	NA	NA	0	0
AKAP3	2.6973	-1.16846	1.16486	-1.00309	0.315818	0.43382	1.674	3.72061
AKAP4	0	NA	NA	NA	NA	NA	0	0
AKAP5	76.571	0.977449	0.216805	4.50842	6.53125e-06	2.5685e-05	101.55	51.5922
AKAP6	37.963	0.399216	0.295585	1.3506	0.176825	0.271963	43.1757	32.7503
AKAP7	93.234	0.94666	0.204545	4.62811	3.69011e-06	1.49496e-05	122.822	63.6464
AKAP8	694.949	-0.032319	0.0791127	-0.408519	0.682893	0.77549	687.318	702.581
AKAP8L	1463.08	-0.226179	0.0659902	-3.42747	0.000609234	0.00176715	1348.74	1577.41
AKAP9	14389.9	2.06688	0.0411153	50.2703	0	0	23234.8	5544.93
AKIP1	211.692	0.670677	0.13291	5.0461	4.50917e-07	2.02819e-06	259.93	163.455
AKIRIN1	1164.43	-0.546114	0.067207	-8.12586	4.4421e-16	4.48226e-15	946.645	1382.21
AKIRIN2	746.256	-0.560261	0.0735834	-7.61397	2.65813e-14	2.31571e-13	602.997	889.515
AKNA	764.875	0.688695	0.0769411	8.95094	3.52463e-19	4.4243e-18	943.875	585.876
AKNAD1	0.647794	2.80226	2.27664	1.23088	0.218369	NA	1.29559	0
AKR1A1	881.187	0.458025	0.0688912	6.64853	2.96034e-11	2.0347e-10	1019.81	742.564
AKR1B1	1751.59	0.297451	0.0568174	5.23521	1.64797e-07	7.78388e-07	1931.48	1571.69
AKR1B10	0	NA	NA	NA	NA	NA	0	0
AKR1B15	0	NA	NA	NA	NA	NA	0	0
AKR1C1	0.173272	-1.00617	4.08047	-0.246581	0.805232	NA	0	0.346543
AKR1C2	0	NA	NA	NA	NA	NA	0	0
AKR1C3	0	NA	NA	NA	NA	NA	0	0
AKR1C4	0	NA	NA	NA	NA	NA	0	0
AKR1C6P	0	NA	NA	NA	NA	NA	0	0
AKR1C8P	0	NA	NA	NA	NA	NA	0	0
AKR1D1	0	NA	NA	NA	NA	NA	0	0
AKR1E2	0	NA	NA	NA	NA	NA	0	0
AKR7A2	509.48	0.579455	0.0879184	6.59083	4.37388e-11	2.96198e-10	610.606	408.354
AKR7A2P1	1.47532	1.76801	1.62632	1.08712	0.276982	0.390804	2.28489	0.665757
AKR7A3	4.77482	0.889208	0.892642	0.996153	0.319176	0.437681	6.21229	3.33735
AKR7L	8.56993	1.40045	0.651853	2.14842	0.0316808	0.0623347	12.4429	4.69701
AKT1	1352.91	1.29224	0.0599984	21.538	6.86758e-103	1.00214e-100	1921.15	784.663
AKT1S1	322.061	-0.308138	0.106969	-2.88063	0.00396884	0.00980643	287.663	356.46
AKT2	2350.01	0.266502	0.0524106	5.0849	3.67827e-07	1.6718e-06	2566.16	2133.85
AKT3	40.2244	-0.701776	0.299891	-2.3401	0.0192784	0.0403766	30.6011	49.8477
AKTIP	363.356	0.201365	0.101432	1.98523	0.0471186	0.0882696	388.787	337.925
ALAD	665.789	0.39539	0.0772818	5.11621	3.11733e-07	1.42797e-06	756.584	574.995
ALAS1	635.668	-0.404819	0.0795525	-5.0887	3.6052e-07	1.63957e-06	547.015	724.322
ALAS2	1.01292	-1.02023	1.97704	-0.516041	0.605826	0.710117	0.675564	1.35027
ALB	0	NA	NA	NA	NA	NA	0	0
ALCAM	0	NA	NA	NA	NA	NA	0	0
ALDH16A1	361.296	0.216309	0.112352	1.92528	0.054194	0.0997874	388.197	334.396
ALDH18A1	1578.98	0.276756	0.0558249	4.95757	7.13788e-07	3.14257e-06	1730.07	1427.89
ALDH1A1	10.8669	-5.92535	1.28056	-4.62714	3.70753e-06	1.50161e-05	0.330329	21.4035
ALDH1A2	0.173272	-1.00617	4.08047	-0.246581	0.805232	NA	0	0.346543
ALDH1A3	13.988	2.06924	0.55346	3.73873	0.00018495	0.000585972	22.6124	5.36358
ALDH1B1	279.637	-0.384829	0.120513	-3.19326	0.00140675	0.00380074	242.614	316.659
ALDH1L1	0	NA	NA	NA	NA	NA	0	0
ALDH1L1-AS1	0.173272	-1.00617	4.08047	-0.246581	0.805232	NA	0	0.346543
ALDH1L1-AS2	0	NA	NA	NA	NA	NA	0	0
ALDH1L2	0.822936	-0.61683	2.04873	-0.301079	0.763354	0.839768	0.651521	0.994351
ALDH2	30.3382	-2.31205	0.41759	-5.53666	3.08292e-08	1.56844e-07	10.1861	50.4903
ALDH3A1	0	NA	NA	NA	NA	NA	0	0
ALDH3A2	411.222	1.70512	0.102454	16.6428	3.41244e-62	2.14885e-60	629.392	193.053
ALDH3B1	91.7446	0.109026	0.202413	0.538633	0.59014	0.6968	95.1466	88.3426
ALDH3B2	0.165165	0.917386	4.08047	0.224823	0.822117	NA	0.330329	0
ALDH4A1	784.927	0.538661	0.0732011	7.35866	1.85771e-13	1.52063e-12	929.612	640.242
ALDH5A1	4016.74	-0.764997	0.0404459	-18.9141	8.73512e-80	7.4895e-78	2976	5057.48
ALDH6A1	591.791	0.152557	0.0801478	1.90344	0.0569831	0.104228	622.932	560.65
ALDH7A1	0	NA	NA	NA	NA	NA	0	0
ALDH8A1	6.1597	-0.282573	0.725266	-0.389613	0.696822	0.787239	5.55332	6.76607
ALDH9A1	693.321	-0.452684	0.077285	-5.85733	4.70365e-09	2.62051e-08	585.62	801.022
ALDOA	14730.9	-0.352287	0.0432948	-8.13694	4.05401e-16	4.10158e-15	12940.8	16521
ALDOB	0.338436	-0.0444006	3.1334	-0.0141701	0.988694	NA	0.330329	0.346543
ALDOC	2661.71	0.0566115	0.0492825	1.14871	0.250674	0.360693	2713.83	2609.59
ALG1	276.05	0.0235022	0.118188	0.198855	0.842376	0.892357	278.154	273.946
ALG10	139.655	0.177105	0.159256	1.11208	0.266104	0.378586	148.161	131.148
ALG10B	355.68	0.220944	0.106732	2.07008	0.0384444	0.0739083	383.008	328.352
ALG11	102.101	-0.218281	0.181836	-1.20043	0.229973	0.336977	94.3956	109.806
ALG12	288.336	-0.168721	0.118043	-1.42932	0.152912	0.241205	271.539	305.134
ALG13	355.869	0.252046	0.104633	2.40886	0.0160024	0.0342381	386.983	324.756
ALG14	44.7889	0.779349	0.290154	2.68599	0.00723157	0.0168323	56.5792	32.9986
ALG1L	4.28619	0.39454	0.878113	0.449305	0.653212	0.750654	4.86116	3.71122
ALG1L2	20.9371	0.978275	0.427702	2.28728	0.0221794	0.0456771	27.8096	14.0645
ALG1L9P	12.554	1.0694	0.535436	1.99726	0.0457969	0.0861231	16.9994	8.10859
ALG2	274.958	-0.206652	0.114326	-1.80757	0.0706739	0.125534	255.323	294.594
ALG3	385.897	-0.308931	0.0996314	-3.10074	0.00193035	0.0050833	344.836	426.957
ALG5	278.418	-0.216665	0.114352	-1.89472	0.05813	0.106006	257.481	299.356
ALG6	268.188	-0.035851	0.116162	-0.308629	0.757604	0.835931	264.853	271.524
ALG8	224.617	0.205569	0.126716	1.62228	0.104743	0.175065	240.622	208.612
ALG9	338.135	0.0128393	0.117397	0.109366	0.912912	0.940904	339.541	336.729
ALK	0	NA	NA	NA	NA	NA	0	0
ALKBH1	155.109	-0.0790226	0.150761	-0.524159	0.600168	0.705019	150.852	159.367
ALKBH2	132.958	0.294712	0.15982	1.84403	0.0651784	0.117128	146.482	119.434
ALKBH3	261.327	-0.0312604	0.11646	-0.268421	0.788375	0.856621	258.536	264.118
ALKBH3-AS1	3.31229	0.246834	0.984133	0.250814	0.801958	0.863808	3.59707	3.02752
ALKBH4	269.388	-0.173453	0.124435	-1.39392	0.163341	0.254687	253.023	285.752
ALKBH5	2448.89	-0.492848	0.0485416	-10.1531	3.20982e-24	5.32375e-23	2034.37	2863.41
ALKBH6	177.302	0.436251	0.156062	2.79537	0.00518401	0.0124897	203.978	150.626
ALKBH7	620.802	-0.646861	0.0821742	-7.87183	3.49494e-15	3.29641e-14	483.765	757.839
ALKBH8	141.386	0.265421	0.155329	1.70877	0.0874928	0.150356	154.395	128.376
ALLC	2.80097	0.13441	1.09397	0.122864	0.902215	0.932889	2.9381	2.66384
ALMS1	551.299	-0.40657	0.0902431	-4.50527	6.62873e-06	2.60151e-05	474.289	628.308
ALMS1-IT1	11.6463	-0.538817	0.535239	-1.00668	0.314087	0.431834	9.51221	13.7804
ALMS1P	0.51084	-2.49759	2.63609	-0.947461	0.343404	NA	0	1.02168
ALOX12	59.3105	0.686197	0.245008	2.80072	0.00509893	0.0123062	73.1699	45.4511
ALOX12-AS1	32.8128	0.216137	0.321318	0.672659	0.501164	0.619556	35.2504	30.3751
ALOX12B	0.812461	0.488531	2.16804	0.225333	0.82172	0.877828	0.941217	0.683706
ALOX12P2	0.502946	2.42617	2.65028	0.915439	0.359961	NA	1.00589	0
ALOX15	0.165165	0.917386	4.08047	0.224823	0.822117	NA	0.330329	0
ALOX15B	0.796369	3.10445	2.27171	1.36657	0.171761	0.265388	1.59274	0
ALOX15P1	0.156869	0.917386	4.08047	0.224823	0.822117	NA	0.313739	0
ALOX5	773.574	0.98874	0.0742655	13.3136	1.93028e-40	6.46666e-39	1028.82	518.333
ALOX5AP	9.48451	-0.197158	0.582184	-0.338652	0.734872	0.818406	8.83665	10.1324
ALOXE3	2.63131	2.75777	1.38296	1.99411	0.0461401	0.0866674	4.57892	0.683706
ALPI	0	NA	NA	NA	NA	NA	0	0
ALPK1	394.543	0.560976	0.0965411	5.81074	6.21964e-09	3.41495e-08	470.294	318.792
ALPK2	0.332878	-1.88719	3.09911	-0.608946	0.54256	NA	0	0.665757
ALPK3	10.5233	-0.851416	0.579312	-1.4697	0.141642	0.226294	7.48552	13.5611
ALPL	0	NA	NA	NA	NA	NA	0	0
ALPP	0	NA	NA	NA	NA	NA	0	0
ALPPL2	1.80643	1.35495	1.42839	0.948583	0.342833	0.464538	2.59118	1.02168
ALS2	394.7	-0.259129	0.101318	-2.55757	0.0105405	0.0236072	359.442	429.957
ALS2CL	43.0613	0.998272	0.294381	3.39109	0.000696147	0.00199749	57.388	28.7346
ALS2CR11	0.671837	2.84356	2.40077	1.18444	0.23624	0.343969	1.34367	0
ALS2CR12	4.49097	0.953867	0.939319	1.01549	0.309873	0.427163	5.91851	3.06342
ALX1	0	NA	NA	NA	NA	NA	0	0
ALX3	45.9064	-0.0339816	0.27564	-0.123283	0.901883	0.932737	45.3702	46.4426
ALX4	0	NA	NA	NA	NA	NA	0	0
ALYREF	1373.46	-0.118845	0.0589677	-2.01543	0.0438594	0.0829112	1317.17	1429.74
AMACR	8.09688	1.0015	0.690426	1.45055	0.146905	0.233088	10.802	5.39172
AMBN	0	NA	NA	NA	NA	NA	0	0
AMBP	0.333188	-0.0444005	3.15004	-0.0140952	0.988754	NA	0.337782	0.328594
AMBRA1	546.269	-0.426517	0.0869727	-4.90403	9.38887e-07	4.08853e-06	466.025	626.513
AMD1	1312.87	0.238492	0.0586546	4.06604	4.78195e-05	0.000164709	1421.17	1204.57
AMDHD1	33.9041	0.422006	0.324176	1.30178	0.192992	0.292241	38.8184	28.9898
AMDHD2	275.321	0.944487	0.117707	8.02406	1.02306e-15	1.00038e-14	362.321	188.321
AMELX	0	NA	NA	NA	NA	NA	0	0
AMELY	0	NA	NA	NA	NA	NA	0	0
AMER1	125.689	0.56735	0.17322	3.27532	0.00105542	0.00292976	149.976	101.401
AMER2	0	NA	NA	NA	NA	NA	0	0
AMER3	0	NA	NA	NA	NA	NA	0	0
AMFR	918.152	0.207689	0.0694535	2.99033	0.00278676	0.00709834	984.256	852.048
AMH	25.047	1.43464	0.417349	3.4375	0.000587118	0.00170757	36.5362	13.5579
AMHR2	0.164297	-1.00617	4.08047	-0.246581	0.805232	NA	0	0.328594
AMICA1	0	NA	NA	NA	NA	NA	0	0
AMIGO1	13.0101	-0.192964	0.51954	-0.371414	0.710329	0.798761	12.1423	13.8779
AMIGO2	0	NA	NA	NA	NA	NA	0	0
AMIGO3	97.3816	0.680595	0.193075	3.52504	0.000423426	0.00126172	120.015	74.7486
AMMECR1	1342.35	-0.15419	0.0596751	-2.58383	0.009771	0.0220859	1270.61	1414.09
AMMECR1L	508.874	-0.195064	0.0863222	-2.25972	0.0238387	0.0487307	474.6	543.149
AMN	139.572	0.245638	0.161316	1.52272	0.127829	0.207214	151.44	127.704
AMN1	60.8291	0.540507	0.238452	2.26673	0.0234067	0.0479555	72.0563	49.6019
AMOT	576.131	0.666238	0.0832579	8.0021	1.22314e-15	1.18609e-14	706.942	445.32
AMOTL1	898.034	-0.199046	0.0708855	-2.80799	0.00498514	0.0120584	836.272	959.795
AMOTL2	0.337569	-1.90268	3.08377	-0.616999	0.537235	NA	0	0.675137
AMPD1	0	NA	NA	NA	NA	NA	0	0
AMPD2	1216.97	0.0509274	0.0614727	0.828455	0.407413	0.528814	1238.43	1195.51
AMPD3	52.3912	1.97852	0.293638	6.73795	1.60633e-11	1.13279e-10	83.6388	21.1437
AMPH	0.494438	-0.940764	2.58707	-0.36364	0.716127	NA	0.313739	0.675137
AMT	58.7155	1.02967	0.267521	3.84894	0.000118628	0.000386995	78.7959	38.6351
AMTN	0	NA	NA	NA	NA	NA	0	0
AMY1A	0	NA	NA	NA	NA	NA	0	0
AMY1B	0	NA	NA	NA	NA	NA	0	0
AMY1C	0	NA	NA	NA	NA	NA	0	0
AMY2A	0	NA	NA	NA	NA	NA	0	0
AMY2B	29.3278	0.776815	0.346767	2.24016	0.0250803	0.0508917	37.0406	21.615
AMZ1	2.98516	1.33558	1.09686	1.21764	0.223361	0.329228	4.27432	1.69601
AMZ2	546.669	0.390469	0.0874303	4.46606	7.96723e-06	3.08997e-05	620.076	473.261
AMZ2P1	49.4398	0.77331	0.274218	2.82005	0.00480155	0.0116645	62.3323	36.5472
ANAPC1	1151.1	0.0299435	0.0611339	0.489802	0.624274	0.725673	1163.16	1139.04
ANAPC10	256.057	-0.215562	0.115519	-1.86604	0.0620364	0.112226	236.948	275.165
ANAPC11	527.327	-0.0843811	0.0856089	-0.985657	0.324301	0.443551	512.039	542.616
ANAPC13	445.07	-0.273352	0.0986098	-2.77205	0.00557037	0.0133358	402.824	487.317
ANAPC15	215.432	0.380896	0.134498	2.83199	0.00462593	0.0112704	243.625	187.24
ANAPC16	1113.86	0.216653	0.0724402	2.99078	0.00278265	0.00709024	1197.05	1030.68
ANAPC1P1	0.173272	-1.00617	4.08047	-0.246581	0.805232	NA	0	0.346543
ANAPC2	556.839	0.471875	0.0855265	5.51729	3.44262e-08	1.74209e-07	646.944	466.735
ANAPC4	303.171	-0.0833242	0.110836	-0.751778	0.452184	0.573535	294.383	311.958
ANAPC5	2068.26	0.096128	0.0479424	2.00507	0.0449551	0.0847291	2137.21	1999.31
ANAPC7	640.628	0.0870006	0.0843532	1.03138	0.30236	0.418597	660.04	621.216
ANG	7.90771	0.568927	0.669897	0.849275	0.395728	0.517569	9.45667	6.35874
ANGEL1	364.654	0.306871	0.0992574	3.09166	0.00199038	0.00522504	403.247	326.062
ANGEL2	220.297	0.399764	0.126688	3.1555	0.00160224	0.00427864	250.634	189.96
ANGPT1	0.168891	0.917386	4.08047	0.224823	0.822117	NA	0.337782	0
ANGPT2	87.7384	-0.820349	0.198559	-4.1315	3.60401e-05	0.000126754	63.4385	112.038
ANGPT4	0.333746	-0.0444005	3.14825	-0.0141033	0.988748	NA	0.330329	0.337163
ANGPTL1	0	NA	NA	NA	NA	NA	0	0
ANGPTL2	27.9178	0.271851	0.358866	0.757526	0.448735	0.56997	30.5758	25.2598
ANGPTL3	0.346543	-1.93333	3.29843	-0.586135	0.557785	NA	0	0.693086
ANGPTL4	4.29508	0.633789	0.886039	0.715306	0.47442	0.594436	5.22467	3.36549
ANGPTL5	0	NA	NA	NA	NA	NA	0	0
ANGPTL6	136.358	0.159506	0.164835	0.967669	0.333209	0.453239	143.899	128.816
ANGPTL7	0.334056	1.83682	3.09493	0.593495	0.55285	NA	0.668111	0
ANHX	0.164297	-1.00617	4.08047	-0.246581	0.805232	NA	0	0.328594
ANK1	12.719	-1.95069	0.58529	-3.33285	0.000859604	0.00242614	5.22876	20.2093
ANK2	9.056	-4.7353	1.1685	-4.05246	5.06828e-05	0.000174019	0.668111	17.4439
ANK3	0	NA	NA	NA	NA	NA	0	0
ANKAR	3.99345	0.193558	0.904103	0.214088	0.830479	0.884055	4.25773	3.72917
ANKDD1A	22.022	0.461227	0.407012	1.1332	0.257129	0.36834	25.523	18.521
ANKDD1B	2.63865	1.08401	1.18194	0.917143	0.359068	0.481337	3.58048	1.69682
ANKEF1	0	NA	NA	NA	NA	NA	0	0
ANKFN1	24.1565	1.98247	0.416764	4.75682	1.96667e-06	8.25163e-06	38.5802	9.7328
ANKFY1	832.438	-0.0602845	0.0831057	-0.725395	0.46821	0.588549	815.048	849.828
ANKH	649.291	0.556729	0.08009	6.95129	3.61957e-12	2.70461e-11	773.207	525.374
ANKHD1	48.4272	-0.857493	0.277848	-3.0862	0.00202733	0.00531562	34.4975	62.3569
ANKHD1-EIF4EBP3	0.839338	-1.93392	2.05619	-0.940533	0.346944	0.468562	0.337782	1.34089
ANKIB1	1428.39	0.32979	0.0587939	5.60926	2.03199e-08	1.05427e-07	1591.23	1265.55
ANKK1	0	NA	NA	NA	NA	NA	0	0
ANKLE1	522.429	1.90068	0.0931882	20.3962	1.80908e-92	2.04885e-90	824.029	220.83
ANKLE2	1731.91	-0.134075	0.0518865	-2.584	0.00976615	0.0220848	1651.59	1812.24
ANKMY1	186.643	0.629969	0.140539	4.48253	7.37619e-06	2.87397e-05	226.797	146.489
ANKMY2	371.174	0.293269	0.0972262	3.01636	0.00255833	0.00658023	408.781	333.567
ANKRA2	235.239	0.0573972	0.123995	0.462901	0.643435	0.742636	239.937	230.54
ANKRD1	0	NA	NA	NA	NA	NA	0	0
ANKRD10	1462.44	0.417481	0.0686836	6.07833	1.21444e-09	7.2078e-09	1672.64	1252.24
ANKRD11	2695.03	-0.0884456	0.0486129	-1.81939	0.0688526	0.1228	2612.78	2777.28
ANKRD12	1169.93	-0.410615	0.075689	-5.42503	5.79438e-08	2.86715e-07	1004.78	1335.08
ANKRD13A	1343.1	0.0604321	0.0597041	1.01219	0.311445	0.428912	1371.13	1315.07
ANKRD13B	190.25	0.789376	0.13876	5.68877	1.27961e-08	6.80427e-08	240.964	139.536
ANKRD13C	465.76	-0.616795	0.0888939	-6.93855	3.96158e-12	2.95e-11	367.78	563.739
ANKRD13D	371.676	0.349659	0.101526	3.44404	0.000573084	0.00166803	416.502	326.85
ANKRD16	150.591	0.904912	0.154745	5.84775	4.98257e-09	2.77081e-08	196.316	104.866
ANKRD17	2236.86	-0.274309	0.0504918	-5.43275	5.54916e-08	2.75119e-07	2025.08	2448.63
ANKRD18A	0	NA	NA	NA	NA	NA	0	0
ANKRD18B	0.173272	-1.00617	4.08047	-0.246581	0.805232	NA	0	0.346543
ANKRD18DP	55.054	2.72097	0.308339	8.82459	1.09859e-18	1.33699e-17	95.5916	14.5163
ANKRD19P	11.851	-0.661199	0.53286	-1.24085	0.214661	0.318601	9.19102	14.511
ANKRD2	0.342162	-0.0444007	3.12183	-0.0142226	0.988652	NA	0.337782	0.346543
ANKRD20A1	0	NA	NA	NA	NA	NA	0	0
ANKRD20A11P	0	NA	NA	NA	NA	NA	0	0
ANKRD20A12P	0	NA	NA	NA	NA	NA	0	0
ANKRD20A19P	0	NA	NA	NA	NA	NA	0	0
ANKRD20A2	0	NA	NA	NA	NA	NA	0	0
ANKRD20A3	0	NA	NA	NA	NA	NA	0	0
ANKRD20A4	0	NA	NA	NA	NA	NA	0	0
ANKRD20A5P	4.56118	-4.64525	1.38703	-3.34905	0.000810878	0.0023006	0.313739	8.80862
ANKRD20A8P	0	NA	NA	NA	NA	NA	0	0
ANKRD20A9P	0.338436	-0.0444006	3.1334	-0.0141701	0.988694	NA	0.330329	0.346543
ANKRD22	0	NA	NA	NA	NA	NA	0	0
ANKRD23	27.748	0.906639	0.367434	2.46749	0.0136064	0.0296869	36.1905	19.3055
ANKRD24	11.6526	0.123588	0.550184	0.224629	0.822268	0.878123	12.1589	11.1463
ANKRD26	350.342	-1.03585	0.115848	-8.94149	3.83952e-19	4.81106e-18	229.847	470.838
ANKRD26P1	0.173272	-1.00617	4.08047	-0.246581	0.805232	NA	0	0.346543
ANKRD26P3	46.5425	-0.361633	0.280097	-1.2911	0.196669	0.296773	40.7951	52.2898
ANKRD27	1024.61	0.057096	0.0695771	0.820615	0.411866	0.533499	1045.06	1004.16
ANKRD28	975.854	0.483817	0.0701802	6.89392	5.42743e-12	3.99063e-11	1137.81	813.895
ANKRD29	0.165165	0.917386	4.08047	0.224823	0.822117	NA	0.330329	0
ANKRD30A	0.164297	-1.00617	4.08047	-0.246581	0.805232	NA	0	0.328594
ANKRD30B	674.268	-0.682038	0.0773645	-8.81591	1.18716e-18	1.44246e-17	517.988	830.548
ANKRD30BL	0	NA	NA	NA	NA	NA	0	0
ANKRD30BP2	0	NA	NA	NA	NA	NA	0	0
ANKRD30BP3	0	NA	NA	NA	NA	NA	0	0
ANKRD31	0	NA	NA	NA	NA	NA	0	0
ANKRD33	0	NA	NA	NA	NA	NA	0	0
ANKRD33B	821.615	0.897048	0.0744799	12.0442	2.08155e-33	5.35417e-32	1069.23	574.003
ANKRD34A	13.5548	1.07192	0.544212	1.96968	0.0488748	0.0911545	18.3969	8.71274
ANKRD34B	0	NA	NA	NA	NA	NA	0	0
ANKRD34C	0	NA	NA	NA	NA	NA	0	0
ANKRD34C-AS1	0	NA	NA	NA	NA	NA	0	0
ANKRD35	0.663517	1.45411	2.32602	0.625151	0.531872	0.646097	0.99844	0.328594
ANKRD36	111.76	0.510045	0.186012	2.742	0.00610661	0.0144713	131.371	92.1482
ANKRD36B	82.6282	1.04011	0.213529	4.87102	1.11023e-06	4.79069e-06	111.188	54.0686
ANKRD36BP1	107.053	-0.132487	0.195954	-0.676114	0.498968	0.617747	102.264	111.842
ANKRD36BP2	0	NA	NA	NA	NA	NA	0	0
ANKRD36C	176.935	0.198553	0.139622	1.42207	0.155005	0.243768	189.081	164.789
ANKRD37	169.581	-1.22591	0.152404	-8.04385	8.70573e-16	8.56242e-15	101.683	237.479
ANKRD39	94.7323	0.49568	0.187908	2.63788	0.00834255	0.0191625	110.835	78.63
ANKRD40	911.31	-0.309175	0.0681315	-4.53792	5.68122e-06	2.24878e-05	814.228	1008.39
ANKRD42	139.684	0.35326	0.159808	2.21053	0.0270683	0.0542867	156.762	122.605
ANKRD44	208.342	0.925827	0.137837	6.71684	1.85712e-11	1.30245e-10	273.03	143.654
ANKRD44-IT1	0.156869	0.917386	4.08047	0.224823	0.822117	NA	0.313739	0
ANKRD45	2.01064	0.459397	1.34839	0.3407	0.733329	0.817227	2.33466	1.68662
ANKRD46	303.059	-0.0567209	0.11282	-0.502755	0.615137	0.718318	297.146	308.973
ANKRD49	231.811	0.185396	0.132856	1.39547	0.162875	0.254064	246.602	217.021
ANKRD50	377.599	-0.360789	0.104628	-3.4483	0.000564127	0.00164417	330.727	424.471
ANKRD52	977.976	0.284823	0.0650681	4.37731	1.20154e-05	4.53373e-05	1074.36	881.594
ANKRD53	1.6649	1.17999	1.48829	0.792848	0.427867	0.549163	2.30893	1.02087
ANKRD54	176.591	0.149451	0.139746	1.06945	0.284868	0.399408	185.673	167.51
ANKRD55	0	NA	NA	NA	NA	NA	0	0
ANKRD6	34.2481	-0.23931	0.32315	-0.740554	0.458964	0.579712	31.4283	37.0678
ANKRD60	0.156869	0.917386	4.08047	0.224823	0.822117	NA	0.313739	0
ANKRD61	8.56209	1.27099	0.776345	1.63714	0.1016	0.170742	12.1267	4.99746
ANKRD62	0	NA	NA	NA	NA	NA	0	0
ANKRD62P1-PARP4P3	0.168891	0.917386	4.08047	0.224823	0.822117	NA	0.337782	0
ANKRD63	0.332878	-1.88719	3.09911	-0.608946	0.54256	NA	0	0.665757
ANKRD65	1.14158	2.43167	1.95077	1.24652	0.212573	0.316001	1.95456	0.328594
ANKRD66	0	NA	NA	NA	NA	NA	0	0
ANKRD7	0	NA	NA	NA	NA	NA	0	0
ANKRD9	86.6292	0.394361	0.210677	1.87187	0.0612241	0.110942	98.4701	74.7882
ANKS1A	740.161	0.335937	0.0746475	4.50031	6.78547e-06	2.65471e-05	825.998	654.324
ANKS1B	125.738	-0.309954	0.18098	-1.71265	0.0867777	0.149313	112.344	139.131
ANKS3	125.937	0.166305	0.16682	0.996913	0.318807	0.437264	133.233	118.64
ANKS4B	0.165165	0.917386	4.08047	0.224823	0.822117	NA	0.330329	0
ANKS6	79.8657	0.106622	0.210715	0.506002	0.612855	0.716099	82.8365	76.8948
ANKUB1	0	NA	NA	NA	NA	NA	0	0
ANKZF1	698.024	-0.22073	0.0839184	-2.6303	0.00853102	0.019551	644.718	751.329
ANLN	843.1	0.197501	0.0712876	2.77048	0.00559733	0.0133919	900.773	785.426
ANO1	19.5483	1.72041	0.447297	3.84624	0.000119946	0.000391041	29.9851	9.11151
ANO1-AS2	0	NA	NA	NA	NA	NA	0	0
ANO10	176.618	-0.35594	0.140115	-2.54033	0.0110747	0.0246291	154.928	198.308
ANO2	0	NA	NA	NA	NA	NA	0	0
ANO3	0	NA	NA	NA	NA	NA	0	0
ANO4	0	NA	NA	NA	NA	NA	0	0
ANO5	0	NA	NA	NA	NA	NA	0	0
ANO6	1392.49	-0.638053	0.0647737	-9.85049	6.82093e-23	1.05412e-21	1089.41	1695.57
ANO7	4.0859	1.05874	1.82801	0.579176	0.562471	0.67213	5.5259	2.64589
ANO8	274.779	0.920701	0.118368	7.77831	7.3502e-15	6.69949e-14	359.547	190.011
ANO9	1.32858	2.66824	1.80237	1.4804	0.138766	0.22226	2.31062	0.346543
ANOS1	0	NA	NA	NA	NA	NA	0	0
ANP32A	4633.84	-0.250059	0.0419488	-5.96105	2.50615e-09	1.43957e-08	4233.61	5034.08
ANP32A-IT1	5.9937	0.125874	0.744564	0.169057	0.865752	0.90724	6.26951	5.71788
ANP32AP1	0.819889	-0.662044	2.05279	-0.32251	0.747066	0.828703	0.627478	1.0123
ANP32B	5262.64	-0.470794	0.0378747	-12.4303	1.79001e-35	4.95716e-34	4411.41	6113.88
ANP32C	1.31072	1.53258	1.73308	0.884311	0.376528	0.498099	1.94711	0.674325
ANP32D	0	NA	NA	NA	NA	NA	0	0
ANP32E	4178.65	-0.0407905	0.0471851	-0.864477	0.387326	0.50932	4120.03	4237.27
ANPEP	12.2891	0.176562	0.555493	0.317848	0.7506	0.830861	13.0073	11.5708
ANTXR1	210.953	-1.49274	0.139813	-10.6767	1.30875e-26	2.5173e-25	110.637	311.269
ANTXR2	0.165165	0.917386	4.08047	0.224823	0.822117	NA	0.330329	0
ANTXRL	1.45159	2.83392	1.76515	1.60548	0.108387	0.180135	2.57459	0.328594
ANTXRLP1	41.9011	-0.202002	0.284818	-0.709233	0.47818	0.59806	39.0043	44.798
ANXA1	1.32218	1.55723	1.75645	0.88658	0.375305	0.497044	1.9786	0.665757
ANXA10	0	NA	NA	NA	NA	NA	0	0
ANXA11	1156.28	0.123425	0.0659763	1.87075	0.0613798	0.111184	1205.73	1106.84
ANXA13	0	NA	NA	NA	NA	NA	0	0
ANXA2	216.197	0.0137462	0.127369	0.107924	0.914056	0.941732	217.165	215.23
ANXA2P1	0.164297	-1.00617	4.08047	-0.246581	0.805232	NA	0	0.328594
ANXA2P2	1.32135	-1.65113	1.73283	-0.952847	0.340668	0.461935	0.627478	2.01522
ANXA2P3	0	NA	NA	NA	NA	NA	0	0
ANXA2R	79.452	0.311666	0.206035	1.51268	0.13036	0.210648	87.9823	70.9218
ANXA3	0	NA	NA	NA	NA	NA	0	0
ANXA4	675.686	-0.479876	0.0818452	-5.86321	4.54008e-09	2.53496e-08	564.421	786.951
ANXA5	415.04	-0.341515	0.0982494	-3.476	0.000508947	0.00149454	366.057	464.023
ANXA6	1483.26	0.0116838	0.0598572	0.195194	0.845241	0.894205	1489.09	1477.43
ANXA7	693.374	-0.0432818	0.0783433	-0.552464	0.580631	0.688303	682.906	703.843
ANXA8	0.322034	1.79558	3.13558	0.572648	0.566883	NA	0.644068	0
ANXA8L1	0	NA	NA	NA	NA	NA	0	0
ANXA9	27.539	0.497254	0.358956	1.38528	0.165967	0.257894	32.2477	22.8303
AOAH	0	NA	NA	NA	NA	NA	0	0
AOAH-IT1	0	NA	NA	NA	NA	NA	0	0
AOC1	0	NA	NA	NA	NA	NA	0	0
AOC2	14.251	0.0909732	0.492284	0.184798	0.853387	0.899376	14.7054	13.7967
AOC3	12.2646	0.673463	0.52315	1.28732	0.197982	0.298172	15.0804	9.44867
AOC4P	0.173272	-1.00617	4.08047	-0.246581	0.805232	NA	0	0.346543
AOX1	0.663019	-1.52541	2.2217	-0.686598	0.492336	0.611732	0.313739	1.0123
AOX2P	49.523	1.54619	0.276209	5.59791	2.16946e-08	1.12368e-07	73.7916	25.2545
AP1AR	913.462	0.109727	0.0713662	1.53752	0.124167	0.202196	948.401	878.523
AP1B1	1388.77	-0.386498	0.0680982	-5.6756	1.38206e-08	7.31819e-08	1203.53	1574.01
AP1B1P1	0	NA	NA	NA	NA	NA	0	0
AP1G1	1271.23	-0.219829	0.0611668	-3.59392	0.000325737	0.000989272	1174.67	1367.79
AP1G2	927.715	0.216596	0.0788066	2.74845	0.0059877	0.0142272	997.283	858.148
AP1M1	920.777	0.109655	0.0656064	1.67141	0.0946414	0.161018	955.821	885.732
AP1M2	0.173272	-1.00617	4.08047	-0.246581	0.805232	NA	0	0.346543
AP1S1	880.077	0.734616	0.0720241	10.1996	1.99108e-24	3.34255e-23	1099.4	660.756
AP1S2	167.95	-0.475867	0.150733	-3.15702	0.00159388	0.00426084	140.634	195.266
AP1S3	327.641	1.10673	0.115242	9.60352	7.72563e-22	1.13061e-20	447.379	207.903
AP2A1	1119.79	0.0569373	0.0658754	0.864318	0.387413	0.50939	1141.66	1097.92
AP2A2	1570	-1.64843	0.058423	-28.2154	3.78645e-175	1.55306e-172	759.106	2380.89
AP2B1	2876.15	-0.236476	0.0499251	-4.73662	2.17312e-06	9.06771e-06	2641.08	3111.22
AP2M1	2596.71	-0.216662	0.0542315	-3.99514	6.46565e-05	0.000218633	2401.73	2791.68
AP2S1	655	-0.0088015	0.0837393	-0.105106	0.916292	0.943523	652.809	657.191
AP3B1	902.488	-0.841838	0.0725753	-11.5995	4.14435e-31	9.5876e-30	646.347	1158.63
AP3B2	0	NA	NA	NA	NA	NA	0	0
AP3D1	1555.13	0.0160756	0.0549084	0.292772	0.769696	0.844485	1563.9	1546.36
AP3M1	1151.92	-0.0075818	0.0610535	-0.124183	0.90117	0.932171	1148.85	1155
AP3M2	272.624	0.676118	0.119421	5.66162	1.49951e-08	7.90365e-08	335.233	210.015
AP3S1	930.072	-0.240987	0.0711865	-3.38529	0.000711042	0.00203599	852.482	1007.66
AP3S2	0.98185	3.39862	1.96792	1.72702	0.0841646	0.145592	1.9637	0
AP4B1	213.584	0.389492	0.139911	2.78386	0.00537168	0.0128947	242.135	185.034
AP4B1-AS1	97.1175	0.430503	0.193377	2.22624	0.0259982	0.0524527	111.46	82.7754
AP4E1	402.148	-0.345471	0.107266	-3.22069	0.00127883	0.00348681	354.437	449.859
AP4M1	267.686	0.120164	0.116321	1.03304	0.301584	0.417823	278.828	256.545
AP4S1	103.086	-0.316971	0.195829	-1.61861	0.105531	0.17611	91.8797	114.292
AP5B1	716.037	0.725709	0.0795738	9.11995	7.516e-20	9.86702e-19	892.461	539.612
AP5M1	451.287	-0.187648	0.093074	-2.01611	0.043788	0.0828072	422.025	480.548
AP5S1	116.739	-0.103757	0.172704	-0.600782	0.547985	0.658763	112.499	120.978
AP5Z1	501.995	-0.332004	0.0891138	-3.72561	0.00019484	0.000614356	444.36	559.63
APAF1	1062.94	-0.175355	0.0647488	-2.70823	0.00676426	0.0158613	998.624	1127.25
APBA1	373.427	-0.241292	0.0974898	-2.47505	0.0133218	0.0291524	342.288	404.566
APBA2	1.31529	1.53742	1.73198	0.887669	0.374719	0.496528	1.95625	0.674325
APBA3	270.633	-0.266615	0.11311	-2.35712	0.0184171	0.0387814	245.717	295.549
APBB1	0.168891	0.917386	4.08047	0.224823	0.822117	NA	0.337782	0
APBB1IP	2963.04	0.0456436	0.0486016	0.939139	0.347659	0.469284	3009.58	2916.51
APBB2	735.252	-0.125549	0.076472	-1.64176	0.10064	0.169494	703.436	767.068
APBB3	0	NA	NA	NA	NA	NA	0	0
APC	416.573	-0.44181	0.0981129	-4.50308	6.69751e-06	2.62444e-05	353.307	479.839
APC2	122.323	0.29315	0.168669	1.73802	0.0822077	0.142728	134.713	109.933
APCDD1	261.056	0.286407	0.122258	2.34264	0.019148	0.0401368	286.826	235.286
APCDD1L	0	NA	NA	NA	NA	NA	0	0
APCDD1L-AS1	1.95561	-0.0308043	1.44344	-0.0213409	0.982974	0.989822	1.93966	1.97156
APCS	0	NA	NA	NA	NA	NA	0	0
APEH	1002.84	0.0935149	0.0678828	1.37759	0.168329	0.260935	1035.17	970.506
APELA	16.8379	2.38272	0.52638	4.52661	5.99388e-06	2.3676e-05	28.2412	5.43456
APEX1	2785.67	-0.736596	0.05308	-13.8771	8.72306e-44	3.31782e-42	2089.21	3482.13
APEX2	377.173	0.0672136	0.103149	0.651619	0.514647	0.631542	386.072	368.274
APH1A	1751.74	-0.135444	0.0535479	-2.5294	0.0114259	0.0253472	1669.48	1834
APH1B	428.131	0.172423	0.094364	1.82722	0.0676672	0.120954	453.853	402.409
API5	2548.29	0.103453	0.0484486	2.13531	0.0327354	0.0641519	2639.32	2457.26
APIP	230.818	0.153483	0.133966	1.14569	0.251923	0.362181	243.118	218.519
APITD1	11.509	0.465031	0.594066	0.782794	0.433748	0.555209	13.3749	9.64306
APITD1-CORT	0	NA	NA	NA	NA	NA	0	0
APLF	47.1299	0.64683	0.274407	2.35719	0.0184139	0.03878	57.5284	36.7314
APLN	55.7672	4.29652	0.418612	10.2637	1.02645e-24	1.74634e-23	106.101	5.43375
APLNR	0	NA	NA	NA	NA	NA	0	0
APLP1	0.674731	-2.9021	2.25047	-1.28955	0.197205	0.297316	0	1.34946
APLP2	442.85	-0.056928	0.0952563	-0.59763	0.550087	0.660505	434.176	451.523
APMAP	721.504	0.315425	0.0734884	4.29217	1.76936e-05	6.53488e-05	800.062	642.947
APOA1	3.02735	-0.689411	1.06781	-0.645631	0.518518	0.635368	2.32552	3.72917
APOA1-AS	0.834957	-0.585655	2.1305	-0.274891	0.7834	0.853595	0.675564	0.994351
APOA1BP	683.094	-0.00551072	0.0819663	-0.0672315	0.946397	0.967695	681.725	684.464
APOA2	0	NA	NA	NA	NA	NA	0	0
APOA4	0	NA	NA	NA	NA	NA	0	0
APOA5	0	NA	NA	NA	NA	NA	0	0
APOB	0.503601	0.861545	2.72735	0.315891	0.752085	NA	0.660659	0.346543
APOBEC1	0	NA	NA	NA	NA	NA	0	0
APOBEC2	5.75525	0.525994	0.782672	0.672049	0.501553	0.619986	6.77678	4.73372
APOBEC3A	0	NA	NA	NA	NA	NA	0	0
APOBEC3A_B	0	NA	NA	NA	NA	NA	0	0
APOBEC3B	21.9293	-4.41486	0.675676	-6.53399	6.40387e-11	4.27187e-10	1.97115	41.8875
APOBEC3B-AS1	5.0846	-4.80435	1.37128	-3.50355	0.0004591	0.00135974	0.330329	9.83887
APOBEC3C	865.537	0.857515	0.0742162	11.5543	7.02292e-31	1.60271e-29	1115.44	615.638
APOBEC3D	202.242	0.357094	0.132552	2.69398	0.00706037	0.01647	227.23	177.253
APOBEC3F	398.227	0.763412	0.0977789	7.80753	5.83175e-15	5.37031e-14	501.281	295.173
APOBEC3G	708.203	0.768734	0.0740192	10.3856	2.88338e-25	5.09409e-24	892.493	523.913
APOBEC3H	24.5121	2.8222	0.461074	6.12092	9.30343e-10	5.59607e-09	42.9598	6.06442
APOBEC4	0	NA	NA	NA	NA	NA	0	0
APOBR	17.6662	-0.147096	0.456478	-0.322241	0.74727	0.828807	16.7917	18.5406
APOC1	0.668111	2.8371	2.38336	1.19038	0.233898	0.341508	1.33622	0
APOC1P1	0	NA	NA	NA	NA	NA	0	0
APOC2	0	NA	NA	NA	NA	NA	0	0
APOC3	0	NA	NA	NA	NA	NA	0	0
APOC4	0	NA	NA	NA	NA	NA	0	0
APOC4-APOC2	0	NA	NA	NA	NA	NA	0	0
APOD	0	NA	NA	NA	NA	NA	0	0
APOE	6.77864	0.164769	0.706699	0.233153	0.815643	0.873611	7.16265	6.39464
APOF	0.665757	-2.88703	2.38396	-1.21102	0.225886	0.332239	0	1.33151
APOH	0	NA	NA	NA	NA	NA	0	0
APOL1	75.4927	-0.0410829	0.220897	-0.185982	0.852459	0.898801	74.4759	76.5095
APOL2	234.291	0.0703258	0.127991	0.549458	0.582691	0.690098	240.027	228.555
APOL3	384.691	0.228026	0.0988308	2.30723	0.0210418	0.0436721	415.179	354.202
APOL4	0.156869	0.917386	4.08047	0.224823	0.822117	NA	0.313739	0
APOL5	0	NA	NA	NA	NA	NA	0	0
APOL6	708.406	0.0101302	0.0766621	0.13214	0.894873	0.92751	710.903	705.909
APOLD1	81.5151	0.185894	0.207092	0.897642	0.369377	0.49125	86.7754	76.2548
APOM	328.958	-0.610728	0.114719	-5.32368	1.01688e-07	4.91313e-07	260.394	397.522
APOO	90.884	0.00447037	0.191772	0.0233109	0.981402	0.989139	91.063	90.705
APOOL	435.871	-0.345471	0.0910978	-3.7923	0.000149257	0.000480305	383.929	487.814
APOOP5	0	NA	NA	NA	NA	NA	0	0
APOPT1	262.147	-0.496597	0.131646	-3.77221	0.000161811	0.00051763	217.306	306.989
APP	4997.75	-0.00242477	0.0414593	-0.0584856	0.953362	0.97298	4993.42	5002.08
APPBP2	677.354	-0.501566	0.0780588	-6.4255	1.31441e-10	8.57218e-10	560.681	794.028
APPL1	1598.35	0.033286	0.0609685	0.545954	0.585097	0.692135	1617.12	1579.59
APPL2	212.757	-0.181166	0.128838	-1.40615	0.15968	0.249928	199.482	226.031
APRT	485.47	0.10035	0.0900923	1.11386	0.265339	0.377747	502.274	468.666
APTR	203.64	-0.272685	0.134447	-2.02819	0.0425408	0.08072	184.406	222.875
APTX	300.821	-0.0154216	0.116356	-0.132538	0.894559	0.92731	299.084	302.557
AQP1	0	NA	NA	NA	NA	NA	0	0
AQP10	0	NA	NA	NA	NA	NA	0	0
AQP11	26.9186	-0.233928	0.386753	-0.604851	0.545278	0.656809	24.785	29.0522
AQP12A	0	NA	NA	NA	NA	NA	0	0
AQP12B	0	NA	NA	NA	NA	NA	0	0
AQP2	0	NA	NA	NA	NA	NA	0	0
AQP3	0.156869	0.917386	4.08047	0.224823	0.822117	NA	0.313739	0
AQP4	0.168891	0.917386	4.08047	0.224823	0.822117	NA	0.337782	0
AQP4-AS1	0	NA	NA	NA	NA	NA	0	0
AQP5	8.64503	2.23489	0.719138	3.10773	0.0018853	0.00497155	14.2532	3.0369
AQP6	2.47467	0.16259	1.19065	0.136555	0.891383	0.9251	2.62267	2.32668
AQP7	0	NA	NA	NA	NA	NA	0	0
AQP7P1	0	NA	NA	NA	NA	NA	0	0
AQP7P3	0	NA	NA	NA	NA	NA	0	0
AQP8	0.173272	-1.00617	4.08047	-0.246581	0.805232	NA	0	0.346543
AQP9	0	NA	NA	NA	NA	NA	0	0
AQR	854.026	-0.424662	0.069874	-6.07753	1.22044e-09	7.23777e-09	729.392	978.661
AR	0.330141	-0.0444005	3.15989	-0.0140513	0.988789	NA	0.313739	0.346543
ARAF	737.929	-0.49784	0.0762982	-6.52493	6.80319e-11	4.53227e-10	611.777	864.081
ARAP1	1221.16	0.216161	0.0720862	2.99865	0.0027118	0.00693299	1312.18	1130.13
ARAP2	442.83	-0.641504	0.102792	-6.24082	4.35277e-10	2.69953e-09	345.914	539.746
ARAP3	0.50615	-2.48725	2.48789	-0.999741	0.317436	NA	0	1.0123
ARC	0	NA	NA	NA	NA	NA	0	0
ARCN1	1988.47	-0.467217	0.0539469	-8.66068	4.68951e-18	5.47026e-17	1669.64	2307.29
AREG	0	NA	NA	NA	NA	NA	0	0
AREL1	815.709	-0.0285638	0.0722928	-0.395113	0.69276	0.783971	807.834	823.584
ARF1	3752.28	-0.251146	0.0420103	-5.9782	2.25611e-09	1.30185e-08	3426.33	4078.22
ARF3	2168.39	-0.0302796	0.0529555	-0.571794	0.567461	0.676602	2145.28	2191.5
ARF4	714.893	-0.00655276	0.07515	-0.0871958	0.930516	0.95493	713.443	716.343
ARF5	1054.68	-0.019158	0.0657003	-0.291597	0.770595	0.845043	1047.78	1061.58
ARF6	1996.27	-0.0646182	0.0498274	-1.29684	0.194686	0.294395	1951.78	2040.76
ARFGAP1	1225.6	0.767817	0.0672096	11.4242	3.1653e-30	7.08503e-29	1544.09	907.099
ARFGAP2	862.476	0.449413	0.0704682	6.37753	1.79963e-10	1.1602e-09	995.748	729.204
ARFGAP3	906.03	-0.0746797	0.067838	-1.10085	0.270961	0.383806	882.616	929.444
ARFGEF1	1199.33	-0.432434	0.0626392	-6.90357	5.07127e-12	3.74509e-11	1021.12	1377.54
ARFGEF2	1153.92	-0.261487	0.0598719	-4.36744	1.2571e-05	4.7304e-05	1049.68	1258.16
ARFGEF3	0.168891	0.917386	4.08047	0.224823	0.822117	NA	0.337782	0
ARFIP1	210.259	-0.083545	0.129048	-0.647395	0.517377	0.634328	204.169	216.35
ARFIP2	475.029	-0.121977	0.0923939	-1.32019	0.186773	0.284585	454.833	495.226
ARFRP1	300.151	0.434632	0.114715	3.78879	0.000151386	0.000486847	345.056	255.246
ARG1	1.68693	-0.0463426	1.54291	-0.0300358	0.976038	0.986241	1.6591	1.71477
ARG2	249.506	0.0974465	0.120596	0.808043	0.419066	0.540791	258.031	240.981
ARGFX	0	NA	NA	NA	NA	NA	0	0
ARGFXP2	0.490925	2.39862	2.51116	0.955184	0.339484	NA	0.98185	0
ARGLU1	1576.71	0.640792	0.0746814	8.58035	9.45839e-18	1.08578e-16	1921.04	1232.38
ARHGAP1	551.25	0.384416	0.0879557	4.37057	1.23924e-05	4.67132e-05	624.198	478.303
ARHGAP10	106.839	-0.770439	0.183712	-4.19374	2.74394e-05	9.85378e-05	78.9374	134.74
ARHGAP11A	1114.45	-0.0965164	0.060394	-1.59811	0.110018	0.182334	1077.24	1151.66
ARHGAP11B	107.36	0.452866	0.191364	2.36652	0.0179564	0.0379113	124.081	90.6395
ARHGAP12	402.404	-0.129089	0.0957355	-1.34839	0.177534	0.272863	384.537	420.271
ARHGAP15	485.588	-0.247917	0.088372	-2.80538	0.00502578	0.0121493	443.916	527.259
ARHGAP17	1164.73	0.044961	0.0642714	0.699549	0.484209	0.604057	1182.7	1146.75
ARHGAP18	235.699	0.635215	0.128062	4.96022	7.04121e-07	3.10452e-06	286.914	184.484
ARHGAP19	981.256	-0.325258	0.0656057	-4.95777	7.13078e-07	3.14036e-06	871.011	1091.5
ARHGAP19-SLIT1	0	NA	NA	NA	NA	NA	0	0
ARHGAP20	0.333746	-0.0444005	3.14825	-0.0141033	0.988748	NA	0.330329	0.337163
ARHGAP21	747.401	-0.623751	0.0733104	-8.50835	1.76421e-17	1.97884e-16	588.35	906.452
ARHGAP22	0	NA	NA	NA	NA	NA	0	0
ARHGAP23	1063.61	-0.0191947	0.0632014	-0.303707	0.761351	0.838176	1056.51	1070.71
ARHGAP24	5.29146	1.31213	0.848711	1.54603	0.122098	0.199264	7.54683	3.03609
ARHGAP25	464.309	-0.262827	0.0918264	-2.86222	0.00420685	0.010339	422.055	506.562
ARHGAP26	218.986	-0.159958	0.129482	-1.23537	0.216692	0.321117	206.788	231.185
ARHGAP26-AS1	0	NA	NA	NA	NA	NA	0	0
ARHGAP26-IT1	0	NA	NA	NA	NA	NA	0	0
ARHGAP27	340.245	0.750223	0.105645	7.10134	1.23553e-12	9.56651e-12	426.773	253.718
ARHGAP28	0	NA	NA	NA	NA	NA	0	0
ARHGAP29	103.98	-10.1702	1.18811	-8.56	1.12868e-17	1.28885e-16	0	207.961
ARHGAP30	1516.35	0.550228	0.0562502	9.7818	1.34789e-22	2.05583e-21	1802.14	1230.57
ARHGAP31	2.49018	-1.02577	1.21312	-0.845563	0.397796	0.519621	1.64996	3.33041
ARHGAP31-AS1	0	NA	NA	NA	NA	NA	0	0
ARHGAP32	477.196	0.0790586	0.0875288	0.90323	0.366404	0.488631	490.201	464.19
ARHGAP33	347.622	0.858177	0.115423	7.43508	1.04502e-13	8.72348e-13	448.108	247.136
ARHGAP35	1607.24	-0.160846	0.0691618	-2.32565	0.0200371	0.0418041	1517.87	1696.6
ARHGAP36	0	NA	NA	NA	NA	NA	0	0
ARHGAP39	0.840109	0.564894	2.12866	0.265376	0.79072	0.857792	1.00589	0.674325
ARHGAP4	2093.26	0.39206	0.0612238	6.40372	1.51639e-10	9.83032e-10	2375.68	1810.84
ARHGAP40	0.168891	0.917386	4.08047	0.224823	0.822117	NA	0.337782	0
ARHGAP42	44.5205	0.146403	0.280507	0.521922	0.601724	0.706138	46.747	42.2941
ARHGAP44	370.259	-0.11557	0.103292	-1.11886	0.263199	0.375335	355.461	385.057
ARHGAP5	1641.2	-0.15378	0.0563256	-2.7302	0.00632952	0.0149272	1554.1	1728.3
ARHGAP5-AS1	26.4538	1.00693	0.379271	2.65492	0.0079328	0.0183004	35.3084	17.5993
ARHGAP6	324.028	1.03296	0.111595	9.2563	2.11642e-20	2.89619e-19	435.427	212.63
ARHGAP8	0.332878	-1.88719	3.09911	-0.608946	0.54256	NA	0	0.665757
ARHGAP9	201.006	-0.151206	0.148219	-1.02015	0.307656	0.424762	190.284	211.728
ARHGDIA	2566.53	-0.0309844	0.0511792	-0.60541	0.544907	0.656518	2538.88	2594.18
ARHGDIB	7413.19	-0.00313384	0.0403415	-0.0776828	0.93808	0.961458	7404.93	7421.45
ARHGDIG	0.173272	-1.00617	4.08047	-0.246581	0.805232	NA	0	0.346543
ARHGEF1	1155.7	0.0787454	0.0600374	1.3116	0.189653	0.288193	1187.3	1124.11
ARHGEF10	61.0314	-0.255828	0.232313	-1.10122	0.270801	0.383616	55.6592	66.4036
ARHGEF10L	0	NA	NA	NA	NA	NA	0	0
ARHGEF11	49.5285	1.4403	0.273484	5.26649	1.39057e-07	6.6113e-07	72.3821	26.6749
ARHGEF12	1.31876	2.66734	1.80515	1.47763	0.139508	0.223283	2.30893	0.328594
ARHGEF15	0.164297	-1.00617	4.08047	-0.246581	0.805232	NA	0	0.328594
ARHGEF16	0	NA	NA	NA	NA	NA	0	0
ARHGEF17	147.591	0.621186	0.154985	4.00803	6.12279e-05	0.000207823	178.921	116.262
ARHGEF18	1400.29	0.561716	0.0645931	8.69622	3.43125e-18	4.06183e-17	1669.19	1131.39
ARHGEF19	88.569	0.717209	0.204347	3.50975	0.000448522	0.00133023	110.19	66.9483
ARHGEF2	2372.78	-0.584932	0.0502915	-11.6308	2.87339e-31	6.70869e-30	1898.31	2847.24
ARHGEF25	204.248	-2.24558	0.158116	-14.2021	8.88487e-46	3.64424e-44	71.0447	337.452
ARHGEF26	0.829361	1.85418	2.06246	0.899011	0.368647	0.490624	1.31218	0.346543
ARHGEF26-AS1	0	NA	NA	NA	NA	NA	0	0
ARHGEF28	0.651521	2.80831	2.40104	1.16962	0.242153	NA	1.30304	0
ARHGEF3	0.337782	1.85076	3.33032	0.555732	0.578394	NA	0.675564	0
ARHGEF3-AS1	0	NA	NA	NA	NA	NA	0	0
ARHGEF33	1.32899	-0.765023	1.66925	-0.458304	0.646734	0.745355	0.989302	1.66868
ARHGEF34P	0	NA	NA	NA	NA	NA	0	0
ARHGEF35	0	NA	NA	NA	NA	NA	0	0
ARHGEF37	0.470608	2.34883	2.92793	0.802213	0.42243	NA	0.941217	0
ARHGEF38	0.32576	1.80835	3.12273	0.579094	0.562526	NA	0.651521	0
ARHGEF38-IT1	0	NA	NA	NA	NA	NA	0	0
ARHGEF39	537.083	0.0991918	0.0848799	1.16861	0.242559	0.351215	555.388	518.777
ARHGEF4	28.7668	1.26982	0.356646	3.56046	0.000370213	0.00111343	40.6898	16.8438
ARHGEF40	122.363	0.743325	0.1717	4.32921	1.49642e-05	5.5839e-05	153.187	91.5392
ARHGEF5	0	NA	NA	NA	NA	NA	0	0
ARHGEF6	1389.47	0.330917	0.0582009	5.68577	1.30224e-08	6.91248e-08	1548.32	1230.62
ARHGEF7	4545.31	-0.264844	0.0401009	-6.60444	3.99023e-11	2.71429e-10	4129.42	4961.2
ARHGEF7-AS1	0	NA	NA	NA	NA	NA	0	0
ARHGEF7-AS2	0	NA	NA	NA	NA	NA	0	0
ARHGEF9	527.412	0.691351	0.0836905	8.2608	1.44702e-16	1.51657e-15	651.425	403.399
ARHGEF9-IT1	0	NA	NA	NA	NA	NA	0	0
ARID1A	3271.85	-0.327197	0.0500398	-6.53874	6.20412e-11	4.14774e-10	2902.74	3640.97
ARID1B	2119.48	-0.418518	0.0485381	-8.62245	6.55379e-18	7.604e-17	1814.24	2424.72
ARID2	827.02	-0.335423	0.0733713	-4.57158	4.84054e-06	1.93163e-05	731.323	922.718
ARID3A	491.675	-0.355816	0.0897578	-3.96418	7.36497e-05	0.000246734	431.367	551.984
ARID3B	159.892	-1.33202	0.158172	-8.42137	3.72107e-17	4.07732e-16	90.8865	228.898
ARID3C	0.510744	-0.953046	2.5626	-0.371906	0.709963	NA	0.337782	0.683706
ARID4A	682.119	-0.00528519	0.0783754	-0.0674342	0.946236	0.967595	681.049	683.189
ARID4B	1240.93	-0.396921	0.0685304	-5.7919	6.95935e-09	3.79228e-08	1071.5	1410.37
ARID5A	1143.94	0.484473	0.0607475	7.97518	1.52155e-15	1.46983e-14	1334.2	953.674
ARID5B	571.085	-0.355744	0.0852854	-4.17122	3.02971e-05	0.000108135	501.206	640.965
ARIH1	1843.9	-0.319321	0.0544096	-5.86883	4.38874e-09	2.4579e-08	1640.51	2047.3
ARIH2	1270.79	-0.000971165	0.0615552	-0.0157771	0.987412	0.992251	1270.56	1271.02
ARIH2OS	119.299	0.165573	0.184534	0.897247	0.369587	0.491445	126.003	112.595
ARL1	503.959	-0.324848	0.085189	-3.81327	0.000137141	0.000443574	447.425	560.493
ARL10	13.8565	-2.45	0.60157	-4.07268	4.64747e-05	0.000160478	4.32072	23.3922
ARL11	208.242	0.643157	0.138955	4.62852	3.68294e-06	1.49245e-05	253.8	162.685
ARL13A	7.62456	0.203206	0.654249	0.310595	0.756109	0.834828	8.15363	7.09548
ARL13B	296.285	-0.138132	0.113439	-1.21768	0.223344	0.329228	282.038	310.533
ARL14	0	NA	NA	NA	NA	NA	0	0
ARL14EP	505.395	-0.162616	0.0890383	-1.82636	0.0677963	0.121087	477.021	533.77
ARL14EPL	0	NA	NA	NA	NA	NA	0	0
ARL15	186.295	0.076484	0.149833	0.510462	0.609728	0.713378	191.336	181.255
ARL16	586.955	0.335417	0.0810172	4.14008	3.4719e-05	0.000122562	654.766	519.144
ARL17A	145.99	0.69206	0.158194	4.37476	1.21567e-05	4.58473e-05	180.394	111.587
ARL17B	0.502079	0.88441	2.72952	0.324016	0.745926	NA	0.675564	0.328594
ARL2	48.064	0.524121	0.281172	1.86406	0.0623133	0.112673	56.7429	39.3851
ARL2-SNX15	0	NA	NA	NA	NA	NA	0	0
ARL2BP	537.862	-0.238993	0.0873782	-2.73516	0.00623503	0.0147388	493.343	582.38
ARL3	199.769	-0.0707345	0.137575	-0.514154	0.607144	0.711233	194.892	204.647
ARL4A	0	NA	NA	NA	NA	NA	0	0
ARL4C	9.88038	1.42093	0.613995	2.31423	0.020655	0.0429397	14.4066	5.3542
ARL4D	277.935	-0.0726212	0.113695	-0.638736	0.522995	0.639408	270.926	284.944
ARL5A	1128.04	-0.0844908	0.0648723	-1.30242	0.192774	0.291999	1094.9	1161.17
ARL5B	416.439	-0.47606	0.0969802	-4.90884	9.16171e-07	3.9942e-06	348.491	484.387
ARL5C	3.18512	0.118797	1.03381	0.114912	0.908515	0.937869	3.32396	3.04628
ARL6	15.8873	1.23591	0.481173	2.56854	0.0102128	0.0229546	22.2986	9.476
ARL6IP1	3768.92	-0.116285	0.0416062	-2.79491	0.00519147	0.0125037	3617.41	3920.44
ARL6IP4	1047.86	0.216464	0.0650258	3.3289	0.00087189	0.00245864	1126.17	969.538
ARL6IP5	908.653	0.567697	0.0858279	6.61437	3.73149e-11	2.54513e-10	1085.48	731.83
ARL6IP6	896.084	0.237835	0.0671852	3.53999	0.000400146	0.00119658	969.768	822.401
ARL8A	547.46	-0.541186	0.0886327	-6.10594	1.02199e-09	6.11824e-09	445.841	649.079
ARL8B	932.177	-0.671824	0.0702254	-9.56669	1.10381e-21	1.59994e-20	718.959	1145.39
ARL9	0	NA	NA	NA	NA	NA	0	0
ARMC1	846.281	-0.171542	0.0695688	-2.46578	0.0136714	0.0298115	796.154	896.409
ARMC10	612.837	0.0252666	0.0829852	0.304472	0.760769	0.8379	618.251	607.424
ARMC12	9.11391	-0.519547	0.620614	-0.83715	0.402508	0.524262	7.49129	10.7365
ARMC2	21.4196	-0.24867	0.389729	-0.638058	0.523436	0.639792	19.5649	23.2743
ARMC2-AS1	0.173272	-1.00617	4.08047	-0.246581	0.805232	NA	0	0.346543
ARMC3	0	NA	NA	NA	NA	NA	0	0
ARMC4	2.3233	-0.459404	1.17972	-0.38942	0.696966	0.787342	1.95625	2.69036
ARMC5	147.794	0.25697	0.163603	1.57069	0.116254	0.19129	160.827	134.76
ARMC6	533.806	-0.0801534	0.0848746	-0.944374	0.344978	0.466654	518.848	548.765
ARMC7	142.676	-0.349593	0.164233	-2.12864	0.0332837	0.0651528	125.443	159.909
ARMC8	756.485	-0.27044	0.0723979	-3.73547	0.000187366	0.000593007	685.888	827.081
ARMC9	97.5203	0.496455	0.191207	2.59642	0.00941997	0.0213816	114.159	80.882
ARMCX1	0.156869	0.917386	4.08047	0.224823	0.822117	NA	0.313739	0
ARMCX2	0.498911	0.86157	2.73546	0.314964	0.752789	NA	0.660659	0.337163
ARMCX3	461.894	-0.639722	0.0942037	-6.79084	1.11485e-11	7.97687e-11	361.3	562.489
ARMCX4	77.5145	0.581354	0.21675	2.68214	0.00731537	0.0170117	92.918	62.1111
ARMCX5	232.943	-0.650036	0.138437	-4.69553	2.65916e-06	1.09721e-05	181.418	284.467
ARMCX5-GPRASP2	5.65096	0.831548	0.774665	1.07343	0.283078	0.39752	7.23477	4.06715
ARMCX6	134.018	-0.24065	0.163198	-1.47459	0.140322	0.224492	122.916	145.12
ARMS2	0	NA	NA	NA	NA	NA	0	0
ARMT1	604.557	0.198874	0.0798635	2.49017	0.0127683	0.0280625	646.27	562.844
ARNT	1022.61	-0.14105	0.0630191	-2.23821	0.0252073	0.0511016	972.713	1072.5
ARNT2	0	NA	NA	NA	NA	NA	0	0
ARNTL	137.731	-0.28047	0.175588	-1.59732	0.110194	0.182566	124.45	151.012
ARNTL2	7.98882	-5.47302	1.31634	-4.15774	3.21412e-05	0.000114203	0.330329	15.6473
ARNTL2-AS1	1.00373	-3.47754	2.09122	-1.66292	0.0963279	0.16331	0	2.00746
ARPC1A	655.589	0.216219	0.0801841	2.69653	0.00700657	0.0163587	704.495	606.684
ARPC1B	1217.34	0.377686	0.0662949	5.69706	1.21891e-08	6.49969e-08	1375.61	1059.08
ARPC2	2700.55	0.258603	0.0521904	4.95498	7.23359e-07	3.18194e-06	2941.9	2459.2
ARPC3	2306.47	-0.30611	0.049909	-6.13335	8.60455e-10	5.2025e-09	2062.65	2550.3
ARPC4	1092.49	0.192108	0.0656601	2.92579	0.00343579	0.00858394	1165.12	1019.86
ARPC4-TTLL3	0	NA	NA	NA	NA	NA	0	0
ARPC5	2296.96	0.519219	0.049126	10.5691	4.14354e-26	7.66858e-25	2705.8	1888.11
ARPC5L	1041.79	-0.156243	0.0641836	-2.43432	0.01492	0.0321804	985.506	1098.07
ARPIN	0.819889	-0.662044	2.05279	-0.32251	0.747066	0.828703	0.627478	1.0123
ARPP19	1922.47	0.258974	0.0574896	4.50471	6.64628e-06	2.60698e-05	2094.62	1750.31
ARPP21	2944.19	-0.278008	0.0443233	-6.27229	3.55787e-10	2.23024e-09	2661.7	3226.68
ARR3	2.64402	0.670368	1.25112	0.535815	0.592087	0.698283	3.23693	2.05112
ARRB1	745.417	0.388863	0.0744927	5.22014	1.78786e-07	8.41322e-07	845.339	645.494
ARRB2	620.183	-0.583065	0.0780522	-7.47019	8.00777e-14	6.74769e-13	496.455	743.911
ARRDC1	340.418	0.176514	0.10145	1.73991	0.0818752	0.142199	361.236	319.601
ARRDC1-AS1	132.173	0.310009	0.165537	1.87275	0.0611032	0.110736	146.285	118.061
ARRDC2	870.065	-0.385437	0.0685176	-5.62537	1.85108e-08	9.66025e-08	754.4	985.729
ARRDC3	459.235	-0.6575	0.0920249	-7.14481	9.01218e-13	7.04631e-12	356.507	561.963
ARRDC3-AS1	11.9934	0.964245	0.576467	1.67268	0.0943904	0.160663	15.8688	8.11797
ARRDC4	87.5177	0.762825	0.208143	3.6649	0.000247434	0.000765868	110.112	64.923
ARRDC5	63.2726	0.296355	0.239924	1.2352	0.216755	0.321175	69.7263	56.8189
ARSA	153.349	0.703409	0.162458	4.3298	1.49245e-05	5.57046e-05	190.077	116.621
ARSB	184.18	-0.510149	0.142985	-3.56784	0.000359935	0.00108531	151.816	216.544
ARSD	188.064	0.070428	0.134987	0.521739	0.601852	0.706232	192.675	183.452
ARSE	0.168891	0.917386	4.08047	0.224823	0.822117	NA	0.337782	0
ARSF	0	NA	NA	NA	NA	NA	0	0
ARSG	65.5473	-0.435485	0.237176	-1.83612	0.0663397	0.118919	55.7034	75.3911
ARSH	0	NA	NA	NA	NA	NA	0	0
ARSI	0	NA	NA	NA	NA	NA	0	0
ARSJ	0	NA	NA	NA	NA	NA	0	0
ARSK	236.92	-0.741633	0.124004	-5.98072	2.22147e-09	1.28235e-08	177.292	296.549
ART1	0	NA	NA	NA	NA	NA	0	0
ART3	0.164297	-1.00617	4.08047	-0.246581	0.805232	NA	0	0.328594
ART4	0	NA	NA	NA	NA	NA	0	0
ART5	0	NA	NA	NA	NA	NA	0	0
ARTN	1.15363	-0.478599	1.69415	-0.282501	0.777559	0.850345	0.957807	1.34946
ARV1	126.314	0.441118	0.170643	2.58503	0.00973709	0.0220257	145.511	107.117
ARVCF	355.779	1.6307	0.119023	13.7007	1.00508e-42	3.67543e-41	537.66	173.899
ARX	0.470608	2.34883	2.92793	0.802213	0.42243	NA	0.941217	0
AS3MT	1.14586	2.43168	1.94894	1.24769	0.212144	0.315544	1.95456	0.337163
ASAH1	1127.02	-1.57553	0.0637761	-24.7042	9.64771e-135	2.15314e-132	566.207	1687.83
ASAH2	0	NA	NA	NA	NA	NA	0	0
ASAH2B	0	NA	NA	NA	NA	NA	0	0
ASAP1	1695.29	-0.698839	0.0594847	-11.7482	7.21293e-32	1.72928e-30	1292.94	2097.64
ASAP1-IT1	0	NA	NA	NA	NA	NA	0	0
ASAP1-IT2	0.494651	2.40715	2.66449	0.90342	0.366303	NA	0.989302	0
ASAP2	714.387	0.980309	0.0752166	13.0331	7.92693e-39	2.49066e-37	948.225	480.55
ASAP3	209.241	-0.0364656	0.133858	-0.272421	0.785299	0.854499	206.654	211.828
ASB1	486.869	0.307464	0.0892431	3.44524	0.000570554	0.00166099	538.376	435.362
ASB10	0	NA	NA	NA	NA	NA	0	0
ASB11	0.173272	-1.00617	4.08047	-0.246581	0.805232	NA	0	0.346543
ASB12	0	NA	NA	NA	NA	NA	0	0
ASB13	588.584	0.859838	0.0837404	10.2679	9.83245e-25	1.6766e-23	758.977	418.192
ASB14	180.154	0.0335318	0.139088	0.241083	0.809491	0.869415	182.293	178.016
ASB15	0	NA	NA	NA	NA	NA	0	0
ASB16	56.1905	1.30686	0.254606	5.13287	2.85354e-07	1.31667e-06	80.0412	32.3397
ASB16-AS1	102.705	1.0236	0.192579	5.31524	1.0652e-07	5.1331e-07	137.727	67.6829
ASB17	0	NA	NA	NA	NA	NA	0	0
ASB18	0	NA	NA	NA	NA	NA	0	0
ASB2	0.671315	-1.52541	2.21475	-0.688751	0.49098	0.610747	0.330329	1.0123
ASB3	8.54535	-0.555627	0.647397	-0.858248	0.390756	0.51255	6.93017	10.1605
ASB4	0	NA	NA	NA	NA	NA	0	0
ASB5	0	NA	NA	NA	NA	NA	0	0
ASB6	582.612	-0.158742	0.0818816	-1.93868	0.0525401	0.0972613	550.469	614.755
ASB7	415.265	-0.32446	0.0974679	-3.32889	0.00087193	0.00245864	368.734	461.796
ASB8	525.085	-0.492307	0.0863216	-5.70317	1.17601e-08	6.2842e-08	436.186	613.985
ASB9	0	NA	NA	NA	NA	NA	0	0
ASB9P1	0.827839	1.86617	2.17051	0.859785	0.389908	0.51165	1.32708	0.328594
ASCC1	627.116	-0.178827	0.0805512	-2.22004	0.0264163	0.0531337	588.275	665.958
ASCC2	872.467	-0.353699	0.0690881	-5.11954	3.06276e-07	1.40467e-06	766.081	978.853
ASCC3	791.978	-0.423797	0.0852621	-4.97052	6.67745e-07	2.95185e-06	676.62	907.337
ASCL1	0	NA	NA	NA	NA	NA	0	0
ASCL2	0	NA	NA	NA	NA	NA	0	0
ASCL3	0.168581	-1.00617	4.08047	-0.246581	0.805232	NA	0	0.337163
ASCL4	0	NA	NA	NA	NA	NA	0	0
ASCL5	0.341853	-1.91685	3.07004	-0.624374	0.532382	NA	0	0.683706
ASF1A	546.464	-0.119241	0.0870748	-1.36941	0.17087	0.26412	523.892	569.036
ASF1B	1222.65	0.855741	0.0626926	13.6498	2.0248e-42	7.31629e-41	1574.98	870.327
ASGR1	9.97455	-0.227394	0.58829	-0.386534	0.699101	0.789563	9.21338	10.7357
ASGR2	0	NA	NA	NA	NA	NA	0	0
ASH1L	718.615	-0.121334	0.0777377	-1.56082	0.118567	0.194632	688.675	748.555
ASH1L-AS1	50.5582	0.14642	0.261051	0.560885	0.574876	0.683028	53.131	47.9854
ASH2L	781.677	-0.00573853	0.0703964	-0.0815174	0.93503	0.958785	780.002	783.352
ASIC1	155.77	1.59765	0.166799	9.57828	9.8674e-22	1.43436e-20	234.154	77.3866
ASIC2	0.337163	-1.90149	3.33267	-0.570559	0.568299	NA	0	0.674325
ASIC3	19.1961	0.307424	0.414381	0.741887	0.458156	0.57898	21.2463	17.1459
ASIC4	0.831601	-1.9403	2.061	-0.941435	0.346482	0.468146	0.313739	1.34946
ASIC5	0	NA	NA	NA	NA	NA	0	0
ASIP	0.671218	-0.0252006	2.33217	-0.0108056	0.991379	0.994393	0.668111	0.674325
ASL	411.481	0.384408	0.10052	3.8242	0.000131198	0.000425623	465.897	357.064
ASMT	0	NA	NA	NA	NA	NA	0	0
ASMTL	521.811	0.422666	0.0922685	4.58083	4.63135e-06	1.85108e-05	597.695	445.926
ASMTL-AS1	134.791	0.583875	0.160799	3.63109	0.000282225	0.000865086	161.765	107.816
ASNA1	556.523	-0.110112	0.0863546	-1.27512	0.202267	0.30353	535.057	577.988
ASNS	545.857	-0.345606	0.0834605	-4.14096	3.45855e-05	0.000122148	480.66	611.054
ASNSD1	652.566	-0.29674	0.0760928	-3.89971	9.63064e-05	0.000317382	585.709	719.424
ASPA	0	NA	NA	NA	NA	NA	0	0
ASPDH	9.3107	1.04076	0.622774	1.67117	0.0946889	0.161044	12.539	6.08237
ASPG	0	NA	NA	NA	NA	NA	0	0
ASPH	2.2615	3.53222	1.58687	2.2259	0.0260208	0.0524913	4.17646	0.346543
ASPHD1	11.5531	0.989943	0.547694	1.80747	0.0706883	0.125534	15.381	7.72534
ASPHD2	186.485	-0.734833	0.143445	-5.12277	3.01083e-07	1.3842e-06	140.032	232.938
ASPM	2037.27	0.303077	0.0503407	6.02052	1.73853e-09	1.01321e-08	2250.55	1823.99
ASPN	0	NA	NA	NA	NA	NA	0	0
ASPRV1	22.4093	1.01258	0.402163	2.51783	0.0118081	0.0261301	29.9353	14.8832
ASPSCR1	211.135	-0.00696471	0.133696	-0.0520938	0.958454	0.976208	210.597	211.673
ASRGL1	0	NA	NA	NA	NA	NA	0	0
ASS1	322.375	-0.362908	0.110784	-3.27581	0.00105358	0.00292612	281.936	362.814
ASTE1	141.687	0.0433193	0.154486	0.280408	0.779164	0.851429	143.822	139.553
ASTL	0	NA	NA	NA	NA	NA	0	0
ASTN1	0	NA	NA	NA	NA	NA	0	0
ASTN2	44.2302	0.146398	0.292871	0.499871	0.617166	0.719797	46.4527	42.0077
ASTN2-AS1	0	NA	NA	NA	NA	NA	0	0
ASUN	646.151	-0.306762	0.0775019	-3.95813	7.55398e-05	0.00025262	577.799	714.503
ASXL1	2516.8	-0.0814107	0.0473755	-1.71841	0.0857213	0.147835	2446.05	2587.55
ASXL2	1128.93	-0.544389	0.0668525	-8.14314	3.85171e-16	3.90471e-15	918.782	1339.07
ASXL3	0	NA	NA	NA	NA	NA	0	0
ASZ1	0	NA	NA	NA	NA	NA	0	0
ATAD1	746.375	-0.465157	0.0765353	-6.07768	1.21935e-09	7.23409e-09	627.124	865.625
ATAD2	2745.82	0.204963	0.0442322	4.6338	3.59019e-06	1.45728e-05	2940.43	2551.22
ATAD2B	581.476	-0.494645	0.0821848	-6.01869	1.75831e-09	1.02395e-08	482.831	680.12
ATAD3A	522.716	0.194828	0.0861106	2.26253	0.0236648	0.0484274	557.931	487.501
ATAD3B	270.049	0.659224	0.119867	5.49963	3.8059e-08	1.9208e-07	330.596	209.503
ATAD3C	0.165165	0.917386	4.08047	0.224823	0.822117	NA	0.330329	0
ATAD5	688.802	0.617399	0.0843499	7.3195	2.48896e-13	2.01668e-12	834.06	543.544
ATAT1	110.935	0.857561	0.181898	4.71451	2.42294e-06	1.00521e-05	142.995	78.8742
ATCAY	0	NA	NA	NA	NA	NA	0	0
ATE1	589.328	-0.698602	0.0801721	-8.71379	2.93892e-18	3.49812e-17	449.319	729.337
ATE1-AS1	6.4546	-0.891984	0.76017	-1.1734	0.240635	0.349062	4.49934	8.40986
ATF1	584.272	-0.561055	0.0824256	-6.8068	9.97906e-12	7.157e-11	472.221	696.324
ATF2	1386.88	-0.70244	0.0627316	-11.1975	4.19232e-29	8.89828e-28	1055.96	1717.8
ATF3	88.0884	0.17873	0.196176	0.911068	0.36226	0.484332	93.5438	82.6331
ATF4	4362.96	-0.490946	0.0430092	-11.4149	3.52348e-30	7.86359e-29	3627.79	5098.13
ATF5	8773.15	0.919739	0.0363598	25.2955	3.57895e-141	9.05236e-139	11478.5	6067.82
ATF6	787.18	-0.216906	0.0718366	-3.01944	0.0025324	0.00651827	728.267	846.094
ATF6B	1468.95	0.371857	0.057355	6.48344	8.96548e-11	5.92338e-10	1657.15	1280.76
ATF7	469.388	-0.208379	0.0907122	-2.29714	0.0216107	0.0446752	435.65	503.126
ATF7IP	1525.84	-0.228971	0.0599043	-3.82228	0.000132223	0.000428399	1405.31	1646.38
ATF7IP2	147.412	-0.402232	0.163101	-2.46616	0.0136572	0.0297875	126.884	167.941
ATG10	39.9973	1.08138	0.298209	3.62624	0.000287584	0.000880801	54.3063	25.6883
ATG101	487.171	-0.553686	0.0912313	-6.06904	1.28681e-09	7.61645e-09	394.81	579.531
ATG12	630.412	-0.298986	0.078376	-3.81476	0.000136313	0.000441083	565.228	695.596
ATG13	888.408	-0.429082	0.0681185	-6.29905	2.99482e-10	1.88744e-09	757.12	1019.7
ATG14	255.189	-0.42221	0.123946	-3.40641	0.000658228	0.00189802	218.005	292.374
ATG16L1	199.091	-0.0649817	0.138794	-0.468188	0.63965	0.739437	194.666	203.516
ATG16L2	286.598	1.38027	0.127757	10.8039	3.30044e-27	6.51333e-26	414.046	159.151
ATG2A	553.991	-0.0051228	0.0900387	-0.0568955	0.954628	0.973882	552.923	555.06
ATG2B	638.373	0.038722	0.081471	0.475285	0.634584	0.734756	647.034	629.711
ATG3	900.494	-0.44154	0.0705138	-6.26175	3.80681e-10	2.37745e-09	763.813	1037.18
ATG4A	159.98	-0.586001	0.146784	-3.99228	6.54413e-05	0.000221189	127.938	192.023
ATG4B	1000.26	0.0253556	0.0695313	0.364665	0.715362	0.802686	1009.05	991.461
ATG4C	304.495	0.0102523	0.110735	0.092584	0.926234	0.95163	305.672	303.318
ATG4D	517.944	-0.304186	0.0858792	-3.54202	0.000397072	0.00118808	463.535	572.352
ATG5	372.715	-0.245436	0.0974131	-2.51953	0.011751	0.0260151	341.123	404.307
ATG7	785.46	0.0478848	0.0713991	0.670664	0.502434	0.620774	798.658	772.262
ATG9A	736.483	-0.353095	0.0734234	-4.80903	1.51662e-06	6.43993e-06	646.707	826.259
ATG9B	12.0703	0.320986	0.535601	0.599301	0.548972	0.659688	13.4322	10.7084
ATHL1	456.871	0.334386	0.193099	1.73169	0.0833292	0.144361	509.539	404.202
ATIC	750.791	-0.0873748	0.0715626	-1.22096	0.222103	0.32785	727.99	773.592
ATL1	17.1657	0.191177	0.503769	0.379493	0.704322	0.794311	18.3414	15.99
ATL2	1009.4	-0.135762	0.06416	-2.11599	0.0343453	0.0669868	962.059	1056.75
ATL3	997.828	0.580137	0.0681262	8.51562	1.65704e-17	1.86414e-16	1195.9	799.757
ATM	966.257	0.492066	0.0709232	6.93802	3.97632e-12	2.95662e-11	1129.53	802.983
ATMIN	795.756	-0.0606895	0.0721999	-0.840575	0.400586	0.522276	778.98	812.532
ATN1	1187.24	-0.486043	0.0611456	-7.94894	1.88107e-15	1.79994e-14	988.959	1385.51
ATOH1	0	NA	NA	NA	NA	NA	0	0
ATOH7	0.164297	-1.00617	4.08047	-0.246581	0.805232	NA	0	0.328594
ATOH8	4.47148	-1.54327	0.99854	-1.54553	0.122219	0.19944	2.29234	6.65062
ATOX1	160.266	0.00566502	0.156314	0.0362413	0.97109	0.983271	160.656	159.876
ATP10A	0.337782	1.85076	3.33032	0.555732	0.578394	NA	0.675564	0
ATP10B	0	NA	NA	NA	NA	NA	0	0
ATP10D	398.146	-0.0777256	0.0956582	-0.812534	0.416485	0.538196	387.483	408.809
ATP11A	1103.91	-0.197793	0.0667857	-2.96161	0.00306036	0.007734	1028.69	1179.13
ATP11A-AS1	0.165165	0.917386	4.08047	0.224823	0.822117	NA	0.330329	0
ATP11AUN	0	NA	NA	NA	NA	NA	0	0
ATP11B	2657.19	0.0514346	0.0445944	1.15339	0.248751	0.358402	2704.6	2609.79
ATP11C	752.969	0.16304	0.0785257	2.07627	0.0378691	0.073002	795.703	710.235
ATP12A	0.168891	0.917386	4.08047	0.224823	0.822117	NA	0.337782	0
ATP13A1	758.742	-0.202555	0.0747711	-2.70901	0.00674852	0.0158295	705.561	811.923
ATP13A2	888.933	-0.932244	0.0730204	-12.7669	2.50957e-37	7.39519e-36	611.206	1166.66
ATP13A3	1803.43	0.220934	0.0535647	4.12461	3.71357e-05	0.000130426	1941.4	1665.47
ATP13A4	12.0495	1.26619	0.557956	2.26934	0.0232479	0.0476577	17.0292	7.06977
ATP13A4-AS1	0	NA	NA	NA	NA	NA	0	0
ATP13A5	0	NA	NA	NA	NA	NA	0	0
ATP13A5-AS1	0	NA	NA	NA	NA	NA	0	0
ATP1A1	3060.1	-0.0361298	0.0502336	-0.719236	0.471996	0.592229	3021.61	3098.59
ATP1A1-AS1	924.072	-0.0546137	0.0695331	-0.785434	0.432199	0.553647	906.655	941.488
ATP1A2	0	NA	NA	NA	NA	NA	0	0
ATP1A3	1636.53	0.15223	0.0562467	2.70647	0.00680018	0.0159431	1722.63	1550.42
ATP1A4	0	NA	NA	NA	NA	NA	0	0
ATP1B1	31.0834	-0.732547	0.363201	-2.01692	0.043704	0.0826895	23.4091	38.7577
ATP1B2	0.165165	0.917386	4.08047	0.224823	0.822117	NA	0.330329	0
ATP1B3	1573.09	-0.343209	0.0548944	-6.25216	4.04818e-10	2.52404e-09	1386.84	1759.35
ATP1B4	0.330141	-0.0444005	3.15989	-0.0140513	0.988789	NA	0.313739	0.346543
ATP2A1	68.9024	0.969309	0.229137	4.23026	2.3342e-05	8.46247e-05	91.1885	46.6164
ATP2A1-AS1	40.0307	1.31307	0.308017	4.26299	2.01708e-05	7.37977e-05	57.0892	22.9723
ATP2A2	3129.39	0.105522	0.0488553	2.15988	0.0307817	0.0608258	3243.83	3014.95
ATP2A3	2832.9	1.36084	0.0463295	29.3732	1.2092e-189	5.73463e-187	4077.89	1587.91
ATP2B1	669.245	0.0263312	0.0750807	0.350706	0.725809	0.81117	675.387	663.103
ATP2B2	3.89428	-5.4297	1.42355	-3.81419	0.000136631	0.00044202	0	7.78857
ATP2B2-IT2	0	NA	NA	NA	NA	NA	0	0
ATP2B3	10.707	4.34358	0.981456	4.42565	9.61527e-06	3.67838e-05	20.4282	0.985782
ATP2B4	437.977	1.51572	0.0958784	15.8088	2.70515e-56	1.4983e-54	648.998	226.955
ATP2C1	933.335	0.191394	0.066266	2.88828	0.0038736	0.0095994	995.218	871.453
ATP2C2	7.76605	0.913381	0.700401	1.30408	0.192205	0.291312	10.1522	5.3799
ATP4A	3.84162	-0.408963	0.941564	-0.434344	0.664038	0.759678	3.31483	4.36841
ATP4B	20.9094	0.0892494	0.397753	0.224384	0.822458	0.878246	21.5377	20.2811
ATP5A1	4409.02	-0.29352	0.0400958	-7.32048	2.47094e-13	2.00422e-12	3962.31	4855.72
ATP5B	7016.84	-0.432777	0.0386546	-11.196	4.26599e-29	9.04199e-28	5971.81	8061.87
ATP5C1	1631.83	-0.348719	0.0573387	-6.08173	1.18891e-09	7.06456e-09	1435.39	1828.27
ATP5D	689.193	-0.0559017	0.0893517	-0.625636	0.531554	0.646097	675.562	702.823
ATP5E	14.147	-0.426189	0.49547	-0.86017	0.389695	0.511504	12.0536	16.2405
ATP5EP2	2.68324	-2.85211	1.37946	-2.06755	0.0386827	0.0742817	0.651521	4.71496
ATP5F1	1742.12	-0.381294	0.0555055	-6.86947	6.44424e-12	4.70182e-11	1513.04	1971.21
ATP5G1	412.245	0.408699	0.103052	3.96597	7.30988e-05	0.000245051	470.257	354.232
ATP5G2	2249.61	-0.550999	0.0562635	-9.79319	1.2043e-22	1.84053e-21	1825.18	2674.05
ATP5G3	1371.06	-0.182282	0.0633621	-2.87684	0.00401684	0.00991213	1284.37	1457.74
ATP5H	570.068	-0.378094	0.0823991	-4.58856	4.46308e-06	1.78995e-05	495.837	644.298
ATP5I	391.913	-0.495228	0.0999054	-4.95697	7.16024e-07	3.15059e-06	325.254	458.573
ATP5J	710.843	-0.0660888	0.0802458	-0.82358	0.410178	0.531631	694.378	727.307
ATP5J2	221.375	-0.42957	0.1262	-3.40389	0.000664329	0.00191452	188.712	254.037
ATP5J2-PTCD1	0	NA	NA	NA	NA	NA	0	0
ATP5L	1790.53	-0.315125	0.0558059	-5.64681	1.63452e-08	8.5654e-08	1595.57	1985.49
ATP5L2	0.164297	-1.00617	4.08047	-0.246581	0.805232	NA	0	0.328594
ATP5O	1317.33	-0.512346	0.0608653	-8.41771	3.83904e-17	4.20053e-16	1086.07	1548.59
ATP5S	89.818	0.261918	0.198067	1.32237	0.186045	0.283789	97.884	81.7521
ATP5SL	458.214	-0.43046	0.0906521	-4.74848	2.04952e-06	8.585e-06	390.317	526.111
ATP6AP1	1244.89	-0.251693	0.0590143	-4.26495	1.99946e-05	7.32589e-05	1136.53	1353.25
ATP6AP1L	14.8032	0.59465	0.499329	1.1909	0.233694	0.341424	17.7781	11.8284
ATP6AP2	766.935	0.162678	0.075563	2.15288	0.0313281	0.0617208	810.228	723.642
ATP6V0A1	0	NA	NA	NA	NA	NA	0	0
ATP6V0A2	510.26	0.103537	0.0849949	1.21815	0.223166	0.329067	528.542	491.979
ATP6V0A4	0	NA	NA	NA	NA	NA	0	0
ATP6V0B	811.56	-0.38002	0.0738669	-5.14466	2.68002e-07	1.24038e-06	705.216	917.904
ATP6V0C	1094.86	-0.253513	0.0740176	-3.42503	0.000614723	0.00178205	998.689	1191.02
ATP6V0CP3	0	NA	NA	NA	NA	NA	0	0
ATP6V0D1	609.203	0.0433903	0.0844909	0.51355	0.607567	0.711498	618.312	600.094
ATP6V0D2	0	NA	NA	NA	NA	NA	0	0
ATP6V0E1	588.494	0.0203394	0.0887267	0.229237	0.818685	0.875572	592.516	584.471
ATP6V0E2	154.066	0.534063	0.163988	3.25672	0.00112709	0.00310655	182.201	125.931
ATP6V0E2-AS1	9.33851	-1.77895	0.660158	-2.69473	0.00704447	0.0164371	4.1856	14.4914
ATP6V1A	830.332	-0.233804	0.0700148	-3.33935	0.000839753	0.0023763	763.292	897.373
ATP6V1B1	0.313739	1.76428	3.42504	0.515112	0.606475	NA	0.627478	0
ATP6V1B1-AS1	6.05096	2.62831	0.89516	2.93614	0.00332328	0.00833347	10.4145	1.68744
ATP6V1B2	1154.27	-0.189906	0.0621353	-3.05633	0.00224067	0.00583765	1078.45	1230.09
ATP6V1C1	730.834	-0.0995691	0.0769908	-1.29326	0.195921	0.295881	705.735	755.934
ATP6V1C2	2959.09	-0.477287	0.0441729	-10.805	3.2602e-27	6.44229e-26	2473.92	3444.25
ATP6V1D	336.788	-0.579885	0.106079	-5.46655	4.58891e-08	2.29991e-07	270.06	403.517
ATP6V1E1	859.041	-0.510227	0.073308	-6.96004	3.40173e-12	2.54811e-11	708.959	1009.12
ATP6V1E2	13.0618	1.06516	0.529925	2.01002	0.0444287	0.0838828	17.6692	8.45432
ATP6V1F	923.31	-0.298284	0.0693896	-4.29869	1.7181e-05	6.35638e-05	828.204	1018.42
ATP6V1G1	1391.89	-0.198101	0.0566466	-3.49714	0.000470277	0.00138986	1296.49	1487.29
ATP6V1G2	21.3085	-1.06005	0.420907	-2.51849	0.0117859	0.0260847	13.8363	28.7807
ATP6V1G2-DDX39B	0	NA	NA	NA	NA	NA	0	0
ATP6V1G3	0	NA	NA	NA	NA	NA	0	0
ATP6V1H	393.729	-0.664507	0.0994268	-6.68338	2.33494e-11	1.61878e-10	304.471	482.988
ATP7A	258.076	-0.150619	0.115404	-1.30514	0.191844	0.290793	244.623	271.53
ATP7B	103.874	-0.519375	0.182871	-2.84011	0.00450982	0.0110193	85.406	122.341
ATP8A1	2280.58	0.317808	0.0524726	6.05664	1.38998e-09	8.18878e-09	2530.94	2030.22
ATP8A2	9.75479	0.39658	0.577602	0.686598	0.492336	0.611732	11.0826	8.42699
ATP8B1	28.4902	0.817896	0.359391	2.27579	0.0228589	0.0469553	36.3426	20.6378
ATP8B2	2028.17	-0.198352	0.0552974	-3.587	0.000334498	0.00101405	1888.89	2167.44
ATP8B3	114.857	1.04072	0.197583	5.26724	1.38488e-07	6.5884e-07	154.688	75.0271
ATP8B4	0.168891	0.917386	4.08047	0.224823	0.822117	NA	0.337782	0
ATP8B5P	1.1595	1.25352	1.79986	0.696452	0.486145	0.606074	1.62592	0.693086
ATP9A	124.882	1.8826	0.184654	10.1953	2.08182e-24	3.48717e-23	196.523	53.2405
ATP9B	264.357	0.0324427	0.124025	0.261582	0.793644	0.859267	267.291	261.423
ATPAF1	129.515	-4.48089	0.284825	-15.7321	9.1202e-56	4.92556e-54	11.0237	248.007
ATPAF2	237.495	0.218338	0.12865	1.69715	0.0896684	0.153625	255.344	219.646
ATPIF1	836.583	-0.127659	0.083047	-1.53719	0.124248	0.202272	799.616	873.549
ATR	427.549	0.618471	0.100265	6.16839	6.89901e-10	4.20649e-09	517.837	337.26
ATRAID	544.858	0.189225	0.0844761	2.23998	0.025092	0.0509087	580.558	509.158
ATRIP	173.662	0.337434	0.148524	2.27191	0.0230917	0.0473759	193.955	153.368
ATRN	614.017	-0.419838	0.0780976	-5.37581	7.62371e-08	3.73338e-07	525.281	702.754
ATRNL1	723.813	0.358278	0.0766185	4.67613	2.92334e-06	1.20099e-05	813.386	634.239
ATRX	2537.37	-0.35695	0.0543714	-6.56504	5.20189e-11	3.5055e-10	2225.54	2849.21
ATXN1	0	NA	NA	NA	NA	NA	0	0
ATXN10	1033.81	-0.0351876	0.0645779	-0.544886	0.585832	0.692771	1021.1	1046.52
ATXN1L	888.549	0.0321156	0.0728654	0.440753	0.659392	0.755696	898.415	878.684
ATXN2	578.505	-0.265603	0.0803411	-3.30595	0.000946565	0.00265038	525.44	631.571
ATXN2L	4097.17	-0.30722	0.0449127	-6.84039	7.89775e-12	5.71016e-11	3662.72	4531.62
ATXN3	440.856	-0.526252	0.0951011	-5.53361	3.13704e-08	1.5933e-07	361.533	520.179
ATXN3L	0	NA	NA	NA	NA	NA	0	0
ATXN7	560.889	-0.470542	0.0825375	-5.70095	1.19139e-08	6.35967e-08	470.371	651.406
ATXN7L1	366.022	-0.642702	0.0995391	-6.45677	1.06958e-10	7.01771e-10	285.83	446.213
ATXN7L2	148.685	-0.189136	0.153834	-1.22948	0.218893	0.324026	138.979	158.392
ATXN7L3	1176.57	0.0804045	0.0602949	1.33352	0.182361	0.279123	1209.29	1143.86
ATXN7L3B	1740.42	0.543197	0.0555516	9.77824	1.39623e-22	2.12742e-21	2064.29	1416.55
ATXN8OS	0	NA	NA	NA	NA	NA	0	0
AUH	167	-0.516229	0.148527	-3.47565	0.000509616	0.00149573	137.499	196.502
AUNIP	222.726	0.299233	0.125602	2.38239	0.0172008	0.0365091	245.685	199.766
AUP1	1245.11	-0.224448	0.0642571	-3.49296	0.000477693	0.00141013	1148.45	1341.78
AURKA	715.606	-0.195359	0.0750945	-2.60151	0.0092814	0.0210892	667.357	763.855
AURKAIP1	734.42	-0.0301176	0.0739396	-0.407327	0.683768	0.776305	726.796	742.044
AURKAPS1	6.65578	-0.94942	0.74244	-1.27878	0.200973	0.301857	4.5217	8.78986
AURKB	875.455	0.157039	0.0718286	2.18631	0.0287931	0.0573595	922.98	827.931
AURKC	1.17777	-1.35365	1.73776	-0.778964	0.436001	0.557529	0.668111	1.68744
AUTS2	780.911	-0.136195	0.0734299	-1.85476	0.06363	0.114672	744.08	817.743
AVEN	98.6107	-0.405651	0.190317	-2.13145	0.0330525	0.0647345	84.8805	112.341
AVIL	25.6458	-0.154629	0.361646	-0.42757	0.668964	0.763553	24.2897	27.0019
AVL9	1002.34	-0.511145	0.0658365	-7.76385	8.23865e-15	7.47979e-14	826.767	1177.91
AVP	0	NA	NA	NA	NA	NA	0	0
AVPI1	45.2625	0.78278	0.297878	2.62785	0.00859253	0.0196712	57.248	33.277
AVPR1A	0	NA	NA	NA	NA	NA	0	0
AVPR1B	0.330329	1.82477	3.35857	0.543318	0.586911	NA	0.660659	0
AVPR2	4.18721	-1.70324	0.968884	-1.75794	0.0787577	0.137493	1.97284	6.40158
AWAT1	0	NA	NA	NA	NA	NA	0	0
AWAT2	0	NA	NA	NA	NA	NA	0	0
AXDND1	0.337472	-0.0444006	3.13642	-0.0141564	0.988705	NA	0.337782	0.337163
AXIN1	648.186	-0.0093744	0.0768257	-0.122022	0.902882	0.933452	645.977	650.396
AXIN2	59.6852	-0.838758	0.240146	-3.49269	0.000478177	0.00141101	42.7932	76.5772
AXL	0.332878	-1.88719	3.09911	-0.608946	0.54256	NA	0	0.665757
AZGP1	0	NA	NA	NA	NA	NA	0	0
AZGP1P1	0.165165	0.917386	4.08047	0.224823	0.822117	NA	0.330329	0
AZI2	356.909	-0.802108	0.107922	-7.43228	1.06742e-13	8.9006e-13	260.24	453.577
AZIN1	1627.51	-0.0501428	0.0544523	-0.920858	0.357125	0.479367	1599.48	1655.54
AZIN1-AS1	10.0602	1.44163	0.646219	2.23087	0.02569	0.051887	14.6929	5.42762
AZIN2	2.30534	1.26749	1.23533	1.02603	0.304878	0.421533	3.25184	1.35884
AZU1	0.173272	-1.00617	4.08047	-0.246581	0.805232	NA	0	0.346543
B2M	13060.7	0.132341	0.0398631	3.3199	0.000900503	0.00253028	13659.4	12462.1
B3GALNT1	0	NA	NA	NA	NA	NA	0	0
B3GALNT2	804.136	0.271539	0.0723608	3.75258	0.000175026	0.000557322	879.781	728.491
B3GALT1	0	NA	NA	NA	NA	NA	0	0
B3GALT2	0.50615	-2.48725	2.48789	-0.999741	0.317436	NA	0	1.0123
B3GALT4	74.7226	0.0191783	0.218357	0.0878301	0.930012	0.954607	75.2166	74.2286
B3GALT5	0.168581	-1.00617	4.08047	-0.246581	0.805232	NA	0	0.337163
B3GALT5-AS1	0	NA	NA	NA	NA	NA	0	0
B3GALT6	312.407	0.632784	0.116577	5.42802	5.69828e-08	2.82236e-07	379.773	245.042
B3GAT1	0.156869	0.917386	4.08047	0.224823	0.822117	NA	0.313739	0
B3GAT2	48.4187	0.37835	0.273127	1.38525	0.165976	0.257894	54.7032	42.1342
B3GAT3	200.396	0.911624	0.137906	6.61046	3.83127e-11	2.60967e-10	261.564	139.227
B3GLCT	74.2527	0.104313	0.212379	0.491165	0.62331	0.724758	76.942	71.5635
B3GNT2	1345.37	0.0887589	0.0580745	1.52836	0.126422	0.205323	1386.83	1303.92
B3GNT3	0.168581	-1.00617	4.08047	-0.246581	0.805232	NA	0	0.337163
B3GNT4	1.31026	0.687768	1.6758	0.410411	0.681505	0.774343	1.61678	1.00373
B3GNT5	2.81035	-1.30501	1.18488	-1.10139	0.270726	0.383545	1.61678	4.00392
B3GNT6	0	NA	NA	NA	NA	NA	0	0
B3GNT7	1.82696	3.18488	1.64882	1.93161	0.053408	0.0986155	3.30737	0.346543
B3GNT8	2.80451	-0.213005	1.09346	-0.194798	0.845551	0.894471	2.59863	3.01038
B3GNT9	145.895	0.393256	0.155271	2.53271	0.0113184	0.0251306	165.714	126.076
B3GNTL1	35.9914	1.0377	0.320928	3.23345	0.00122306	0.0033504	48.4268	23.556
B4GALNT1	6.3928	-0.825227	0.797456	-1.03482	0.300751	0.416859	4.61379	8.17182
B4GALNT2	0.168891	0.917386	4.08047	0.224823	0.822117	NA	0.337782	0
B4GALNT3	87.2767	-0.0353166	0.198289	-0.178107	0.858639	0.902403	86.1773	88.3762
B4GALNT4	0.338436	-0.0444006	3.1334	-0.0141701	0.988694	NA	0.330329	0.346543
B4GALT1	3608.49	-0.527757	0.0427293	-12.3512	4.80019e-35	1.30085e-33	2955.91	4261.07
B4GALT1-AS1	264.98	-0.536164	0.121763	-4.40335	1.06593e-05	4.0502e-05	216.194	313.766
B4GALT2	446.164	0.449637	0.0945222	4.75694	1.96545e-06	8.2488e-06	515.039	377.29
B4GALT3	563.856	-0.563103	0.086399	-6.51747	7.15009e-11	4.75503e-10	455.035	672.677
B4GALT4	132.524	-0.11853	0.159114	-0.744934	0.456312	0.577275	127.037	138.012
B4GALT4-AS1	25.9312	-0.233107	0.357299	-0.652415	0.514133	0.630963	23.8209	28.0415
B4GALT5	384.029	0.222555	0.0965816	2.30432	0.0212047	0.04395	413.676	354.381
B4GALT6	74.991	1.78093	0.242308	7.34988	1.98383e-13	1.62125e-12	116.157	33.825
B4GALT7	146.416	0.37144	0.156342	2.37582	0.0175099	0.0370563	165.098	127.733
B4GAT1	265.72	0.186912	0.115591	1.617	0.105877	0.176629	282.947	248.494
B9D1	21.4086	-0.732983	0.40394	-1.81458	0.0695883	0.123908	16.0955	26.7218
B9D2	49.4478	-0.308287	0.264446	-1.16578	0.243702	0.352297	44.1816	54.714
BAALC	4.49441	2.10391	1.01374	2.07539	0.0379503	0.0731218	7.292	1.69682
BAALC-AS1	1.32166	-0.789157	1.60052	-0.493065	0.621967	0.723847	0.965259	1.67806
BAALC-AS2	0.493759	-0.913478	2.7453	-0.332743	0.739328	NA	0.330329	0.657188
BAAT	0.330329	1.82477	3.35857	0.543318	0.586911	NA	0.660659	0
BABAM1	787.813	-0.0609206	0.0739648	-0.823643	0.410143	0.53163	770.982	804.644
BACE1	256.76	-0.114142	0.125766	-0.907575	0.364103	0.486239	246.769	266.751
BACE1-AS	37.64	0.0147665	0.300536	0.0491338	0.960813	0.977757	37.7976	37.4824
BACE2	36.6884	-0.908962	0.306573	-2.96491	0.0030277	0.0076619	25.4983	47.8785
BACH1	648.678	-0.229055	0.0826101	-2.77272	0.00555894	0.0133148	597.525	699.831
BACH1-IT2	0.168891	0.917386	4.08047	0.224823	0.822117	NA	0.337782	0
BACH2	5327.08	-0.464534	0.0449792	-10.3278	5.27749e-25	9.16375e-24	4477.14	6177.02
BAD	261.093	-0.113708	0.127929	-0.888843	0.374088	0.495995	250.764	271.421
BAG1	1113.63	-0.0326782	0.0645977	-0.505873	0.612946	0.71615	1100.96	1126.3
BAG2	308.029	-0.0333404	0.10941	-0.304728	0.760573	0.837746	304.506	311.551
BAG3	3.27753	0.830158	1.03524	0.801902	0.422609	0.544488	4.18391	2.37114
BAG4	361.969	-0.0711972	0.100464	-0.708682	0.478522	0.598389	353.142	370.796
BAG5	944.433	0.172975	0.0674026	2.5663	0.0102791	0.0230763	1001.01	887.858
BAG6	3481.16	-0.520535	0.0486123	-10.7079	9.34761e-27	1.81871e-25	2859.72	4102.6
BAGE	0	NA	NA	NA	NA	NA	0	0
BAGE2	0	NA	NA	NA	NA	NA	0	0
BAGE3	0	NA	NA	NA	NA	NA	0	0
BAGE4	0	NA	NA	NA	NA	NA	0	0
BAGE5	0	NA	NA	NA	NA	NA	0	0
BAHCC1	8465.49	0.654282	0.0414037	15.8025	2.98911e-56	1.64955e-54	10352.9	6578.07
BAHD1	741.161	0.0172039	0.0759699	0.226457	0.820846	0.877079	745.642	736.679
BAIAP2	5.1595	-0.897221	0.842934	-1.0644	0.287146	0.401697	3.61535	6.70366
BAIAP2-AS1	9.88515	-1.12691	0.653939	-1.72327	0.0848396	0.146543	6.19739	13.5729
BAIAP2L1	1.50341	-0.34909	1.51076	-0.23107	0.817261	0.874838	1.32877	1.67806
BAIAP2L2	13.4321	0.796798	0.514253	1.54943	0.121279	0.198269	17.0425	9.82173
BAIAP3	140.003	0.168703	0.158271	1.06592	0.286462	0.401194	148.119	131.886
BAK1	284.684	-0.202766	0.112254	-1.80631	0.0708692	0.12582	264.638	304.73
BAMBI	9.33065	-0.251538	0.627104	-0.401111	0.688338	0.780151	8.51954	10.1418
BANCR	0	NA	NA	NA	NA	NA	0	0
BANF1	1288.63	-0.101133	0.0623934	-1.62089	0.105042	0.175466	1243.44	1333.81
BANF2	0	NA	NA	NA	NA	NA	0	0
BANK1	0.495306	0.836207	2.58633	0.323319	0.746454	NA	0.644068	0.346543
BANP	221.078	-0.0342175	0.129873	-0.263468	0.79219	0.858556	218.444	223.713
BAP1	1592.81	-0.0396436	0.052958	-0.748586	0.454107	0.57531	1570.85	1614.76
BARD1	871.727	0.0108811	0.0698327	0.155817	0.876177	0.914185	875.181	868.274
BARHL1	0.168581	-1.00617	4.08047	-0.246581	0.805232	NA	0	0.337163
BARHL2	0	NA	NA	NA	NA	NA	0	0
BARX1	0	NA	NA	NA	NA	NA	0	0
BARX2	0.337569	-1.90268	3.08377	-0.616999	0.537235	NA	0	0.675137
BASP1	0	NA	NA	NA	NA	NA	0	0
BASP1P1	0	NA	NA	NA	NA	NA	0	0
BATF	7.28607	1.20189	0.718832	1.672	0.094524	0.160872	10.1397	4.43245
BATF2	1.46213	0.263791	1.59924	0.164947	0.868985	0.909435	1.59274	1.33151
BATF3	14.4074	2.7621	0.603829	4.57431	4.77797e-06	1.90817e-05	25.1216	3.69328
BAX	695.565	-0.493412	0.075349	-6.54835	5.81762e-11	3.89965e-10	577.731	813.398
BAZ1A	2160.81	-0.383001	0.0552869	-6.92752	4.28296e-12	3.1784e-11	1875.64	2445.98
BAZ1B	2454	0.181301	0.0518034	3.49978	0.00046564	0.00137723	2608.17	2299.83
BAZ2A	3171.08	-0.690547	0.0428926	-16.0994	2.5745e-58	1.49125e-56	2426.47	3915.68
BAZ2B	345.286	-0.926013	0.111735	-8.28757	1.15584e-16	1.22066e-15	238.281	452.291
BBC3	109.498	0.0454351	0.180659	0.251496	0.801431	0.863725	111.289	107.707
BBIP1	360.408	-0.398014	0.105152	-3.78511	0.00015364	0.000493469	311.057	409.759
BBOX1	0	NA	NA	NA	NA	NA	0	0
BBOX1-AS1	0	NA	NA	NA	NA	NA	0	0
BBS1	177.275	0.404801	0.140574	2.87964	0.00398129	0.00983399	201.997	152.552
BBS10	190.498	0.247207	0.135277	1.82742	0.0676371	0.120917	206.748	174.249
BBS12	42.0075	0.232861	0.303082	0.768309	0.442304	0.563499	45.4291	38.5859
BBS2	410.654	0.511985	0.0968178	5.28813	1.2357e-07	5.90647e-07	482.901	338.408
BBS4	141.431	0.173191	0.154748	1.11918	0.263065	0.375178	149.933	132.928
BBS5	0.498722	-0.953139	2.58022	-0.369402	0.711828	NA	0.313739	0.683706
BBS7	391.97	-0.598972	0.0969632	-6.17731	6.52026e-10	3.98356e-09	311.671	472.268
BBS9	204.431	-0.584918	0.132886	-4.40167	1.07421e-05	4.07963e-05	163.485	245.378
BBX	1578.27	-0.451051	0.0602783	-7.48282	7.27466e-14	6.15043e-13	1333.57	1822.97
BCAM	159.01	1.1763	0.16215	7.2544	4.03457e-13	3.22256e-12	220.386	97.6338
BCAN	0	NA	NA	NA	NA	NA	0	0
BCAP29	370.535	-0.0272737	0.101614	-0.268406	0.788387	0.856621	367.078	373.992
BCAP31	827.315	-0.128152	0.0709614	-1.80593	0.0709287	0.125911	790.675	863.955
BCAR1	0.164297	-1.00617	4.08047	-0.246581	0.805232	NA	0	0.328594
BCAR3	344.603	-0.258889	0.101909	-2.54039	0.011073	0.024629	313.8	375.406
BCAR4	0.330329	1.82477	3.35857	0.543318	0.586911	NA	0.660659	0
BCAS1	0.173272	-1.00617	4.08047	-0.246581	0.805232	NA	0	0.346543
BCAS2	689.948	-0.35552	0.0796461	-4.46375	8.05376e-06	3.12114e-05	605.388	774.509
BCAS3	214.938	-0.524374	0.130342	-4.02305	5.7449e-05	0.000195832	176.26	253.617
BCAS4	129.835	0.97722	0.174219	5.60914	2.0334e-08	1.05464e-07	172.296	87.3731
BCAT1	4121.68	-0.125281	0.0432848	-2.89434	0.00379954	0.00943419	3943.14	4300.21
BCAT2	765.495	0.22622	0.0741732	3.04989	0.00228924	0.00594888	825.503	705.488
BCCIP	743.883	-0.172271	0.0726445	-2.37143	0.0177196	0.0374581	699.444	788.322
BCDIN3D	77.3739	0.42489	0.214748	1.97855	0.0478671	0.089495	88.7226	66.0253
BCDIN3D-AS1	41.6671	0.704533	0.301771	2.33466	0.0195609	0.0409006	51.6471	31.6871
BCHE	0	NA	NA	NA	NA	NA	0	0
BCKDHA	884.111	-0.347759	0.0702419	-4.95088	7.3879e-07	3.24512e-06	778.115	990.106
BCKDHB	571.617	0.103701	0.08567	1.21047	0.2261	0.332457	592.312	550.922
BCKDK	669.614	-0.380822	0.0763275	-4.98932	6.05928e-07	2.69191e-06	581.741	757.487
BCL10	390.42	-0.505542	0.0976761	-5.17569	2.27065e-07	1.05833e-06	322.753	458.087
BCL11A	2838.37	-2.21775	0.0508714	-43.5951	0	0	1004.38	4672.36
BCL11B	44.7989	-0.0433671	0.273192	-0.158742	0.873872	0.912776	44.1409	45.4568
BCL2	1015.3	2.09682	0.0717008	29.244	5.35298e-188	2.38932e-185	1646.01	384.594
BCL2A1	0.333746	-0.0444005	3.14825	-0.0141033	0.988748	NA	0.330329	0.337163
BCL2L1	1914.18	-0.700098	0.0500753	-13.9809	2.0388e-44	7.99503e-43	1458.73	2369.62
BCL2L10	0.338436	-0.0444006	3.1334	-0.0141701	0.988694	NA	0.330329	0.346543
BCL2L11	301.02	0.541148	0.118829	4.554	5.26351e-06	2.09162e-05	356.946	245.093
BCL2L12	695.258	0.151717	0.0802048	1.89162	0.058541	0.10664	731.647	658.869
BCL2L13	577.816	0.0176559	0.0825195	0.21396	0.830578	0.884055	581.3	574.332
BCL2L14	0.328594	-1.87145	3.36539	-0.556087	0.578152	NA	0	0.657188
BCL2L15	1.50813	0.28338	1.46695	0.193176	0.846821	0.895343	1.65741	1.35884
BCL2L2	281.986	-0.620657	0.11766	-5.275	1.32755e-07	6.32369e-07	222.13	341.842
BCL2L2-PABPN1	0	NA	NA	NA	NA	NA	0	0
BCL3	52.0416	0.420585	0.254023	1.6557	0.0977833	0.165307	59.5974	44.4857
BCL6	260.989	3.06694	0.150354	20.3981	1.73751e-92	1.98259e-90	466.34	55.6382
BCL6B	186.665	-1.16925	0.143286	-8.16029	3.34233e-16	3.39968e-15	114.781	258.549
BCL7A	1236.81	0.0268577	0.0626679	0.428572	0.668235	0.763075	1248.45	1225.17
BCL7B	649.491	-0.154834	0.0801448	-1.93192	0.0533689	0.0985552	614.584	684.398
BCL7C	192.302	0.123177	0.144652	0.851542	0.394468	0.516563	200.541	184.062
BCL9	503.388	0.35405	0.0915152	3.86875	0.000109394	0.000358411	564.847	441.929
BCL9L	299.246	0.25338	0.110967	2.28339	0.0224074	0.0460841	325.459	273.033
BCLAF1	2099.78	-0.586421	0.0539393	-10.8719	1.56933e-27	3.15029e-26	1679.21	2520.34
BCO1	0	NA	NA	NA	NA	NA	0	0
BCO2	2.31178	0.377489	1.21206	0.311445	0.755462	0.834469	2.61691	2.00665
BCOR	1851.02	-0.803393	0.0609052	-13.1909	9.90118e-40	3.24536e-38	1348.65	2353.39
BCORL1	524.458	0.281007	0.107004	2.62614	0.0086359	0.0197526	575.296	473.62
BCORP1	0.996765	-1.05521	1.84345	-0.572408	0.567045	0.676159	0.644068	1.34946
BCR	4241.41	-0.75698	0.0451609	-16.7619	4.63905e-63	2.98315e-61	3153.3	5329.52
BCRP2	0	NA	NA	NA	NA	NA	0	0
BCRP3	4.16916	-1.14399	0.920247	-1.24314	0.213818	0.317534	2.58373	5.75459
BCS1L	284.041	-0.0334921	0.115913	-0.288942	0.772625	0.846597	280.806	287.275
BCYRN1	0.168581	-1.00617	4.08047	-0.246581	0.805232	NA	0	0.337163
BDH1	498.011	0.925414	0.0883138	10.4787	1.08206e-25	1.96193e-24	652.401	343.622
BDH2	369.439	0.0856802	0.103147	0.830662	0.406165	0.52751	380.386	358.492
BDKRB1	0.665757	-2.88703	2.38396	-1.21102	0.225886	0.332239	0	1.33151
BDKRB2	28.3745	-3.8849	0.525787	-7.38874	1.48232e-13	1.22592e-12	3.61366	53.1352
BDNF	2.74538	1.19881	1.22928	0.975212	0.329455	0.449058	3.82209	1.66868
BDNF-AS	7.30457	0.495223	0.681276	0.726906	0.467283	0.587677	8.56186	6.04728
BDP1	1300.8	-0.304032	0.0681392	-4.46193	8.12249e-06	3.14697e-05	1164.58	1437.03
BEAN1	0.330329	1.82477	3.35857	0.543318	0.586911	NA	0.660659	0
BEAN1-AS1	0.168891	0.917386	4.08047	0.224823	0.822117	NA	0.337782	0
BECN1	749.497	0.0193133	0.0715848	0.269796	0.787317	0.855958	754.541	744.454
BECN2	0	NA	NA	NA	NA	NA	0	0
BEGAIN	0	NA	NA	NA	NA	NA	0	0
BEND2	0	NA	NA	NA	NA	NA	0	0
BEND3	208.262	0.481569	0.133169	3.61624	0.000298919	0.000913262	242.745	173.779
BEND3P3	42.7226	-0.4829	0.282942	-1.70671	0.0878761	0.150895	35.6678	49.7775
BEND4	995.263	-0.131934	0.0644098	-2.04835	0.040526	0.0774002	949.965	1040.56
BEND5	220.45	-0.0338657	0.138313	-0.244849	0.806573	0.867201	217.867	223.032
BEND6	0	NA	NA	NA	NA	NA	0	0
BEND7	21.9611	-1.24873	0.423969	-2.94532	0.0032262	0.00810744	12.9833	30.9389
BEST1	5.93016	1.53944	0.808485	1.9041	0.0568975	0.104108	8.82343	3.0369
BEST2	0.494626	0.861594	2.74297	0.31411	0.753438	NA	0.660659	0.328594
BEST3	505.486	-0.93869	0.088785	-10.5726	3.99185e-26	7.39686e-25	346.466	664.507
BEST4	1.32656	0.695119	1.61506	0.430398	0.666906	0.762007	1.64082	1.0123
BET1	250.13	-0.0257415	0.120283	-0.214007	0.830541	0.884055	247.895	252.365
BET1L	473.905	-0.221949	0.0907858	-2.44475	0.0144952	0.0313897	437.42	510.39
BEX1	0	NA	NA	NA	NA	NA	0	0
BEX2	0	NA	NA	NA	NA	NA	0	0
BEX4	0	NA	NA	NA	NA	NA	0	0
BEX5	0	NA	NA	NA	NA	NA	0	0
BFAR	692.892	-0.307421	0.0798168	-3.85159	0.000117354	0.000383003	619.266	766.518
BFSP1	3.6516	0.484754	0.944148	0.51343	0.607651	0.711498	4.25773	3.04547
BFSP2	9.98914	-0.0270908	0.632322	-0.0428434	0.965826	0.980427	9.92789	10.0504
BGLAP	2.50518	-0.230052	1.14513	-0.200895	0.84078	0.891164	2.31062	2.69974
BGLT3	0	NA	NA	NA	NA	NA	0	0
BGN	0.494438	-0.940764	2.58707	-0.36364	0.716127	NA	0.313739	0.675137
BHLHA15	2.15238	1.69879	1.32744	1.27975	0.200633	0.301407	3.29247	1.0123
BHLHA9	0	NA	NA	NA	NA	NA	0	0
BHLHB9	16.3659	-0.577437	0.479485	-1.20428	0.22848	0.335339	13.1482	19.5835
BHLHE22	0	NA	NA	NA	NA	NA	0	0
BHLHE23	6.24415	1.43305	0.813464	1.76167	0.0781254	0.136578	9.10567	3.38263
BHLHE40	1260.92	-2.97099	0.0771484	-38.5101	0	0	285.049	2236.78
BHLHE40-AS1	85.5653	-2.60578	0.238977	-10.9039	1.10438e-27	2.22281e-26	24.0717	147.059
BHLHE41	0	NA	NA	NA	NA	NA	0	0
BHMG1	0	NA	NA	NA	NA	NA	0	0
BHMT	2.98298	-1.0175	1.14095	-0.891804	0.372498	0.494622	1.98774	3.97822
BHMT2	0	NA	NA	NA	NA	NA	0	0
BICC1	0.168891	0.917386	4.08047	0.224823	0.822117	NA	0.337782	0
BICD1	164.608	0.052342	0.148324	0.35289	0.724171	0.809781	167.624	161.591
BICD2	883.291	-0.586865	0.0682002	-8.60504	7.62889e-18	8.80426e-17	706.219	1060.36
BID	354.547	0.528827	0.100785	5.24709	1.54518e-07	7.32117e-07	418.771	290.323
BIK	153.491	0.695414	0.163948	4.24168	2.21852e-05	8.07391e-05	189.746	117.236
BIN1	46.8708	0.48066	0.288245	1.66754	0.095407	0.162048	54.6028	39.1388
BIN2	0	NA	NA	NA	NA	NA	0	0
BIN3	360.502	0.344334	0.103784	3.31779	0.000907319	0.0025466	403.325	317.679
BIN3-IT1	0.330329	1.82477	3.35857	0.543318	0.586911	NA	0.660659	0
BIRC2	414.182	0.570008	0.0943041	6.04436	1.50003e-09	8.80634e-09	494.931	333.432
BIRC3	11.5112	-0.7571	0.568624	-1.33146	0.183038	0.279962	8.59335	14.429
BIRC5	1411.14	0.325335	0.0576977	5.63861	1.71427e-08	8.96785e-08	1569.54	1252.75
BIRC6	1610.34	-0.168479	0.0598144	-2.8167	0.00485196	0.0117738	1516.82	1703.86
BIRC6-AS2	0.997263	0.980436	1.92709	0.508765	0.610917	0.714439	1.32877	0.665757
BIRC7	0.168891	0.917386	4.08047	0.224823	0.822117	NA	0.337782	0
BIRC8	0	NA	NA	NA	NA	NA	0	0
BISPR	85.6109	0.225419	0.207017	1.08889	0.276201	0.389955	92.3021	78.9198
BIVM	0.346543	-1.93333	3.29843	-0.586135	0.557785	NA	0	0.693086
BIVM-ERCC5	0	NA	NA	NA	NA	NA	0	0
BLACAT1	0.511708	-0.967718	2.71323	-0.356667	0.721341	NA	0.330329	0.693086
BLACE	227.828	-1.34386	0.133896	-10.0366	1.05231e-23	1.69531e-22	128.947	326.708
BLCAP	415.636	0.343827	0.0949355	3.62169	0.000292686	0.000895345	464.826	366.445
BLID	0	NA	NA	NA	NA	NA	0	0
BLK	711.842	0.312497	0.0746304	4.18726	2.82342e-05	0.0001012	788.68	635.003
BLM	686.586	0.229557	0.0788776	2.91029	0.00361093	0.00899383	741.258	631.915
BLMH	1373.53	-0.313514	0.0572761	-5.47374	4.40638e-08	2.21208e-07	1224.85	1522.21
BLNK	1253.01	-0.13941	0.0623842	-2.2347	0.025437	0.0514846	1192.43	1313.58
BLOC1S1	38.4717	0.427249	0.308958	1.38287	0.166705	0.258842	44.0837	32.8596
BLOC1S1-RDH5	0	NA	NA	NA	NA	NA	0	0
BLOC1S2	398.979	-0.27984	0.0979738	-2.85628	0.00428643	0.0105141	360.429	437.53
BLOC1S3	198.118	0.258579	0.142692	1.81214	0.0699642	0.124476	215.839	180.398
BLOC1S4	223.96	0.354139	0.136453	2.59532	0.00945035	0.0214441	251.227	196.693
BLOC1S5	0	NA	NA	NA	NA	NA	0	0
BLOC1S5-TXNDC5	0	NA	NA	NA	NA	NA	0	0
BLOC1S6	1519.11	-0.133696	0.056583	-2.36282	0.0181363	0.0382538	1448.91	1589.31
BLVRA	49.7963	-5.20908	0.557997	-9.33532	1.00688e-20	1.39803e-19	2.66331	96.9293
BLVRB	322.654	-0.0258958	0.108322	-0.239063	0.811057	0.870424	319.638	325.669
BLZF1	127.119	-0.37676	0.170517	-2.20951	0.0271392	0.0544147	110.663	143.576
BMF	350.418	-0.192148	0.100473	-1.91243	0.0558211	0.102423	327.047	373.789
BMI1	152.811	-0.0144378	0.153099	-0.0943038	0.924868	0.950613	152.012	153.611
BMP1	147.828	0.506391	0.155851	3.24921	0.00115728	0.00318283	173.537	122.118
BMP10	0	NA	NA	NA	NA	NA	0	0
BMP15	0	NA	NA	NA	NA	NA	0	0
BMP2	0	NA	NA	NA	NA	NA	0	0
BMP2K	462.42	-0.137228	0.0925386	-1.48293	0.138093	0.221275	440.606	484.234
BMP3	0.168891	0.917386	4.08047	0.224823	0.822117	NA	0.337782	0
BMP4	88.2815	-1.42908	0.208042	-6.8692	6.45627e-12	4.70833e-11	47.8301	128.733
BMP5	0	NA	NA	NA	NA	NA	0	0
BMP6	109.52	0.790269	0.184913	4.27373	1.92234e-05	7.06549e-05	138.761	80.2786
BMP7	1.50419	-1.05407	1.53365	-0.687293	0.491898	0.611588	0.974397	2.03398
BMP7-AS1	0	NA	NA	NA	NA	NA	0	0
BMP8A	6.27619	0.260168	0.747164	0.348207	0.727685	0.812668	6.84145	5.71093
BMP8B	7.14155	0.154048	0.673338	0.228783	0.819038	0.875825	7.51702	6.76607
BMPER	0.671315	-1.52541	2.21475	-0.688751	0.49098	0.610747	0.330329	1.0123
BMPR1A	0	NA	NA	NA	NA	NA	0	0
BMPR1B	0.165165	0.917386	4.08047	0.224823	0.822117	NA	0.330329	0
BMPR1B-AS1	0	NA	NA	NA	NA	NA	0	0
BMPR2	1008.4	-0.442515	0.0681948	-6.48899	8.64151e-11	5.71981e-10	855.047	1161.76
BMS1	907.496	-0.939203	0.0673079	-13.9538	2.98158e-44	1.15725e-42	622.219	1192.77
BMS1P17	0	NA	NA	NA	NA	NA	0	0
BMS1P18	0	NA	NA	NA	NA	NA	0	0
BMS1P20	394.021	0.487864	0.103872	4.69679	2.64284e-06	1.09166e-05	460.065	327.977
BMS1P21	0	NA	NA	NA	NA	NA	0	0
BMS1P4	50.5132	0.579142	0.257784	2.24662	0.0246641	0.050141	60.5071	40.5193
BMS1P5	27.2461	0.563298	0.357211	1.57693	0.114811	0.189203	32.4972	21.995
BMS1P6	19.8365	0.277738	0.433175	0.641168	0.521413	0.638079	21.7599	17.9132
BMX	0	NA	NA	NA	NA	NA	0	0
BNC1	0	NA	NA	NA	NA	NA	0	0
BNC2	0	NA	NA	NA	NA	NA	0	0
BNIP1	143.63	-0.724377	0.161518	-4.4848	7.29827e-06	2.84507e-05	108.23	179.03
BNIP2	1601.39	-0.58164	0.0555239	-10.4755	1.11956e-25	2.02268e-24	1283.1	1919.68
BNIP3	4886.89	-0.917699	0.0400785	-22.8975	4.91494e-116	8.47605e-114	3383.16	6390.63
BNIP3L	3823.56	-0.439942	0.0458562	-9.59395	8.47789e-22	1.23712e-20	3245.05	4402.07
BNIPL	10.5546	0.501504	0.569228	0.881025	0.378304	0.500056	12.3707	8.73845
BOC	1.66903	1.18276	1.56297	0.756741	0.449205	0.570424	2.31639	1.02168
BOD1	359.002	0.0039763	0.102383	0.0388374	0.96902	0.982092	359.548	358.456
BOD1L1	1286.14	-0.379912	0.0638955	-5.94583	2.75051e-09	1.57457e-08	1117.97	1454.31
BOD1L2	0	NA	NA	NA	NA	NA	0	0
BOK	2.18801	-0.266392	1.28184	-0.207821	0.835369	0.887722	1.98774	2.38828
BOK-AS1	0	NA	NA	NA	NA	NA	0	0
BOLA1	66.3372	0.825125	0.233228	3.53785	0.000403406	0.00120585	84.8456	47.8288
BOLA2	0	NA	NA	NA	NA	NA	0	0
BOLA2B	0	NA	NA	NA	NA	NA	0	0
BOLA3	165.932	0.865161	0.147546	5.86366	4.52783e-09	2.52998e-08	214.246	117.618
BOLA3-AS1	14.0841	0.978984	0.512525	1.91012	0.0561178	0.10288	18.6758	9.49233
BOLL	0	NA	NA	NA	NA	NA	0	0
BOP1	1087	-0.172122	0.0668378	-2.57522	0.0100176	0.0225694	1022.05	1151.95
BORA	342.5	0.192714	0.104476	1.84457	0.0650996	0.117014	365.201	319.799
BPESC1	0	NA	NA	NA	NA	NA	0	0
BPGM	170.255	0.171291	0.145787	1.17494	0.240019	0.348633	180.326	160.184
BPHL	203.866	0.546533	0.131802	4.14662	3.37414e-05	0.000119361	241.994	165.739
BPI	0	NA	NA	NA	NA	NA	0	0
BPIFA1	0	NA	NA	NA	NA	NA	0	0
BPIFA2	0	NA	NA	NA	NA	NA	0	0
BPIFA3	0	NA	NA	NA	NA	NA	0	0
BPIFA4P	0	NA	NA	NA	NA	NA	0	0
BPIFB1	0	NA	NA	NA	NA	NA	0	0
BPIFB2	0.328594	-1.87145	3.36539	-0.556087	0.578152	NA	0	0.657188
BPIFB3	0	NA	NA	NA	NA	NA	0	0
BPIFB4	0.164297	-1.00617	4.08047	-0.246581	0.805232	NA	0	0.328594
BPIFB6	0	NA	NA	NA	NA	NA	0	0
BPIFC	0.507017	-0.953075	2.56799	-0.371136	0.710536	NA	0.330329	0.683706
BPNT1	533.579	-0.431381	0.0879331	-4.90579	9.30538e-07	4.05567e-06	454.311	612.846
BPTF	2629.28	0.0653499	0.0513879	1.2717	0.203481	0.3049	2689.28	2569.28
BPY2	0	NA	NA	NA	NA	NA	0	0
BPY2B	0	NA	NA	NA	NA	NA	0	0
BPY2C	0	NA	NA	NA	NA	NA	0	0
BRAF	208.131	-0.905749	0.137157	-6.60372	4.00968e-11	2.72507e-10	144.983	271.278
BRAP	495.067	-0.411892	0.0919642	-4.47883	7.50535e-06	2.92054e-05	424.781	565.353
BRAT1	592.793	0.520685	0.0824681	6.31378	2.72305e-10	1.72259e-09	698.615	486.971
BRCA1	1380.23	1.10445	0.0613825	17.993	2.21164e-72	1.69515e-70	1884.5	875.966
BRCA2	453.205	0.742734	0.0977722	7.59658	3.04065e-14	2.63535e-13	567.56	338.851
BRCAT107	0	NA	NA	NA	NA	NA	0	0
BRCAT54	2.13851	0.646224	1.30627	0.494707	0.620807	0.722996	2.61691	1.66011
BRCC3	345.049	-0.141724	0.101522	-1.39599	0.162717	0.253922	328.133	361.966
BRD1	1244.02	-0.37758	0.0596126	-6.33389	2.39052e-10	1.52239e-09	1082.36	1405.67
BRD2	3985.93	-0.0796201	0.0403311	-1.97416	0.0483633	0.0903671	3876.15	4095.7
BRD3	897.073	-0.0225457	0.0675604	-0.333712	0.738597	0.821368	890.115	904.031
BRD4	2380.05	-0.765969	0.052855	-14.4919	1.36314e-47	5.97891e-46	1762.75	2997.35
BRD7	1245.25	0.0354723	0.0587677	0.603603	0.546108	0.657391	1260.67	1229.83
BRD7P3	0.840515	0.563004	2.03732	0.276346	0.782282	0.852943	1.00589	0.675137
BRD8	984.196	-0.517505	0.068059	-7.60377	2.87621e-14	2.49711e-13	809.636	1158.76
BRD9	538.225	0.493807	0.0877504	5.6274	1.82942e-08	9.55049e-08	629.42	447.029
BRDT	0	NA	NA	NA	NA	NA	0	0
BRDTP1	0	NA	NA	NA	NA	NA	0	0
BRE	256.64	-0.221835	0.117657	-1.88543	0.0593717	0.107998	236.976	276.305
BRE-AS1	37.147	-0.241686	0.308282	-0.783977	0.433053	0.55446	34.0229	40.2711
BREA2	3.96646	0.70316	0.983322	0.715086	0.474556	0.594556	4.92415	3.00876
BRF1	479.426	0.254422	0.0890006	2.85866	0.00425436	0.0104422	521.555	437.298
BRF2	172.151	-0.260911	0.15925	-1.63837	0.101344	0.170472	156.494	187.808
BRI3	593.216	-0.869598	0.0820018	-10.6046	2.83618e-26	5.32037e-25	419.639	766.794
BRI3BP	208.111	1.21698	0.136123	8.94029	3.88133e-19	4.85599e-18	290.933	125.29
BRICD5	76.2364	0.209297	0.228545	0.915778	0.359783	0.482026	81.7679	70.7049
BRINP1	0	NA	NA	NA	NA	NA	0	0
BRINP2	0.173272	-1.00617	4.08047	-0.246581	0.805232	NA	0	0.346543
BRINP3	0	NA	NA	NA	NA	NA	0	0
BRIP1	617.807	0.506556	0.090558	5.59371	2.22265e-08	1.14848e-07	725.114	510.5
BRIX1	652.285	-0.259114	0.0791471	-3.27383	0.00106099	0.00294179	593.76	710.809
BRK1	1581.55	-0.275264	0.0581242	-4.73578	2.1821e-06	9.10268e-06	1430.95	1732.16
BRMS1	412.076	-0.134618	0.0930891	-1.44612	0.148143	0.234653	392.839	431.312
BRMS1L	86.1448	-0.511863	0.203545	-2.51475	0.0119117	0.0263402	71.0286	101.261
BROX	463.299	-0.434895	0.0965314	-4.50521	6.63064e-06	2.60151e-05	394.014	532.584
BRPF1	728.434	-0.432367	0.0795324	-5.43636	5.43797e-08	2.6996e-07	620.098	836.771
BRPF3	444.666	-0.220599	0.0928374	-2.37619	0.0174925	0.037035	410.836	478.495
BRS3	0	NA	NA	NA	NA	NA	0	0
BRSK1	313.531	0.0503361	0.107915	0.466443	0.640899	0.740486	319.017	308.045
BRSK2	0.156869	0.917386	4.08047	0.224823	0.822117	NA	0.313739	0
BRWD1	1138.05	-0.375169	0.0661688	-5.66987	1.42903e-08	7.55115e-08	990.994	1285.11
BRWD1-AS1	0.173272	-1.00617	4.08047	-0.246581	0.805232	NA	0	0.346543
BRWD1-IT2	4.12222	0.788076	0.931386	0.846133	0.397479	0.519295	5.22467	3.01976
BRWD3	549.461	-1.01746	0.085688	-11.874	1.61585e-32	3.98086e-31	363.465	735.456
BSCL2	5.34886	-0.577326	0.803804	-0.718242	0.472608	0.592799	4.31327	6.38444
BSDC1	814.409	-0.213236	0.0749726	-2.84419	0.00445245	0.0108844	754.28	874.539
BSG	2442.65	-0.0788548	0.0589147	-1.33846	0.180747	0.277101	2375.53	2509.78
BSN	25.5157	0.802762	0.36791	2.18195	0.029113	0.0579284	32.4268	18.6047
BSN-AS2	1.99008	0.967634	1.30394	0.742087	0.458035	0.578924	2.63926	1.34089
BSND	0	NA	NA	NA	NA	NA	0	0
BSPH1	0	NA	NA	NA	NA	NA	0	0
BSPRY	558.581	0.736685	0.0849109	8.67597	4.10025e-18	4.81248e-17	698.21	418.952
BST1	1.15041	1.28651	1.84937	0.695648	0.486649	0.606554	1.63506	0.665757
BST2	648.21	-0.668542	0.0800244	-8.35423	6.58632e-17	7.06888e-16	500.77	795.65
BSX	0	NA	NA	NA	NA	NA	0	0
BTAF1	1104.25	0.0526461	0.0704172	0.747632	0.454682	0.575741	1124.58	1083.92
BTBD1	1418.97	-0.117044	0.0609908	-1.91904	0.0549797	0.101087	1361.31	1476.63
BTBD10	292.254	-0.286849	0.126964	-2.2593	0.0238645	0.0487767	263.394	321.113
BTBD11	0.65609	2.81626	2.26888	1.24126	0.214511	NA	1.31218	0
BTBD16	0	NA	NA	NA	NA	NA	0	0
BTBD17	0	NA	NA	NA	NA	NA	0	0
BTBD18	2.00343	0.437006	1.27894	0.341694	0.732581	0.816732	2.30148	1.70539
BTBD19	1.32995	-0.776736	1.55244	-0.500334	0.61684	0.719702	0.98185	1.67806
BTBD2	1255.32	0.486062	0.0645239	7.53305	4.95667e-14	4.2355e-13	1464.99	1045.65
BTBD3	734.1	-0.847511	0.0759646	-11.1567	6.64478e-29	1.39863e-27	524.472	943.729
BTBD6	170.776	0.579912	0.142079	4.08162	4.47225e-05	0.000154921	204.647	136.905
BTBD7	574.139	-0.356479	0.0832785	-4.28056	1.86423e-05	6.86523e-05	503.685	644.593
BTBD8	5.81211	0.204203	0.847999	0.240805	0.809706	0.869461	6.22311	5.4011
BTBD9	118.636	-0.043737	0.172671	-0.253296	0.80004	0.862867	116.758	120.513
BTC	0	NA	NA	NA	NA	NA	0	0
BTD	124.42	-0.563187	0.172025	-3.27387	0.00106086	0.00294179	100.462	148.379
BTF3	6794.59	-0.727816	0.046447	-15.6698	2.4323e-55	1.29974e-53	5115.65	8473.54
BTF3L4	1027.44	-0.240301	0.0645067	-3.72522	0.000195147	0.000615067	942.218	1112.66
BTF3P11	0	NA	NA	NA	NA	NA	0	0
BTG1	3448.81	-0.372108	0.0436873	-8.51752	1.63001e-17	1.8351e-16	3006.32	3891.31
BTG2	2286.46	-0.979505	0.048118	-20.3563	4.08257e-92	4.55567e-90	1538.68	3034.24
BTG3	102.457	0.69873	0.189555	3.68616	0.000227662	0.000708282	126.841	78.0734
BTG4	0.168891	0.917386	4.08047	0.224823	0.822117	NA	0.337782	0
BTK	2078.32	-0.49882	0.0491672	-10.1454	3.47446e-24	5.75009e-23	1722.53	2434.1
BTLA	0.168891	0.917386	4.08047	0.224823	0.822117	NA	0.337782	0
BTN1A1	0.49922	2.4178	2.65662	0.910103	0.362768	NA	0.99844	0
BTN2A1	409.247	-0.406683	0.0945111	-4.30302	1.68489e-05	6.23809e-05	352.05	466.443
BTN2A2	323.391	-0.301113	0.106461	-2.82838	0.00467841	0.0113946	289.626	357.156
BTN2A3P	53.7117	0.443217	0.25559	1.73409	0.0829015	0.143695	61.9263	45.4972
BTN3A1	370.139	0.267896	0.107209	2.49882	0.0124607	0.027446	404.283	335.996
BTN3A2	358.554	0.0990464	0.108192	0.915468	0.359946	0.48213	370.995	346.113
BTN3A3	270.439	0.286048	0.115928	2.46747	0.0136071	0.0296869	297.281	243.597
BTNL10	0	NA	NA	NA	NA	NA	0	0
BTNL2	0.337163	-1.90149	3.33267	-0.570559	0.568299	NA	0	0.674325
BTNL3	0	NA	NA	NA	NA	NA	0	0
BTNL8	0	NA	NA	NA	NA	NA	0	0
BTNL9	68.073	0.622661	0.227035	2.74258	0.0060958	0.0144524	82.5831	53.563
BTRC	289.926	-0.0359157	0.121183	-0.296376	0.766943	0.842316	286.422	293.431
BUB1	2164.32	-0.13333	0.0470712	-2.83252	0.0046183	0.0112536	2064.47	2264.18
BUB1B	1165.4	0.344725	0.0614724	5.60781	2.04908e-08	1.06205e-07	1304.12	1026.69
BUB3	3378.12	0.0758088	0.0428879	1.7676	0.077127	0.135113	3466.7	3289.54
BUD13	571.905	-0.030227	0.0818507	-0.369294	0.711908	0.800047	565.854	577.956
BUD31	539.085	-0.535881	0.0910842	-5.88336	4.02023e-09	2.26218e-08	439.865	638.305
BVES	133.728	-0.145648	0.160285	-0.908677	0.363521	0.485668	126.963	140.493
BVES-AS1	5.48138	1.59019	0.87755	1.81207	0.0699749	0.12448	8.20917	2.75358
BYSL	525.081	-0.448302	0.0839697	-5.33885	9.35389e-08	4.53964e-07	444.088	606.074
BZRAP1	412.713	1.31483	0.100911	13.0296	8.30771e-39	2.59954e-37	588.733	236.693
BZRAP1-AS1	913.081	-0.183552	0.0677273	-2.71016	0.00672512	0.0157793	854.967	971.194
BZW1	2207.13	0.121895	0.0482758	2.52498	0.0115705	0.0256372	2300.47	2113.8
BZW2	1045.3	0.027348	0.0623513	0.438612	0.660943	0.756959	1055.24	1035.37
C10orf10	1498.86	-3.36318	0.139787	-24.0593	6.67517e-128	1.33293e-125	265.263	2732.46
C10orf105	0.156869	0.917386	4.08047	0.224823	0.822117	NA	0.313739	0
C10orf107	0	NA	NA	NA	NA	NA	0	0
C10orf11	0	NA	NA	NA	NA	NA	0	0
C10orf111	13.6943	-0.915808	0.504998	-1.81349	0.0697567	0.124165	9.48648	17.9022
C10orf113	0	NA	NA	NA	NA	NA	0	0
C10orf12	105.244	-0.848148	0.185727	-4.56663	4.95626e-06	1.97677e-05	75.2074	135.281
C10orf120	0	NA	NA	NA	NA	NA	0	0
C10orf126	0	NA	NA	NA	NA	NA	0	0
C10orf128	99.1734	-0.395914	0.187734	-2.10891	0.0349525	0.0680225	85.6318	112.715
C10orf131	7.30038	-0.177472	0.662005	-0.268083	0.788636	0.856621	6.84891	7.75186
C10orf142	0.993252	0.958537	1.90983	0.501896	0.615741	0.718806	1.31218	0.674325
C10orf2	615.775	0.00193044	0.0778041	0.0248115	0.980205	0.988293	616.091	615.459
C10orf25	315.397	-0.734675	0.106534	-6.89612	5.34409e-12	3.93126e-11	236.794	394
C10orf32	141.951	-0.0186124	0.157147	-0.118439	0.90572	0.935621	141.006	142.897
C10orf32-ASMT	0	NA	NA	NA	NA	NA	0	0
C10orf35	0	NA	NA	NA	NA	NA	0	0
C10orf53	0	NA	NA	NA	NA	NA	0	0
C10orf54	23.2799	-0.462509	0.380194	-1.21651	0.223791	0.329765	19.5632	26.9966
C10orf55	32.1684	0.279782	0.326993	0.85562	0.392208	0.514269	35.2471	29.0897
C10orf62	0	NA	NA	NA	NA	NA	0	0
C10orf67	0	NA	NA	NA	NA	NA	0	0
C10orf71	0.32576	1.80835	3.12273	0.579094	0.562526	NA	0.651521	0
C10orf71-AS1	0	NA	NA	NA	NA	NA	0	0
C10orf76	408.736	-0.0229035	0.0965312	-0.237265	0.812451	0.871341	405.55	411.921
C10orf82	0	NA	NA	NA	NA	NA	0	0
C10orf88	185.136	-0.258902	0.141723	-1.82682	0.0677269	0.121034	168.513	201.759
C10orf90	0	NA	NA	NA	NA	NA	0	0
C10orf91	0.478904	2.37061	2.69258	0.880423	0.37863	NA	0.957807	0
C10orf95	77.5406	0.877127	0.222127	3.94876	7.85555e-05	0.000261885	100.462	54.6189
C10orf99	0.168891	0.917386	4.08047	0.224823	0.822117	NA	0.337782	0
C11orf1	106.673	0.458967	0.187308	2.45033	0.0142727	0.0309874	123.484	89.8613
C11orf16	2.67037	0.322354	1.09943	0.293201	0.769368	0.844308	2.96959	2.37114
C11orf21	0	NA	NA	NA	NA	NA	0	0
C11orf24	179.314	1.05655	0.14617	7.2282	4.89424e-13	3.88228e-12	242.239	116.388
C11orf30	751.491	-0.195621	0.0743584	-2.63079	0.00851862	0.0195314	700.509	802.473
C11orf31	410.941	0.0929367	0.0984205	0.944282	0.345026	0.466676	424.195	397.687
C11orf39	0	NA	NA	NA	NA	NA	0	0
C11orf40	0	NA	NA	NA	NA	NA	0	0
C11orf42	1.65593	1.19201	1.49078	0.799588	0.42395	0.545705	2.30893	1.00292
C11orf44	23.0332	-0.0432996	0.410351	-0.105518	0.915964	0.943378	22.6929	23.3735
C11orf45	18.0081	2.72842	0.534581	5.10385	3.3281e-07	1.52039e-06	31.2841	4.73209
C11orf49	244.688	-0.103203	0.119023	-0.86708	0.385898	0.50797	235.962	253.414
C11orf52	0	NA	NA	NA	NA	NA	0	0
C11orf53	0	NA	NA	NA	NA	NA	0	0
C11orf54	389.254	0.0680872	0.0954033	0.713678	0.475426	0.595253	398.507	380.001
C11orf57	958.952	-0.0908135	0.06552	-1.38604	0.165734	0.25765	928.764	989.139
C11orf58	1928.94	-0.454155	0.057824	-7.85409	4.02685e-15	3.76998e-14	1627.79	2230.08
C11orf63	50.4789	0.695612	0.266206	2.61306	0.00897362	0.0204603	62.3655	38.5922
C11orf65	3.13896	1.09203	1.09317	0.998955	0.317816	0.436092	4.28922	1.9887
C11orf68	469.531	0.0275658	0.0886084	0.311097	0.755727	0.834649	474	465.062
C11orf70	0	NA	NA	NA	NA	NA	0	0
C11orf71	95.116	0.270777	0.205099	1.32023	0.18676	0.284585	103.957	86.2751
C11orf72	0.333746	-0.0444005	3.14825	-0.0141033	0.988748	NA	0.330329	0.337163
C11orf73	299.239	-0.444103	0.109697	-4.04844	5.15593e-05	0.000176908	253.493	344.985
C11orf74	91.1353	0.046726	0.191646	0.243814	0.807375	0.867818	92.6574	89.6131
C11orf80	123.522	0.220894	0.168046	1.31449	0.188681	0.287146	132.987	114.057
C11orf84	1152.08	0.139142	0.0618612	2.24927	0.0244956	0.0498785	1207.39	1096.78
C11orf85	1.31199	2.65303	1.78254	1.48835	0.13666	0.219419	2.27744	0.346543
C11orf86	0	NA	NA	NA	NA	NA	0	0
C11orf87	0	NA	NA	NA	NA	NA	0	0
C11orf88	0	NA	NA	NA	NA	NA	0	0
C11orf91	0	NA	NA	NA	NA	NA	0	0
C11orf94	3.81887	-0.976945	1.01075	-0.966551	0.333768	0.453796	2.55054	5.0872
C11orf95	477.727	0.211725	0.0903247	2.34404	0.019076	0.0400025	512.679	442.776
C11orf96	135.708	0.403643	0.163541	2.46815	0.0135814	0.0296478	154.489	116.927
C11orf97	0	NA	NA	NA	NA	NA	0	0
C11orf98	3.03058	-0.053016	1.10095	-0.0481549	0.961593	0.978289	2.96959	3.09156
C12orf10	341.249	-0.749627	0.108625	-6.90105	5.16189e-12	3.8083e-11	254.396	428.102
C12orf29	345.546	0.0292423	0.109564	0.266896	0.789549	0.857302	348.84	342.252
C12orf4	289.041	0.219235	0.115579	1.89684	0.0578496	0.105545	310.804	267.278
C12orf40	0	NA	NA	NA	NA	NA	0	0
[truncated: 24,488 more rows]

## Sheet: DESeq2 DMSO_vs_Entino
DESeq2 table of WT cells +/- 500nM Entinostat (24h)
	baseMean	log2FoldChange	lfcSE	stat	pvalue	padj	NC_WT_DMSO_baseMean	NC_WT_Entino_baseMean
A1BG	335.594	-0.264511	0.111936	-2.36306	0.0181247	0.0417032	366.374	304.814
A1BG-AS1	232.15	-0.328336	0.126768	-2.59005	0.00959614	0.0238161	258.526	205.774
A1CF	0	NA	NA	NA	NA	NA	0	0
A2M	130.24	3.50352	0.236284	14.8276	9.71727e-50	1.52215e-47	21.0772	239.403
A2M-AS1	2.60191	3.72876	1.52896	2.43876	0.0147379	0.0347857	0.296266	4.90754
A2ML1	1.09406	-0.326015	1.91554	-0.170195	0.864857	0.912802	1.18506	1.00306
A2MP1	0	NA	NA	NA	NA	NA	0	0
A3GALT2	0.297226	-0.0913257	3.29794	-0.0276917	0.977908	NA	0.296266	0.298186
A4GALT	0	NA	NA	NA	NA	NA	0	0
A4GNT	0	NA	NA	NA	NA	NA	0	0
AA06	0	NA	NA	NA	NA	NA	0	0
AAAS	1125.46	-0.356516	0.0739422	-4.82155	1.42445e-06	7.83051e-06	1263.78	987.132
AACS	260.934	0.665438	0.121786	5.464	4.65525e-08	3.30866e-07	201.732	320.137
AACSP1	0	NA	NA	NA	NA	NA	0	0
AADAC	0	NA	NA	NA	NA	NA	0	0
AADACL2	0	NA	NA	NA	NA	NA	0	0
AADACL2-AS1	0	NA	NA	NA	NA	NA	0	0
AADACL3	0	NA	NA	NA	NA	NA	0	0
AADACL4	0	NA	NA	NA	NA	NA	0	0
AADACP1	0	NA	NA	NA	NA	NA	0	0
AADAT	0	NA	NA	NA	NA	NA	0	0
AAED1	253.272	-0.263854	0.135989	-1.94027	0.0523473	0.103459	276.406	230.139
AAGAB	811.326	-0.306116	0.0812536	-3.76741	0.000164948	0.000615481	897.232	725.42
AAK1	686.709	0.482471	0.0968951	4.97932	6.38087e-07	3.73067e-06	572.487	800.931
AAMDC	210.116	-0.0374778	0.1435	-0.261169	0.793962	0.865161	213.083	207.15
AAMP	1580.11	-0.648862	0.0639481	-10.1467	3.42796e-24	1.20788e-22	1929.32	1230.91
AANAT	2.02703	0.911044	1.42871	0.63767	0.523689	0.648554	1.41626	2.6378
AAR2	712.522	-0.212754	0.094025	-2.26274	0.0236515	0.0524443	764.657	660.388
AARD	0	NA	NA	NA	NA	NA	0	0
AARS	5152.95	0.268484	0.0572514	4.68956	2.73795e-06	1.44054e-05	4674.87	5631.04
AARS2	1019.65	-0.246453	0.0755553	-3.26189	0.00110671	0.00347752	1106.2	933.096
AARSD1	0.178271	-1.05309	4.08047	-0.258081	0.796344	NA	0.356543	0
AASDH	142.133	0.201926	0.161704	1.24874	0.211762	0.327318	132.127	152.14
AASDHPPT	470.251	-0.217395	0.0960201	-2.26406	0.0235706	0.0523185	505.51	434.991
AASS	1075.98	0.1597	0.0749608	2.13045	0.0331344	0.0698028	1016.49	1135.47
AATBC	11.9379	-0.555375	0.559931	-0.991862	0.321265	0.451517	14.2421	9.63376
AATF	2419.8	-0.337026	0.0648087	-5.20032	1.98943e-07	1.2712e-06	2702.21	2137.39
AATK	0.501716	2.3952	2.66995	0.897097	0.369667	NA	0	1.00343
AATK-AS1	0.334416	1.80966	3.11444	0.581054	0.561204	NA	0	0.668831
ABALON	734.778	0.248214	0.0810107	3.06397	0.00218424	0.00639706	671.802	797.754
ABAT	285.591	0.304228	0.118118	2.57564	0.0100056	0.0246955	255.492	315.691
ABCA1	298.037	0.330556	0.131671	2.51047	0.012057	0.0291006	264.273	331.801
ABCA10	4.37038	1.7308	0.953313	1.81556	0.0694375	0.131345	2.00879	6.73197
ABCA11P	53.4303	-0.19815	0.252046	-0.786165	0.431771	0.561579	57.0541	49.8065
ABCA12	7.76719	0.222821	0.66243	0.336369	0.736593	0.821549	7.16619	8.36818
ABCA13	0	NA	NA	NA	NA	NA	0	0
ABCA17P	10.4873	0.00848709	0.56401	0.0150478	0.987994	0.99184	10.4455	10.5291
ABCA2	283.418	1.57629	0.13708	11.499	1.33398e-30	6.85222e-29	141.724	425.112
ABCA3	87.018	1.56922	0.22452	6.9892	2.7646e-12	3.43858e-11	43.902	130.134
ABCA4	22.2838	4.13852	0.636125	6.50584	7.72627e-11	8.08448e-10	2.42561	42.1421
ABCA5	103.586	1.41083	0.195933	7.2006	5.9947e-13	8.07167e-12	56.416	150.755
ABCA6	0.817149	1.84585	2.19077	0.842558	0.399476	0.530834	0.296266	1.33803
ABCA7	300.357	1.44456	0.122693	11.7738	5.32601e-32	3.02017e-30	161.395	439.318
ABCA8	0	NA	NA	NA	NA	NA	0	0
ABCA9	2.00989	3.34843	1.65165	2.02732	0.0426293	0.0864887	0.296266	3.72352
ABCA9-AS1	0	NA	NA	NA	NA	NA	0	0
ABCB1	0	NA	NA	NA	NA	NA	0	0
ABCB10	513.981	-0.397833	0.0956275	-4.16024	3.1792e-05	0.000137954	584.288	443.673
ABCB11	0	NA	NA	NA	NA	NA	0	0
ABCB4	316.273	0.338171	0.114459	2.95451	0.0031317	0.00881143	279.609	352.938
ABCB5	0	NA	NA	NA	NA	NA	0	0
ABCB6	265.15	0.189854	0.137831	1.37744	0.168377	0.271847	247.857	282.442
ABCB7	641.761	-0.113104	0.0854993	-1.32286	0.185881	0.294112	667.27	616.251
ABCB8	301.78	-0.369961	0.117827	-3.13988	0.00169018	0.00509535	340.196	263.365
ABCB9	119.487	0.082417	0.182436	0.451758	0.651443	0.753949	115.946	123.028
ABCC1	1614.18	0.30041	0.0759379	3.956	7.62148e-05	0.000307522	1446.08	1782.29
ABCC10	147.125	-0.176596	0.174099	-1.01435	0.310417	0.43967	156.299	137.951
ABCC11	1.4711	0.2918	1.6076	0.181513	0.855965	0.906865	1.30562	1.63659
ABCC12	0	NA	NA	NA	NA	NA	0	0
ABCC13	0	NA	NA	NA	NA	NA	0	0
ABCC2	33.5609	0.538413	0.325763	1.65278	0.0983762	0.174937	27.5108	39.6109
ABCC3	0.357978	-0.0913268	3.09442	-0.0295133	0.976455	NA	0.381725	0.334231
ABCC4	589.978	-0.339469	0.08583	-3.95513	7.64933e-05	0.000308488	659.172	520.784
ABCC5	458.983	0.0379687	0.0964239	0.393769	0.693752	0.787241	452.689	465.276
ABCC5-AS1	0.178271	-1.05309	4.08047	-0.258081	0.796344	NA	0.356543	0
ABCC6	3.40303	1.30585	1.06962	1.22085	0.222144	0.339405	1.89815	4.90791
ABCC6P1	0	NA	NA	NA	NA	NA	0	0
ABCC6P2	0	NA	NA	NA	NA	NA	0	0
ABCC8	0	NA	NA	NA	NA	NA	0	0
ABCC9	0	NA	NA	NA	NA	NA	0	0
ABCD1	168.144	0.309276	0.177226	1.7451	0.0809683	0.149597	149.692	186.596
ABCD2	10.8459	2.00569	0.649244	3.08927	0.00200646	0.00593461	4.21312	17.4788
ABCD3	1084.43	0.294291	0.0755531	3.89516	9.81337e-05	0.00038602	974.573	1194.28
ABCD4	463.142	-0.0408998	0.0979202	-0.417684	0.676178	0.773601	469.8	456.484
ABCE1	3234.08	-0.117307	0.0571492	-2.05264	0.040107	0.0820184	3366.25	3101.92
ABCF1	4457.82	-0.246344	0.0587349	-4.19417	2.73867e-05	0.000120524	4837.34	4078.29
ABCF2	2533.62	-0.496229	0.0609605	-8.14017	3.9473e-16	7.5332e-15	2964.91	2102.34
ABCF3	918.077	-0.347465	0.0761041	-4.56565	4.97958e-06	2.50101e-05	1028.42	807.729
ABCG1	1131.56	-0.0640247	0.074817	-0.855751	0.392135	0.52425	1156.22	1106.9
ABCG2	293.196	0.251752	0.117231	2.14749	0.0317546	0.0672904	267.644	318.748
ABCG4	3.44989	3.12835	1.32131	2.36762	0.0179031	0.0412654	0.76345	6.13633
ABCG5	0.190862	-1.05309	4.08047	-0.258081	0.796344	NA	0.381725	0
ABCG8	0.149093	0.87046	4.08047	0.213323	0.831075	NA	0	0.298186
ABHD1	32.3068	0.32659	0.369623	0.883578	0.376924	0.509757	28.9075	35.7061
ABHD10	718.359	-0.0103138	0.0818914	-0.125945	0.899775	0.938128	721.164	715.555
ABHD11	91.4523	-0.569278	0.200737	-2.83594	0.00456908	0.0123865	109.303	73.6011
ABHD11-AS1	1.89072	0.073897	1.39769	0.0528706	0.957835	0.973526	1.88344	1.89799
ABHD12	547.286	-0.169	0.0922498	-1.83199	0.0669536	0.127255	579.207	515.364
ABHD12B	0.167115	0.87046	4.08047	0.213323	0.831075	NA	0	0.334231
ABHD13	443.695	0.300941	0.101754	2.95752	0.00310124	0.00874127	397.498	489.892
ABHD14A	79.5119	-0.509864	0.227356	-2.24258	0.0249239	0.054889	93.1855	65.8383
ABHD14A-ACY1	0	NA	NA	NA	NA	NA	0	0
ABHD14B	1263.77	0.391535	0.0699374	5.59836	2.16392e-08	1.62561e-07	1093.21	1434.34
ABHD15	840.811	-0.78744	0.0831908	-9.46546	2.92262e-21	8.45315e-20	1064.72	616.907
ABHD16A	437.923	-0.365972	0.100359	-3.64663	0.000265699	0.000949757	493.009	382.836
ABHD16B	91.165	0.15318	0.20626	0.742655	0.457691	0.587229	86.2825	96.0475
ABHD17A	870.911	0.197312	0.0805661	2.44907	0.0143225	0.0338861	812.16	929.661
ABHD17B	1069.23	0.390859	0.0724217	5.39699	6.77675e-08	4.71275e-07	925.21	1213.25
ABHD17C	292.635	0.318445	0.12014	2.65062	0.00803432	0.0204129	260.12	325.151
ABHD2	731.545	0.121368	0.094788	1.28042	0.200398	0.313135	699.841	763.25
ABHD3	675.866	-0.12906	0.0910261	-1.41784	0.156238	0.255936	706.014	645.719
ABHD4	221.592	0.105771	0.133902	0.789919	0.429575	0.559597	213.191	229.994
ABHD5	246.415	-0.247449	0.132906	-1.86184	0.0626256	0.120301	267.864	224.966
ABHD6	382.702	0.293008	0.104917	2.79275	0.00522619	0.0139621	343.703	421.702
ABHD8	130.54	0.676732	0.172463	3.92393	8.71177e-05	0.00034613	100.173	160.907
ABI1	1825.51	0.0643633	0.0655907	0.981287	0.326451	0.45698	1785.48	1865.55
ABI2	1010.58	0.430935	0.0780844	5.51883	3.41258e-08	2.4789e-07	860.766	1160.39
ABI3	198.846	0.643354	0.140665	4.57366	4.79271e-06	2.41252e-05	155.244	242.448
ABI3BP	8.14941	1.84431	0.736144	2.50536	0.0122326	0.0294927	3.65624	12.6426
ABL1	1525.45	-0.293935	0.0800725	-3.67086	0.000241739	0.000871396	1680.05	1370.84
ABL2	566.847	-0.153581	0.0926164	-1.65824	0.0972681	0.173375	596.481	537.214
ABLIM1	390.601	1.90894	0.115027	16.5956	7.49749e-62	1.74438e-59	163.84	617.362
ABLIM2	38.2651	1.97185	0.33526	5.88154	4.06474e-09	3.42066e-08	15.4473	61.083
ABLIM3	0	NA	NA	NA	NA	NA	0	0
ABO	0	NA	NA	NA	NA	NA	0	0
ABR	22.3397	1.03424	0.400743	2.5808	0.00985729	0.0243713	14.6943	29.9851
ABRA	0	NA	NA	NA	NA	NA	0	0
ABRACL	1624.44	-0.0898937	0.0815685	-1.10206	0.270434	0.395815	1675.61	1573.27
ABT1	1222.46	-0.160607	0.069317	-2.317	0.0205039	0.0463749	1290.02	1154.91
ABTB1	91.0998	0.479118	0.20554	2.33102	0.0197524	0.0449257	76.0274	106.172
ABTB2	30.3402	1.08189	0.352363	3.07037	0.00213792	0.00628001	19.5356	41.1448
ACAA1	455.73	-0.222717	0.0992023	-2.24508	0.0247628	0.0545872	490.918	420.543
ACAA2	1325.86	-0.299	0.0686871	-4.35307	1.34246e-05	6.23578e-05	1462.39	1189.33
ACACA	2172.88	-0.402036	0.0708474	-5.67467	1.38954e-08	1.07658e-07	2472.92	1872.83
ACACB	168.92	0.0810748	0.151703	0.534429	0.593045	0.705986	163.815	174.024
ACAD10	149.116	0.268383	0.155585	1.725	0.0845283	0.154903	135.231	163.001
ACAD11	26.9496	0.232501	0.365142	0.636743	0.524292	0.6492	24.8189	29.0804
ACAD8	491.388	-0.121837	0.0944688	-1.28971	0.197152	0.308735	512.175	470.601
ACAD9	719.267	-0.0707842	0.0805694	-0.87855	0.379646	0.512533	737.019	701.514
ACADL	0	NA	NA	NA	NA	NA	0	0
ACADM	2156.7	0.0502811	0.0579349	0.86789	0.385455	0.518018	2118.82	2194.58
ACADS	254.403	0.0177402	0.131521	0.134885	0.892703	0.93335	252.975	255.831
ACADSB	403.519	0.215962	0.102242	2.11227	0.0346635	0.0725699	373.61	433.427
ACADVL	2188.38	-0.0551114	0.0587675	-0.937788	0.348354	0.479744	2230.4	2146.37
ACAN	0.149093	0.87046	4.08047	0.213323	0.831075	NA	0	0.298186
ACAP1	506.355	1.04249	0.0959386	10.8662	1.67023e-27	7.18065e-26	331.44	681.271
ACAP2	987.604	0.0478444	0.0723225	0.661542	0.508265	0.633968	971.035	1004.17
ACAP3	566.976	-0.081663	0.0939602	-0.869123	0.38478	0.517433	582.721	551.232
ACAT1	551.096	-0.376419	0.089602	-4.20101	2.65725e-05	0.0001173	622.467	479.725
ACAT2	2120.92	-0.474106	0.0637195	-7.44051	1.00297e-13	1.46519e-12	2466.88	1774.96
ACBD3	1082.31	-0.126116	0.0731952	-1.72301	0.0848872	0.155296	1129.77	1034.85
ACBD4	83.2781	1.71998	0.22454	7.65999	1.85949e-14	2.96862e-13	38.7446	127.812
ACBD5	440.503	-0.398147	0.0999376	-3.98395	6.77784e-05	0.000276158	500.89	380.116
ACBD6	899.77	-0.0263269	0.080109	-0.328638	0.742429	0.825727	908.471	891.068
ACBD7	567.044	0.464584	0.0945089	4.91577	8.84353e-07	5.04556e-06	476.73	657.358
ACCS	0	NA	NA	NA	NA	NA	0	0
ACCSL	0	NA	NA	NA	NA	NA	0	0
ACD	803.044	-0.35073	0.079267	-4.42467	9.65911e-06	4.6043e-05	899.834	706.255
ACE	9.4699	1.58532	0.646999	2.45026	0.0142753	0.0337998	4.69557	14.2442
ACE2	0.178271	-1.05309	4.08047	-0.258081	0.796344	NA	0.356543	0
ACER1	0	NA	NA	NA	NA	NA	0	0
ACER2	35.0459	0.127836	0.320107	0.399355	0.689632	0.784319	33.4208	36.6709
ACER3	289.507	0.0343058	0.126167	0.271907	0.785694	0.859335	285.841	293.173
ACHE	2.64242	2.06037	1.29611	1.58966	0.111911	0.195016	1.00935	4.2755
ACIN1	5758.87	-0.331424	0.0509727	-6.502	7.9261e-11	8.27716e-10	6418.05	5099.68
ACKR1	0	NA	NA	NA	NA	NA	0	0
ACKR2	26.4126	1.53726	0.385929	3.98326	6.79754e-05	0.000276818	13.4385	39.3867
ACKR3	0	NA	NA	NA	NA	NA	0	0
ACKR4	0.465486	2.30907	2.73592	0.843982	0.398679	NA	0	0.930972
ACLY	7997.54	-0.352878	0.0581691	-6.06641	1.30804e-09	1.1705e-08	8970.44	7024.64
ACMSD	11.5742	0.368232	0.540498	0.681282	0.495693	0.621965	10.089	13.0595
ACO1	820.497	0.306738	0.0771383	3.97647	6.99452e-05	0.000283963	733.325	907.669
ACO2	2050.99	-0.50671	0.0644801	-7.85839	3.89103e-15	6.75e-14	2407.03	1694.95
ACOT1	55.0055	-0.172799	0.259058	-0.667026	0.504756	0.630337	58.1234	51.8876
ACOT11	1.23994	2.54511	1.95755	1.30015	0.193548	0.303994	0.356543	2.12335
ACOT12	0.525278	0.841575	2.55539	0.329334	0.741904	NA	0.381725	0.668831
ACOT13	628.012	0.0688615	0.0898274	0.766597	0.443321	0.573068	613.409	642.616
ACOT2	483.256	-0.069376	0.0976947	-0.71013	0.477623	0.605293	495.064	471.448
ACOT4	0.296266	-1.7772	3.52812	-0.503723	0.614456	NA	0.592532	0
ACOT6	0	NA	NA	NA	NA	NA	0	0
ACOT7	1611.16	-0.227919	0.072857	-3.12831	0.00175817	0.00528018	1737.47	1484.85
ACOT8	207.798	-0.476953	0.13659	-3.49186	0.000479665	0.00162696	241.711	173.885
ACOT9	305.791	0.403724	0.114185	3.5357	0.000406691	0.00139784	263.347	348.235
ACOX1	671.663	-0.460063	0.0836914	-5.49714	3.86004e-08	2.78603e-07	777.76	565.566
ACOX2	0.1673	0.87046	4.08047	0.213323	0.831075	NA	0	0.3346
ACOX3	137.132	-0.339428	0.166067	-2.04392	0.0409613	0.083533	153.078	121.187
ACOXL	0.685527	-0.169061	2.22496	-0.0759839	0.939432	0.96168	0.738267	0.632786
ACP1	2659.44	0.0452153	0.0620362	0.728854	0.466091	0.595255	2618.32	2700.56
ACP2	166.811	0.0699962	0.14706	0.47597	0.634096	0.739553	162.847	170.775
ACP5	4.00372	3.43194	1.27906	2.68317	0.00729275	0.0187151	0.677991	7.32945
ACP6	203.104	0.175501	0.136245	1.28813	0.1977	0.30947	190.482	215.725
ACPP	0.167115	0.87046	4.08047	0.213323	0.831075	NA	0	0.334231
ACPT	4.19086	-0.0739403	0.918881	-0.0804678	0.935865	0.96014	4.28866	4.09306
ACR	2.3846	0.348703	1.25859	0.277059	0.781734	0.856201	2.09425	2.67495
ACRBP	86.0826	1.79243	0.21917	8.17825	2.8799e-16	5.55646e-15	38.6292	133.536
ACRC	60.2595	-0.0119425	0.239537	-0.0498567	0.960237	0.97505	60.4896	60.0294
ACRV1	18.215	-0.874608	0.484955	-1.80349	0.071312	0.134249	23.5274	12.9025
ACSBG1	1.64911	-0.715525	1.44912	-0.493764	0.621473	0.72886	2.06907	1.22916
ACSBG2	17.906	0.0533067	0.444729	0.119863	0.904592	0.941487	17.6573	18.1548
ACSF2	527.919	0.169318	0.0958985	1.7656	0.077463	0.144075	497.447	558.391
ACSF3	560.506	0.104474	0.0940417	1.11093	0.266598	0.391266	539.661	581.351
ACSL1	286.219	0.719173	0.11822	6.08334	1.17701e-09	1.06287e-08	216.311	356.128
ACSL3	1253.91	0.281137	0.0746733	3.76489	0.000166622	0.00062129	1132.6	1375.23
ACSL4	1427.61	0.0360759	0.0720236	0.500889	0.616449	0.724673	1409.08	1446.14
ACSL5	708.934	-0.299545	0.0843731	-3.55025	0.000384872	0.00132978	782.083	635.785
ACSL6	0	NA	NA	NA	NA	NA	0	0
ACSM1	0	NA	NA	NA	NA	NA	0	0
ACSM2A	0	NA	NA	NA	NA	NA	0	0
ACSM2B	0	NA	NA	NA	NA	NA	0	0
ACSM3	107.849	0.514406	0.183753	2.79944	0.00511917	0.0136993	88.7021	126.996
ACSM4	46.3551	0.166884	0.27079	0.616286	0.537706	0.661101	43.6105	49.0998
ACSM5	0	NA	NA	NA	NA	NA	0	0
ACSM6	0.488088	-0.971979	2.61248	-0.372052	0.709854	NA	0.677991	0.298186
ACSS1	1181.9	-0.183404	0.0709627	-2.58451	0.00975177	0.0241444	1256.85	1106.95
ACSS2	214.655	0.0273383	0.132313	0.206619	0.836307	0.893528	212.463	216.847
ACSS3	0	NA	NA	NA	NA	NA	0	0
ACTA1	5.21929	0.256123	0.825528	0.310253	0.756368	0.836526	4.78103	5.65755
ACTA2	14.3579	0.448695	0.484768	0.925588	0.35466	0.486735	12.1229	16.5929
ACTA2-AS1	5.93876	-0.0838218	0.750728	-0.111654	0.911098	0.945832	6.11183	5.76569
ACTB	71544.9	0.181431	0.0461794	3.92884	8.53575e-05	0.000339819	67051.4	76038.4
ACTBL2	0	NA	NA	NA	NA	NA	0	0
ACTC1	0	NA	NA	NA	NA	NA	0	0
ACTG1	48653.8	0.318167	0.0593657	5.35944	8.34824e-08	5.7053e-07	43309.1	53998.5
ACTG1P17	9.93144	0.5412	0.606966	0.891648	0.372582	0.505325	8.15092	11.712
ACTG1P20	19.5291	-0.0567031	0.426734	-0.132877	0.894291	0.934516	19.8969	19.1612
ACTG1P4	0	NA	NA	NA	NA	NA	0	0
ACTG2	0	NA	NA	NA	NA	NA	0	0
ACTL10	87.2305	-0.310287	0.206306	-1.50401	0.132578	0.224694	96.618	77.8431
ACTL6A	2349.61	-0.355072	0.0583273	-6.08757	1.14635e-09	1.03755e-08	2637.6	2061.62
ACTL6B	0.178271	-1.05309	4.08047	-0.258081	0.796344	NA	0.356543	0
ACTL7A	0	NA	NA	NA	NA	NA	0	0
ACTL7B	0.178271	-1.05309	4.08047	-0.258081	0.796344	NA	0.356543	0
ACTL8	1.72168	-1.34102	1.48606	-0.902404	0.366842	0.499432	2.47597	0.967387
ACTL9	0	NA	NA	NA	NA	NA	0	0
ACTN1	2451.28	0.323959	0.0797691	4.06121	4.88189e-05	0.000204817	2176.5	2726.06
ACTN1-AS1	0	NA	NA	NA	NA	NA	0	0
ACTN2	0.483324	2.35214	2.70241	0.870385	0.38409	NA	0	0.966648
ACTN3	1.16235	1.30623	1.83329	0.712507	0.476151	0.604396	0.652809	1.67189
ACTN4	7014.39	-0.153536	0.0516677	-2.9716	0.00296251	0.00839662	7387.72	6641.05
ACTR10	716.448	-0.0254773	0.0812448	-0.313587	0.753835	0.834482	722.81	710.086
ACTR1A	1273.68	-0.1474	0.074772	-1.97133	0.0486861	0.0970838	1337.85	1209.51
ACTR1B	1055.64	-0.106889	0.0747449	-1.43005	0.152703	0.251265	1095.12	1016.15
ACTR2	12909	-0.116186	0.051929	-2.2374	0.0252604	0.0554907	13429.6	12388.3
ACTR3	4736.87	-0.00301009	0.059061	-0.0509657	0.959353	0.974568	4742.58	4731.15
ACTR3B	480.312	0.196359	0.0937018	2.09558	0.0361196	0.0750523	447.637	512.988
ACTR3BP2	0	NA	NA	NA	NA	NA	0	0
ACTR3BP5	0	NA	NA	NA	NA	NA	0	0
ACTR3C	0.464526	0.7868	2.65026	0.296877	0.76656	NA	0.296266	0.632786
ACTR5	529.162	-0.0480663	0.0927442	-0.518267	0.604272	0.71528	537.771	520.553
ACTR6	536.505	-0.285539	0.103565	-2.75711	0.00583142	0.0153576	589.419	483.591
ACTR8	862.281	-0.420237	0.0771689	-5.44568	5.16069e-08	3.64822e-07	987.201	737.361
ACTRT1	0	NA	NA	NA	NA	NA	0	0
ACTRT2	0	NA	NA	NA	NA	NA	0	0
ACTRT3	0.446319	0.724588	2.85518	0.25378	0.799665	NA	0.296266	0.596372
ACVR1	108.384	0.636396	0.187291	3.39791	0.000679037	0.00222562	84.8705	131.898
ACVR1B	1160.33	0.146117	0.074999	1.94826	0.051384	0.101733	1101.54	1219.12
ACVR1C	0.334231	1.81081	3.36779	0.537685	0.590795	NA	0	0.668462
ACVR2A	7.39882	-1.00688	0.744974	-1.35156	0.176516	0.282144	9.88863	4.90902
ACVR2B	373.318	-0.064765	0.106441	-0.608459	0.542883	0.665346	381.483	365.153
ACVR2B-AS1	7.2473	-0.420383	0.69645	-0.603609	0.546104	0.668157	8.28618	6.20842
ACVRL1	3.39065	4.1195	1.46459	2.81273	0.00491223	0.0132148	0.381725	6.39958
ACY1	28.9598	0.418018	0.347625	1.20249	0.229172	0.347662	24.7428	33.1768
ACY3	16.2649	0.359787	0.460529	0.781247	0.434657	0.564498	14.2271	18.3027
ACYP1	277.248	-0.0632722	0.129831	-0.487344	0.626015	0.732637	283.486	271.011
ACYP2	90.9539	-0.0931988	0.215323	-0.432832	0.665137	0.764373	93.6238	88.2841
ADA	1967.23	0.104899	0.0597351	1.75606	0.0790776	0.146566	1895.84	2038.61
ADAD1	0	NA	NA	NA	NA	NA	0	0
ADAD2	1.33785	3.81112	1.93605	1.96851	0.0490096	0.0975935	0	2.67569
ADAL	179.602	-0.209519	0.145771	-1.43732	0.150628	0.248445	192.627	166.577
ADAM10	2207	0.207506	0.0642958	3.22737	0.00124933	0.00388017	2048.59	2365.41
ADAM11	10.5927	1.36186	0.620699	2.19408	0.0282299	0.0610311	6.01166	15.1737
ADAM12	0.630497	0.0848444	2.52933	0.0335442	0.973241	NA	0.592532	0.668462
ADAM15	595.028	0.42887	0.0968234	4.42941	9.44912e-06	4.51509e-05	507.059	682.997
ADAM17	908.608	0.21553	0.0776891	2.77426	0.0055327	0.0146719	840.801	976.415
ADAM18	0	NA	NA	NA	NA	NA	0	0
ADAM19	124.008	4.44272	0.295335	15.043	3.83815e-51	6.26015e-49	10.8929	237.124
ADAM1A	164.366	-0.309161	0.151465	-2.04114	0.0412366	0.0839862	181.987	146.745
ADAM2	0	NA	NA	NA	NA	NA	0	0
ADAM20	0.327364	-0.0913263	3.18956	-0.0286328	0.977157	NA	0.356543	0.298186
ADAM20P1	0.674556	1.39081	2.32765	0.597518	0.550162	0.671056	0.381725	0.967387
ADAM21	7.23041	0.0963871	0.731494	0.131767	0.895168	0.935186	7.02102	7.4398
ADAM21P1	0	NA	NA	NA	NA	NA	0	0
ADAM22	456.583	0.190675	0.100043	1.90593	0.056659	0.11064	426.056	487.109
ADAM23	0	NA	NA	NA	NA	NA	0	0
ADAM28	2.26863	4.58088	1.57797	2.90303	0.00369576	0.0102364	0	4.53727
ADAM29	0	NA	NA	NA	NA	NA	0	0
ADAM30	0	NA	NA	NA	NA	NA	0	0
ADAM32	0.823464	1.78631	2.0752	0.860789	0.389354	0.521678	0.381725	1.2652
ADAM33	0	NA	NA	NA	NA	NA	0	0
ADAM3A	0	NA	NA	NA	NA	NA	0	0
ADAM5	0.178271	-1.05309	4.08047	-0.258081	0.796344	NA	0.356543	0
ADAM6	0.148133	-1.05309	4.08047	-0.258081	0.796344	NA	0.296266	0
ADAM7	0	NA	NA	NA	NA	NA	0	0
ADAM8	11.5586	0.529788	0.545052	0.971996	0.331053	0.461417	9.46133	13.6558
ADAM9	571.354	-0.197617	0.089728	-2.2024	0.0276371	0.0599378	610.419	532.289
ADAMDEC1	0	NA	NA	NA	NA	NA	0	0
ADAMTS1	0.178271	-1.05309	4.08047	-0.258081	0.796344	NA	0.356543	0
ADAMTS10	132.106	2.8287	0.210592	13.4322	3.91863e-41	4.02576e-39	32.487	231.725
ADAMTS12	0.3346	1.8121	3.36639	0.538293	0.590375	NA	0	0.669201
ADAMTS13	10.9841	1.44726	0.589744	2.45405	0.0141259	0.033481	5.97121	15.9969
ADAMTS14	0	NA	NA	NA	NA	NA	0	0
ADAMTS15	525.741	0.463976	0.0989883	4.68718	2.77e-06	1.45595e-05	442.246	609.236
ADAMTS16	1.16331	2.40996	1.87	1.28875	0.197486	0.30919	0.356543	1.97008
ADAMTS17	369.061	-0.0631271	0.113132	-0.557995	0.576848	0.692279	377.39	360.732
ADAMTS18	0.799902	3.08119	2.12351	1.45099	0.146783	0.243312	0	1.5998
ADAMTS19	0	NA	NA	NA	NA	NA	0	0
ADAMTS19-AS1	0	NA	NA	NA	NA	NA	0	0
ADAMTS2	4.58392	0.978427	0.864199	1.13218	0.25756	0.380258	3.1036	6.06424
ADAMTS20	0	NA	NA	NA	NA	NA	0	0
ADAMTS3	100.555	0.438207	0.187246	2.34028	0.0192694	0.0439789	85.3227	115.787
ADAMTS4	0.316208	1.74573	3.17742	0.549419	0.582718	NA	0	0.632417
ADAMTS5	0.149093	0.87046	4.08047	0.213323	0.831075	NA	0	0.298186
ADAMTS6	48.4083	0.805198	0.28116	2.86384	0.00418538	0.0114463	35.1988	61.6179
ADAMTS7	74.8274	1.61093	0.258258	6.2377	4.44051e-10	4.24235e-09	36.6401	113.015
ADAMTS7P1	0	NA	NA	NA	NA	NA	0	0
ADAMTS8	0	NA	NA	NA	NA	NA	0	0
ADAMTS9	258.079	1.3545	0.132622	10.2133	1.72961e-24	6.29061e-23	144.838	371.321
ADAMTS9-AS1	18.5157	2.21985	0.495703	4.47818	7.52807e-06	3.66805e-05	6.63929	30.3922
ADAMTS9-AS2	0	NA	NA	NA	NA	NA	0	0
ADAMTSL1	0	NA	NA	NA	NA	NA	0	0
ADAMTSL2	30.671	0.695205	0.334062	2.08106	0.0374282	0.0773346	23.367	37.9751
ADAMTSL3	0	NA	NA	NA	NA	NA	0	0
ADAMTSL4	1.73483	-0.138849	1.51677	-0.0915424	0.927062	0.955321	1.83308	1.63659
ADAMTSL4-AS1	0.9097	0.0102661	2.04411	0.00502227	0.995993	0.997647	0.888798	0.930603
ADAMTSL5	0	NA	NA	NA	NA	NA	0	0
ADAP1	6.77093	3.17834	0.939674	3.38239	0.00071858	0.00234309	1.30562	12.2363
ADAP2	1.93566	0.946041	1.43676	0.658454	0.510246	0.636089	1.30562	2.56571
ADAR	7093.75	-0.100716	0.0582836	-1.72804	0.0839818	0.154067	7340.7	6846.81
ADARB1	1267.24	-0.314693	0.0731412	-4.30254	1.68853e-05	7.71195e-05	1405.15	1129.32
ADARB2	45.7569	0.136355	0.290865	0.468792	0.639218	0.743827	43.7877	47.726
ADARB2-AS1	51.3274	1.05474	0.286454	3.68207	0.000231352	0.000837772	33.5873	69.0675
ADAT1	362.089	0.0454017	0.109729	0.413763	0.679048	0.775665	355.904	368.275
ADAT2	430.415	-0.324913	0.102466	-3.17093	0.0015195	0.00463556	479.018	381.812
ADAT3	84.6158	0.604297	0.215433	2.80504	0.00503109	0.0134936	67.2894	101.942
ADCK1	102.625	0.50829	0.191332	2.65658	0.00789372	0.0200912	84.5943	120.655
ADCK2	448.012	0.0884863	0.0985088	0.898258	0.369048	0.501564	434.394	461.63
ADCK3	818.348	-0.324159	0.0826372	-3.92268	8.75689e-05	0.000347661	910.387	726.308
ADCK4	249.491	0.234257	0.125458	1.86722	0.0618713	0.119112	229.479	269.503
ADCK5	192.568	0.792898	0.141319	5.61068	2.01535e-08	1.51977e-07	140.951	244.185
ADCY1	366.824	0.502384	0.109824	4.57447	4.77437e-06	2.40509e-05	303.14	430.509
ADCY10	1.37039	0.645239	3.86651	0.166879	0.867465	0.914701	1.06963	1.67115
ADCY10P1	60.1256	0.450683	0.23832	1.89108	0.0586134	0.113838	50.807	69.4443
ADCY2	0	NA	NA	NA	NA	NA	0	0
ADCY3	1021.85	-0.0394551	0.0765369	-0.515504	0.606201	0.716649	1035.38	1008.33
ADCY4	5.39523	5.83766	1.36197	4.2862	1.81755e-05	8.27495e-05	0	10.7905
ADCY5	36.3961	0.00513638	0.312404	0.0164415	0.986882	0.991142	36.3335	36.4587
ADCY6	418.758	1.40515	0.107464	13.0756	4.53891e-39	4.22412e-37	229.807	607.709
ADCY7	135.324	0.972703	0.189096	5.14397	2.68994e-07	1.67418e-06	91.1732	179.475
ADCY8	0	NA	NA	NA	NA	NA	0	0
ADCY9	426.028	-0.319984	0.108635	-2.94551	0.00322421	0.00904116	472.447	379.608
ADCYAP1	0	NA	NA	NA	NA	NA	0	0
ADCYAP1R1	0	NA	NA	NA	NA	NA	0	0
ADD1	2427.23	0.282648	0.0631494	4.47586	7.61043e-06	3.70362e-05	2189.66	2664.81
ADD2	1254.99	0.54412	0.0710894	7.65403	1.94778e-14	3.09738e-13	1020.91	1489.07
ADD3	1008.15	0.33156	0.07189	4.61204	3.98739e-06	2.03499e-05	892.704	1123.59
ADD3-AS1	78.1943	0.493912	0.218161	2.26397	0.0235758	0.0523205	65.1108	91.2779
ADGB	0	NA	NA	NA	NA	NA	0	0
ADGRA1	0	NA	NA	NA	NA	NA	0	0
ADGRA1-AS1	0	NA	NA	NA	NA	NA	0	0
ADGRA2	273.271	1.5328	0.136654	11.2166	3.37831e-29	1.60025e-27	140.242	406.3
ADGRA3	619.381	-0.149517	0.0868675	-1.72121	0.0852135	0.155839	651.026	587.737
ADGRB1	3.15821	0.028935	1.0623	0.0272382	0.97827	0.986249	3.15396	3.16245
ADGRB2	190.176	2.81862	0.186542	15.1098	1.39465e-51	2.29841e-49	47.1561	333.196
ADGRB3	0	NA	NA	NA	NA	NA	0	0
ADGRD1	7.7877	1.68779	0.713001	2.36716	0.0179251	0.0413039	3.63586	11.9395
ADGRE1	4.69914	0.73657	0.937061	0.786043	0.431843	0.561626	3.56087	5.83741
ADGRE2	155.717	3.28826	0.206291	15.9399	3.34829e-57	6.38233e-55	28.8413	282.593
ADGRE3	0	NA	NA	NA	NA	NA	0	0
ADGRE4P	2.89991	3.89778	1.48936	2.61709	0.00886825	0.0222353	0.296266	5.50355
ADGRE5	720.103	0.750003	0.0830137	9.03469	1.64471e-19	4.21733e-18	537.078	903.128
ADGRF1	0.298186	1.67592	3.518	0.476385	0.6338	NA	0	0.596372
ADGRF2	0.334416	1.80966	3.11444	0.581054	0.561204	NA	0	0.668831
ADGRF3	289.005	-0.190114	0.12305	-1.54502	0.122341	0.210273	307.74	270.27
ADGRF4	0	NA	NA	NA	NA	NA	0	0
ADGRF5	0.190862	-1.05309	4.08047	-0.258081	0.796344	NA	0.381725	0
ADGRG1	102.903	3.01013	0.251486	11.9694	5.14135e-33	3.18986e-31	22.644	183.161
ADGRG2	1.45061	-0.979796	1.62634	-0.602455	0.546871	0.668732	1.89815	1.00306
ADGRG3	1.0086	2.14272	1.96283	1.09165	0.274987	0.400827	0.381725	1.63548
ADGRG4	0	NA	NA	NA	NA	NA	0	0
ADGRG5	57.4862	0.28292	0.244649	1.15643	0.247504	0.368473	51.8112	63.1612
ADGRG6	0	NA	NA	NA	NA	NA	0	0
ADGRG7	0.650624	2.77771	2.2872	1.21446	0.224573	NA	0	1.30125
ADGRL1	1982.32	0.841001	0.0726233	11.5803	5.18508e-31	2.70736e-29	1420.18	2544.46
ADGRL2	29.1182	0.581209	0.343192	1.69354	0.0903526	0.163349	23.2716	34.9648
ADGRL3	0	NA	NA	NA	NA	NA	0	0
ADGRL3-AS1	0	NA	NA	NA	NA	NA	0	0
ADGRL4	0	NA	NA	NA	NA	NA	0	0
ADGRV1	2.95627	-0.158868	1.21062	-0.131229	0.895594	0.935322	3.08321	2.82933
ADH1A	0	NA	NA	NA	NA	NA	0	0
ADH1B	0	NA	NA	NA	NA	NA	0	0
ADH1C	0.1673	0.87046	4.08047	0.213323	0.831075	NA	0	0.3346
ADH4	0	NA	NA	NA	NA	NA	0	0
ADH5	2299.51	-0.335991	0.0634308	-5.29698	1.17735e-07	7.83629e-07	2566.41	2032.61
ADH6	0.744505	1.71878	2.39154	0.718691	0.472331	0.600414	0.296266	1.19274
ADH7	0	NA	NA	NA	NA	NA	0	0
ADHFE1	1.18019	0.254909	1.75327	0.145391	0.884402	0.926831	1.09481	1.26557
ADI1	2029.46	-0.585394	0.0627896	-9.32311	1.1298e-20	3.15805e-19	2436.18	1622.75
ADIG	0	NA	NA	NA	NA	NA	0	0
ADIPOQ	0	NA	NA	NA	NA	NA	0	0
ADIPOQ-AS1	0	NA	NA	NA	NA	NA	0	0
ADIPOR1	1499.31	-0.153685	0.0726547	-2.11528	0.0344064	0.0721272	1578.25	1420.38
ADIPOR2	3188.68	0.229049	0.0580027	3.94895	7.84955e-05	0.000315999	2936.71	3440.65
ADIRF	2.09609	-0.315162	1.36379	-0.231093	0.817243	0.881303	2.33024	1.86194
ADK	1286.44	0.167786	0.0720405	2.32905	0.0198566	0.0451367	1211.62	1361.26
ADM	1.68087	-0.156558	1.45153	-0.107857	0.914109	0.947466	1.79798	1.56376
ADM2	0.501716	2.3952	2.66995	0.897097	0.369667	NA	0	1.00343
ADM5	65.8353	-0.0289302	0.247709	-0.116791	0.907026	0.942966	66.591	65.0796
ADNP	2008.37	-0.250165	0.0680773	-3.67473	0.000238103	0.000859465	2181.6	1835.14
ADNP-AS1	77.9133	-0.49164	0.222895	-2.2057	0.0274052	0.0595247	91.0219	64.8046
ADNP2	1707.38	0.0698885	0.0670981	1.04159	0.297603	0.425021	1665.13	1749.64
ADO	1208.73	0.0109315	0.0680539	0.16063	0.872385	0.918444	1204.12	1213.33
ADORA1	18.0011	3.41446	0.61819	5.52332	3.3265e-08	2.4264e-07	3.15396	32.8483
ADORA2A	8.04172	1.09976	0.661111	1.6635	0.0962123	0.171842	5.11239	10.971
ADORA2A-AS1	27.925	1.14229	0.371713	3.07305	0.0021188	0.00622731	17.4566	38.3934
ADORA2B	39.3796	0.636319	0.305371	2.08376	0.0371821	0.0769266	30.8849	47.8743
ADORA3	0.489048	0.726468	2.772	0.262073	0.793265	NA	0.381725	0.596372
ADPGK	956.12	-0.433274	0.0742051	-5.83887	5.2557e-09	4.35342e-08	1098.56	813.676
ADPGK-AS1	153.485	-0.406703	0.163589	-2.48613	0.0129141	0.0309755	175.162	131.808
ADPRH	0.549025	-1.09669	2.6692	-0.410868	0.681169	NA	0.76345	0.3346
ADPRHL1	108.767	-0.201763	0.181431	-1.11207	0.266108	0.390638	116.318	101.215
ADPRHL2	590.223	-0.354186	0.104528	-3.38843	0.000702928	0.00229605	662.561	517.884
ADPRM	173.56	0.724266	0.152296	4.75564	1.97819e-06	1.06416e-05	131.145	215.976
ADRA1A	0	NA	NA	NA	NA	NA	0	0
ADRA1B	0	NA	NA	NA	NA	NA	0	0
ADRA1D	0.1673	0.87046	4.08047	0.213323	0.831075	NA	0	0.3346
ADRA2A	0	NA	NA	NA	NA	NA	0	0
ADRA2B	0.148133	-1.05309	4.08047	-0.258081	0.796344	NA	0.296266	0
ADRA2C	0	NA	NA	NA	NA	NA	0	0
ADRB1	55.9696	0.782955	0.263133	2.97551	0.00292499	0.00830307	41.17	70.7691
ADRB2	0	NA	NA	NA	NA	NA	0	0
ADRB3	0.929828	2.09565	1.9984	1.04866	0.294333	0.421303	0.296266	1.56339
ADRBK1	9060.33	-0.742589	0.0620842	-11.961	5.687e-33	3.51461e-31	11341.7	6778.94
ADRBK2	796.432	0.711278	0.0846708	8.40051	4.44532e-17	9.29563e-16	604.117	988.748
ADRM1	2363.27	-0.46871	0.0706591	-6.6334	3.2805e-11	3.59175e-10	2743.73	1982.81
ADSL	2004.55	-0.303858	0.0627082	-4.84558	1.26239e-06	7.01029e-06	2214.23	1794.87
ADSS	1310.44	-0.387702	0.0802082	-4.8337	1.34021e-06	7.41379e-06	1486.22	1134.66
ADSSL1	15.8865	0.385142	0.471449	0.816933	0.413967	0.544827	13.6996	18.0733
ADTRP	13.3194	4.20414	0.838097	5.0163	5.26772e-07	3.12371e-06	1.41626	25.2225
AEBP1	18567.7	-0.273028	0.0723836	-3.77196	0.000161971	0.000606234	20319.4	16816
AEBP2	1068.81	-0.135946	0.0766773	-1.77296	0.0762359	0.142198	1119.76	1017.87
AEN	1164.19	-0.646815	0.0703028	-9.20041	3.56584e-20	9.57813e-19	1420.77	907.611
AES	5107.23	0.130977	0.0502602	2.60599	0.00916095	0.0228605	4875.28	5339.18
AFAP1	134.777	0.548624	0.171104	3.20638	0.00134415	0.004147	109.257	160.296
AFAP1-AS1	21.0877	0.889259	0.424911	2.09281	0.0363659	0.0755144	14.7189	27.4566
AFAP1L1	0.316208	1.74573	3.17742	0.549419	0.582718	NA	0	0.632417
AFAP1L2	8.67448	0.536306	0.624622	0.858609	0.390557	0.523023	7.04563	10.3033
AFF1	1677.18	0.558529	0.0720298	7.75413	8.89516e-15	1.48137e-13	1355.86	1998.49
AFF2	86.2867	2.30518	0.232777	9.90299	4.04026e-23	1.34854e-21	29.1427	143.431
AFF3	586.467	-0.120778	0.0880191	-1.37218	0.170008	0.273924	610.872	562.061
AFF4	628.677	0.313262	0.086253	3.63189	0.000281352	0.000998939	560.585	696.77
AFG3L1P	371.838	-0.409583	0.10554	-3.88082	0.000104106	0.000406481	424.195	319.482
AFG3L2	2144.41	-0.584313	0.061535	-9.49563	2.18882e-21	6.38918e-20	2572.52	1716.31
AFM	0	NA	NA	NA	NA	NA	0	0
AFMID	632.046	-0.303885	0.084692	-3.58812	0.000333072	0.00116557	698.228	565.863
AFP	0	NA	NA	NA	NA	NA	0	0
AFTPH	694.007	0.163571	0.0862035	1.8975	0.0577625	0.112475	654.614	733.4
AGA	236.871	0.0783772	0.13047	0.600731	0.548019	0.669721	230.135	243.606
AGAP1	3693.8	0.0747864	0.0603952	1.23828	0.215611	0.332019	3597.82	3789.77
AGAP1-IT1	3.95007	0.687234	0.944235	0.727821	0.466723	0.595967	2.99296	4.90717
AGAP11	1.28149	1.60845	1.76423	0.911701	0.361926	0.494263	0.592532	1.97045
AGAP2	510.42	-0.223626	0.0955271	-2.34097	0.0192336	0.0439106	549.933	470.906
AGAP2-AS1	137.321	-0.12914	0.16144	-0.799927	0.423753	0.554249	143.336	131.306
AGAP3	98.886	0.674218	0.197847	3.40778	0.000654945	0.00215469	76.022	121.75
AGAP4	163.225	-0.0334868	0.148806	-0.225037	0.82195	0.88409	165.051	161.398
AGAP5	77.1711	-0.245395	0.230987	-1.06237	0.288067	0.414507	83.5902	70.752
AGAP6	239.722	-0.111553	0.127013	-0.878282	0.379791	0.512685	249.003	230.441
AGAP7P	5.47852	-0.545075	0.782693	-0.69641	0.486172	0.613326	6.52865	4.4284
AGAP9	43.6247	0.278892	0.279249	0.998722	0.317929	0.447864	39.5231	47.7264
AGBL1	0	NA	NA	NA	NA	NA	0	0
AGBL1-AS1	0	NA	NA	NA	NA	NA	0	0
AGBL2	12.534	1.01367	0.561762	1.80444	0.0711623	0.134063	8.18569	16.8824
AGBL3	25.2909	0.313628	0.376421	0.833186	0.40474	0.535938	22.6848	27.8971
AGBL4	0.744505	1.71878	2.39154	0.718691	0.472331	0.600414	0.296266	1.19274
AGBL4-IT1	0	NA	NA	NA	NA	NA	0	0
AGBL5	1126.6	-0.194103	0.0810202	-2.39573	0.0165872	0.0385277	1202.3	1050.9
AGBL5-AS1	0.82812	0.570943	2.05902	0.277289	0.781558	0.856067	0.652809	1.00343
AGER	71.3797	-0.370143	0.229071	-1.61585	0.106127	0.186685	80.673	62.0864
AGFG1	1475.72	-0.0525407	0.0688087	-0.763576	0.44512	0.574783	1502.91	1448.53
AGFG2	336.009	0.268609	0.109399	2.45532	0.014076	0.0333828	305.064	366.953
AGGF1	570.467	0.30667	0.0895405	3.42493	0.000614967	0.00203679	509.929	631.005
AGK	267.152	0.0166108	0.125321	0.132546	0.894553	0.934666	265.133	269.171
AGL	835.956	0.166589	0.0814921	2.04423	0.0409305	0.0834822	787.36	884.551
AGMAT	5.79473	1.20445	0.826291	1.45766	0.144935	0.240989	3.55551	8.03395
AGMO	0	NA	NA	NA	NA	NA	0	0
AGO1	1195.21	-0.373422	0.0674069	-5.53982	3.02783e-08	2.2291e-07	1349.06	1041.35
AGO2	422.396	0.219007	0.116738	1.87605	0.0606483	0.117043	389.993	454.799
AGO3	380.127	0.0148854	0.10528	0.141389	0.887562	0.929442	377.947	382.308
AGO4	362.457	0.344219	0.106767	3.22401	0.00126409	0.00392217	319.7	405.214
AGPAT1	395.655	0.0700895	0.100489	0.697485	0.485499	0.612722	386.104	405.205
AGPAT2	757.578	0.883549	0.0819098	10.7869	3.97168e-27	1.65794e-25	532.594	982.563
AGPAT3	278.105	0.806584	0.123267	6.5434	6.0134e-11	6.39798e-10	202.259	353.95
AGPAT4	127.483	0.586322	0.181239	3.23508	0.0012161	0.00378887	101.563	153.403
AGPAT4-IT1	2.62234	1.0231	1.16413	0.878855	0.37948	0.512397	1.74762	3.49705
AGPAT5	1566.58	-0.0249169	0.0645933	-0.385751	0.699681	0.792016	1580.14	1553.02
AGPS	1955.7	0.0861803	0.0623583	1.38202	0.166966	0.2701	1897.14	2014.25
AGR2	0	NA	NA	NA	NA	NA	0	0
AGR3	0	NA	NA	NA	NA	NA	0	0
AGRN	453.373	1.29189	0.103761	12.4506	1.38735e-35	1.0707e-33	263.166	643.58
AGRP	1.34587	-0.147041	1.76013	-0.0835399	0.933422	0.958318	1.42617	1.26557
AGT	0.190862	-1.05309	4.08047	-0.258081	0.796344	NA	0.381725	0
AGTPBP1	703.627	0.218431	0.0901667	2.42253	0.015413	0.0361847	650.516	756.738
AGTR1	0	NA	NA	NA	NA	NA	0	0
AGTR2	0	NA	NA	NA	NA	NA	0	0
AGTRAP	155.269	-0.342807	0.157127	-2.18171	0.0291306	0.062585	173.8	136.739
AGXT	0	NA	NA	NA	NA	NA	0	0
AGXT2	0	NA	NA	NA	NA	NA	0	0
AHCTF1	1355.68	-0.301767	0.0814136	-3.7066	0.000210061	0.000767523	1496.52	1214.85
AHCTF1P1	10.1833	-0.602541	0.60357	-0.998294	0.318137	0.448116	12.188	8.1785
AHCY	5461.2	-0.0578568	0.0572117	-1.01128	0.311885	0.441077	5570.38	5352.03
AHCYL1	2671.68	0.179268	0.058522	3.06326	0.00218937	0.00640921	2505.5	2837.85
AHCYL2	190.745	-0.452968	0.147306	-3.07502	0.00210487	0.00618752	220.241	161.25
AHDC1	1612.35	0.0280613	0.0687009	0.408457	0.682938	0.778947	1596.49	1628.22
AHI1	357.444	0.520066	0.109289	4.75863	1.94911e-06	1.04994e-05	293.896	420.992
AHNAK	2.83809	-0.037825	1.14873	-0.0329276	0.973732	0.983345	2.84722	2.82896
AHNAK2	41.2296	-0.874542	0.296733	-2.94723	0.00320634	0.00899582	53.333	29.1263
AHR	0.167115	0.87046	4.08047	0.213323	0.831075	NA	0	0.334231
AHRR	40.6199	-0.108746	0.297975	-0.364949	0.715149	0.804885	42.1437	39.0961
AHSA1	3731.01	-0.768048	0.0562641	-13.6508	1.99745e-42	2.14978e-40	4700.69	2761.34
AHSA2	301.733	-0.110307	0.12441	-0.886637	0.375274	0.507975	313.609	289.857
AHSG	0.447279	2.26018	3.00241	0.752788	0.451577	NA	0	0.894558
AHSP	0	NA	NA	NA	NA	NA	0	0
AICDA	2.0103	4.41081	3.50801	1.25735	0.208626	0.323405	0	4.0206
AIDA	773.18	-0.350326	0.0855656	-4.09424	4.23555e-05	0.000179413	866.8	679.56
AIF1	78.3611	1.98726	0.237263	8.37573	5.48808e-17	1.13946e-15	31.4174	125.305
AIF1L	1.84163	2.26864	1.61257	1.40685	0.159473	0.260251	0.592532	3.09073
AIFM1	1700.56	-0.356638	0.0635641	-5.61069	2.01523e-08	1.51977e-07	1910.02	1491.09
AIFM2	18.2498	0.185239	0.453256	0.408684	0.682771	0.778868	17.1601	19.3396
AIFM3	0.613619	1.35094	2.39023	0.565194	0.571942	NA	0.296266	0.930972
AIG1	109.782	1.92058	0.202531	9.48291	2.4729e-21	7.19188e-20	45.7246	173.839
AIM1	898.992	-0.328736	0.0839376	-3.91643	8.98687e-05	0.000356344	1000.49	797.49
AIM1L	8.62051	2.63172	0.763894	3.44513	0.00057078	0.00190352	2.40043	14.8406
AIM2	0.507071	0.786646	2.58326	0.304517	0.760734	NA	0.381725	0.632417
AIMP1	955.553	-0.394031	0.0745839	-5.28306	1.27044e-07	8.41339e-07	1085.35	825.754
AIMP2	1231.97	-0.244401	0.0730046	-3.34775	0.000814717	0.00262411	1335.78	1128.16
AIP	1564.36	-0.441017	0.0630768	-6.99175	2.7148e-12	3.38196e-11	1801.78	1326.93
AIPL1	0.798757	1.81493	2.09173	0.86767	0.385575	0.518018	0.296266	1.30125
AIRE	0.494664	0.787078	2.60183	0.302509	0.762264	NA	0.356543	0.632786
AIRN	0	NA	NA	NA	NA	NA	0	0
AJAP1	0	NA	NA	NA	NA	NA	0	0
AJUBA	275.53	0.588554	0.124395	4.73134	2.23044e-06	1.18975e-05	219.876	331.184
AK1	349.801	1.46389	0.119776	12.2219	2.37537e-34	1.67771e-32	186.165	513.437
AK2	6964.31	-0.0499883	0.0473894	-1.05484	0.291498	0.41819	7085.21	6843.42
AK3	379.191	0.0255074	0.113915	0.223915	0.822823	0.88451	376.355	382.027
AK4	2946.6	-0.442819	0.0603709	-7.33497	2.21774e-13	3.12161e-12	3395.26	2497.94
AK5	49.8491	2.12417	0.315345	6.73603	1.62778e-11	1.85675e-10	18.46	81.2382
AK6	201.163	-0.436824	0.136407	-3.20237	0.00136304	0.00419873	231.272	171.054
AK7	15.6681	0.303786	0.506466	0.599816	0.548629	0.670026	14.0817	17.2545
AK8	18.8068	0.563721	0.454353	1.24071	0.214712	0.330927	15.0001	22.6135
AK9	51.1821	0.818679	0.276963	2.95592	0.00311742	0.00877749	37.0717	65.2925
AKAP1	2825.38	-0.174679	0.0616852	-2.83179	0.00462887	0.0125314	2996.16	2654.6
AKAP10	376.311	-0.12385	0.102951	-1.20299	0.228979	0.347465	392.34	360.282
AKAP11	851.496	0.0751554	0.0832398	0.902877	0.366591	0.49934	829.325	873.666
AKAP12	2698.37	0.942987	0.067668	13.9355	3.85511e-44	4.62058e-42	1845.2	3551.55
AKAP13	1317.21	0.0218157	0.0767418	0.284273	0.776201	0.852738	1306.76	1327.65
AKAP14	1.00783	0.959956	1.91511	0.501254	0.616192	0.724547	0.677991	1.33766
AKAP17A	959.71	-0.0243027	0.0754123	-0.322265	0.747252	0.829154	967.815	951.605
AKAP2	0	NA	NA	NA	NA	NA	0	0
AKAP3	14.5589	0.65174	0.49801	1.30869	0.19064	0.30032	11.4051	17.7128
AKAP4	0	NA	NA	NA	NA	NA	0	0
AKAP5	116.892	0.735598	0.205934	3.57201	0.000354258	0.00123506	88.1476	145.637
AKAP6	37.7092	1.00541	0.320571	3.13631	0.00171091	0.00514998	24.9536	50.4647
AKAP7	84.618	0.156443	0.209358	0.747248	0.454914	0.58471	80.0756	89.1604
AKAP8	1138.14	-0.67595	0.0745114	-9.07176	1.17108e-19	3.03733e-18	1400.22	876.055
AKAP8L	1043.98	-0.149916	0.0756591	-1.98146	0.0475392	0.0950844	1098.75	989.215
AKAP9	3355.83	0.48304	0.0580952	8.31463	9.20359e-17	1.85019e-15	2799.29	3912.37
AKIP1	317.609	0.171563	0.11565	1.48347	0.137951	0.231738	298.822	336.396
AKIRIN1	1309.79	-0.0918246	0.0665773	-1.37922	0.167828	0.271216	1351.19	1268.4
AKIRIN2	810.396	0.287423	0.0797501	3.60404	0.000313307	0.00110029	729.923	890.869
AKNA	1261.86	0.352381	0.07582	4.6476	3.35821e-06	1.73628e-05	1108.61	1415.11
AKNAD1	1.24412	0.756059	1.71261	0.441466	0.658875	0.759384	0.888798	1.59943
AKR1A1	2890.78	0.783701	0.0551814	14.2023	8.86971e-46	1.17922e-43	2124.36	3657.2
AKR1B1	4826.66	0.29773	0.0519829	5.72745	1.0195e-08	8.08899e-08	4330.42	5322.89
AKR1B10	0.834435	0.400795	2.04825	0.195677	0.844863	0.89944	0.738267	0.930603
AKR1B15	0.1673	0.87046	4.08047	0.213323	0.831075	NA	0	0.3346
AKR1C1	0.482549	0.842523	2.61902	0.321694	0.747685	NA	0.296266	0.668831
AKR1C2	0.483509	2.35244	2.53785	0.92694	0.353958	NA	0	0.967017
AKR1C3	0.483324	2.35214	2.70241	0.870385	0.38409	NA	0	0.966648
AKR1C4	0	NA	NA	NA	NA	NA	0	0
AKR1C6P	0	NA	NA	NA	NA	NA	0	0
AKR1C8P	0	NA	NA	NA	NA	NA	0	0
AKR1D1	0.1673	0.87046	4.08047	0.213323	0.831075	NA	0	0.3346
AKR1E2	0	NA	NA	NA	NA	NA	0	0
AKR7A2	666.536	0.182916	0.0831096	2.2009	0.0277433	0.0601216	624.335	708.737
AKR7A2P1	2.07393	-0.571492	1.33263	-0.428847	0.668035	0.766856	2.47597	1.67189
AKR7A3	4.45086	0.231068	0.863488	0.267599	0.789008	0.8619	4.10304	4.79867
AKR7L	10.5068	0.547873	0.607393	0.902007	0.367053	0.499583	8.48707	12.5265
AKT1	1731.55	-0.0704736	0.072607	-0.970616	0.331739	0.462011	1774.15	1688.96
AKT1S1	424.88	-0.720926	0.101375	-7.11146	1.14821e-12	1.49636e-11	528.644	321.115
AKT2	3372.83	-0.242018	0.0548746	-4.41039	1.03186e-05	4.89801e-05	3655.27	3090.39
AKT3	86.324	2.28546	0.237395	9.62726	6.13431e-22	1.86996e-20	29.4542	143.194
AKTIP	297.257	0.0121376	0.121324	0.100043	0.92031	0.951462	296.422	298.091
ALAD	714.711	0.0282441	0.0807527	0.34976	0.726518	0.814213	707.442	721.98
ALAS1	781.71	-0.180985	0.0808725	-2.2379	0.0252275	0.0554339	830.992	732.428
ALAS2	0.339955	-0.0913265	3.1488	-0.0290036	0.976862	NA	0.381725	0.298186
ALB	0.178271	-1.05309	4.08047	-0.258081	0.796344	NA	0.356543	0
ALCAM	0.178271	-1.05309	4.08047	-0.258081	0.796344	NA	0.356543	0
ALDH16A1	746.834	-0.341414	0.0791525	-4.31337	1.60787e-05	7.37177e-05	834.917	658.75
ALDH18A1	4227.58	-0.0505648	0.0556043	-0.909368	0.363156	0.495592	4301.61	4153.55
ALDH1A1	76.8417	3.71126	0.315193	11.7746	5.27826e-32	3.00386e-30	10.9127	142.771
ALDH1A2	0	NA	NA	NA	NA	NA	0	0
ALDH1A3	30.9089	-0.300929	0.328948	-0.914825	0.360284	0.492658	34.1093	27.7085
ALDH1B1	1043.67	0.285976	0.0755609	3.78471	0.000153886	0.000579123	940.721	1146.62
ALDH1L1	0	NA	NA	NA	NA	NA	0	0
ALDH1L1-AS1	0	NA	NA	NA	NA	NA	0	0
ALDH1L1-AS2	0	NA	NA	NA	NA	NA	0	0
ALDH1L2	1.48886	-0.422912	1.46381	-0.288911	0.772649	0.850253	1.71252	1.2652
ALDH2	34.2315	2.15457	0.369174	5.83619	5.34093e-09	4.41478e-08	12.4894	55.9737
ALDH3A1	0.149093	0.87046	4.08047	0.213323	0.831075	NA	0	0.298186
ALDH3A2	597.487	0.746477	0.0885522	8.42979	3.46284e-17	7.32428e-16	446.297	748.678
ALDH3B1	148.502	1.17668	0.164312	7.1613	7.99159e-13	1.05803e-11	90.7859	206.218
ALDH3B2	0.823464	1.78631	2.0752	0.860789	0.389354	0.521678	0.381725	1.2652
ALDH4A1	1192.73	-0.0344873	0.0696526	-0.495133	0.620506	0.727942	1207.01	1178.45
ALDH5A1	2256.16	-0.157451	0.0585254	-2.6903	0.00713878	0.0183647	2378.79	2133.53
ALDH6A1	328.544	-0.268209	0.113575	-2.36152	0.0182003	0.0418345	358.726	298.361
ALDH7A1	0	NA	NA	NA	NA	NA	0	0
ALDH8A1	10.7845	0.75955	0.601019	1.26377	0.206313	0.320473	7.92452	13.6445
ALDH9A1	1241.62	-0.0485659	0.0685297	-0.708684	0.478521	0.606029	1262.36	1220.87
ALDOA	14591.9	-0.534229	0.0561016	-9.52253	1.69011e-21	4.97011e-20	17262.5	11921.3
ALDOB	0.816964	1.84524	2.17138	0.849801	0.395436	0.52697	0.296266	1.33766
ALDOC	722.988	-0.535362	0.0833422	-6.42366	1.33039e-10	1.3527e-09	855.798	590.179
ALG1	735.54	-0.420893	0.0818656	-5.14126	2.72899e-07	1.69604e-06	841.924	629.156
ALG10	148.658	-0.232297	0.161456	-1.43876	0.150218	0.247846	160.486	136.83
ALG10B	222.042	0.155902	0.13846	1.12598	0.260176	0.383227	209.792	234.291
ALG11	215.515	0.0323232	0.137174	0.235637	0.813714	0.879056	213.466	217.564
ALG12	421.743	-0.0476901	0.107573	-0.443326	0.65753	0.758449	428.534	414.952
ALG13	367.025	-0.324868	0.114809	-2.82964	0.00466001	0.0126113	408.422	325.628
ALG14	109.352	-0.411003	0.187681	-2.1899	0.0285313	0.0615229	124.774	93.9299
ALG1L	20.5958	0.68717	0.40918	1.67938	0.0930779	0.16706	15.8242	25.3674
ALG1L2	19.2606	0.701414	0.433426	1.6183	0.105598	0.186001	14.5632	23.958
ALG1L9P	43.9785	0.188602	0.28985	0.650689	0.515247	0.640642	41.0848	46.8723
ALG2	425.967	0.101075	0.104889	0.963646	0.335223	0.465593	411.693	440.241
ALG3	822.399	-0.302288	0.0877232	-3.44593	0.000569093	0.0018987	907.718	737.08
ALG5	482.89	-0.166215	0.0943567	-1.76156	0.0781429	0.145089	510.755	455.026
ALG6	312.052	0.123956	0.111987	1.10688	0.268345	0.393319	298.675	325.429
ALG8	371.673	-0.140106	0.103026	-1.3599	0.17386	0.2788	389.764	353.583
ALG9	288.399	-0.143898	0.120724	-1.19196	0.233278	0.352637	302.426	274.371
ALK	0	NA	NA	NA	NA	NA	0	0
ALKBH1	270.733	-0.111799	0.120501	-0.92778	0.353522	0.485551	280.968	260.497
ALKBH2	503.561	0.0123496	0.0966074	0.127833	0.898281	0.937077	501.549	505.574
ALKBH3	376.825	-0.37849	0.106015	-3.57015	0.000356779	0.00124276	426.275	327.375
ALKBH3-AS1	8.10444	0.126349	0.65917	0.191678	0.847994	0.901257	7.80429	8.4046
ALKBH4	313.816	-0.1172	0.113441	-1.03314	0.301537	0.429399	326.653	300.978
ALKBH5	2137.11	-0.394818	0.0641406	-6.15551	7.48384e-10	6.97302e-09	2427.43	1846.79
ALKBH6	195.204	-0.230593	0.140621	-1.63982	0.101043	0.178975	211.039	179.37
ALKBH7	548.33	-0.672172	0.094453	-7.11647	1.10724e-12	1.44535e-11	674.084	422.576
ALKBH8	356.087	-0.539466	0.108959	-4.9511	7.37962e-07	4.26573e-06	422.258	289.917
ALLC	1.95091	3.28332	1.63578	2.00718	0.0447301	0.0902416	0.296266	3.60556
ALMS1	731.39	-0.369936	0.087182	-4.24326	2.20296e-05	9.88457e-05	824.327	638.453
ALMS1-IT1	6.45566	0.524455	0.748272	0.700887	0.483373	0.610429	5.24765	7.66368
ALMS1P	1.30993	-0.142165	1.61379	-0.088094	0.929802	0.956504	1.39108	1.22879
ALOX12	54.7338	0.454368	0.254964	1.78209	0.0747353	0.139729	46.2679	63.1998
ALOX12-AS1	46.7876	-0.0469181	0.311992	-0.150382	0.880463	0.924095	47.5792	45.996
ALOX12B	0	NA	NA	NA	NA	NA	0	0
ALOX12P2	0.190862	-1.05309	4.08047	-0.258081	0.796344	NA	0.381725	0
ALOX15	4.34042	1.74992	0.973978	1.79667	0.0723875	0.13595	1.94851	6.73234
ALOX15B	0.149093	0.87046	4.08047	0.213323	0.831075	NA	0	0.298186
ALOX15P1	0	NA	NA	NA	NA	NA	0	0
ALOX5	1149.16	0.534506	0.0777328	6.8762	6.14682e-12	7.36175e-11	938.565	1359.76
ALOX5AP	172.165	3.98664	0.22954	17.368	1.44245e-67	4.85848e-65	20.2985	324.032
ALOXE3	8.88867	2.23229	0.742436	3.00671	0.00264091	0.00758292	3.18906	14.5883
ALPI	0	NA	NA	NA	NA	NA	0	0
ALPK1	225.276	0.648705	0.133487	4.85969	1.17572e-06	6.56123e-06	175.084	275.468
ALPK2	3.14063	5.04459	1.51424	3.33143	0.00086402	0.00276994	0	6.28125
ALPK3	20.0099	0.434631	0.41829	1.03907	0.298774	0.426501	16.9642	23.0555
ALPL	0.149093	0.87046	4.08047	0.213323	0.831075	NA	0	0.298186
ALPP	0	NA	NA	NA	NA	NA	0	0
ALPPL2	7.05988	5.2242	1.31645	3.96841	7.23545e-05	0.000292992	0.356543	13.7632
ALS2	292.098	-0.105666	0.117611	-0.898433	0.368955	0.501524	302.511	281.685
ALS2CL	77.1997	1.45468	0.223294	6.51464	7.28634e-11	7.6292e-10	41.2854	113.114
ALS2CR11	0.316393	1.74638	3.17675	0.549739	0.582499	NA	0	0.632786
ALS2CR12	3.62148	-0.10989	0.95464	-0.115111	0.908357	0.943978	3.78159	3.46138
ALX1	0	NA	NA	NA	NA	NA	0	0
ALX3	53.7832	0.00943405	0.258775	0.0364566	0.970918	0.981841	53.74	53.8263
ALX4	0	NA	NA	NA	NA	NA	0	0
ALYREF	4729.21	-0.995118	0.0595977	-16.6973	1.37213e-62	3.33977e-60	6299.15	3159.27
AMACR	14.9244	0.348669	0.506067	0.688977	0.490837	0.617391	13.072	16.7768
AMBN	0	NA	NA	NA	NA	NA	0	0
AMBP	1.02556	0.917128	2.00236	0.458025	0.646935	0.750048	0.713085	1.33803
AMBRA1	777.063	-0.111433	0.0952556	-1.16984	0.242067	0.362777	807.087	747.039
AMD1	3451.1	-0.225649	0.0559259	-4.03479	5.46515e-05	0.00022694	3720.17	3182.03
AMDHD1	58.4969	1.1234	0.25163	4.46447	8.02667e-06	3.89182e-05	36.7655	80.2282
AMDHD2	415.596	-0.429898	0.101599	-4.23131	2.32331e-05	0.000103863	476.869	354.322
AMELX	0.1673	0.87046	4.08047	0.213323	0.831075	NA	0	0.3346
AMELY	0	NA	NA	NA	NA	NA	0	0
AMER1	346.636	-0.44847	0.109465	-4.09694	4.18656e-05	0.000177385	399.742	293.53
AMER2	0.930012	2.09482	2.07937	1.00743	0.313727	0.443168	0.296266	1.56376
AMER3	0	NA	NA	NA	NA	NA	0	0
AMFR	666.195	0.147312	0.0846383	1.74049	0.0817736	0.150698	631.927	700.462
AMH	71.1269	1.05975	0.227855	4.65098	3.30358e-06	1.71139e-05	45.9606	96.2932
AMHR2	0	NA	NA	NA	NA	NA	0	0
AMICA1	0.149093	0.87046	4.08047	0.213323	0.831075	NA	0	0.298186
AMIGO1	30.4932	0.969156	0.359029	2.69938	0.00694681	0.0179467	20.7311	40.2554
AMIGO2	0.149093	0.87046	4.08047	0.213323	0.831075	NA	0	0.298186
AMIGO3	171.272	-0.0598922	0.1607	-0.372695	0.709376	0.800216	174.732	167.813
AMMECR1	1531.67	0.309174	0.0648975	4.76403	1.89762e-06	1.025e-05	1368.24	1695.09
AMMECR1L	707.893	-0.259083	0.0905032	-2.86269	0.00420062	0.011482	770.632	645.153
AMN	180.884	0.126293	0.144175	0.875966	0.381048	0.513857	172.951	188.817
AMN1	46.815	0.10276	0.274845	0.373884	0.708491	0.799503	45.0916	48.5383
AMOT	556.721	0.230049	0.100265	2.29441	0.021767	0.0488269	512.395	601.047
AMOTL1	1360	0.274011	0.067474	4.06099	4.88651e-05	0.000204956	1230.85	1489.15
AMOTL2	0	NA	NA	NA	NA	NA	0	0
AMPD1	0.148133	-1.05309	4.08047	-0.258081	0.796344	NA	0.296266	0
AMPD2	1256.09	-0.405544	0.0834645	-4.85888	1.1805e-06	6.5856e-06	1431.5	1080.68
AMPD3	67.0706	0.475754	0.227751	2.08892	0.0367148	0.0760993	56.2109	77.9304
AMPH	0.345387	-0.0913266	3.13195	-0.0291597	0.976737	NA	0.356543	0.334231
AMT	21.6131	0.785802	0.401206	1.9586	0.0501596	0.0996328	15.96	27.2662
AMTN	0	NA	NA	NA	NA	NA	0	0
AMY1A	0	NA	NA	NA	NA	NA	0	0
AMY1B	0	NA	NA	NA	NA	NA	0	0
AMY1C	0	NA	NA	NA	NA	NA	0	0
AMY2A	0	NA	NA	NA	NA	NA	0	0
AMY2B	23.3992	0.446012	0.380251	1.17294	0.240819	0.361583	19.8318	26.9665
AMZ1	3.81866	0.940855	0.968781	0.971174	0.331462	0.461787	2.57614	5.06118
AMZ2	445.395	0.154285	0.101484	1.5203	0.128437	0.218824	421.66	469.131
AMZ2P1	82.839	0.810947	0.211028	3.84283	0.000121622	0.000467944	60.3091	105.369
ANAPC1	1953.07	-0.197441	0.0632899	-3.11963	0.00181081	0.00542488	2085.86	1820.28
ANAPC10	490.96	0.0255423	0.101454	0.251762	0.801225	0.869959	486.27	495.65
ANAPC11	1562.68	-0.636472	0.085229	-7.46779	8.15535e-14	1.20248e-12	1902.76	1222.61
ANAPC13	739.075	-0.496929	0.0821047	-6.05238	1.4272e-09	1.27066e-08	865.628	612.522
ANAPC15	692.928	-0.44069	0.094078	-4.6843	2.80915e-06	1.47506e-05	798.591	587.264
ANAPC16	1344.46	0.132042	0.0684901	1.92789	0.0538684	0.105975	1282.73	1406.18
ANAPC1P1	0.297226	-0.0913257	3.29794	-0.0276917	0.977908	NA	0.296266	0.298186
ANAPC2	1178.54	-0.408557	0.0749416	-5.45166	4.99005e-08	3.53708e-07	1344.13	1012.95
ANAPC4	411.714	-0.341128	0.104364	-3.26863	0.00108068	0.00339977	459.849	363.578
ANAPC5	2895.65	-0.311024	0.0668775	-4.65065	3.30888e-06	1.71358e-05	3205.9	2585.39
ANAPC7	1364.25	-0.272713	0.0650168	-4.1945	2.73476e-05	0.000120386	1492.87	1235.63
ANG	7.18693	1.29092	0.751709	1.71732	0.0859215	0.156898	4.1885	10.1854
ANGEL1	383.416	0.0123115	0.103819	0.118586	0.905603	0.941903	381.593	385.24
ANGEL2	380.347	0.0700748	0.107206	0.653648	0.513339	0.638786	371.551	389.142
ANGPT1	0	NA	NA	NA	NA	NA	0	0
ANGPT2	53.8849	0.103561	0.257343	0.402426	0.68737	0.782422	52.0535	55.7163
ANGPT4	0.357978	-0.0913268	3.09442	-0.0295133	0.976455	NA	0.381725	0.334231
ANGPTL1	0.178271	-1.05309	4.08047	-0.258081	0.796344	NA	0.356543	0
ANGPTL2	27.6618	0.653139	0.361012	1.80919	0.0704216	0.132871	21.6601	33.6635
ANGPTL3	0	NA	NA	NA	NA	NA	0	0
ANGPTL4	2.35133	-1.98473	1.42366	-1.3941	0.163287	0.265342	3.73602	0.966648
ANGPTL5	0	NA	NA	NA	NA	NA	0	0
ANGPTL6	176.702	0.550272	0.154322	3.56574	0.000362832	0.00126245	143.876	209.527
ANGPTL7	0.178271	-1.05309	4.08047	-0.258081	0.796344	NA	0.356543	0
ANHX	0	NA	NA	NA	NA	NA	0	0
ANK1	63.3183	0.183475	0.238176	0.770333	0.441102	0.570993	59.2989	67.3376
ANK2	17.0773	0.686624	0.468997	1.46403	0.143186	0.238559	12.9614	21.1932
ANK3	0.190862	-1.05309	4.08047	-0.258081	0.796344	NA	0.381725	0
ANKAR	12.2111	-0.684856	0.547595	-1.25066	0.211058	0.326471	15.1216	9.30063
ANKDD1A	51.409	0.840493	0.278647	3.01633	0.00255852	0.00736507	36.8867	65.9313
ANKDD1B	2.28973	1.19677	1.24624	0.960302	0.336903	0.467352	1.41626	3.16319
ANKEF1	0	NA	NA	NA	NA	NA	0	0
ANKFN1	5.31607	-0.447551	0.800372	-0.559179	0.57604	0.691973	6.13165	4.50049
ANKFY1	860.657	-0.364778	0.0971032	-3.7566	0.000172237	0.000639663	968.341	752.972
ANKH	1074.08	0.35143	0.0752607	4.6695	3.0193e-06	1.5786e-05	943.89	1204.27
ANKHD1	23.4459	0.0487289	0.409623	0.11896	0.905307	0.941866	23.0911	23.8007
ANKHD1-EIF4EBP3	1.77759	-0.806702	1.62502	-0.496425	0.619594	0.727304	2.29035	1.26483
ANKIB1	870.009	-0.148962	0.0787614	-1.89131	0.0585834	0.113807	914.451	825.566
ANKK1	0	NA	NA	NA	NA	NA	0	0
ANKLE1	789.525	-0.438887	0.0803994	-5.45884	4.79263e-08	3.40477e-07	909.03	670.02
ANKLE2	2260.31	-0.115603	0.0697197	-1.65812	0.097294	0.173402	2350.45	2170.18
ANKMY1	298.942	-0.347284	0.117502	-2.95555	0.00312115	0.00878642	334.72	263.165
ANKMY2	334.429	0.338702	0.123058	2.75237	0.00591661	0.0155648	295.618	373.24
ANKRA2	83.421	0.57964	0.221102	2.6216	0.00875193	0.0219959	67.0834	99.7586
ANKRD1	0.715956	-0.157911	2.42327	-0.0651643	0.948043	0.96724	0.76345	0.668462
ANKRD10	1238.34	-0.250959	0.0679371	-3.69399	0.000220765	0.00080348	1345.36	1131.32
ANKRD11	3697.03	-0.219966	0.0581826	-3.78061	0.000156444	0.000587772	3978.54	3415.52
ANKRD12	709.954	-0.17698	0.0866513	-2.04244	0.0411078	0.0837778	753.294	666.614
ANKRD13A	1147.01	-0.354458	0.0688246	-5.15016	2.60267e-07	1.62562e-06	1287.38	1006.65
ANKRD13B	503.1	0.316774	0.102964	3.07654	0.00209419	0.00615955	447.493	558.707
ANKRD13C	498.946	-0.212181	0.0950177	-2.23307	0.0255445	0.056006	535.671	462.221
ANKRD13D	422.024	-0.267903	0.10068	-2.66094	0.00779229	0.0198617	460.818	383.23
ANKRD16	175.413	-0.168412	0.153454	-1.09748	0.272432	0.397799	185.727	165.099
ANKRD17	2929.25	-0.043771	0.0585391	-0.747722	0.454628	0.58439	2973.3	2885.19
ANKRD18A	0	NA	NA	NA	NA	NA	0	0
ANKRD18B	0	NA	NA	NA	NA	NA	0	0
ANKRD18DP	48.3266	0.183207	0.265827	0.689196	0.4907	0.617316	45.2481	51.4052
ANKRD19P	20.5068	0.416035	0.420381	0.989662	0.32234	0.4527	17.6527	23.3609
ANKRD2	0.654729	-0.202495	2.49665	-0.0811066	0.935357	NA	0.713085	0.596372
ANKRD20A1	0	NA	NA	NA	NA	NA	0	0
ANKRD20A11P	0	NA	NA	NA	NA	NA	0	0
ANKRD20A12P	0	NA	NA	NA	NA	NA	0	0
ANKRD20A19P	0	NA	NA	NA	NA	NA	0	0
ANKRD20A2	0	NA	NA	NA	NA	NA	0	0
ANKRD20A3	0	NA	NA	NA	NA	NA	0	0
ANKRD20A4	0	NA	NA	NA	NA	NA	0	0
ANKRD20A5P	9.84985	2.20355	0.680826	3.23658	0.0012097	0.00377307	3.63106	16.0686
ANKRD20A8P	0	NA	NA	NA	NA	NA	0	0
ANKRD20A9P	0.148133	-1.05309	4.08047	-0.258081	0.796344	NA	0.296266	0
ANKRD22	0	NA	NA	NA	NA	NA	0	0
ANKRD23	42.9862	0.29704	0.281028	1.05698	0.290522	0.41728	38.508	47.4643
ANKRD24	20.904	1.26212	0.439381	2.8725	0.00407242	0.0111721	12.2786	29.5294
ANKRD26	353.133	-0.0621601	0.107242	-0.579627	0.562166	0.681013	360.914	345.353
ANKRD26P1	0.345571	-0.0913266	3.13138	-0.029165	0.976733	NA	0.356543	0.3346
ANKRD26P3	38.7469	0.194031	0.312194	0.621508	0.534266	0.65813	36.3199	41.1739
ANKRD27	1480.08	0.0635835	0.0720714	0.88223	0.377652	0.510436	1446.83	1513.33
ANKRD28	956.028	0.0390964	0.084735	0.461396	0.644515	0.748394	942.691	969.365
ANKRD29	0	NA	NA	NA	NA	NA	0	0
ANKRD30A	0	NA	NA	NA	NA	NA	0	0
ANKRD30B	301.103	-0.7024	0.122836	-5.71821	1.07652e-08	8.50305e-08	372.856	229.35
ANKRD30BL	0	NA	NA	NA	NA	NA	0	0
ANKRD30BP2	0	NA	NA	NA	NA	NA	0	0
ANKRD30BP3	0	NA	NA	NA	NA	NA	0	0
ANKRD31	0.614579	2.71251	2.48126	1.0932	0.274307	NA	0	1.22916
ANKRD33	0	NA	NA	NA	NA	NA	0	0
ANKRD33B	925.443	-0.459595	0.0913932	-5.02877	4.93639e-07	2.94157e-06	1071.57	779.314
ANKRD34A	31.1792	1.02927	0.343782	2.99396	0.00275384	0.0078743	20.58	41.7783
ANKRD34B	0	NA	NA	NA	NA	NA	0	0
ANKRD34C	0	NA	NA	NA	NA	NA	0	0
ANKRD34C-AS1	0	NA	NA	NA	NA	NA	0	0
ANKRD35	0.1673	0.87046	4.08047	0.213323	0.831075	NA	0	0.3346
ANKRD36	134.134	-0.0861836	0.167569	-0.514317	0.60703	0.717238	138.447	129.822
ANKRD36B	122.803	-0.056366	0.19405	-0.290473	0.771455	0.849115	125.248	120.358
ANKRD36BP1	76.3391	-0.134357	0.233123	-0.576336	0.564388	0.681756	79.648	73.0302
ANKRD36BP2	0.149093	0.87046	4.08047	0.213323	0.831075	NA	0	0.298186
ANKRD36C	154.934	-0.0232802	0.159445	-0.146008	0.883915	0.926734	156.108	153.76
ANKRD37	96.3431	-0.36453	0.194543	-1.87377	0.0609618	0.117504	108.339	84.3471
ANKRD39	192.795	-0.600275	0.144855	-4.14398	3.41334e-05	0.000147106	232.189	153.4
ANKRD40	1334.07	-0.0709816	0.0688821	-1.03048	0.302785	0.430901	1366.21	1301.93
ANKRD42	100.781	-0.711089	0.205585	-3.45886	0.000542463	0.00181674	125.052	76.5086
ANKRD44	188.911	1.7021	0.155199	10.9672	5.49483e-28	2.44196e-26	88.9947	288.828
ANKRD44-IT1	0.167115	0.87046	4.08047	0.213323	0.831075	NA	0	0.334231
ANKRD45	0.809728	0.535534	2.07094	0.258595	0.795948	0.866172	0.652809	0.966648
ANKRD46	478.084	0.0405909	0.0976753	0.415569	0.677725	0.774722	471.907	484.262
ANKRD49	232.741	0.178707	0.140601	1.27102	0.20372	0.317386	218.139	247.343
ANKRD50	392.379	0.142612	0.101347	1.40716	0.159379	0.26014	372.82	411.938
ANKRD52	1862.87	-0.286387	0.0678456	-4.22116	2.4305e-05	0.000108227	2047.03	1678.7
ANKRD53	2.32843	-0.468476	1.20408	-0.389073	0.697223	0.790282	2.68678	1.97008
ANKRD54	300.383	-0.403357	0.115365	-3.49637	0.000471636	0.00160158	341.985	258.782
ANKRD55	0	NA	NA	NA	NA	NA	0	0
ANKRD6	23.9288	0.390728	0.381367	1.02455	0.305578	0.434059	20.6352	27.2225
ANKRD60	0	NA	NA	NA	NA	NA	0	0
ANKRD61	8.81353	-0.246248	0.6111	-0.402959	0.686979	0.782258	9.5567	8.07037
ANKRD62	0	NA	NA	NA	NA	NA	0	0
ANKRD62P1-PARP4P3	0	NA	NA	NA	NA	NA	0	0
ANKRD63	4.12072	1.58174	0.957907	1.65124	0.0986886	0.175394	2.06907	6.17238
ANKRD65	0	NA	NA	NA	NA	NA	0	0
ANKRD66	0	NA	NA	NA	NA	NA	0	0
ANKRD7	0	NA	NA	NA	NA	NA	0	0
ANKRD9	82.176	0.131997	0.207396	0.636449	0.524484	0.649336	78.393	85.959
ANKS1A	947.312	-0.0699039	0.080201	-0.871609	0.383422	0.516221	970.012	924.612
ANKS1B	91.824	0.292232	0.208819	1.39945	0.161679	0.26308	82.4602	101.188
ANKS3	160.815	-0.262564	0.155533	-1.68816	0.0913805	0.164711	175.499	146.132
ANKS4B	0.339955	-0.0913265	3.1488	-0.0290036	0.976862	NA	0.381725	0.298186
ANKS6	190.125	0.816234	0.144225	5.65947	1.51841e-08	1.16729e-07	137.717	242.533
ANKUB1	0	NA	NA	NA	NA	NA	0	0
ANKZF1	587.074	-0.0446492	0.0951979	-0.469015	0.639059	0.743731	596.548	577.6
ANLN	652.119	-0.0379905	0.090584	-0.419396	0.674927	0.772762	660.157	644.082
ANO1	8.77308	2.23507	0.713335	3.13327	0.00172869	0.00519953	3.07842	14.4677
ANO1-AS2	0	NA	NA	NA	NA	NA	0	0
ANO10	217.354	0.546978	0.143262	3.81801	0.000134531	0.000513613	176.179	258.528
ANO2	0.339955	-0.0913265	3.1488	-0.0290036	0.976862	NA	0.381725	0.298186
ANO3	0	NA	NA	NA	NA	NA	0	0
ANO4	0	NA	NA	NA	NA	NA	0	0
ANO5	0.149093	0.87046	4.08047	0.213323	0.831075	NA	0	0.298186
ANO6	1030.69	0.017522	0.0746147	0.234834	0.814338	0.879442	1024.21	1037.17
ANO7	0.792666	1.75458	2.20536	0.795597	0.426266	0.556386	0.356543	1.22879
ANO8	282.599	0.370092	0.121661	3.04199	0.00235023	0.00682633	246.694	318.505
ANO9	2.64693	0.630708	1.12967	0.558312	0.576631	0.692238	2.09425	3.19961
ANOS1	0.149093	0.87046	4.08047	0.213323	0.831075	NA	0	0.298186
ANP32A	14530.4	-0.203323	0.0652697	-3.11512	0.0018387	0.00549217	15553.4	13507.3
ANP32A-IT1	2.50489	-2.07045	1.30114	-1.59126	0.111552	0.194518	4.04276	0.967017
ANP32AP1	5.46848	0.199772	0.785413	0.254352	0.799223	0.868431	5.06203	5.87493
ANP32B	9665.67	-0.702242	0.0544213	-12.9038	4.28402e-38	3.80772e-36	11972.9	7358.39
ANP32C	6.0308	-0.288996	0.745626	-0.387588	0.698321	0.791243	6.59372	5.46787
ANP32D	0.178271	-1.05309	4.08047	-0.258081	0.796344	NA	0.356543	0
ANP32E	6589.85	-0.395461	0.052205	-7.57516	3.58681e-14	5.53628e-13	7487.14	5692.57
ANPEP	44.4875	4.25118	0.465834	9.12595	7.11087e-20	1.88444e-18	4.49468	84.4803
ANTXR1	370.225	0.675911	0.105475	6.40826	1.47192e-10	1.48705e-09	284.865	455.585
ANTXR2	0.817739	3.10589	2.13197	1.45682	0.145166	0.241095	0	1.63548
ANTXRL	0.654729	-0.202495	2.49665	-0.0811066	0.935357	NA	0.713085	0.596372
ANTXRLP1	14.9504	-1.5295	0.524962	-2.91354	0.00357354	0.00993824	22.2725	7.62837
ANXA1	1.97895	0.898707	1.30392	0.689235	0.490676	0.617316	1.39108	2.56682
ANXA10	0	NA	NA	NA	NA	NA	0	0
ANXA11	1772.92	-0.191049	0.061988	-3.08203	0.00205596	0.00606289	1889.7	1656.14
ANXA13	0	NA	NA	NA	NA	NA	0	0
ANXA2	805.301	0.769903	0.079453	9.69003	3.32416e-22	1.03121e-20	595.354	1015.25
ANXA2P1	0	NA	NA	NA	NA	NA	0	0
ANXA2P2	5.85914	0.337684	0.822796	0.41041	0.681505	0.777761	5.17267	6.54561
ANXA2P3	0	NA	NA	NA	NA	NA	0	0
ANXA2R	114.215	0.766767	0.182446	4.2027	2.6375e-05	0.000116493	84.459	143.972
ANXA3	0.178271	-1.05309	4.08047	-0.258081	0.796344	NA	0.356543	0
ANXA4	1319.75	0.165355	0.0736957	2.24376	0.0248479	0.054752	1244.64	1394.86
ANXA5	897.792	-0.0298252	0.0776012	-0.38434	0.700727	0.79289	907.315	888.27
ANXA6	3040.34	0.716696	0.0545893	13.1289	2.24977e-39	2.13135e-37	2300.08	3780.6
ANXA7	1227.38	-0.326336	0.0690217	-4.72802	2.26724e-06	1.20753e-05	1365.17	1089.59
ANXA8	0	NA	NA	NA	NA	NA	0	0
ANXA8L1	0	NA	NA	NA	NA	NA	0	0
ANXA9	37.2724	0.220889	0.308631	0.715708	0.474172	0.602415	34.5564	39.9884
AOAH	0.518227	-1.05923	2.56484	-0.41298	0.679621	NA	0.738267	0.298186
AOAH-IT1	0	NA	NA	NA	NA	NA	0	0
AOC1	0	NA	NA	NA	NA	NA	0	0
AOC2	48.1984	-0.252849	0.273473	-0.924587	0.355181	0.487196	52.5003	43.8966
AOC3	32.1836	0.358598	0.323312	1.10914	0.26737	0.392144	28.2083	36.159
AOC4P	0.149093	0.87046	4.08047	0.213323	0.831075	NA	0	0.298186
AOX1	13.898	3.38686	0.688354	4.92023	8.64434e-07	4.94261e-06	2.53625	25.2597
AOX2P	6.99357	0.0755747	0.701317	0.107761	0.914185	0.947483	6.77455	7.21259
AP1AR	1162.31	0.044368	0.0755936	0.586928	0.557252	0.677082	1144.68	1179.95
AP1B1	2568.6	0.061598	0.0766954	0.803151	0.421888	0.552586	2513.38	2623.81
AP1B1P1	0	NA	NA	NA	NA	NA	0	0
AP1G1	1628.33	-0.270267	0.0712422	-3.79364	0.000148457	0.000560824	1779.64	1477.02
AP1G2	1398.06	0.381165	0.0728259	5.23392	1.65949e-07	1.0769e-06	1214.78	1581.34
AP1M1	1220.5	-0.314711	0.0709095	-4.4382	9.07142e-06	4.34511e-05	1352.85	1088.14
AP1M2	1.30716	2.60171	1.80712	1.4397	0.149953	0.247493	0.381725	2.23259
AP1S1	1682.43	0.0548194	0.0718708	0.762749	0.445613	0.575232	1651.24	1713.62
AP1S2	266.856	0.367178	0.118987	3.08587	0.00202956	0.00599618	233.089	300.622
AP1S3	451.756	0.570191	0.0974792	5.84937	4.93445e-09	4.10452e-08	363.54	539.972
AP2A1	1545.94	-0.38821	0.069043	-5.62274	1.87956e-08	1.42484e-07	1752.35	1339.53
AP2A2	938.597	-0.275892	0.0831194	-3.31922	0.000902686	0.00288571	1027.59	849.606
AP2B1	3629.6	-0.162267	0.0609127	-2.66392	0.00772357	0.0197076	3833.03	3426.17
AP2M1	6686.95	-0.400459	0.0545647	-7.33916	2.14945e-13	3.03088e-12	7609.71	5764.19
AP2S1	1529.73	-0.425387	0.0724524	-5.87127	4.3247e-09	3.62017e-08	1753.47	1305.98
AP3B1	1190.99	0.127647	0.0688143	1.85495	0.0636028	0.121809	1138.76	1243.22
AP3B2	0.167115	0.87046	4.08047	0.213323	0.831075	NA	0	0.334231
AP3D1	2758.25	-0.122665	0.066623	-1.84119	0.065594	0.125062	2874.94	2641.55
AP3M1	1383.7	-0.204358	0.0674744	-3.02867	0.00245632	0.00709929	1481.51	1285.89
AP3M2	461.59	0.195379	0.0973627	2.00671	0.0447808	0.0903208	430.195	492.984
AP3S1	962.121	0.0510088	0.0849463	0.600482	0.548185	0.669872	945.597	978.645
AP3S2	3.61291	0.687243	1.02548	0.670168	0.502751	0.628627	2.79742	4.4284
AP4B1	416.819	-0.113109	0.101852	-1.11052	0.266775	0.391453	433.416	400.221
AP4B1-AS1	172.468	0.135784	0.153922	0.882159	0.377691	0.510436	164.337	180.598
AP4E1	457.933	-0.265242	0.0959689	-2.76383	0.00571266	0.015091	499.957	415.908
AP4M1	419.216	-0.179328	0.106822	-1.67875	0.0932008	0.167237	445.371	393.062
AP4S1	222.855	0.171224	0.130933	1.30772	0.190968	0.300677	209.638	236.072
AP5B1	734.264	-0.179219	0.0880523	-2.03537	0.0418134	0.0850405	779.197	689.331
AP5M1	693.433	-0.221038	0.0839004	-2.63452	0.00842551	0.0212769	746.185	640.681
AP5S1	243.333	-0.52878	0.13076	-4.0439	5.25696e-05	0.000219273	287.79	198.877
AP5Z1	567.487	-0.427185	0.103729	-4.11828	3.81717e-05	0.000163044	650.903	484.071
APAF1	689.339	0.262721	0.0884595	2.96996	0.0029784	0.00843259	626.455	752.224
APBA1	618.603	0.734948	0.0887555	8.28059	1.22565e-16	2.42996e-15	464.593	772.613
APBA2	4.40431	4.52365	1.41222	3.20322	0.00135901	0.00418877	0.296266	8.51236
APBA3	306.1	-0.0644756	0.119942	-0.537556	0.590884	0.70428	312.852	299.347
APBB1	0.369134	-2.0312	3.00913	-0.675013	0.499668	NA	0.738267	0
APBB1IP	3403.75	0.297826	0.057308	5.19694	2.02598e-07	1.29246e-06	3052.95	3754.55
APBB2	948.475	0.315041	0.0745614	4.22525	2.38672e-05	0.000106364	845.311	1051.64
APBB3	0.1673	0.87046	4.08047	0.213323	0.831075	NA	0	0.3346
APC	353.859	-0.128054	0.108831	-1.17663	0.239342	0.360049	369.561	338.158
APC2	98.571	0.221629	0.192231	1.15293	0.24894	0.370157	91.0429	106.099
APCDD1	309.706	0.574308	0.11304	5.08055	3.76339e-07	2.28563e-06	248.798	370.614
APCDD1L	0.316393	1.74638	3.17675	0.549739	0.582499	NA	0	0.632786
APCDD1L-AS1	1.24681	3.72853	1.96447	1.89798	0.0576983	0.112364	0	2.49362
APCS	0	NA	NA	NA	NA	NA	0	0
APEH	2325.82	-0.242151	0.0616394	-3.92852	8.54711e-05	0.000340186	2520	2131.64
APELA	3.41429	4.13189	1.45947	2.83109	0.004639	0.0125566	0.356543	6.47204
APEX1	10967.3	-0.0382346	0.0526028	-0.726855	0.467315	0.596337	11113.1	10821.5
APEX2	673.85	-0.167671	0.0944481	-1.77527	0.0758528	0.141567	712.364	635.336
APH1A	2152.45	-0.362613	0.0573632	-6.32136	2.59276e-10	2.54139e-09	2421.53	1883.38
APH1B	437.603	0.796502	0.104332	7.63428	2.27087e-14	3.582e-13	319.658	555.547
API5	4342.56	-0.0408753	0.0558071	-0.732439	0.463901	0.592889	4404.74	4280.37
APIP	647.002	0.125369	0.0878804	1.42659	0.153699	0.252536	619.094	674.909
APITD1	10.8214	-0.321944	0.648815	-0.496203	0.619752	0.72733	12.0479	9.59476
APITD1-CORT	0	NA	NA	NA	NA	NA	0	0
APLF	44.9284	0.489265	0.280428	1.74471	0.0810356	0.149651	37.4487	52.4082
APLN	33.9965	0.842012	0.325198	2.58923	0.0096192	0.0238498	24.4318	43.5613
APLNR	0	NA	NA	NA	NA	NA	0	0
APLP1	2.63071	2.76514	1.42391	1.94193	0.052145	0.103136	0.652809	4.60862
APLP2	743.411	1.02866	0.0850227	12.0987	1.07296e-33	7.16257e-32	488.348	998.473
APMAP	1430.89	0.156212	0.0754813	2.06954	0.0384955	0.0793116	1352.97	1508.82
APOA1	4.71277	0.446218	0.865629	0.515484	0.606215	0.716649	3.9573	5.46824
APOA1-AS	0.327364	-0.0913263	3.18956	-0.0286328	0.977157	NA	0.356543	0.298186
APOA1BP	1911.91	0.287783	0.0708788	4.06021	4.90284e-05	0.00020547	1721.26	2102.56
APOA2	0	NA	NA	NA	NA	NA	0	0
APOA4	0	NA	NA	NA	NA	NA	0	0
APOA5	0	NA	NA	NA	NA	NA	0	0
APOB	0.1673	0.87046	4.08047	0.213323	0.831075	NA	0	0.3346
APOBEC1	0	NA	NA	NA	NA	NA	0	0
APOBEC2	3.81024	-0.188991	1.04225	-0.18133	0.856109	0.906957	4.12343	3.49705
APOBEC3A	0	NA	NA	NA	NA	NA	0	0
APOBEC3A_B	0	NA	NA	NA	NA	NA	0	0
APOBEC3B	45.4202	1.31595	0.288962	4.55406	5.26203e-06	2.63702e-05	25.8981	64.9423
APOBEC3B-AS1	10.0057	1.52826	0.614914	2.48532	0.0129435	0.0310273	5.17267	14.8387
APOBEC3C	1217.41	-0.266225	0.0706153	-3.77008	0.000163193	0.000609964	1329.34	1105.49
APOBEC3D	398.63	0.0939865	0.103756	0.905841	0.36502	0.4975	386.126	411.134
APOBEC3F	743.492	0.288469	0.0835016	3.45465	0.000551015	0.00184266	668.737	818.248
APOBEC3G	1447.4	-0.155785	0.0673721	-2.31231	0.0207607	0.0468753	1525.97	1368.83
APOBEC3H	32.0921	2.4675	0.384874	6.41119	1.44388e-10	1.46152e-09	9.73242	54.4519
APOBEC4	0	NA	NA	NA	NA	NA	0	0
APOBR	55.4652	0.372626	0.253067	1.47244	0.140901	0.235744	48.331	62.5994
APOC1	1.91705	0.441603	1.33097	0.331791	0.740047	0.824122	1.60188	2.23222
APOC1P1	0	NA	NA	NA	NA	NA	0	0
APOC2	0	NA	NA	NA	NA	NA	0	0
APOC3	0.167115	0.87046	4.08047	0.213323	0.831075	NA	0	0.334231
APOC4	0	NA	NA	NA	NA	NA	0	0
APOC4-APOC2	0	NA	NA	NA	NA	NA	0	0
APOD	0	NA	NA	NA	NA	NA	0	0
APOE	9.16844	0.362102	0.634558	0.570636	0.568246	0.685444	7.95961	10.3773
APOF	1.6596	2.98877	1.68856	1.77001	0.0767249	0.14294	0.381725	2.93747
APOH	0.149093	0.87046	4.08047	0.213323	0.831075	NA	0	0.298186
APOL1	135.923	0.468886	0.173266	2.70616	0.00680656	0.0176218	114.149	157.697
APOL2	525.265	-0.0118596	0.0914803	-0.129641	0.896851	0.936325	527.559	522.972
APOL3	883.579	0.321707	0.0905258	3.55376	0.000379768	0.00131473	786.577	980.58
APOL4	0.1673	0.87046	4.08047	0.213323	0.831075	NA	0	0.3346
APOL5	0	NA	NA	NA	NA	NA	0	0
APOL6	523.559	0.211349	0.0939944	2.24853	0.0245426	0.0541697	485.333	561.785
APOLD1	70.3261	0.591368	0.229877	2.57254	0.0100956	0.0248867	56.1803	84.472
APOM	629.835	-0.343948	0.0971852	-3.5391	0.000401494	0.00138238	705.204	554.466
APOO	223.798	-0.381212	0.145737	-2.61575	0.00890329	0.0223125	253.031	194.564
APOOL	373.158	-0.232764	0.106201	-2.19173	0.0283992	0.0612966	403.162	343.154
APOOP5	0	NA	NA	NA	NA	NA	0	0
APOPT1	402.239	-0.319514	0.113988	-2.80305	0.00506213	0.0135627	446.811	357.666
APP	7319.03	-0.109396	0.0537409	-2.03562	0.0417888	0.0850014	7596.36	7041.7
APPBP2	731.039	0.021715	0.0874298	0.24837	0.803848	0.871817	725.472	736.607
APPL1	1408.65	0.131839	0.0712651	1.84998	0.0643168	0.122968	1344.21	1473.1
APPL2	159.718	0.239736	0.154657	1.55012	0.121113	0.208592	146.561	172.875
APRT	1270.63	-0.119784	0.0847431	-1.41349	0.157511	0.257543	1323.49	1217.78
APTR	375.106	-0.123897	0.107601	-1.15144	0.24955	0.370856	391.326	358.886
APTX	638.515	-0.0923443	0.0842146	-1.09654	0.272844	0.398254	658.996	618.033
AQP1	0	NA	NA	NA	NA	NA	0	0
AQP10	0.369134	-2.0312	3.00913	-0.675013	0.499668	NA	0.738267	0
AQP11	23.4466	0.104296	0.38652	0.269833	0.787289	0.860557	22.5735	24.3196
AQP12A	0	NA	NA	NA	NA	NA	0	0
AQP12B	0	NA	NA	NA	NA	NA	0	0
AQP2	0.3346	1.8121	3.36639	0.538293	0.590375	NA	0	0.669201
AQP3	1.15988	-1.40796	1.75392	-0.802747	0.422121	0.552754	1.68734	0.632417
AQP4	0	NA	NA	NA	NA	NA	0	0
AQP4-AS1	0	NA	NA	NA	NA	NA	0	0
AQP5	4.42999	1.12425	0.904725	1.24264	0.214	0.329958	2.83252	6.02746
AQP6	3.61307	-0.573469	0.964029	-0.594867	0.551932	0.672477	4.28866	2.93747
AQP7	0.167115	0.87046	4.08047	0.213323	0.831075	NA	0	0.334231
AQP7P1	0	NA	NA	NA	NA	NA	0	0
AQP7P3	0	NA	NA	NA	NA	NA	0	0
AQP8	0.315248	-0.091326	3.23118	-0.028264	0.977452	NA	0.296266	0.334231
AQP9	0	NA	NA	NA	NA	NA	0	0
AQR	1121.02	-0.0815455	0.0731656	-1.11453	0.26505	0.389464	1152.25	1089.79
AR	0.1673	0.87046	4.08047	0.213323	0.831075	NA	0	0.3346
ARAF	854.876	-0.377352	0.0911062	-4.14189	3.4445e-05	0.000148368	965.593	744.159
ARAP1	1236.29	-0.0902611	0.0800745	-1.12721	0.259652	0.38267	1274.35	1198.23
ARAP2	268.232	0.397941	0.12356	3.22062	0.00127912	0.00396493	231.512	304.951
ARAP3	2.65693	4.80243	1.58718	3.02576	0.00248012	0.00716022	0	5.31386
ARC	0	NA	NA	NA	NA	NA	0	0
ARCN1	2601.55	-0.183868	0.0577881	-3.18175	0.00146387	0.00448575	2766.71	2436.38
AREG	0	NA	NA	NA	NA	NA	0	0
AREL1	1086.38	-0.179994	0.0749622	-2.40113	0.0163446	0.0380668	1153.44	1019.32
ARF1	5902.58	-0.0183399	0.060665	-0.302314	0.762413	0.841446	5939.04	5866.12
ARF3	5165.1	0.047301	0.0487181	0.970912	0.331592	0.46189	5080.32	5249.89
ARF4	1279.02	-0.125953	0.068011	-1.85195	0.0640331	0.122484	1334.86	1223.19
ARF5	1641.74	-0.0840059	0.0666103	-1.26115	0.207253	0.321687	1689.79	1593.69
ARF6	3214.2	0.073542	0.0569885	1.29047	0.196887	0.308381	3132.89	3295.52
ARFGAP1	2020.77	-0.23803	0.0648645	-3.66965	0.000242881	0.000875113	2187.9	1853.64
ARFGAP2	1205.91	-0.385129	0.0704433	-5.46723	4.57133e-08	3.25633e-07	1366.26	1045.57
ARFGAP3	933.817	0.134364	0.072733	1.84736	0.0646944	0.1236	890.414	977.22
ARFGEF1	1111.14	-0.0792016	0.0763616	-1.03719	0.299647	0.427409	1141.3	1080.97
ARFGEF2	1050.59	-0.151199	0.0873316	-1.73132	0.0833954	0.153147	1105.22	995.954
ARFGEF3	0.149093	0.87046	4.08047	0.213323	0.831075	NA	0	0.298186
ARFIP1	361.399	0.501985	0.109352	4.59054	4.42098e-06	2.23965e-05	299.587	423.211
ARFIP2	748.754	-0.032539	0.0879854	-0.369823	0.711514	0.802	757.736	739.772
ARFRP1	665.054	-0.08754	0.0874301	-1.00126	0.316702	0.446374	685.174	644.935
ARG1	0.149093	0.87046	4.08047	0.213323	0.831075	NA	0	0.298186
ARG2	469.554	-0.346116	0.0972499	-3.55903	0.000372223	0.00129115	525.851	413.257
ARGFX	0	NA	NA	NA	NA	NA	0	0
ARGFXP2	0.525278	0.841575	2.55539	0.329334	0.741904	NA	0.381725	0.668831
ARGLU1	2652.68	0.219783	0.0593806	3.70127	0.000214526	0.000783115	2451.45	2853.91
ARHGAP1	771.995	-0.4432	0.0935496	-4.73759	2.16272e-06	1.15596e-05	889.099	654.89
ARHGAP10	339.308	-0.21338	0.108193	-1.97222	0.0485845	0.0968934	364.43	314.186
ARHGAP11A	1143.27	-0.417502	0.0725029	-5.75842	8.49062e-09	6.81187e-08	1306.9	979.643
ARHGAP11B	113.348	-0.237251	0.199336	-1.19021	0.233965	0.353506	122.999	103.697
ARHGAP12	270.974	0.199308	0.121876	1.63534	0.101978	0.180389	252.283	289.664
ARHGAP15	262.813	0.721043	0.12885	5.59599	2.19362e-08	1.64636e-07	198.593	327.034
ARHGAP17	1619.57	-0.225615	0.0661791	-3.40916	0.000651639	0.00214515	1745.23	1493.9
ARHGAP18	225.276	0.72167	0.134351	5.37151	7.80818e-08	5.36818e-07	169.66	280.893
ARHGAP19	644.713	-0.343877	0.0851461	-4.03866	5.37563e-05	0.00022353	720.937	568.489
ARHGAP19-SLIT1	0	NA	NA	NA	NA	NA	0	0
ARHGAP20	0.327364	-0.0913263	3.18956	-0.0286328	0.977157	NA	0.356543	0.298186
ARHGAP21	550.878	-0.051433	0.0965813	-0.532535	0.594355	0.707172	560.447	541.309
ARHGAP22	0	NA	NA	NA	NA	NA	0	0
ARHGAP23	879.174	-0.397414	0.0818347	-4.85631	1.19596e-06	6.6601e-06	999.196	759.152
ARHGAP24	80.1771	4.57382	0.37751	12.1158	8.71364e-34	5.94217e-32	6.36764	153.986
ARHGAP25	395.875	1.22384	0.1083	11.3004	1.30552e-29	6.37491e-28	237.76	553.989
ARHGAP26	189.84	0.200816	0.144747	1.38737	0.16533	0.267973	176.425	203.256
ARHGAP26-AS1	0	NA	NA	NA	NA	NA	0	0
ARHGAP26-IT1	0	NA	NA	NA	NA	NA	0	0
ARHGAP27	277.48	0.709537	0.128717	5.51238	3.5401e-08	2.56564e-07	210.857	344.104
ARHGAP28	0	NA	NA	NA	NA	NA	0	0
ARHGAP29	111.344	2.35916	0.209253	11.2742	1.75989e-29	8.56713e-28	36.5248	186.162
ARHGAP30	2400.99	-0.0422815	0.0584834	-0.722965	0.469701	0.598465	2436.53	2365.44
ARHGAP31	5.61465	0.37258	0.796594	0.467717	0.639987	0.744503	4.83083	6.39847
ARHGAP31-AS1	0.977988	2.11952	1.9584	1.08228	0.27913	0.405371	0.356543	1.59943
ARHGAP32	562.575	0.646043	0.105379	6.13068	8.75036e-10	8.04881e-09	437.931	687.218
ARHGAP33	195.931	-0.268742	0.144885	-1.85486	0.0636165	0.12182	214.262	177.6
ARHGAP35	1657.32	-0.168669	0.0684816	-2.46299	0.0137784	0.0327851	1754.13	1560.51
ARHGAP36	0	NA	NA	NA	NA	NA	0	0
ARHGAP39	0.345571	-0.0913266	3.13138	-0.029165	0.976733	NA	0.356543	0.3346
ARHGAP4	2423.39	0.0370744	0.0595376	0.622706	0.533478	0.657435	2392.58	2454.19
ARHGAP40	1.17055	3.61819	2.00642	1.8033	0.0713408	0.134287	0	2.34109
ARHGAP42	58.1035	0.499424	0.248736	2.00785	0.0446592	0.0901102	48.1304	68.0767
ARHGAP44	496.553	0.482316	0.0961141	5.01816	5.21695e-07	3.09709e-06	414.283	578.824
ARHGAP5	1314.87	0.10619	0.0755731	1.40512	0.159985	0.260859	1266.06	1363.67
ARHGAP5-AS1	46.8373	0.161519	0.284864	0.567006	0.57071	0.687573	44.1983	49.4763
ARHGAP6	253.599	1.18668	0.132124	8.98157	2.66936e-19	6.65071e-18	154.802	352.396
ARHGAP8	0	NA	NA	NA	NA	NA	0	0
ARHGAP9	146.928	0.478911	0.159384	3.00476	0.0026579	0.00762754	122.887	170.968
ARHGDIA	9433.21	-0.284275	0.0685487	-4.14705	3.36784e-05	0.000145343	10359.1	8507.3
ARHGDIB	14254.8	-0.0500844	0.0635427	-0.7882	0.43058	0.560613	14501.2	14008.3
ARHGDIG	0	NA	NA	NA	NA	NA	0	0
ARHGEF1	1201.86	0.401128	0.0725118	5.5319	3.16777e-08	2.32347e-07	1035.37	1368.35
ARHGEF10	95.4913	0.535147	0.194608	2.74987	0.00596188	0.0156679	77.8299	113.153
ARHGEF10L	0.148133	-1.05309	4.08047	-0.258081	0.796344	NA	0.296266	0
ARHGEF11	38.3949	1.38792	0.31891	4.35206	1.34866e-05	6.26088e-05	21.1018	55.6879
ARHGEF12	2.05768	3.35913	1.63506	2.05444	0.0399334	0.0817106	0.356543	3.75883
ARHGEF15	0.446319	0.724588	2.85518	0.25378	0.799665	NA	0.296266	0.596372
ARHGEF16	0.534814	-2.58058	2.81931	-0.915326	0.36002	NA	1.06963	0
ARHGEF17	101.458	1.47991	0.200395	7.38493	1.52534e-13	2.18788e-12	53.635	149.28
ARHGEF18	1630.08	-0.105738	0.0769369	-1.37434	0.169336	0.273068	1689.62	1570.54
ARHGEF19	192.256	-0.417185	0.143663	-2.90392	0.00368518	0.0102089	219.902	164.61
ARHGEF2	3265.46	0.242374	0.0590276	4.10611	4.02385e-05	0.000171041	2991.53	3539.39
ARHGEF25	157.478	2.6591	0.188089	14.1374	2.23361e-45	2.8046e-43	43.2139	271.743
ARHGEF26	1.80141	2.21235	1.69253	1.30713	0.191169	0.300854	0.592532	3.01029
ARHGEF26-AS1	0	NA	NA	NA	NA	NA	0	0
ARHGEF28	0.817924	3.106	2.11202	1.47063	0.141392	0.236165	0	1.63585
ARHGEF3	3.70439	2.67356	1.16086	2.30308	0.0212743	0.0478573	0.974257	6.43452
ARHGEF3-AS1	0	NA	NA	NA	NA	NA	0	0
ARHGEF33	0.952615	-0.0720795	1.90857	-0.0377663	0.969874	0.981224	0.974257	0.930972
ARHGEF34P	0	NA	NA	NA	NA	NA	0	0
ARHGEF35	0	NA	NA	NA	NA	NA	0	0
ARHGEF37	1.39594	0.615299	1.65885	0.370918	0.710698	0.801355	1.11999	1.67189
ARHGEF38	0	NA	NA	NA	NA	NA	0	0
ARHGEF38-IT1	0	NA	NA	NA	NA	NA	0	0
ARHGEF39	545.474	-0.0333721	0.0907579	-0.367704	0.713094	0.803181	551.788	539.16
ARHGEF4	16.8218	1.0646	0.457654	2.3262	0.0200076	0.0454343	10.8776	22.766
ARHGEF40	150.351	1.75849	0.176989	9.93562	2.91361e-23	9.8077e-22	69.118	231.584
ARHGEF5	0.167115	0.87046	4.08047	0.213323	0.831075	NA	0	0.334231
ARHGEF6	1098.77	0.0361373	0.0705362	0.512323	0.608425	0.718135	1084.93	1112.62
ARHGEF7	2473.68	0.0342582	0.0586075	0.584536	0.55886	0.678646	2444.19	2503.16
ARHGEF7-AS1	0	NA	NA	NA	NA	NA	0	0
ARHGEF7-AS2	0	NA	NA	NA	NA	NA	0	0
ARHGEF9	598.128	0.717757	0.0891355	8.05242	8.11744e-16	1.51089e-14	452.868	743.388
ARHGEF9-IT1	0	NA	NA	NA	NA	NA	0	0
ARID1A	3318.69	-0.317919	0.0822627	-3.86468	0.000111235	0.000431969	3682.09	2955.28
ARID1B	1628.99	-0.340249	0.0739235	-4.60271	4.17025e-06	2.12078e-05	1819.65	1438.32
ARID2	743.869	-0.321614	0.0935433	-3.43813	0.000585752	0.0019473	825.615	662.122
ARID3A	498.692	0.917134	0.100771	9.10121	8.93329e-20	2.33224e-18	344.71	652.675
ARID3B	173.475	0.307843	0.144691	2.1276	0.0333706	0.070235	154.877	192.073
ARID3C	0.631826	1.39087	2.37119	0.58657	0.557492	NA	0.296266	0.967387
ARID4A	403.4	-0.27693	0.101038	-2.74086	0.00612785	0.0160458	441.999	364.801
ARID4B	1015.13	-0.131816	0.0747336	-1.76381	0.0777646	0.144454	1061.79	968.483
ARID5A	897.342	0.104012	0.0834888	1.24583	0.212829	0.328607	864.572	930.113
ARID5B	1102.74	0.490409	0.0825999	5.93716	2.89997e-09	2.47601e-08	916.558	1288.92
ARIH1	1817.65	0.0309664	0.0609954	0.507684	0.611675	0.720412	1798.24	1837.06
ARIH2	1751.17	-0.249955	0.0659288	-3.79129	0.000149868	0.000565346	1902.05	1600.3
ARIH2OS	180.002	-0.217423	0.149582	-1.45354	0.146073	0.242373	193.819	166.185
ARL1	782.833	-0.15165	0.0809504	-1.87337	0.061018	0.117584	823.464	742.203
ARL10	15.5994	1.09548	0.498801	2.19623	0.0280752	0.0607381	10.0239	21.175
ARL11	286.026	0.448687	0.125666	3.57047	0.000356348	0.00124153	242.106	329.945
ARL13A	4.95439	-0.505142	0.84991	-0.594347	0.55228	0.672539	5.85066	4.05812
ARL13B	425.896	0.0108331	0.103515	0.104653	0.916651	0.949128	423.761	428.031
ARL14	0	NA	NA	NA	NA	NA	0	0
ARL14EP	636.889	0.16049	0.0855093	1.87687	0.0605364	0.116855	601.186	672.592
ARL14EPL	0.5019	2.39747	2.88343	0.831462	0.405712	NA	0	1.0038
ARL15	150.745	0.243751	0.182296	1.33712	0.181184	0.288149	138.393	163.098
ARL16	906.415	-0.356788	0.0789264	-4.52052	6.1688e-06	3.05276e-05	1017.27	795.562
ARL17A	179.086	0.0245286	0.151327	0.16209	0.871235	0.917543	177.702	180.47
ARL17B	0.148133	-1.05309	4.08047	-0.258081	0.796344	NA	0.296266	0
ARL2	80.7673	0.00709696	0.211945	0.0334849	0.973288	0.983106	80.4114	81.1231
ARL2-SNX15	0	NA	NA	NA	NA	NA	0	0
ARL2BP	501.425	-0.327502	0.0981675	-3.33616	0.000849444	0.00272708	557.549	445.301
ARL3	371.173	0.0258042	0.110964	0.232545	0.816115	0.880387	367.918	374.428
ARL4A	0	NA	NA	NA	NA	NA	0	0
ARL4C	0.631642	1.39035	2.26054	0.615051	0.538521	NA	0.296266	0.967017
ARL4D	908.699	1.3823	0.083445	16.5654	1.23898e-61	2.80027e-59	503.295	1314.1
ARL5A	1633.7	-0.157301	0.0871535	-1.80488	0.0710941	0.133966	1723.22	1544.19
ARL5B	386.737	0.0486285	0.102334	0.475192	0.63465	0.739926	380.384	393.09
ARL5C	3.40048	2.49158	1.17259	2.12484	0.0335996	0.0706579	1.03453	5.76643
ARL6	12.7788	0.244853	0.519759	0.471089	0.637577	0.742253	11.7211	13.8364
ARL6IP1	3772.33	-0.00126051	0.0518426	-0.0243141	0.980602	0.987741	3774.02	3770.65
ARL6IP4	2406.25	-0.0960246	0.0700004	-1.37177	0.170134	0.273964	2486.78	2325.73
ARL6IP5	670.646	0.215536	0.0831377	2.59252	0.00952744	0.0236705	620.311	720.98
ARL6IP6	1000.87	0.229169	0.0741021	3.09262	0.00198401	0.00587479	922.069	1079.67
ARL8A	653.697	-0.208678	0.0856226	-2.43719	0.014802	0.0349318	700.985	606.41
ARL8B	985.168	-0.0634633	0.0803664	-0.789675	0.429718	0.559691	1006.92	963.417
ARL9	1.02356	-2.30505	1.93834	-1.18919	0.234364	0.354008	1.71252	0.3346
ARMC1	1034.54	-0.329778	0.0733305	-4.49714	6.88733e-06	3.37979e-05	1152.4	916.686
ARMC10	872.241	-0.355726	0.080904	-4.39688	1.09817e-05	5.1755e-05	979.486	764.997
ARMC12	8.45406	0.760918	0.649187	1.17211	0.241154	0.361943	6.34302	10.5651
ARMC2	35.9877	0.407653	0.31156	1.30843	0.190729	0.3004	30.8447	41.1306
ARMC2-AS1	0.530818	-1.09774	2.69759	-0.406932	0.684058	NA	0.76345	0.298186
ARMC3	0.190862	-1.05309	4.08047	-0.258081	0.796344	NA	0.381725	0
ARMC4	2.7903	-1.3487	1.16678	-1.15592	0.247715	0.368684	4.01758	1.56302
ARMC5	252.829	-0.561331	0.142247	-3.94616	7.94146e-05	0.000319212	301.77	203.887
ARMC6	1555.36	-0.496387	0.0685916	-7.23684	4.59247e-13	6.24205e-12	1819.75	1290.98
ARMC7	288.046	-0.13079	0.119949	-1.09038	0.275545	0.401344	300.91	275.183
ARMC8	798.011	-0.0534457	0.0823436	-0.649056	0.516302	0.641717	812.405	783.616
ARMC9	139.5	0.00838049	0.168186	0.0498287	0.960259	0.97505	139.127	139.872
ARMCX1	0.805442	1.75507	2.19575	0.799301	0.424116	0.554405	0.381725	1.22916
ARMCX2	0.512872	0.844545	2.72761	0.309628	0.756844	NA	0.356543	0.669201
ARMCX3	769.964	0.40769	0.0837411	4.86846	1.12471e-06	6.29876e-06	662.44	877.487
ARMCX4	101.714	-0.489401	0.197218	-2.48153	0.0130821	0.0313308	119.057	84.3703
ARMCX5	292.256	0.114187	0.122259	0.933975	0.350317	0.481819	280.699	303.813
ARMCX5-GPRASP2	7.03567	0.569334	0.706287	0.806094	0.420189	0.550999	5.59428	8.47706
ARMCX6	377.128	-0.0492061	0.10689	-0.460345	0.645269	0.748775	383.527	370.728
ARMS2	0	NA	NA	NA	NA	NA	0	0
ARMT1	785.679	0.272915	0.0919129	2.96928	0.00298501	0.00844827	711.609	859.749
ARNT	878.237	0.0346262	0.0797634	0.434111	0.664208	0.763805	867.459	889.015
ARNT2	0	NA	NA	NA	NA	NA	0	0
ARNTL	185.772	0.483605	0.151646	3.18905	0.0014274	0.00438163	154.651	216.893
ARNTL2	43.0967	-0.0770614	0.281832	-0.27343	0.784522	0.858779	44.2789	41.9145
ARNTL2-AS1	1.96407	-0.0277004	1.35827	-0.0203939	0.983729	0.989546	1.95843	1.96971
ARPC1A	1053.06	-0.438548	0.0752572	-5.82732	5.63236e-09	4.63629e-08	1211.56	894.57
ARPC1B	2581.98	-0.541443	0.0641766	-8.43676	3.26253e-17	6.93771e-16	3060.51	2103.45
ARPC2	4335.42	-0.0354615	0.0560386	-0.632805	0.526861	0.651463	4388.17	4282.66
ARPC3	2669.7	-0.27119	0.062183	-4.36116	1.29373e-05	6.036e-05	2919.76	2419.64
ARPC4	2345.08	-0.159668	0.0792402	-2.01499	0.0439058	0.0887371	2475.17	2214.99
ARPC4-TTLL3	0	NA	NA	NA	NA	NA	0	0
ARPC5	3390.25	0.0544169	0.0545738	0.997124	0.318704	0.448716	3325.69	3454.82
ARPC5L	1922.53	-0.292269	0.066368	-4.40377	1.06385e-05	5.03172e-05	2116.99	1728.07
ARPIN	0.149093	0.87046	4.08047	0.213323	0.831075	NA	0	0.298186
ARPP19	2351.74	-0.0944083	0.0644987	-1.46372	0.14327	0.238672	2428.01	2275.47
ARPP21	2862.07	0.476769	0.0545736	8.73627	2.40944e-18	5.61409e-17	2393.31	3330.83
ARR3	2.41404	0.861446	1.26985	0.678382	0.497529	0.623775	1.73771	3.09036
ARRB1	1443.64	0.344692	0.0675419	5.10338	3.33648e-07	2.04519e-06	1272.32	1614.97
ARRB2	2052.94	0.150823	0.0710113	2.12392	0.0336767	0.0707756	1945.55	2160.32
ARRDC1	359.551	0.0328815	0.109283	0.300884	0.763503	0.842532	355.379	363.723
ARRDC1-AS1	242.995	-0.0758418	0.128754	-0.589044	0.555832	0.675979	249.324	236.666
ARRDC2	930.155	-0.283964	0.0845224	-3.35963	0.000780455	0.00252352	1021.12	839.188
ARRDC3	314.704	0.134093	0.116067	1.1553	0.247967	0.368954	300.452	328.957
ARRDC3-AS1	10.8652	-0.470029	0.581988	-0.807626	0.419306	0.550115	12.6555	9.07491
ARRDC4	128.33	0.204576	0.189099	1.08185	0.279321	0.405537	119.588	137.071
ARRDC5	26.7303	1.47041	0.395705	3.71594	0.000202454	0.000742815	14.1012	39.3593
ARSA	111.491	0.322716	0.185108	1.7434	0.0812646	0.149952	99.2546	123.727
ARSB	301.349	-0.576592	0.116614	-4.94445	7.63589e-07	4.401e-06	360.722	241.977
ARSD	252.152	-0.0970446	0.128506	-0.755178	0.450142	0.579849	260.983	243.322
ARSE	0	NA	NA	NA	NA	NA	0	0
ARSF	0	NA	NA	NA	NA	NA	0	0
ARSG	92.0723	0.454803	0.200308	2.27051	0.0231765	0.0515862	77.7852	106.359
ARSH	0	NA	NA	NA	NA	NA	0	0
ARSI	0	NA	NA	NA	NA	NA	0	0
ARSJ	0	NA	NA	NA	NA	NA	0	0
ARSK	179.611	0.0399943	0.142039	0.281573	0.778271	0.854063	177.225	181.997
ART1	0	NA	NA	NA	NA	NA	0	0
ART3	0	NA	NA	NA	NA	NA	0	0
ART4	0	NA	NA	NA	NA	NA	0	0
ART5	0	NA	NA	NA	NA	NA	0	0
ARTN	4.80459	-0.74104	0.90622	-0.817727	0.413513	0.544457	5.96609	3.64308
ARV1	194.197	-0.136869	0.14192	-0.964412	0.334839	0.465264	203.325	185.068
ARVCF	472.774	0.357749	0.10329	3.46356	0.000533082	0.00178798	414.542	531.006
ARX	0.190862	-1.05309	4.08047	-0.258081	0.796344	NA	0.381725	0
AS3MT	1.63918	1.15326	1.50237	0.76763	0.442707	0.572508	1.00935	2.269
ASAH1	975.711	0.137472	0.0839057	1.63842	0.101335	0.179371	929.417	1022.01
ASAH2	0	NA	NA	NA	NA	NA	0	0
ASAH2B	0	NA	NA	NA	NA	NA	0	0
ASAP1	2265.7	0.288372	0.0751247	3.83857	0.000123751	0.000475787	2038.77	2492.62
ASAP1-IT1	0	NA	NA	NA	NA	NA	0	0
ASAP1-IT2	0.684567	-1.57509	2.21517	-0.711049	0.477054	0.604862	1.03453	0.3346
ASAP2	453.223	0.899857	0.110337	8.15554	3.47618e-16	6.66626e-15	315.507	590.94
ASAP3	412.991	0.751167	0.103636	7.24813	4.22559e-13	5.75327e-12	307.695	518.287
ASB1	762.23	0.0630138	0.0808421	0.779467	0.435704	0.565586	745.734	778.725
ASB10	0	NA	NA	NA	NA	NA	0	0
ASB11	0.315248	-0.091326	3.23118	-0.028264	0.977452	NA	0.296266	0.334231
ASB12	0	NA	NA	NA	NA	NA	0	0
ASB13	1066.02	0.559775	0.0837788	6.68158	2.36378e-11	2.64292e-10	861.094	1270.94
ASB14	183.386	0.00689327	0.150516	0.0457977	0.963472	0.977246	182.737	184.034
ASB15	0	NA	NA	NA	NA	NA	0	0
ASB16	82.8855	0.15798	0.208648	0.757158	0.448955	0.578696	78.3684	87.4026
ASB16-AS1	118.443	0.0651124	0.20642	0.315437	0.75243	0.833335	115.47	121.416
ASB17	0	NA	NA	NA	NA	NA	0	0
ASB18	0	NA	NA	NA	NA	NA	0	0
ASB2	0.650809	2.77802	2.28703	1.21469	0.224486	NA	0	1.30162
ASB3	9.88414	0.0587089	0.592709	0.0990517	0.921097	0.951841	9.69253	10.0758
ASB4	0	NA	NA	NA	NA	NA	0	0
ASB5	0	NA	NA	NA	NA	NA	0	0
ASB6	1070.56	-0.264175	0.0699562	-3.77629	0.000159179	0.000596911	1168.17	972.961
ASB7	359.493	-0.441327	0.107572	-4.10264	4.08467e-05	0.00017344	414.157	304.829
ASB8	470.689	-0.202421	0.0966144	-2.09514	0.0361586	0.0751037	503.91	437.469
ASB9	0	NA	NA	NA	NA	NA	0	0
ASB9P1	1.20841	-1.40496	1.80878	-0.776745	0.437309	0.567337	1.74762	0.669201
ASCC1	1031.61	0.0733416	0.0778385	0.942228	0.346076	0.477356	1005.97	1057.25
ASCC2	1533.26	-0.242207	0.0766164	-3.16129	0.00157072	0.004767	1661.36	1405.16
ASCC3	1290.63	-0.0677182	0.0676242	-1.00139	0.316639	0.446364	1320.78	1260.48
ASCL1	0.1673	0.87046	4.08047	0.213323	0.831075	NA	0	0.3346
ASCL2	0	NA	NA	NA	NA	NA	0	0
ASCL3	0.493704	-0.937628	2.60499	-0.359935	0.718896	NA	0.652809	0.3346
ASCL4	0.178271	-1.05309	4.08047	-0.258081	0.796344	NA	0.356543	0
ASCL5	0.483509	2.35244	2.53785	0.92694	0.353958	NA	0	0.967017
ASF1A	596.637	0.0723085	0.0937048	0.771662	0.440314	0.570113	581.931	611.342
ASF1B	2227.38	-0.251074	0.0677273	-3.70713	0.00020962	0.000766089	2419.94	2034.83
ASGR1	8.81075	1.00222	0.647297	1.54831	0.121548	0.209205	5.93612	11.6854
ASGR2	0	NA	NA	NA	NA	NA	0	0
ASH1L	690.082	-0.224184	0.0935493	-2.39642	0.0165559	0.0384797	743.205	636.958
ASH1L-AS1	63.7352	-0.173016	0.235678	-0.734121	0.462875	0.591865	67.6213	59.8491
ASH2L	1441.45	-0.226548	0.0673156	-3.36546	0.000764165	0.00247641	1554.77	1328.13
ASIC1	156.113	0.973361	0.166629	5.8415	5.17326e-09	4.28963e-08	105.532	206.694
ASIC2	0.1673	0.87046	4.08047	0.213323	0.831075	NA	0	0.3346
ASIC3	15.8804	0.451383	0.465768	0.969114	0.332488	0.462891	13.4588	18.302
ASIC4	0.5019	2.39747	2.88343	0.831462	0.405712	NA	0	1.0038
ASIC5	0	NA	NA	NA	NA	NA	0	0
ASIP	3.90002	0.865361	1.07737	0.803215	0.42185	0.552586	2.66639	5.13364
ASL	668.112	0.258388	0.0941735	2.74374	0.0060743	0.015924	607.787	728.437
ASMT	0.149093	0.87046	4.08047	0.213323	0.831075	NA	0	0.298186
ASMTL	590.338	0.169177	0.0892143	1.8963	0.0579203	0.112727	556.135	624.541
ASMTL-AS1	118.912	0.0782603	0.176562	0.443247	0.657587	0.758449	115.716	122.109
ASNA1	1424.37	-0.590167	0.0652883	-9.03941	1.57526e-19	4.04582e-18	1711.91	1136.84
ASNS	630.683	0.484853	0.0884183	5.48363	4.16697e-08	2.98576e-07	525.155	736.212
ASNSD1	1024.44	-0.171806	0.0717253	-2.39534	0.016605	0.0385542	1085.79	963.096
ASPA	0	NA	NA	NA	NA	NA	0	0
ASPDH	2.74191	-0.459452	1.19159	-0.385579	0.699808	0.792053	3.17915	2.30468
ASPG	0.650993	2.77892	2.43878	1.13947	0.254506	NA	0	1.30199
ASPH	0.167115	0.87046	4.08047	0.213323	0.831075	NA	0	0.334231
ASPHD1	59.0392	0.895887	0.260541	3.43857	0.000584806	0.00194456	41.2458	76.8326
ASPHD2	327.014	0.34379	0.113278	3.03493	0.00240594	0.00697022	287.792	366.237
ASPM	1220.49	-0.0146846	0.07567	-0.194061	0.846128	0.900232	1226.14	1214.84
ASPN	0.149093	0.87046	4.08047	0.213323	0.831075	NA	0	0.298186
ASPRV1	35.2915	0.289036	0.321049	0.900285	0.367969	0.500484	31.5674	39.0157
ASPSCR1	345.642	-0.432659	0.113531	-3.81093	0.000138442	0.000527401	397.444	293.841
ASRGL1	0	NA	NA	NA	NA	NA	0	0
ASS1	494.613	-0.160469	0.0996579	-1.6102	0.107353	0.188392	521.602	467.624
ASTE1	189.059	-0.394784	0.141636	-2.7873	0.00531485	0.014175	214.693	163.425
ASTL	0	NA	NA	NA	NA	NA	0	0
ASTN1	0.525278	0.841575	2.55539	0.329334	0.741904	NA	0.381725	0.668831
ASTN2	68.203	1.01314	0.23316	4.34524	1.39124e-05	6.43968e-05	45.0619	91.3442
ASTN2-AS1	0	NA	NA	NA	NA	NA	0	0
ASUN	1084.24	-0.506147	0.0749498	-6.75314	1.44683e-11	1.66233e-10	1272.71	895.766
ASXL1	2014.85	-0.12812	0.0662458	-1.93401	0.0531118	0.10476	2104.06	1925.63
ASXL2	829.908	-0.374392	0.0937143	-3.99504	6.4683e-05	0.00026491	936.546	723.269
ASXL3	0.316393	1.74638	3.17675	0.549739	0.582499	NA	0	0.632786
ASZ1	0	NA	NA	NA	NA	NA	0	0
ATAD1	822.982	-0.0319814	0.0812185	-0.39377	0.693751	0.787241	832.739	813.226
ATAD2	3081.35	-0.281556	0.06893	-4.08467	4.41387e-05	0.000186517	3380.36	2782.35
ATAD2B	409.827	-0.56098	0.108778	-5.15709	2.50821e-07	1.57407e-06	488.623	331.03
ATAD3A	1846.77	-1.07408	0.0692288	-15.5149	2.75109e-54	4.83611e-52	2504.64	1188.9
ATAD3B	948.198	-1.1355	0.0820233	-13.8436	1.39066e-43	1.60596e-41	1303.87	592.527
ATAD3C	0.684567	-1.57509	2.21517	-0.711049	0.477054	0.604862	1.03453	0.3346
ATAD5	587.307	-0.477044	0.0932874	-5.11371	3.15899e-07	1.94393e-06	683.228	491.386
ATAT1	153.304	-0.146445	0.156756	-0.934221	0.35019	0.481686	161.241	145.366
ATCAY	0.951655	-1.02722	1.9582	-0.524571	0.599881	0.711743	1.27052	0.632786
ATE1	597.856	-0.43236	0.0889881	-4.85863	1.18201e-06	6.58997e-06	686.723	508.989
ATE1-AS1	16.9402	0.374618	0.471244	0.794956	0.426639	0.556781	14.8757	19.0046
ATF1	740.392	-0.606292	0.0881856	-6.87518	6.1911e-12	7.40918e-11	893.875	586.909
ATF2	939.237	-0.00681383	0.0846583	-0.0804863	0.935851	0.96014	940.995	937.478
ATF3	214.261	0.358148	0.138159	2.59229	0.00953396	0.0236793	187.711	240.81
ATF4	9440.36	-0.169294	0.055382	-3.05684	0.0022368	0.00653164	9992.77	8887.95
ATF5	7676.82	-0.248775	0.0556856	-4.46749	7.91416e-06	3.83962e-05	8336.04	7017.59
ATF6	833.665	-0.0370769	0.0766523	-0.483702	0.628598	0.734926	844.458	822.871
ATF6B	1689.92	-0.271287	0.0783981	-3.46037	0.000539427	0.00180773	1847.4	1532.43
ATF7	538.341	-0.113351	0.090982	-1.24587	0.212813	0.328607	559.422	517.261
ATF7IP	1258.78	0.74581	0.0784165	9.51088	1.89051e-21	5.52862e-20	939.756	1577.8
ATF7IP2	346.738	0.562204	0.112142	5.01331	5.3502e-07	3.16705e-06	280.232	413.243
ATG10	83.2942	0.481862	0.207174	2.32588	0.0200249	0.045467	69.5692	97.0192
ATG101	1565.39	-0.0222521	0.0670373	-0.331936	0.739937	0.824115	1577.49	1553.28
ATG12	597.976	-0.11762	0.0896885	-1.31143	0.189713	0.299069	622.499	573.452
ATG13	866.636	-0.151099	0.0779201	-1.93915	0.0524828	0.103683	911.748	821.524
ATG14	165.713	-0.435372	0.152015	-2.864	0.00418328	0.0114426	190.711	140.716
ATG16L1	336.105	-0.323969	0.112646	-2.87599	0.00402759	0.0110607	373.341	298.869
ATG16L2	185.534	0.19408	0.14318	1.35549	0.17526	0.280438	172.987	198.082
ATG2A	612.06	-0.427436	0.110334	-3.87403	0.000107048	0.000416735	702.122	521.998
ATG2B	439.346	0.020649	0.0984013	0.209845	0.833789	0.891731	435.844	442.849
ATG3	1780.42	-0.389464	0.0637995	-6.10451	1.03117e-09	9.38669e-09	2019.53	1541.3
ATG4A	199.31	-0.295405	0.136638	-2.16195	0.0306223	0.0653371	219.495	179.126
ATG4B	1402.08	-0.404709	0.078397	-5.1623	2.43936e-07	1.53513e-06	1597.25	1206.91
ATG4C	337.29	0.287659	0.114626	2.50955	0.0120885	0.0291676	304.102	370.479
ATG4D	612.321	-0.441588	0.0878604	-5.02602	5.00772e-07	2.9807e-06	705.346	519.296
ATG5	516.393	-0.117117	0.101961	-1.14864	0.250703	0.37232	536.927	495.86
ATG7	606.85	-0.179308	0.085625	-2.09411	0.0362499	0.0752835	644.745	568.955
ATG9A	589.998	-0.167215	0.0988787	-1.69111	0.0908155	0.164017	624.111	555.886
ATG9B	16.3192	1.76755	0.496722	3.55842	0.000373096	0.00129388	7.3419	25.2965
ATHL1	433.013	0.891523	0.110126	8.09548	5.70389e-16	1.07175e-14	303.805	562.221
ATIC	2624.94	-0.192112	0.0603818	-3.18163	0.0014645	0.0044868	2799.38	2450.49
ATL1	18.2923	1.12075	0.4457	2.51458	0.0119175	0.0288165	11.48	25.1046
ATL2	1248.63	-0.212763	0.070981	-2.99746	0.00272237	0.00779276	1340.13	1157.13
ATL3	1180.35	-0.161398	0.0803106	-2.00967	0.0444658	0.0897541	1246.22	1114.48
ATM	527.711	0.201308	0.0939366	2.14302	0.0321116	0.0679558	490.624	564.799
ATMIN	943.054	-0.472923	0.0805053	-5.87444	4.24281e-09	3.55349e-08	1096.29	789.818
ATN1	1027.31	-0.114956	0.0988011	-1.16351	0.244623	0.365802	1067.47	987.156
ATOH1	0	NA	NA	NA	NA	NA	0	0
ATOH7	0.178271	-1.05309	4.08047	-0.258081	0.796344	NA	0.356543	0
ATOH8	3.4267	4.13176	1.45097	2.84759	0.00440517	0.0119935	0.381725	6.47167
ATOX1	473.916	-0.0580735	0.110701	-0.524596	0.599864	0.711743	483.78	464.053
ATP10A	0.512872	0.844545	2.72761	0.309628	0.756844	NA	0.356543	0.669201
ATP10B	0	NA	NA	NA	NA	NA	0	0
ATP10D	476.139	0.244385	0.111254	2.19664	0.0280459	0.0606831	435.174	517.105
ATP11A	1223.78	-0.134171	0.0881738	-1.52167	0.128093	0.218426	1279.97	1167.58
ATP11A-AS1	0.1673	0.87046	4.08047	0.213323	0.831075	NA	0	0.3346
ATP11AUN	0.345387	-0.0913266	3.13195	-0.0291597	0.976737	NA	0.356543	0.334231
ATP11B	1341.77	0.101298	0.0773975	1.3088	0.190603	0.300291	1294.55	1388.99
ATP11C	543.869	-0.405497	0.0951665	-4.26092	2.03588e-05	9.20274e-05	619.635	468.103
ATP12A	0	NA	NA	NA	NA	NA	0	0
ATP13A1	1256.31	-0.438225	0.0952872	-4.59899	4.24545e-06	2.15556e-05	1445.53	1067.09
ATP13A2	1395.22	-0.011754	0.0763967	-0.153854	0.877725	0.922117	1400.41	1390.03
ATP13A3	2016.46	-0.232525	0.070757	-3.28625	0.00101531	0.00321264	2178.35	1854.56
ATP13A4	2.50929	0.417907	1.22878	0.340099	0.733782	0.819679	2.18962	2.82896
ATP13A4-AS1	0.149093	0.87046	4.08047	0.213323	0.831075	NA	0	0.298186
ATP13A5	0	NA	NA	NA	NA	NA	0	0
ATP13A5-AS1	0	NA	NA	NA	NA	NA	0	0
ATP1A1	5858.39	-0.355444	0.0576893	-6.16134	7.21306e-10	6.73261e-09	6575.85	5140.94
ATP1A1-AS1	1536	-0.277417	0.0729685	-3.80187	0.000143606	0.000544841	1682.94	1389.06
ATP1A2	0.334416	1.80966	3.11444	0.581054	0.561204	NA	0	0.668831
ATP1A3	2863.59	-0.199188	0.0700946	-2.8417	0.00448742	0.0121881	3060.7	2666.48
ATP1A4	0.190862	-1.05309	4.08047	-0.258081	0.796344	NA	0.381725	0
ATP1B1	48.4613	0.249134	0.267672	0.930741	0.351987	0.483822	44.2883	52.6343
ATP1B2	0.298186	1.67592	3.518	0.476385	0.6338	NA	0	0.596372
ATP1B3	2544.93	-0.0312538	0.0605105	-0.516503	0.605503	0.716237	2571.64	2518.21
ATP1B4	0	NA	NA	NA	NA	NA	0	0
ATP2A1	131.397	0.50839	0.166913	3.04583	0.00232041	0.00675458	108.358	154.437
ATP2A1-AS1	153.111	0.31559	0.156125	2.02139	0.0432394	0.0876253	136.467	169.756
ATP2A2	6476.24	-0.393177	0.0577926	-6.80324	1.02292e-11	1.1979e-10	7352.65	5599.83
ATP2A3	3652.02	0.217403	0.0749889	2.89914	0.00374191	0.010348	3376.63	3927.41
ATP2B1	952.31	0.168521	0.0764096	2.2055	0.0274191	0.0595467	896.125	1008.5
ATP2B2	41.8663	3.82378	0.442252	8.64617	5.32569e-18	1.21234e-16	5.7604	77.9722
ATP2B2-IT2	0	NA	NA	NA	NA	NA	0	0
ATP2B3	0.930012	2.09482	2.07937	1.00743	0.313727	0.443168	0.296266	1.56376
ATP2B4	402.56	0.595503	0.104138	5.71839	1.07537e-08	8.49823e-08	320.456	484.664
ATP2C1	991.693	0.27519	0.0743139	3.70308	0.000212996	0.000777889	897.178	1086.21
ATP2C2	8.47202	0.460508	0.639812	0.719755	0.471676	0.599966	7.15628	9.78776
ATP4A	0.334416	1.80966	3.11444	0.581054	0.561204	NA	0	0.668831
ATP4B	52.1422	0.338665	0.261865	1.29328	0.195915	0.307009	46.0359	58.2486
ATP5A1	8083.9	-0.494535	0.0610482	-8.10074	5.46269e-16	1.02765e-14	9455.22	6712.57
ATP5B	13034.4	-0.124909	0.0473017	-2.64068	0.00827393	0.0209376	13598	12470.8
ATP5C1	3155.23	-0.243236	0.0669971	-3.63055	0.000282819	0.00100302	3421.54	2888.92
ATP5D	1316.92	-0.14644	0.0753485	-1.9435	0.0519558	0.102775	1383.93	1249.91
ATP5E	7.62069	0.637149	0.705873	0.90264	0.366717	0.499382	5.90582	9.33557
ATP5EP2	4.82933	0.15249	0.855067	0.178337	0.858459	0.908534	4.52465	5.13401
ATP5F1	3650.68	-0.113068	0.0608989	-1.85665	0.0633614	0.121449	3794.36	3507
ATP5G1	2521.14	-0.459214	0.0719284	-6.38431	1.72167e-10	1.72943e-09	2919.16	2123.11
ATP5G2	3901.75	-0.219165	0.0605569	-3.61916	0.000295558	0.00104375	4197.35	3606.16
ATP5G3	4077.26	-0.0569058	0.0580385	-0.980484	0.326847	0.457211	4157.57	3996.95
ATP5H	1375.62	-0.0552049	0.0791697	-0.697299	0.485616	0.61282	1402.25	1348.99
ATP5I	959.857	-0.0492469	0.0944245	-0.521548	0.601985	0.713356	976.924	942.791
ATP5J	1955.83	-0.242833	0.0834089	-2.91135	0.00359865	0.00999373	2120.66	1791
ATP5J2	413.014	-0.450953	0.12654	-3.56371	0.000365649	0.00127169	476.868	349.16
ATP5J2-PTCD1	0	NA	NA	NA	NA	NA	0	0
ATP5L	3221.41	-0.234057	0.0732533	-3.19518	0.00139744	0.00429549	3482.69	2960.14
ATP5L2	0.178271	-1.05309	4.08047	-0.258081	0.796344	NA	0.356543	0
ATP5O	2372.91	-0.151021	0.0640811	-2.35672	0.0184374	0.0423057	2496.97	2248.86
ATP5S	157.152	0.0397297	0.153624	0.258616	0.795931	0.866172	154.877	159.426
ATP5SL	847.008	-0.269351	0.0777214	-3.4656	0.000529051	0.00177521	925.575	768.442
ATP6AP1	1333.58	-0.181292	0.0701604	-2.58396	0.00976732	0.0241791	1416.99	1250.18
ATP6AP1L	25.9821	1.12435	0.375154	2.99703	0.0027262	0.00780089	16.3313	35.6329
ATP6AP2	919.754	0.213106	0.0762944	2.79321	0.00521884	0.0139495	852.398	987.11
ATP6V0A1	0	NA	NA	NA	NA	NA	0	0
ATP6V0A2	793.883	-0.504768	0.0896649	-5.62949	1.8074e-08	1.37278e-07	930.934	656.832
ATP6V0A4	0.572587	-2.65961	2.75559	-0.965169	0.33446	NA	1.14517	0
ATP6V0B	1952.29	-0.374276	0.064861	-5.77042	7.90738e-09	6.38279e-08	2203.65	1700.93
ATP6V0C	2071.84	-0.436943	0.0877471	-4.97957	6.37262e-07	3.72722e-06	2382.65	1761.03
ATP6V0CP3	0	NA	NA	NA	NA	NA	0	0
ATP6V0D1	1317.61	-0.313116	0.0706111	-4.43437	9.23421e-06	4.41907e-05	1459.89	1175.33
ATP6V0D2	0	NA	NA	NA	NA	NA	0	0
ATP6V0E1	1340.75	-0.0626561	0.0701696	-0.892925	0.371897	0.504743	1370.26	1311.24
ATP6V0E2	577.111	1.64898	0.093173	17.6981	4.33952e-70	1.71639e-67	279.373	874.85
ATP6V0E2-AS1	16.674	1.75637	0.496573	3.53698	0.000404725	0.00139169	7.71883	25.6292
ATP6V1A	830.005	0.058696	0.0897776	0.653793	0.513245	0.638771	813.043	846.966
ATP6V1B1	0	NA	NA	NA	NA	NA	0	0
ATP6V1B1-AS1	18.8425	2.00004	0.479982	4.1669	3.08766e-05	0.000134314	7.58836	30.0966
ATP6V1B2	1798.67	-0.0736301	0.0608016	-1.21099	0.225899	0.344113	1844.77	1752.57
ATP6V1C1	916.554	-0.366268	0.0781557	-4.68639	2.78063e-06	1.46106e-05	1031.97	801.137
ATP6V1C2	5679.64	-0.198934	0.0517133	-3.84686	0.000119641	0.00046133	6070.47	5288.81
ATP6V1D	446.631	-0.348205	0.10037	-3.46922	0.000521965	0.00175553	499.879	393.382
ATP6V1E1	1028.61	-0.24492	0.0742396	-3.29905	0.000970123	0.00308385	1115.87	941.345
ATP6V1E2	20.5216	-0.171238	0.406444	-0.421307	0.673531	0.77161	21.8107	19.2326
ATP6V1F	2039.61	-0.340801	0.0698375	-4.87992	1.06127e-06	5.96038e-06	2279.22	1800
ATP6V1G1	2118.16	-0.0685318	0.0613425	-1.1172	0.26391	0.388023	2168.53	2067.79
ATP6V1G2	30.128	1.8044	0.370843	4.86567	1.14068e-06	6.38371e-06	13.5344	46.7215
ATP6V1G2-DDX39B	0	NA	NA	NA	NA	NA	0	0
ATP6V1G3	0	NA	NA	NA	NA	NA	0	0
ATP6V1H	458.324	-0.591035	0.102753	-5.75202	8.81845e-09	7.05699e-08	550.812	365.836
ATP7A	156.205	0.288756	0.156876	1.84066	0.0656712	0.125179	140.318	172.092
ATP7B	136.565	1.16494	0.18954	6.14616	7.93817e-10	7.36165e-09	83.7654	189.364
ATP8A1	1112.49	0.692647	0.0845564	8.19153	2.57918e-16	4.99451e-15	849.762	1375.21
ATP8A2	4.28304	2.01027	1.00324	2.00378	0.0450934	0.0908704	1.68734	6.87873
ATP8B1	65.6359	-0.52452	0.235238	-2.22974	0.0257646	0.0564261	77.5195	53.7524
ATP8B2	2960.58	-0.252946	0.0609523	-4.1499	3.32623e-05	0.000143782	3218.63	2702.53
ATP8B3	77.8936	0.686402	0.218909	3.13555	0.00171529	0.0051622	59.5646	96.2226
ATP8B4	1.15215	3.59859	1.91501	1.87915	0.060224	0.116295	0	2.30431
ATP8B5P	2.30583	0.355643	1.18847	0.299246	0.764752	0.843351	2.00879	2.60287
ATP9A	40.2649	2.62417	0.355321	7.38536	1.52045e-13	2.18286e-12	11.2341	69.2957
ATP9B	248.834	-0.000615524	0.124094	-0.00496012	0.996042	0.997647	249.075	248.592
ATPAF1	390.956	-0.128822	0.110085	-1.1702	0.241919	0.362683	407.922	373.99
ATPAF2	336.319	-0.444963	0.114604	-3.8826	0.000103343	0.000403803	387.327	285.312
ATPIF1	2295.46	-0.401261	0.0877179	-4.57445	4.77479e-06	2.40509e-05	2613.12	1977.8
ATR	728.663	-0.231137	0.0908207	-2.54498	0.0109284	0.0267189	786.62	670.706
ATRAID	797.182	-0.185453	0.0824371	-2.24963	0.0244723	0.0540371	848.335	746.029
ATRIP	305.89	-0.425519	0.115168	-3.69478	0.000220076	0.00080134	350.488	261.292
ATRN	594.086	-0.0948204	0.0906282	-1.04626	0.295442	0.422659	613.634	574.537
ATRNL1	338.218	0.672775	0.112555	5.97729	2.26885e-09	1.96903e-08	260.628	415.808
ATRX	2167.99	0.0282118	0.0691055	0.408243	0.683095	0.779013	2147.2	2188.78
ATXN1	0.167115	0.87046	4.08047	0.213323	0.831075	NA	0	0.334231
ATXN10	1698.92	-0.043456	0.0634913	-0.684439	0.493698	0.619909	1724.04	1673.8
ATXN1L	959.705	-0.151183	0.0768968	-1.96605	0.0492925	0.0980583	1009.51	909.896
ATXN2	653.899	-0.279585	0.0963874	-2.90064	0.00372403	0.0103093	716.451	591.348
ATXN2L	3998.59	-0.318946	0.0643363	-4.95749	7.14111e-07	4.14148e-06	4438.22	3558.96
ATXN3	437.754	-0.124873	0.100136	-1.24703	0.212386	0.328109	456.293	419.215
ATXN3L	0	NA	NA	NA	NA	NA	0	0
ATXN7	534.791	-0.096644	0.0910005	-1.06202	0.288228	0.414664	552.69	516.892
ATXN7L1	210.442	-0.112707	0.136426	-0.826142	0.408724	0.539903	218.418	202.466
ATXN7L2	217.309	-0.397304	0.151016	-2.63087	0.00851673	0.0214833	246.791	187.826
ATXN7L3	2024.22	-0.22357	0.0666602	-3.35388	0.000796868	0.00256976	2180.39	1868.06
ATXN7L3B	1686.76	-0.0481015	0.0660996	-0.727713	0.46679	0.595989	1714.4	1659.11
ATXN8OS	0	NA	NA	NA	NA	NA	0	0
AUH	257.172	-0.0703761	0.121502	-0.579219	0.562441	0.681138	263.639	250.706
AUNIP	302.761	-0.237826	0.115732	-2.05497	0.0398816	0.0816574	327.583	277.939
AUP1	2199.16	-0.378091	0.0581942	-6.49705	8.19096e-11	8.5256e-10	2485.26	1913.06
AURKA	902.294	-0.279207	0.0786415	-3.55038	0.000384674	0.00132968	988.897	815.69
AURKAIP1	1766.99	-0.348697	0.0726943	-4.79676	1.61252e-06	8.79412e-06	1979.87	1554.11
AURKAPS1	14.902	-0.48801	0.489946	-0.996048	0.319227	0.449358	17.4512	12.3527
AURKB	1497.07	-0.0390202	0.0678853	-0.574796	0.565429	0.68251	1517.24	1476.89
AURKC	1.32499	2.61839	1.78753	1.46481	0.142973	0.238277	0.381725	2.26826
AUTS2	700.534	0.297351	0.0848497	3.50444	0.000457561	0.00155813	628.598	772.469
AVEN	348.608	-0.787357	0.112309	-7.0106	2.37292e-12	2.98663e-11	441.554	255.662
AVIL	41.5225	0.0997713	0.289333	0.344832	0.730221	0.816996	40.1912	42.8538
AVL9	807.67	-0.1005	0.0911138	-1.10302	0.270019	0.395463	835.704	779.635
AVP	0	NA	NA	NA	NA	NA	0	0
AVPI1	96.6864	0.155364	0.203067	0.765088	0.444219	0.574041	91.1971	102.176
AVPR1A	0	NA	NA	NA	NA	NA	0	0
AVPR1B	0.984079	2.1678	2.05302	1.05591	0.291009	0.417677	0.296266	1.67189
AVPR2	13.0076	-0.0425967	0.504304	-0.0844662	0.932686	0.958149	13.1826	12.8326
AWAT1	0	NA	NA	NA	NA	NA	0	0
AWAT2	0	NA	NA	NA	NA	NA	0	0
AXDND1	0.797797	0.653794	2.18127	0.299731	0.764382	0.843139	0.592532	1.00306
AXIN1	658.992	-0.583399	0.0956572	-6.09885	1.06833e-09	9.70269e-09	790.266	527.719
AXIN2	148.118	0.699901	0.160949	4.34859	1.37017e-05	6.35529e-05	112.995	183.241
AXL	2.30878	2.48937	1.46096	1.70394	0.0883931	0.160522	0.713085	3.90448
AZGP1	0.334416	1.80966	3.11444	0.581054	0.561204	NA	0	0.668831
AZGP1P1	0	NA	NA	NA	NA	NA	0	0
AZI2	339.629	0.183212	0.120376	1.52199	0.128011	0.218311	318.284	360.974
AZIN1	3002.51	-0.119371	0.0582545	-2.04913	0.0404494	0.0826061	3126.58	2878.44
AZIN1-AS1	14.6733	0.264009	0.5118	0.515844	0.605963	0.716567	13.3938	15.9529
AZIN2	0.632602	2.74653	2.30469	1.19171	0.233374	NA	0	1.2652
AZU1	0.965097	1.06197	2.02784	0.523694	0.600491	0.712065	0.592532	1.33766
B2M	11376.8	0.446357	0.0536473	8.32021	8.78058e-17	1.77191e-15	9630.87	13122.7
B3GALNT1	0	NA	NA	NA	NA	NA	0	0
B3GALNT2	1126.84	-0.439332	0.072262	-6.07971	1.204e-09	1.08538e-08	1297.05	956.64
B3GALT1	0	NA	NA	NA	NA	NA	0	0
B3GALT2	0	NA	NA	NA	NA	NA	0	0
B3GALT4	39.3108	0.165842	0.294325	0.563465	0.573118	0.689476	37.1127	41.5089
B3GALT5	0	NA	NA	NA	NA	NA	0	0
B3GALT5-AS1	0	NA	NA	NA	NA	NA	0	0
B3GALT6	786.067	-0.22207	0.0877933	-2.52946	0.0114238	0.0277329	846.611	725.523
B3GAT1	0	NA	NA	NA	NA	NA	0	0
B3GAT2	40.536	-0.00844417	0.292733	-0.0288459	0.976987	0.985584	40.7186	40.3533
B3GAT3	450.63	-0.243161	0.0960028	-2.53285	0.0113139	0.0275211	488.33	412.931
B3GLCT	160.731	0.186447	0.157886	1.1809	0.237642	0.358008	150.321	171.141
B3GNT2	1317.13	0.65836	0.0723122	9.10441	8.67366e-20	2.27195e-18	1020.75	1613.51
B3GNT3	0	NA	NA	NA	NA	NA	0	0
B3GNT4	3.84414	1.53542	1.00966	1.52073	0.128329	0.218677	1.92333	5.76495
B3GNT5	1.53588	-1.0663	1.58165	-0.67417	0.500204	0.626284	2.06907	1.00269
B3GNT6	0.1673	0.87046	4.08047	0.213323	0.831075	NA	0	0.3346
B3GNT7	1.56243	2.94842	1.71654	1.71766	0.0858593	0.156857	0.296266	2.82859
B3GNT8	5.25903	1.03044	0.857032	1.20234	0.229232	0.347683	3.48533	7.03274
B3GNT9	91.6272	0.047916	0.206149	0.232434	0.816201	0.880419	90.2559	92.9986
B3GNTL1	98.581	0.163265	0.190456	0.857231	0.391317	0.523333	93.0774	104.085
B4GALNT1	2.51257	4.73816	1.56815	3.02149	0.00251531	0.00724991	0	5.02514
B4GALNT2	0	NA	NA	NA	NA	NA	0	0
B4GALNT3	144.341	0.379889	0.173552	2.18891	0.0286037	0.0616623	125.891	162.791
B4GALNT4	0.178271	-1.05309	4.08047	-0.258081	0.796344	NA	0.356543	0
B4GALT1	8888.11	-0.356017	0.0465068	-7.65516	1.93071e-14	3.07611e-13	9978.97	7797.25
B4GALT1-AS1	465.166	-0.0666265	0.104279	-0.638926	0.522871	0.647744	475.376	454.956
B4GALT2	1150.57	-0.718746	0.0772028	-9.30984	1.28021e-20	3.55338e-19	1431.5	869.634
B4GALT3	771.465	-0.187024	0.0817969	-2.28644	0.0222287	0.0497004	820.951	721.98
B4GALT4	163.907	0.176663	0.149774	1.17953	0.238187	0.358686	153.661	174.153
B4GALT4-AS1	38.0841	0.107362	0.304854	0.352175	0.724707	0.812644	36.7409	39.4274
B4GALT5	982.392	-0.041306	0.0756023	-0.546359	0.584819	0.698982	995.977	968.807
B4GALT6	127.471	0.722283	0.185719	3.88912	0.000100609	0.000394091	96.3629	158.578
B4GALT7	292.337	-0.0972243	0.12879	-0.754907	0.450305	0.579964	301.776	282.897
B4GAT1	324.927	-0.254097	0.113111	-2.24644	0.0246757	0.0544179	353.727	296.128
B9D1	17.671	-0.0190983	0.469075	-0.0407149	0.967523	0.97988	17.9289	17.4132
B9D2	74.5266	-1.08027	0.227924	-4.73959	2.14153e-06	1.14618e-05	101.142	47.9114
BAALC	8.60547	3.97844	0.986566	4.03261	5.51602e-05	0.000228872	1.03453	16.1764
BAALC-AS1	2.13834	0.159998	1.24789	0.128215	0.897979	0.93707	2.00879	2.2679
BAALC-AS2	0.190862	-1.05309	4.08047	-0.258081	0.796344	NA	0.381725	0
BAAT	1.19098	-0.591834	1.77054	-0.334267	0.738178	0.822792	1.45135	0.930603
BABAM1	1289.97	-0.22071	0.0683157	-3.23073	0.00123474	0.00384014	1388.22	1191.71
BACE1	214.168	-0.0312756	0.133405	-0.234441	0.814643	0.879638	216.754	211.582
BACE1-AS	31.0899	0.318412	0.32908	0.967584	0.333252	0.463751	27.6661	34.5137
BACE2	67.3418	1.40208	0.248266	5.6475	1.62801e-08	1.24609e-07	37.0723	97.6113
BACH1	524.603	0.473312	0.0943593	5.01607	5.27404e-07	3.12629e-06	439.276	609.931
BACH1-IT2	0.334231	1.81081	3.36779	0.537685	0.590795	NA	0	0.668462
BACH2	4346.05	-0.190836	0.0588701	-3.24164	0.00118843	0.00371365	4632.4	4059.69
BAD	320.119	-0.596963	0.112682	-5.29777	1.17223e-07	7.80603e-07	385.497	254.741
BAG1	2887.84	-0.368237	0.0628606	-5.85799	4.68497e-09	3.90727e-08	3254.85	2520.84
BAG2	793.921	-0.392191	0.0801808	-4.89133	1.00154e-06	5.64899e-06	900.832	687.011
BAG3	34.651	1.94473	0.347547	5.5956	2.19854e-08	1.64927e-07	14.2523	55.0497
BAG4	567.272	-0.427688	0.0886851	-4.82254	1.41741e-06	7.80268e-06	650.633	483.911
BAG5	1559.71	-0.403877	0.0634935	-6.36091	2.00557e-10	1.99686e-09	1776.47	1342.95
BAG6	5565.55	-0.419605	0.0666434	-6.29628	3.04881e-10	2.9606e-09	6369	4762.09
BAGE	0	NA	NA	NA	NA	NA	0	0
BAGE2	0	NA	NA	NA	NA	NA	0	0
BAGE3	0	NA	NA	NA	NA	NA	0	0
BAGE4	0	NA	NA	NA	NA	NA	0	0
BAGE5	0	NA	NA	NA	NA	NA	0	0
BAHCC1	2284.3	-0.271547	0.0708841	-3.83086	0.000127698	0.000489653	2498.7	2069.89
BAHD1	1275.49	0.0167097	0.0751904	0.222232	0.824133	0.885294	1267.41	1283.57
BAIAP2	2.8088	1.57101	1.19117	1.31888	0.187209	0.295829	1.45135	4.16625
BAIAP2-AS1	20.7446	2.40915	0.491274	4.90388	9.39612e-07	5.33008e-06	6.6492	34.8399
BAIAP2L1	1.96587	0.458988	1.30487	0.351749	0.725027	0.812887	1.62707	2.30468
BAIAP2L2	4.32755	0.0335774	0.896501	0.0374538	0.970123	0.98135	4.26348	4.39161
BAIAP3	202.615	-0.931603	0.14293	-6.51789	7.13052e-11	7.47595e-10	265.965	139.264
BAK1	667.188	0.185616	0.0890561	2.08426	0.0371361	0.0768515	624.119	710.257
BAMBI	13.7295	0.87965	0.505128	1.74144	0.0816065	0.150476	9.71771	17.7413
BANCR	0	NA	NA	NA	NA	NA	0	0
BANF1	5260.42	-0.63375	0.0594556	-10.6592	1.57906e-26	6.43873e-25	6397.73	4123.1
BANF2	0	NA	NA	NA	NA	NA	0	0
BANK1	24.6117	7.05013	1.22168	5.77087	7.88623e-09	6.36897e-08	0.381725	48.8417
BANP	375.532	-0.429697	0.110909	-3.87434	0.000106915	0.000416388	431.032	320.031
BAP1	2418.58	-0.368428	0.0634445	-5.80709	6.35683e-09	5.19481e-08	2725.66	2111.49
BARD1	818.619	-0.1516	0.0865579	-1.75143	0.0798714	0.147884	861.243	775.995
BARHL1	0.334416	1.80966	3.11444	0.581054	0.561204	NA	0	0.668831
BARHL2	0	NA	NA	NA	NA	NA	0	0
BARX1	0.781695	3.0555	2.15569	1.41741	0.156362	0.25606	0	1.56339
BARX2	0.1673	0.87046	4.08047	0.213323	0.831075	NA	0	0.3346
BASP1	2.17601	0.100334	1.29074	0.0777338	0.93804	0.961125	2.11943	2.23259
BASP1P1	0	NA	NA	NA	NA	NA	0	0
BATF	34.727	1.42603	0.337007	4.23144	2.32202e-05	0.000103857	18.6816	50.7724
BATF2	13.419	4.20337	0.848706	4.95268	7.31974e-07	4.23266e-06	1.44144	25.3966
BATF3	117.709	2.36508	0.202402	11.6851	1.51921e-31	8.23131e-30	38.3275	197.091
BAX	1608.48	-0.491997	0.0714706	-6.8839	5.82342e-12	6.99031e-11	1880.42	1336.55
BAZ1A	2987.01	-0.464006	0.0576094	-8.05435	7.99025e-16	1.48897e-14	3463.48	2510.53
BAZ1B	4505.27	-0.185662	0.0563079	-3.29727	0.000976308	0.0031026	4794.55	4215.98
BAZ2A	2241.61	0.0466792	0.0767423	0.608259	0.543016	0.665406	2204.89	2278.33
BAZ2B	239.285	0.460245	0.131183	3.50841	0.00045079	0.00153673	201.31	277.26
BBC3	86.9913	-0.170443	0.203647	-0.836952	0.402619	0.534248	92.1578	81.8247
BBIP1	262.147	0.238476	0.133156	1.79096	0.0733002	0.137501	241.122	283.172
BBOX1	0	NA	NA	NA	NA	NA	0	0
BBOX1-AS1	0	NA	NA	NA	NA	NA	0	0
BBS1	122.509	-0.587843	0.17163	-3.42505	0.000614688	0.00203665	147.088	97.9294
BBS10	209.15	0.589988	0.150159	3.92909	8.52664e-05	0.000339627	166.679	251.62
BBS12	31.7717	-0.121615	0.330774	-0.367668	0.713121	0.803181	33.0496	30.4938
BBS2	332.433	0.468692	0.116085	4.0375	5.40241e-05	0.000224511	278.688	386.178
BBS4	113.741	0.293664	0.186289	1.57638	0.114938	0.199564	102.121	125.361
BBS5	0.1673	0.87046	4.08047	0.213323	0.831075	NA	0	0.3346
BBS7	506.35	0.0340197	0.0959569	0.354532	0.722941	0.811133	500.684	512.016
BBS9	194.55	0.0533809	0.138457	0.385541	0.699836	0.792053	191.207	197.892
BBX	1341.9	0.0418687	0.0737009	0.568089	0.569975	0.686951	1321.99	1361.81
BCAM	185.082	2.83485	0.177554	15.9661	2.20102e-57	4.24663e-55	45.6952	324.468
BCAN	3.45646	5.18403	1.48474	3.49153	0.000480255	0.00162805	0	6.91293
BCAP29	397.313	0.0976812	0.109303	0.893675	0.371496	0.504284	383.354	411.273
BCAP31	2002.69	-0.296979	0.0631259	-4.70455	2.54429e-06	1.34762e-05	2207.54	1797.84
BCAR1	0.650809	2.77802	2.28703	1.21469	0.224486	NA	0	1.30162
BCAR3	773.431	0.162486	0.0920834	1.76456	0.0776382	0.144321	729.344	817.519
BCAR4	1.25254	2.54524	1.95272	1.30343	0.192427	0.30245	0.381725	2.12335
BCAS1	2.55378	3.68755	1.54616	2.38497	0.0170805	0.0395363	0.381725	4.72584
BCAS2	1535.35	-0.373323	0.0647153	-5.7687	7.98851e-09	6.43514e-08	1732.49	1338.2
BCAS3	172.543	0.122079	0.14949	0.816635	0.414137	0.544915	165.227	179.86
BCAS4	245.256	0.956212	0.129245	7.39842	1.37814e-13	1.98214e-12	166.996	323.516
BCAT1	5254.13	-0.08372	0.0559968	-1.49509	0.134892	0.227664	5406.9	5101.37
BCAT2	1270.93	-0.0467142	0.0770649	-0.606167	0.544404	0.666487	1291.14	1250.73
BCCIP	1973.88	-0.448945	0.0646499	-6.94424	3.80498e-12	4.65934e-11	2278.3	1669.46
BCDIN3D	125.402	0.469345	0.168967	2.77773	0.00547394	0.0145429	105.256	145.548
BCDIN3D-AS1	85.2266	0.433925	0.201326	2.15533	0.0311356	0.0662093	72.4767	97.9764
BCHE	0	NA	NA	NA	NA	NA	0	0
BCKDHA	654.16	-0.211763	0.0934563	-2.2659	0.0234574	0.0521234	701.452	606.868
BCKDHB	682.247	-0.00387259	0.0842469	-0.0459671	0.963336	0.977221	683.178	681.316
BCKDK	812.33	-0.0638715	0.0855998	-0.746164	0.455569	0.585314	830.4	794.26
BCL10	409.422	0.0857524	0.106155	0.807802	0.419204	0.550066	397.62	421.224
BCL11A	2544.25	0.0814175	0.0586161	1.389	0.164834	0.267415	2472.2	2616.3
BCL11B	65.3416	1.53476	0.250518	6.12634	8.99231e-10	8.26655e-09	33.3453	97.3378
BCL2	1269.65	0.276345	0.0678409	4.07342	4.63269e-05	0.000195086	1148.79	1390.52
BCL2A1	0	NA	NA	NA	NA	NA	0	0
BCL2L1	1288.29	0.158536	0.0684664	2.31552	0.0205843	0.0465317	1217.26	1359.32
BCL2L10	0.636221	-1.51291	2.3663	-0.639356	0.522591	NA	0.974257	0.298186
BCL2L11	791.641	-0.197604	0.0781713	-2.52783	0.011477	0.0278494	845.632	737.651
BCL2L12	1297.4	-0.501216	0.0668278	-7.50011	6.37639e-14	9.50809e-13	1520.33	1074.46
BCL2L13	711.895	0.143126	0.0874447	1.63676	0.101681	0.179944	676.128	747.662
BCL2L14	0.1673	0.87046	4.08047	0.213323	0.831075	NA	0	0.3346
BCL2L15	6.07863	-0.33493	0.813429	-0.411751	0.680522	0.77689	6.79973	5.35752
BCL2L2	364.673	-0.15576	0.108182	-1.4398	0.149924	0.247493	384.241	345.105
BCL2L2-PABPN1	0	NA	NA	NA	NA	NA	0	0
BCL3	56.4963	2.55683	0.297121	8.60535	7.60822e-18	1.71711e-16	16.5022	96.4905
BCL6	398.992	1.6384	0.12221	13.4065	5.53898e-41	5.58167e-39	192.986	604.998
BCL6B	318.248	-0.274152	0.110506	-2.48089	0.0131056	0.0313778	348.443	288.053
BCL7A	1750.25	-0.077915	0.06185	-1.25974	0.207762	0.322295	1797.65	1702.85
BCL7B	1024.64	-0.488597	0.0713923	-6.84383	7.71052e-12	9.12402e-11	1196.21	853.069
BCL7C	323.063	-0.334565	0.123612	-2.70657	0.00679829	0.0176061	360.595	285.53
BCL9	625.328	0.261743	0.101188	2.5867	0.00968998	0.0239989	568.099	682.556
BCL9L	392.751	0.382071	0.129245	2.95617	0.00311481	0.0087717	340.492	445.009
BCLAF1	3897.29	-0.350872	0.0606848	-5.78188	7.38705e-09	5.97803e-08	4369.19	3425.39
BCO1	0.345571	-0.0913266	3.13138	-0.029165	0.976733	NA	0.356543	0.3346
BCO2	4.57162	0.997935	0.867886	1.14985	0.250207	0.371625	3.04332	6.09992
BCOR	1430.8	0.30598	0.0838666	3.64841	0.000263864	0.000943837	1278.66	1582.95
BCORL1	955.135	0.237557	0.0925607	2.5665	0.010273	0.0252728	876.106	1034.16
BCORP1	1.94977	1.48373	1.36363	1.08808	0.276561	0.402491	1.03453	2.86501
BCR	4319.61	-0.28141	0.0671804	-4.18887	2.80342e-05	0.000123032	4739.07	3900.16
BCRP2	1.33338	-1.67319	1.75247	-0.954761	0.339699	0.470309	2.03397	0.632786
BCRP3	10.6044	2.94408	0.728166	4.04314	5.27405e-05	0.000219812	2.53625	18.6726
BCS1L	956.728	-0.435396	0.0767963	-5.66949	1.43224e-08	1.10588e-07	1100.53	812.921
BCYRN1	3.0373	-0.392441	1.07521	-0.364991	0.715118	0.804885	3.43496	2.63965
BDH1	946.126	-0.538417	0.074127	-7.26343	3.77399e-13	5.17852e-12	1120.53	771.72
BDH2	390.012	-0.478839	0.102874	-4.65462	3.24572e-06	1.68473e-05	454.398	325.625
BDKRB1	0.345387	-0.0913266	3.13195	-0.0291597	0.976737	NA	0.356543	0.334231
BDKRB2	5.1685	3.86915	1.26365	3.06188	0.00219948	0.00643097	0.592532	9.74448
BDNF	1.79839	0.235775	1.37279	0.171749	0.863635	0.912074	1.62707	1.96971
BDNF-AS	7.53797	1.42041	0.714788	1.98718	0.0469022	0.0940123	4.10304	10.9729
BDP1	1214.41	-0.355711	0.0794515	-4.47708	7.56707e-06	3.68478e-05	1363.13	1065.69
BEAN1	0.334416	1.80966	3.11444	0.581054	0.561204	NA	0	0.668831
BEAN1-AS1	0	NA	NA	NA	NA	NA	0	0
BECN1	1091.09	0.0264008	0.074541	0.354178	0.723205	0.811305	1080.7	1101.48
BECN2	0	NA	NA	NA	NA	NA	0	0
BEGAIN	5.32842	3.20364	1.07243	2.98728	0.00281473	0.00801799	1.09481	9.56204
BEND2	0	NA	NA	NA	NA	NA	0	0
BEND3	683.201	-0.607154	0.105892	-5.73371	9.82597e-09	7.81975e-08	824.419	541.982
BEND3P3	39.9495	-0.0338579	0.309588	-0.109364	0.912913	0.947157	40.3915	39.5076
BEND4	1404.34	0.0715457	0.071724	0.997515	0.318515	0.44854	1369.15	1439.54
BEND5	161.528	0.494918	0.156319	3.16608	0.00154506	0.00470086	134.499	188.558
BEND6	0	NA	NA	NA	NA	NA	0	0
BEND7	21.068	1.68328	0.439553	3.82952	0.000128395	0.000492207	10.1093	32.0266
BEST1	6.29329	1.83159	0.82499	2.22013	0.0264097	0.0576474	2.77224	9.81435
BEST2	1.50183	0.879951	1.5908	0.553151	0.58016	0.695147	1.06963	1.93403
BEST3	137.249	1.3205	0.175074	7.54255	4.6086e-14	7.0041e-13	78.5388	195.959
BEST4	4.51855	1.56959	0.965245	1.6261	0.103928	0.183428	2.19442	6.84269
BET1	353.586	0.238107	0.141436	1.6835	0.0922785	0.165864	325.102	382.07
BET1L	772.473	-0.28296	0.0843366	-3.35513	0.000793281	0.00255924	847.536	697.41
BEX1	0	NA	NA	NA	NA	NA	0	0
BEX2	0	NA	NA	NA	NA	NA	0	0
BEX4	0.54884	-1.0967	2.66948	-0.410829	0.681198	NA	0.76345	0.334231
BEX5	0	NA	NA	NA	NA	NA	0	0
BFAR	993.959	-0.587158	0.0756791	-7.75851	8.59296e-15	1.43558e-13	1193.37	794.544
BFSP1	21.5732	0.113756	0.396757	0.286715	0.774331	0.851299	20.7153	22.4311
BFSP2	39.9529	1.66922	0.312237	5.346	8.99192e-08	6.11088e-07	19.1287	60.7772
BGLAP	0.674556	1.39081	2.32765	0.597518	0.550162	0.671056	0.381725	0.967387
BGLT3	0	NA	NA	NA	NA	NA	0	0
BGN	1.95206	4.36279	1.6348	2.66871	0.0076144	0.0194679	0	3.90411
BHLHA15	3.06489	0.88103	1.12956	0.779979	0.435403	0.565328	2.18962	3.94016
BHLHA9	0	NA	NA	NA	NA	NA	0	0
BHLHB9	17.4171	-0.807029	0.478609	-1.6862	0.0917582	0.165192	22.1813	12.6528
BHLHE22	0.149093	0.87046	4.08047	0.213323	0.831075	NA	0	0.298186
BHLHE23	4.29918	1.35531	0.921291	1.4711	0.141265	0.236165	2.42561	6.17275
BHLHE40	92.9413	0.343025	0.206632	1.66008	0.0968993	0.172874	82.0433	103.839
BHLHE40-AS1	9.75274	0.708865	0.606024	1.1697	0.242123	0.362777	7.37699	12.1285
BHLHE41	0.3346	1.8121	3.36639	0.538293	0.590375	NA	0	0.669201
BHMG1	0.345387	-0.0913266	3.13195	-0.0291597	0.976737	NA	0.356543	0.334231
BHMT	2.91354	0.971073	1.10665	0.877489	0.380221	0.513096	1.92333	3.90374
BHMT2	0.339955	-0.0913265	3.1488	-0.0290036	0.976862	NA	0.381725	0.298186
BICC1	0	NA	NA	NA	NA	NA	0	0
BICD1	304.478	0.125612	0.123982	1.01315	0.31099	0.440157	290.901	318.055
BICD2	1306.71	0.0505953	0.071398	0.708638	0.478549	0.606029	1283.58	1329.85
BID	730.301	-0.358295	0.0813027	-4.40692	1.0485e-05	4.96802e-05	820.568	640.035
BIK	168.325	-0.41359	0.156595	-2.64115	0.00826262	0.0209224	191.932	144.719
BIN1	225.793	2.39321	0.151211	15.827	2.02568e-56	3.72655e-54	72.0897	379.496
BIN2	9.04747	3.23965	0.849662	3.81287	0.000137363	0.000523667	1.79798	16.297
BIN3	539.584	-0.483323	0.0936445	-5.16125	2.45306e-07	1.5413e-06	629.428	449.739
BIN3-IT1	2.17439	-0.34319	1.22417	-0.280345	0.779212	0.854584	2.45079	1.89799
BIRC2	314.135	0.0927651	0.112674	0.823304	0.410335	0.541083	304.156	324.115
BIRC3	25.5552	3.39597	0.507846	6.68701	2.27782e-11	2.55222e-10	4.4344	46.676
BIRC5	1893.33	-0.348911	0.0616477	-5.65976	1.51588e-08	1.16591e-07	2120.6	1666.06
BIRC6	1360.43	-0.133774	0.085931	-1.55677	0.119526	0.20626	1422.78	1298.08
BIRC6-AS2	0.148133	-1.05309	4.08047	-0.258081	0.796344	NA	0.296266	0
BIRC7	0.823649	1.78592	2.16404	0.825272	0.409217	0.540132	0.381725	1.26557
BIRC8	0	NA	NA	NA	NA	NA	0	0
BISPR	79.8145	0.50827	0.212108	2.39628	0.0165623	0.0384889	66.0446	93.5844
BIVM	0.713085	-2.99599	2.55135	-1.17427	0.240285	0.361055	1.42617	0
BIVM-ERCC5	0	NA	NA	NA	NA	NA	0	0
BLACAT1	0.632602	2.74653	2.30469	1.19171	0.233374	NA	0	1.2652
BLACE	67.2575	0.872491	0.253395	3.4432	0.000574873	0.00191596	47.5271	86.9878
BLCAP	802.55	-0.366698	0.0845469	-4.33722	1.44297e-05	6.65769e-05	903.664	701.436
BLID	0	NA	NA	NA	NA	NA	0	0
BLK	1019.85	-0.609849	0.0750266	-8.12843	4.34875e-16	8.24959e-15	1232.14	807.559
BLM	903.243	-0.377494	0.081606	-4.62581	3.7314e-06	1.91422e-05	1020.87	785.616
BLMH	2731.28	-0.16907	0.0590951	-2.86098	0.00422334	0.0115382	2891.31	2571.24
BLNK	1563.37	-0.289645	0.075092	-3.8572	0.000114694	0.00044453	1719.69	1407.05
BLOC1S1	35.6188	-0.363172	0.320364	-1.13362	0.256952	0.379504	39.9588	31.2788
BLOC1S1-RDH5	0	NA	NA	NA	NA	NA	0	0
BLOC1S2	668.13	-0.110437	0.0901947	-1.22443	0.220789	0.337825	693.929	642.331
BLOC1S3	316.698	-0.248777	0.115526	-2.15343	0.0312847	0.0664547	343.875	289.521
BLOC1S4	368.556	0.200961	0.105327	1.90798	0.0563937	0.110176	343.222	393.889
BLOC1S5	0	NA	NA	NA	NA	NA	0	0
BLOC1S5-TXNDC5	0	NA	NA	NA	NA	NA	0	0
BLOC1S6	1345.31	-0.0882677	0.0812491	-1.08638	0.277309	0.403394	1386.02	1304.6
BLVRA	306.339	0.955388	0.116952	8.16909	3.10735e-16	5.98799e-15	208.296	404.382
BLVRB	551.318	0.300967	0.0895661	3.36028	0.000778644	0.00251869	493.672	608.965
BLZF1	190.302	-0.175878	0.142431	-1.23483	0.216893	0.333561	201.787	178.817
BMF	318.892	3.13575	0.148558	21.1079	6.73443e-99	6.26738e-96	65.7489	572.035
BMI1	248.901	0.0177771	0.136895	0.129859	0.896678	0.936207	247.771	250.032
BMP1	251.704	0.0458854	0.127516	0.359841	0.718966	0.808162	247.657	255.752
BMP10	0	NA	NA	NA	NA	NA	0	0
BMP15	0	NA	NA	NA	NA	NA	0	0
BMP2	0	NA	NA	NA	NA	NA	0	0
BMP2K	458.705	0.540691	0.100559	5.37685	7.57994e-08	5.22993e-07	373.246	544.164
BMP3	0.1673	0.87046	4.08047	0.213323	0.831075	NA	0	0.3346
BMP4	55.626	0.977407	0.254291	3.84365	0.000121219	0.000466504	37.4237	73.8283
BMP5	0	NA	NA	NA	NA	NA	0	0
BMP6	171.777	-0.411781	0.152612	-2.69823	0.00697098	0.0180062	196.195	147.358
BMP7	4.62373	3.66987	1.25091	2.93377	0.00334876	0.00936718	0.652809	8.59465
BMP7-AS1	0	NA	NA	NA	NA	NA	0	0
BMP8A	8.46844	0.163577	0.641194	0.255114	0.798635	0.867982	7.93443	9.00245
BMP8B	20.2351	1.07446	0.426715	2.51799	0.0118026	0.0285606	13.0573	27.4129
BMPER	0.315248	-0.091326	3.23118	-0.028264	0.977452	NA	0.296266	0.334231
BMPR1A	0	NA	NA	NA	NA	NA	0	0
BMPR1B	0	NA	NA	NA	NA	NA	0	0
BMPR1B-AS1	0	NA	NA	NA	NA	NA	0	0
BMPR2	426.212	0.503708	0.112238	4.48787	7.19375e-06	3.52251e-05	352.053	500.371
BMS1	2936.91	-0.16977	0.0609876	-2.78368	0.00537459	0.0143199	3109.4	2764.42
BMS1P17	0	NA	NA	NA	NA	NA	0	0
BMS1P18	0	NA	NA	NA	NA	NA	0	0
BMS1P20	877.573	0.300103	0.077065	3.89416	9.85406e-05	0.000387043	786.442	968.705
BMS1P21	0	NA	NA	NA	NA	NA	0	0
BMS1P4	76.0915	0.187174	0.219761	0.851715	0.394372	0.525996	70.9846	81.1984
BMS1P5	20.1548	0.373865	0.412648	0.906013	0.364929	0.497462	17.5064	22.8032
BMS1P6	21.8275	0.440522	0.407588	1.0808	0.279785	0.406084	18.5461	25.109
BMX	0	NA	NA	NA	NA	NA	0	0
BNC1	0.358163	-0.0913268	3.09389	-0.0295184	0.976451	NA	0.381725	0.3346
BNC2	0	NA	NA	NA	NA	NA	0	0
BNIP1	180.248	-0.486424	0.148028	-3.28602	0.00101615	0.00321383	210.117	150.38
BNIP2	1423.86	-0.0314811	0.0746397	-0.421775	0.67319	0.771386	1440.33	1407.4
BNIP3	547.555	-0.536593	0.0902942	-5.94272	2.80335e-09	2.39869e-08	648.074	447.035
BNIP3L	618.417	0.228662	0.0882898	2.5899	0.00960037	0.0238217	569.542	667.291
BNIPL	10.0421	0.0677534	0.60937	0.111186	0.911469	0.946093	9.88863	10.1956
BOC	2.19308	0.596748	1.27477	0.468122	0.639697	0.74422	1.74762	2.63854
BOD1	457.406	-0.359536	0.0949309	-3.78734	0.000152268	0.000573581	514.179	400.632
BOD1L1	1209.89	-0.24595	0.0785825	-3.12983	0.0017491	0.00525593	1312.4	1107.38
BOD1L2	0	NA	NA	NA	NA	NA	0	0
BOK	8.47095	-0.302567	0.633963	-0.477263	0.633175	0.738696	9.35069	7.59122
BOK-AS1	1.30916	-0.839	1.61262	-0.520273	0.602873	0.714247	1.68734	0.930972
BOLA1	70.8356	-0.360675	0.233191	-1.54669	0.121937	0.209738	79.6692	62.002
BOLA2	0	NA	NA	NA	NA	NA	0	0
BOLA2B	0	NA	NA	NA	NA	NA	0	0
BOLA3	439.582	-0.188389	0.120673	-1.56116	0.118487	0.204738	468.494	410.669
BOLA3-AS1	9.63227	0.36447	0.58598	0.621984	0.533953	0.657918	8.40162	10.8629
BOLL	0.1673	0.87046	4.08047	0.213323	0.831075	NA	0	0.3346
BOP1	4240.82	-0.203736	0.0585078	-3.4822	0.00049731	0.00168011	4540.16	3941.47
BORA	283.851	-0.0981115	0.118139	-0.830474	0.406271	0.537336	293.462	274.239
BPESC1	0	NA	NA	NA	NA	NA	0	0
BPGM	411.466	0.384982	0.102975	3.73861	0.000185044	0.000684014	356.795	466.138
BPHL	364.123	0.440117	0.112905	3.89811	9.6945e-05	0.000381819	309.041	419.206
BPI	0	NA	NA	NA	NA	NA	0	0
BPIFA1	0.1673	0.87046	4.08047	0.213323	0.831075	NA	0	0.3346
BPIFA2	0	NA	NA	NA	NA	NA	0	0
BPIFA3	0	NA	NA	NA	NA	NA	0	0
BPIFA4P	0	NA	NA	NA	NA	NA	0	0
BPIFB1	0	NA	NA	NA	NA	NA	0	0
BPIFB2	0	NA	NA	NA	NA	NA	0	0
BPIFB3	0	NA	NA	NA	NA	NA	0	0
BPIFB4	0	NA	NA	NA	NA	NA	0	0
BPIFB6	0.190862	-1.05309	4.08047	-0.258081	0.796344	NA	0.381725	0
BPIFC	0.1673	0.87046	4.08047	0.213323	0.831075	NA	0	0.3346
BPNT1	842.057	-0.321183	0.0761147	-4.21973	2.44598e-05	0.000108824	935.269	748.846
BPTF	2176.56	-0.214555	0.0699214	-3.06851	0.00215129	0.00631457	2337.65	2015.48
BPY2	0	NA	NA	NA	NA	NA	0	0
BPY2B	0	NA	NA	NA	NA	NA	0	0
BPY2C	0	NA	NA	NA	NA	NA	0	0
BRAF	172.381	0.310998	0.155737	1.99695	0.0458309	0.0922272	153.858	190.904
BRAP	663.025	-0.469442	0.0859098	-5.46437	4.64559e-08	3.30347e-07	769.942	556.107
BRAT1	684.794	-0.1933	0.090302	-2.1406	0.0323063	0.0683264	730.289	639.299
BRCA1	1460.43	-0.767361	0.0645082	-11.8955	1.24836e-32	7.34209e-31	1839.93	1080.93
BRCA2	544.128	-0.268891	0.106243	-2.53091	0.0113768	0.0276402	594.299	493.956
BRCAT107	0	NA	NA	NA	NA	NA	0	0
BRCAT54	6.87689	1.76336	0.759622	2.32136	0.0202672	0.0459511	3.18906	10.5647
BRCC3	607.194	-0.413767	0.0865862	-4.77868	1.76453e-06	9.57689e-06	693.693	520.696
BRD1	1170.78	-0.606379	0.071788	-8.44679	2.99414e-17	6.38415e-16	1413.26	928.311
BRD2	8264.71	0.0859061	0.050265	1.70906	0.087439	0.159045	8018.42	8511
BRD3	1259.93	-0.0124735	0.0682079	-0.182875	0.854896	0.906401	1265.07	1254.8
BRD4	3475.64	-0.01109	0.0773196	-0.14343	0.88595	0.928215	3488.02	3463.26
BRD7	2178.61	-0.318439	0.0622432	-5.11604	3.1201e-07	1.92149e-06	2418.53	1938.68
BRD7P3	0.482364	0.844053	2.78164	0.303437	0.761557	NA	0.296266	0.668462
BRD8	1282.55	-0.428708	0.0674531	-6.35564	2.07558e-10	2.06019e-09	1471.99	1093.11
BRD9	1061.6	-0.553194	0.0771267	-7.17254	7.36208e-13	9.79609e-12	1262.33	860.87
BRDT	0.501346	2.39616	2.88453	0.830693	0.406147	NA	0	1.00269
BRDTP1	0	NA	NA	NA	NA	NA	0	0
BRE	495.308	0.420994	0.0932566	4.51436	6.35077e-06	3.13496e-05	423.785	566.832
BRE-AS1	88.6509	0.656242	0.217839	3.0125	0.00259101	0.00745181	68.9063	108.396
BREA2	6.11459	0.403966	0.783486	0.515601	0.606133	0.716649	5.34358	6.8856
BRF1	652.733	0.00794531	0.0949606	0.0836696	0.933319	0.958318	650.99	654.476
BRF2	313.406	-0.326592	0.116481	-2.80382	0.0050501	0.0135374	348.326	278.486
BRI3	355.118	-0.480431	0.111587	-4.30543	1.66659e-05	7.61836e-05	413.72	296.517
BRI3BP	592.266	0.204552	0.0886405	2.30766	0.0210178	0.0473679	550.07	634.463
BRICD5	110.309	-0.346296	0.185554	-1.86629	0.0620012	0.119334	123.747	96.8702
BRINP1	0	NA	NA	NA	NA	NA	0	0
BRINP2	0	NA	NA	NA	NA	NA	0	0
BRINP3	0.297226	-0.0913257	3.29794	-0.0276917	0.977908	NA	0.296266	0.298186
BRIP1	625.269	-0.645358	0.0855874	-7.54034	4.68746e-14	7.11711e-13	762.708	487.83
BRIX1	1741.1	-0.492448	0.0641818	-7.67271	1.68404e-14	2.71316e-13	2035.4	1446.81
BRK1	4296.46	-0.0361759	0.0784563	-0.461095	0.64473	0.748534	4351.35	4241.57
BRMS1	1209.68	-0.731183	0.0715393	-10.2207	1.60144e-24	5.85134e-23	1509.23	910.131
BRMS1L	126.327	0.363326	0.176803	2.05498	0.0398807	0.0816574	110.589	142.065
BROX	357.447	-0.393417	0.107995	-3.64291	0.000269575	0.00096209	405.708	309.186
BRPF1	1209.1	-0.584731	0.0812515	-7.19656	6.17528e-13	8.29364e-12	1451.09	967.111
BRPF3	821.719	-0.271969	0.0887599	-3.0641	0.00218327	0.00639538	898.361	745.076
BRS3	0	NA	NA	NA	NA	NA	0	0
BRSK1	311.193	0.667499	0.116675	5.72102	1.05889e-08	8.38051e-08	240.078	382.307
BRSK2	0.614579	2.71251	2.48126	1.0932	0.274307	NA	0	1.22916
BRWD1	683.972	-0.082271	0.0905227	-0.908844	0.363432	0.495785	703.68	664.265
BRWD1-AS1	0.178271	-1.05309	4.08047	-0.258081	0.796344	NA	0.356543	0
BRWD1-IT2	10.7986	0.20919	0.572913	0.365135	0.715011	0.804885	10.0643	11.5329
BRWD3	366.583	0.393179	0.11688	3.36394	0.000768369	0.00248851	316.527	416.639
BSCL2	10.0983	0.141297	0.570722	0.247576	0.804462	0.871919	9.63225	10.5644
BSDC1	707.168	-0.258918	0.0835969	-3.09723	0.00195341	0.00579069	770.446	643.889
BSG	5540.1	-0.196262	0.0532921	-3.68275	0.000230729	0.000835897	5916.3	5163.89
BSN	30.8587	0.540593	0.355868	1.51908	0.128742	0.219201	25.0042	36.7132
BSN-AS2	2.79676	1.22372	1.18319	1.03425	0.301017	0.428774	1.65225	3.94127
BSND	0	NA	NA	NA	NA	NA	0	0
BSPH1	0	NA	NA	NA	NA	NA	0	0
BSPRY	597.897	0.461049	0.0926003	4.97892	6.39406e-07	3.73561e-06	503.21	692.584
BST1	1.60686	-0.636339	1.47899	-0.430252	0.667012	0.766083	1.94851	1.2652
BST2	1628.25	0.264783	0.0724622	3.65408	0.000258102	0.000925319	1480.05	1776.45
BSX	0.298186	1.67592	3.518	0.476385	0.6338	NA	0	0.596372
BTAF1	1183.97	-0.114504	0.0755721	-1.51516	0.129733	0.220604	1230.55	1137.4
BTBD1	1800.66	-0.149486	0.0647693	-2.30797	0.0210009	0.0473365	1894.44	1706.87
BTBD10	571.71	-0.153418	0.0889301	-1.72516	0.0844992	0.154873	601.985	541.434
BTBD11	0.494664	0.787078	2.60183	0.302509	0.762264	NA	0.356543	0.632786
BTBD16	0.1673	0.87046	4.08047	0.213323	0.831075	NA	0	0.3346
BTBD17	0	NA	NA	NA	NA	NA	0	0
BTBD18	1.298	-0.0779956	1.55245	-0.0502404	0.959931	0.974967	1.3308	1.2652
BTBD19	4.065	0.122345	0.909614	0.134502	0.893005	0.933481	3.92733	4.20267
BTBD2	1242.73	0.05472	0.0804213	0.680418	0.49624	0.622553	1218.68	1266.77
BTBD3	594.182	0.319973	0.0880165	3.63537	0.000277577	0.000987969	528.52	659.844
BTBD6	209.835	-0.054128	0.135819	-0.39853	0.69024	0.784841	213.628	206.041
BTBD7	641.661	-0.265847	0.0881597	-3.01552	0.00256542	0.00738358	700.23	583.092
BTBD8	3.60534	-0.527987	1.00208	-0.526893	0.598268	0.710387	4.27396	2.93673
BTBD9	228.257	0.258921	0.135105	1.91644	0.0553086	0.108441	207.718	248.797
BTC	0	NA	NA	NA	NA	NA	0	0
BTD	177.6	-0.288045	0.149706	-1.92407	0.0543461	0.106769	194.946	160.254
BTF3	11369.8	0.105789	0.0764402	1.38394	0.166377	0.269339	10954.2	11785.3
BTF3L4	1054.84	-0.0896255	0.0718276	-1.24779	0.212109	0.327745	1087.81	1021.86
BTF3P11	0	NA	NA	NA	NA	NA	0	0
BTG1	1907.46	0.869342	0.0617754	14.0726	5.59568e-45	6.97081e-43	1349.19	2465.73
BTG2	1207.03	1.34518	0.0700523	19.2025	3.52601e-82	1.92362e-79	681.951	1732.11
BTG3	123.377	0.338696	0.182087	1.86008	0.0628741	0.120737	108.962	137.792
BTG4	0	NA	NA	NA	NA	NA	0	0
BTK	3049.69	-0.69783	0.055119	-12.6604	9.79689e-37	8.15772e-35	3773.29	2326.09
BTLA	0.805442	1.75507	2.19575	0.799301	0.424116	0.554405	0.381725	1.22916
BTN1A1	17.6785	5.67277	1.08613	5.22292	1.76121e-07	1.13731e-06	0.652809	34.7041
BTN2A1	409.492	-0.0984633	0.114276	-0.861626	0.388893	0.521475	423.052	395.932
BTN2A2	353.528	0.529852	0.108218	4.89615	9.77348e-07	5.52829e-06	289.436	417.621
BTN2A3P	64.509	0.366784	0.23448	1.56425	0.11776	0.203682	56.5176	72.5004
BTN3A1	327.883	0.0163906	0.109946	0.149078	0.881492	0.924868	325.87	329.897
BTN3A2	471.036	-0.171586	0.0987099	-1.73829	0.0821597	0.151233	499.247	442.824
BTN3A3	213.028	-0.189132	0.135089	-1.40006	0.161496	0.262836	227.012	199.044
BTNL10	0	NA	NA	NA	NA	NA	0	0
BTNL2	0.5019	2.39747	2.88343	0.831462	0.405712	NA	0	1.0038
BTNL3	0	NA	NA	NA	NA	NA	0	0
BTNL8	0	NA	NA	NA	NA	NA	0	0
BTNL9	166.541	1.82404	0.161952	11.2628	2.00215e-29	9.62796e-28	73.3256	259.756
BTRC	354.723	-0.427154	0.117508	-3.63511	0.000277859	0.000988534	406.958	302.488
BUB1	2399.78	-0.236108	0.0598827	-3.94285	8.05187e-05	0.000322666	2595.13	2204.44
BUB1B	1472.23	-0.492872	0.0678863	-7.26026	3.86348e-13	5.28298e-12	1720.86	1223.59
BUB3	5828.28	-0.172323	0.0529206	-3.25626	0.0011289	0.00354162	6175.9	5480.66
BUD13	836.004	-0.522055	0.0801347	-6.51471	7.28289e-11	7.6292e-10	985.45	686.557
BUD31	1173.27	-0.411362	0.0705007	-5.83485	5.38374e-09	4.44784e-08	1339.03	1007.51
BVES	261.714	0.264648	0.12318	2.14847	0.0316763	0.0671424	237.905	285.522
BVES-AS1	14.993	1.76059	0.516358	3.40963	0.00065052	0.00214191	6.8501	23.136
BYSL	1540.77	-0.333396	0.0693384	-4.80825	1.5226e-06	8.33822e-06	1718.67	1362.88
BZRAP1	178.217	0.422766	0.14911	2.83527	0.00457872	0.0124083	152.321	204.114
BZRAP1-AS1	1889.2	0.00440787	0.0706252	0.0624122	0.950235	0.968913	1886.59	1891.82
BZW1	4100.05	-0.16357	0.0561723	-2.91194	0.00359193	0.00997855	4332.56	3867.54
BZW2	2330.21	-0.0538831	0.0588369	-0.915804	0.35977	0.49204	2373.45	2286.97
C10orf10	450.401	0.441111	0.10372	4.25289	2.11031e-05	9.51476e-05	382.167	518.636
C10orf105	0.632417	2.74553	2.43849	1.12592	0.260201	NA	0	1.26483
C10orf107	0	NA	NA	NA	NA	NA	0	0
C10orf11	0	NA	NA	NA	NA	NA	0	0
C10orf111	34.3066	-0.427754	0.330563	-1.29402	0.19566	0.306792	39.3474	29.2658
C10orf113	0	NA	NA	NA	NA	NA	0	0
C10orf12	180.159	0.166292	0.15364	1.08235	0.279099	0.405371	169.299	191.02
C10orf120	0	NA	NA	NA	NA	NA	0	0
C10orf126	0	NA	NA	NA	NA	NA	0	0
C10orf128	165.802	1.4926	0.157649	9.46782	2.85733e-21	8.27947e-20	87.1569	244.447
C10orf131	14.5414	0.101522	0.489989	0.207192	0.83586	0.893281	13.9455	15.1373
C10orf142	1.96695	1.45474	1.46764	0.991214	0.321581	0.451881	1.06963	2.86427
C10orf2	2395.68	-0.324216	0.0619194	-5.2361	1.64008e-07	1.06605e-06	2664.12	2127.24
C10orf25	297.759	0.695811	0.118315	5.88101	4.07775e-09	3.42613e-08	227.451	368.067
C10orf32	105.781	-0.833121	0.191078	-4.3601	1.30004e-05	6.0583e-05	135.498	76.0646
C10orf32-ASMT	0	NA	NA	NA	NA	NA	0	0
C10orf35	0	NA	NA	NA	NA	NA	0	0
C10orf53	0	NA	NA	NA	NA	NA	0	0
C10orf54	29.6886	2.24214	0.396503	5.65478	1.56043e-08	1.19726e-07	10.501	48.8762
C10orf55	30.4126	0.560958	0.345372	1.62421	0.10433	0.184055	24.5923	36.2329
C10orf62	0	NA	NA	NA	NA	NA	0	0
C10orf67	0	NA	NA	NA	NA	NA	0	0
C10orf71	0	NA	NA	NA	NA	NA	0	0
C10orf71-AS1	0	NA	NA	NA	NA	NA	0	0
C10orf76	605.829	0.0242415	0.0866724	0.279692	0.779714	0.854757	600.968	610.689
C10orf82	0	NA	NA	NA	NA	NA	0	0
C10orf88	180.893	-0.00829653	0.158193	-0.0524457	0.958174	0.973591	181.392	180.394
C10orf90	0.167115	0.87046	4.08047	0.213323	0.831075	NA	0	0.334231
C10orf91	2.27713	1.20761	1.24797	0.967658	0.333215	0.46374	1.39108	3.16319
C10orf95	158.153	-0.180293	0.152509	-1.18218	0.237135	0.357341	168.07	148.237
C10orf99	0.334416	1.80966	3.11444	0.581054	0.561204	NA	0	0.668831
C11orf1	107.83	0.00347174	0.186433	0.0186219	0.985143	0.990331	107.802	107.858
C11orf16	0.525093	0.843157	2.70739	0.311429	0.755475	NA	0.381725	0.668462
C11orf21	0.334416	1.80966	3.11444	0.581054	0.561204	NA	0	0.668831
C11orf24	151.862	0.0905572	0.160322	0.564847	0.572178	0.688764	146.736	156.988
C11orf30	477.157	-0.340185	0.104318	-3.26105	0.00111001	0.00348648	533.132	421.182
C11orf31	1012.4	-0.229767	0.0835696	-2.7494	0.00597037	0.0156827	1092.97	931.835
C11orf39	0	NA	NA	NA	NA	NA	0	0
C11orf40	0	NA	NA	NA	NA	NA	0	0
C11orf42	2.06795	1.12681	1.34875	0.835445	0.403467	0.534844	1.27052	2.86538
C11orf44	10.0681	1.45351	0.616577	2.35739	0.018404	0.0422475	5.33311	14.8031
C11orf45	21.3606	0.920398	0.437106	2.10566	0.0352338	0.0735206	14.6136	28.1076
C11orf49	228.657	-0.229743	0.129761	-1.7705	0.0766438	0.142841	246.578	210.736
C11orf52	0	NA	NA	NA	NA	NA	0	0
C11orf53	0	NA	NA	NA	NA	NA	0	0
C11orf54	429.914	0.180524	0.104272	1.73128	0.0834026	0.153147	403.016	456.812
C11orf57	1142.82	-0.37005	0.0744021	-4.97366	6.57008e-07	3.82855e-06	1289.31	996.335
C11orf58	4010.1	-0.20336	0.0548368	-3.70846	0.000208526	0.000762621	4293.05	3727.15
C11orf63	47.2295	1.51959	0.290775	5.22601	1.7321e-07	1.11943e-06	24.3466	70.1124
C11orf65	4.75872	0.493282	0.882862	0.55873	0.576346	0.692044	4.01279	5.50466
C11orf68	434.46	-0.487219	0.102759	-4.74135	2.12295e-06	1.13778e-05	506.996	361.924
C11orf70	0	NA	NA	NA	NA	NA	0	0
C11orf71	152.608	0.183428	0.156493	1.17212	0.24115	0.361943	142.648	162.568
C11orf72	0.649664	1.42913	2.35305	0.60735	0.543619	NA	0.296266	1.00306
C11orf73	418.071	-0.0792479	0.102213	-0.775318	0.438152	0.568104	429.825	406.318
C11orf74	214.179	1.27867	0.141708	9.0233	1.825e-19	4.605e-18	124.709	303.648
C11orf80	167.656	0.389402	0.150373	2.58956	0.00960976	0.0238376	145.009	190.303
C11orf84	1856.98	-0.554682	0.0597281	-9.28678	1.59022e-20	4.37545e-19	2209.79	1504.16
C11orf85	4.80229	2.57671	1.02499	2.5139	0.0119406	0.0288635	1.41626	8.18833
C11orf86	0	NA	NA	NA	NA	NA	0	0
C11orf87	0.661965	1.39083	2.34002	0.594367	0.552266	0.672539	0.356543	0.967387
C11orf88	0	NA	NA	NA	NA	NA	0	0
C11orf91	0.327364	-0.0913263	3.18956	-0.0286328	0.977157	NA	0.356543	0.298186
C11orf94	3.22029	0.298974	1.06988	0.279447	0.779902	0.8548	2.94316	3.49742
C11orf95	887.723	-0.121431	0.0865455	-1.40309	0.16059	0.261717	925.477	849.968
C11orf96	150.789	-0.0736325	0.153938	-0.478324	0.632419	0.738087	154.581	146.996
C11orf97	0.190862	-1.05309	4.08047	-0.258081	0.796344	NA	0.381725	0
C11orf98	6.37893	-0.573371	0.759752	-0.754682	0.45044	0.579996	7.5878	5.17006
C12orf10	704.131	-0.594921	0.083935	-7.08787	1.36191e-12	1.75892e-11	847.343	560.918
C12orf29	551.452	-0.072062	0.0946649	-0.761233	0.446518	0.576071	565.245	537.66
C12orf4	420.788	-0.412562	0.101092	-4.08104	4.48345e-05	0.000189305	480.257	361.318
C12orf40	0.178271	-1.05309	4.08047	-0.258081	0.796344	NA	0.356543	0
C12orf42	1.65941	2.98864	1.68858	1.76991	0.0767418	0.14294	0.381725	2.9371
[truncated: 24,487 more rows]

## Sheet: Shared upregulated genes
Genes upregulated upon ARID5B KO and 500nM Entinostat treatment (24h)
ABCA2
ABCA5
ABCA7
ACAP1
ACBD4
ADAMTS10
ADARB2-AS1
ADGRB2
AGPAT3
AGRN
ALS2CL
AMH
ANKRD44
APLN
APOBEC3H
ARHGAP6
ARHGEF11
ASAP2
ASIC1
ATP9A
BCAM
BCAS4
BCL6
C16orf54
C1orf186
C22orf46
C9orf139
CA2
CACFD1
CACNA2D2
CACNB2
CACNB4
CAMKK1
CAP2
CAPG
CCDC39
CCDC69
CCDC78
CCDC88B
CCDC92
CCM2L
CCR5
CD180
CD22
CD69
CD83
CD96
CDKN1A
CDKN1C
CECR1
CES3
CHI3L2
CLEC12A
CLN6
CMAHP
CMPK2
COL11A2
COL5A1
COPZ2
CORO6
COTL1
CREB3L2
CSRNP3
CXorf21
DCLK2
DENND6B
DGAT2
DGKA
DNAAF3
DOCK3
EFEMP1
EFNB2
EFR3B
EGR2
FAHD2CP
FAM163B
FBLN7
FBXL16
FCER2
FCRLA
FER
FGD2
FGD4
FGF9
FLT3
FRMPD1
FRY
FUCA1
FUT7
GALNT6
GAS2L3
GATSL3
GBP2
GCSAM
GLDC
GNAI1
GOLGA8S
GPR174
GPX3
GRAMD1C
GRAMD4
GRHL1
GSE1
GYPE
H6PD
HAGHL
HAR1A
HCP5
HHIP
HOMER2
HOMER3
HSF4
HSH2D
HVCN1
ICAM2
ICAM4
ICAM5
IFFO2
IFI44
IGSF3
IL12RB1
IL1B
IL2RG
IRF8
ITM2A
JCHAIN
KCNJ11
KCNJ12
KIF9-AS1
KLHL22
KSR2
LACC1
LAX1
LCK
LCN6
LCP1
LHFPL2
LILRA2
LILRB4
LIMK1
LINC01004
LINC01366
LINC01483
LOC100049716
LOC100130872
LOC100131564
LOC100288152
LOC100507002
LOC101927497
LOC101927740
LOC101928034
LOC101928100
LOC101929340
LOC101929698
LPAR6
LPXN
LRRC16B
LY86
LY9
LYRM9
MACC1
MAFG-AS1
MAP3K14-AS1
MAPK11
METTL7A
MFI2
MFI2-AS1
MGAT5B
MMP11
MMP25
MMP25-AS1
MOB3B
MRVI1
MTSS1
MTURN
MVB12B
MXRA7
MYCL
MYO1G
MYO7B
MYOZ3
MYT1
NAALADL2
NAV2
NCK1-AS1
NKG7
NLRC3
NLRC5
NOL4L
NOS3
NR3C2
NRGN
NRP2
NRROS
NRXN3
NTNG2
OR13A1
OSCAR
P3H4
PAQR6
PAQR8
PAXIP1-AS1
PDGFRB
PIK3R6
PLAC8
PLCD3
PLCH1
PMP22
POU2F2
POU6F1
PRICKLE1
PRKAR2B
PRR29
PRRT3
PTCRA
PTGDR
PTGER4
PTPN22
PTPRK
RAC3
RCAN3
REEP6
RGS9
RHOU
RIMBP3
RIMKLA
RNF165
RNF215
RPS6KA2
RRAD
RTN4RL1
RXRA
S100A1
S100A4
S1PR1
S1PR3
SAMD4A
SCAMP5
SCART1
SCML4
SCN4A
SCUBE1
SEMA3F
SEPT1
SEPT3
SH2D2A
SH3PXD2B
SLC26A9
SLC9A3
SLFN5
SMAD6
SOX13
SPIB
SPON2
SPSB1
SSR4P1
SUSD3
SYNPO
SYTL1
TANC1
TBC1D16
TCIRG1
TEAD3
TESPA1
TGFB1I1
TLE2
TLE6
TLR10
TLR6
TLR9
TM7SF2
TMC6
TMC8
TMEM156
TMEM198B
TMEM221
TMEM54
TMPRSS9
TNFSF4
TNRC6C-AS1
TOX
TRAF1
TRAF3IP3
TSGA10IP
TSPAN13
TSPAN4
TTC9
TTN
UBXN10
UGT3A2
ULK2
UMODL1
USP2
VAV3
VCL
VGF
VNN2
WAC-AS1
WDR31
WT1
YJEFN3
ZEB1-AS1
ZMAT1
ZNF423
ZNF516
